# Supplementary material for: Genetic Interaction Maps in Escherichia coli Reveal Functional Crosstalk among Cell Envelope Biogenesis Pathways
Source: PLoS Genet. 2011 Nov 17;7(11):e1002377. doi: 10.1371/journal.pgen.1002377 (PMC3219608; doi:10.1371/journal.pgen.1002377)
Supplement: Table S1 — List of 821 target genes subject to eSGA screens. (XLSX) [file pgen.1002377.s020.xlsx]

## Sheet: master_RM_RM.FinalScoresAndAnno
Table S1. List of 821 target genes subject to eSGA screens
														Rich Media							Minimal Media
Genea	Bnumb	Jwnumc	Essentialityd	Localizatione	Categoryf	Pathwayg	Description	Comments	COG categoryh	Orphan genesi	Predicted COG category for orphansj	YFP expressionk	YFP Expression (Number of Molecules / cell)l	Donor query strainm	Recipient strainn	Number of gene pairs testedo	Number of gene Pairs tested (30 kbp Linkage removed)p	Number of gene Pairs (|E-score >2|)q	Aggravating (E-score ≤ - 2)r	Alleviating (E-score ≥ 2)s	Donor query strain	Recipient strain	Number of gene pairs tested	Number of gene Pairs tested (30 kbp Linkage removed)	Number of gene Pairs (|E-score >2|)	Aggravating	Alleviating
aaeA	b3241	JW3210	non-essential	IM	PREDICTED	PROTEIN.SECRETION	p.hydroxybenzoic.acid.efflux.system.component	AaeA and AaeB for a complex which is described as Aromatic Carboxylic Acid Efflux Transport in EcoCyc. AaeA is annotated in GOA GO:0009306-protein secretion, because IPR006143 Secretion_HlyD.	V	--	--	--	--	Y	--	690	678	214	119	95	Y	Y	599	588	241	170	71
aaeB	b3240	JW3209	non-essential	IM	PREDICTED	PROTEIN.SECRETION	p.hydroxybenzoic.acid.efflux.system.component	AaeA and AaeB for a complex which is described as Aromatic Carboxylic Acid Efflux Transport in EcoCyc. AaeA is annotated in GOA GO:0009306-protein secretion, because IPR006143 Secretion_HlyD.	S	--	--	--	--	Y	Y	793	780	378	208	170	Y	Y	610	599	323	178	145
accA	b0185	JW0180	essential	CY	CORE	FAS	acetyl.CoA.carboxylase.carboxytransferase.alpha.subunit	--	I	--	--	--	--	Y	--	708	694	211	70	141	Y	--	589	579	161	137	24
accB	b3255	JW3223	essential	CY	CORE	FAS	acetyl.CoA.carboxylase.BCCP.subunit	--	I	--	--	--	--	Y	--	690	680	408	292	116	Y	--	626	619	396	261	135
accC	b3256	JW3224	essential	CY	CORE	FAS	acetyl.CoA.carboxylase.biotin.carboxylase.subunit	--	I	--	--	--	--	Y	Y	519	509	260	72	188	Y	Y	336	328	207	85	122
accD	b2316	JW2313	essential	CY	CORE	FAS	acetyl.CoA.carboxylase.beta.carboxyltranferase.subunit	--	I	--	--	--	--	Y	--	706	695	217	3	214	Y	--	22	22	5	1	4
ackA	b2296	JW2293	non-essential	CY	FUNCTION-UNCERTAIN	NA	acetate.kinase.A.and.propionate.kinase.2	acetate.kinase.A.and.propionate.kinase.2	C	--	--	Y	201.673	Y	Y	724	716	439	319	120	Y	Y	153	152	113	96	17
acpP	b1094	JW1080	essential	CY	CORE	FAS	acyl.carrier.protein.ACP	--	IQ	--	--	--	--	Y	Y	818	797	460	168	292	Y	Y	609	591	409	245	164
acpS	b2563	JW2547	essential	CY	CORE	FAS	holo.acyl.carrier.protein.synthase.1	--	I	--	--	Y	11.815	Y	Y	797	794	278	88	190	Y	Y	648	646	354	168	186
acpT	b3475	JW3440	non-essential	CY	CORE	PHOSPHOLIPIDS,FAS	holo.acyl.carrier.protein.synthase.2	AcpT is a holo-[acyl carrier protein] synthase 2. A yejM null mutation is lethal [ De08 ]. Overexpression of acpT as well as the temperature sensitivity of yejMG570A mutants [ De08 , Nurminen97 , Hirvas97 ]. This suppression does not require phosphopantetheinyl transferase activity because a mutant lacking this activity was still able to suppress the temperature sensitivity of the yejMG570A mutan…	H	--	--	--	--	--	Y	387	384	92	53	39	--	Y	223	221	82	41	41
acrA	b0463	JW0452	non-essential	IM	FUNCTION-UNCERTAIN	RESPONSE.TO.ANTIBIOTIC	multidrug.efflux.system	--	M	--	--	--	--	Y	Y	795	786	363	86	277	Y	Y	595	587	188	97	91
acrB	b0462	JW0451	non-essential	IM	FUNCTION-UNCERTAIN	RESPONSE.TO.ANTIBIOTIC	multidrug.efflux.system.protein	--	-	--	--	--	--	Y	Y	796	784	315	109	206	Y	Y	553	542	273	119	154
acrD	b2470	JW2454	non-essential	IM	FUNCTION-UNCERTAIN	RESPONSE.TO.ANTIBIOTIC	aminoglycoside.multidrug.efflux.system	--	V	--	--	--	--	Y	Y	793	791	475	346	129	Y	Y	522	521	299	175	124
acrE	b3265	JW3233	non-essential	IM	FUNCTION-UNCERTAIN	RESPONSE.TO.ANTIBIOTIC	cytoplasmic.membrane.lipoprotein	--	M	--	--	--	--	Y	Y	784	775	231	65	166	Y	Y	633	625	233	59	174
acrF	b3266	JW3234	non-essential	IM	FUNCTION-UNCERTAIN	RESPONSE.TO.ANTIBIOTIC	multidrug.efflux.system.protein	--	V	--	--	--	--	Y	Y	779	770	286	163	123	Y	Y	637	629	272	159	113
agaS	b3136	JW3105	non-essential	--	FUNCTION-UNCERTAIN	NA	tagatose.6.phosphate.ketose.aldose.isomerase	tagatose.6.phosphate.ketose.aldose.isomerase	M	--	--	--	--	--	Y	329	328	269	183	86	--	Y	134	134	100	74	26
aidB	b4187	JW5867	non-essential	--	CORE	FAD	isovaleryl.CoA.dehydrogenase	--	I	--	--	Y	26.165	Y	Y	320	315	105	58	47	Y	Y	265	260	108	65	43
alr	b4053	JW4013	non-essential	CY	CORE	CELL.WALL.BIOGENESIS	alanine.racemase.1.PLP.binding.biosynthetic	E. coli has two alanine racemase, the constitutive Alr and the metabolically regulated DadX. Alr is the minor racemase, being much less abundant than derepressed DadX [PMID:3920477,PMID:8335265]. Potential SSL between them	M	--	--	Y	8.011	--	Y	497	491	200	137	63	Y	Y	327	325	168	109	59
amiA	b2435	JW2428	non-essential	--	CORE	CELL.DIVISION	N.acetylmuramoyl.l.alanine.amidase.I	E. coli contains three N-acetylmuramyl-L-alanine amidases named AmiA, B, and C involved in cell division by splitting the murein septum [PMID:11454209]	M	--	--	--	--	Y	Y	778	771	374	264	110	Y	Y	244	241	101	50	51
amiB	b4169	JW4127	non-essential	--	CORE	CELL.DIVISION	N.acetylmuramoyl.l.alanine.amidase.II	E. coli contains three N-acetylmuramyl-L-alanine amidases named AmiA, B, and C involved in cell division by splitting the murein septum [PMID:11454209]	M	--	--	Y	0.371	Y	Y	815	789	194	102	92	Y	Y	608	591	212	145	67
amiC	b2817	JW5449	non-essential	PE	CORE	CELL.DIVISION	N.acetylmuramoyl.L.alanine.amidase	E. coli contains three N-acetylmuramyl-L-alanine amidases named AmiA, B, and C involved in cell division by splitting the murein septum [PMID:11454209]	M	--	--	--	--	Y	Y	517	515	185	54	131	Y	Y	307	305	145	74	71
ampC	b4150	JW4111	non-essential	PE	CORE	CELL.WALL.BIOGENESIS	beta.lactamase.D.alanine.carboxypeptidase	One of two beta.lactamase.D.alanine.carboxypeptidase (ampH and ampC) [TO_CONFIRM]. The ampC ?-lactamase gene encodes a serine cephalosporinase [PMID:6795623]. AmpC is also believed to have an additional function as a peptidoglycan hydrolyzing enzyme [PMID:8288112]	V	--	--	--	--	Y	Y	801	775	156	48	108	Y	Y	150	143	40	18	22
ampD	b0110	JW0106	non-essential	CY	CORE	CELL.WALL.BIOGENESIS	N.acetyl.anhydromuranmyl.L.alanine.amidase	ampD is a member of the ampDE operon. AmpD is a cytosolic N-acetylmuramyl-L-alanine amidase responsible for breakdown of anhMurNAc-tri-, tetra-, and pentapeptides to release the peptides for recycling [PMID:7925310]	V	--	--	--	--	Y	Y	794	774	176	71	105	Y	Y	650	639	222	129	93
ampG	b0433	JW0423	non-essential	IM	CORE	CELL.WALL.BIOGENESIS	muropeptide.transporter	AmpG is a member of the major facilitator superfamily of transporters, and together with AmpD, is essential for induction of the AmpC ?-lactamase and is involved in the recycling of cell wall peptides [PMID:8559061]	GEPR	--	--	--	--	Y	Y	793	772	190	69	121	Y	Y	608	593	181	71	110
ampH	b0376	JW5052	non-essential	PE	CORE	CELL.WALL.BIOGENESIS	beta.lactamase.D.alanine.carboxypeptidase	One of two beta.lactamase.D.alanine.carboxypeptidase (ampH and ampC) [TO_CONFIRM]. AmpH may influence or contain a weak DD-carboxypeptidase activity [PMID:14769329]	V	--	--	--	--	Y	Y	809	802	213	82	131	Y	Y	663	656	208	100	108
ansB	b2957	JW2924	non-essential	PE	FUNCTION-UNCERTAIN	NA	periplasmic.L.asparaginase.II	periplasmic.L.asparaginase.II	EJ	--	--	--	--	--	Y	369	367	245	185	60	--	Y	197	195	109	85	24
appB	b0979	JW0961	non-essential	IM	FUNCTION-UNCERTAIN	NA	cytochrome.bd.II.oxidase.subunit.II	--	C	--	--	--	--	--	Y	389	384	131	75	56	--	Y	180	180	76	46	30
appC	b0978	JW0960	non-essential	IM	FUNCTION-UNCERTAIN	NA	cytochrome.bd.II.oxidase.subunit.I	--	C	--	--	Y	3.091	--	Y	391	386	170	131	39	--	Y	201	200	97	65	32
arcB	b3210	JW5536	non-essential	IM	FUNCTION-UNCERTAIN	NA	hybrid.sensory.histidine.kinase.in.two.component.regulatory.system.with.ArcA	Added to CE-eMAP because shows PPI's with donors in the eMAP from low-throughput studies	T	--	--	Y	55.757	Y	Y	731	715	363	264	99	Y	Y	501	488	319	188	131
arnT	b2257	JW2251	non-essential	IM	CORE	LPS.AND.ECA	4.amino.4.deoxy.L.arabinose.transferase	LPS levels in the outer membrane are lowered in asmA null mutants [ Deng96 ]. So it might participate in LPS and/or Outer membrane assembly and/or Protein Secretion, check interactions wityh BamABCD	M	--	--	--	--	--	Y	377	370	138	53	85	Y	Y	206	201	83	24	59
asmA	b2064	JW2049	non-essential	PE	FUNCTION-UNCERTAIN	LPS.AND.ECA	predicted.assembly.protein	The OmpF assembly step that is affected by this suppression occurs in the outer membrane [ Deng96 ]. LPS levels in the outer membrane are lowered in asmA null mutants [ Deng96 ]	M	--	--	Y	1.707	Y	Y	814	784	250	105	145	Y	Y	646	621	414	222	192
avtA	b3572	JW5652	non-essential	CY	CORE	CELL.WALL.BIOGENESIS	valine.pyruvate.aminotransferase	Is commonly classified in L-alanine biosynthesis. But L-alanine is a precursor for D-alanine which is needed for peptidoglycan assembly	E	--	--	--	--	Y	Y	523	520	130	68	62	Y	Y	336	333	141	69	72
bacA	b3057	JW3029	non-essential	IM	CORE	ISOPRENOIDS.BIOSYNTHESIS,CELL.WALL.BIOGENESIS	undecaprenyl.pyrophosphate.phosphatase	ybjG, bacA and pgpB are links between isoprenoids and cell.wall biogenesis as they provide 'undecaprenyl phosphate' [EC:3.6.1.27] which is essential for the synthesis of peptidoglycan via MraY. However all BacA, YbjG, PgpB, and YeiU conduct EC:3.6.1.27. Simultaneous inactivation of bacA, ybjG, and pgpB is lethal [PMID:15778224]. PgpB also conducts EC:3.6.1.26 as well as PgpA, but they may not be …	V	--	--	--	--	Y	Y	810	803	228	79	149	Y	Y	672	665	328	118	210
bcr	b2182	JW5363	non-essential	IM	PREDICTED	RESPONSE.TO.ANTIBIOTIC	bicyclomycin.multidrug.efflux.system	Bcr is a probable multidrug efflux protein, expression of which has been shown to confer resistance to bicyclomycin [ Bentley93 ] and sulfathiazole [ Vedantam98 ]. Bcr is a member of the major facilitator superfamily and has been proposed to function as a drug/proton antiporter [ Paulsen93 ].	GEPR	--	--	--	--	--	Y	393	389	136	89	47	--	Y	209	208	95	48	47
bcsA	b3533	JW5665	non-essential	IM	CORE	CELL.SHAPE	cellulose.synthase.catalytic.subunit	BcsA, BcsB, BcsZ and BcsC are involved in biosynthesis of cellulose, a characteristic of the rdar morphotype [ Zogaj01 ]. Besides thin aggregative fimbriae, cellulose is the second the second component of the extracellular matrix of the multicellular morphotype (rdar)	M	--	--	--	--	Y	Y	790	776	254	142	112	Y	Y	153	153	81	43	38
bcsB	b3532	JW3500	essential	IM	CORE	CELL.SHAPE	regulator.of.cellulose.synthase.cyclic.di.GMP.binding	BcsA, BcsB, BcsZ and BcsC are involved in biosynthesis of cellulose, a characteristic of the rdar morphotype [ Zogaj01 ]. Besides thin aggregative fimbriae, cellulose is the second the second component of the extracellular matrix of the multicellular morphotype (rdar)	-	--	--	--	--	Y	Y	795	779	269	82	187	Y	Y	626	616	421	196	225
bcsC	b3530	JW5942	non-essential	OM	CORE	CELL.SHAPE	cellulose.synthase.subunit	BcsA, BcsB, BcsZ and BcsC are involved in biosynthesis of cellulose, a characteristic of the rdar morphotype [ Zogaj01 ]. Besides thin aggregative fimbriae, cellulose is the second the second component of the extracellular matrix of the multicellular morphotype (rdar)	R	--	--	Y	2.848	--	Y	376	367	104	45	59	--	Y	218	215	71	39	32
betT	b0314	JW0306	non-essential	IM	CORE	PHOSPHOLIPIDS	choline.transporter.of.high.affinity	Choline transporter Choline is a key component of phospholipids	M	--	--	--	--	Y	--	709	707	218	67	151	Y	Y	618	616	198	82	116
bglH	b3720	JW3698	non-essential	OM	PREDICTED	NA	carbohydrate.specific.outer.membrane.porin.cryptic	carbohydrate.specific.outer.membrane.porin.cryptic	G	--	--	--	--	--	Y	393	390	160	89	71	--	Y	203	201	118	80	38
birA	b3973	JW3941	essential	CY	CORE	FAS	bifunctional.biotin.acetylCoA.carboxylase.holoenzyme.synthetase.and.DNA.binding.transcriptional.repressor.bio.5.AMP.binding	--	HK	--	--	Y	9.329	Y	Y	805	799	251	158	93	Y	Y	608	603	302	200	102
blc	b4149	JW4110	non-essential	--	FUNCTION-UNCERTAIN	CELL.ENVELOPE.INTEGRITY	outer.membrane.lipoprotein.lipocalin	Structural analysis of the purified Blc protein suggest a possible role for the outer membrane lipoprotein Blc in membrane repair or maintenance requiring lipid storage or transport [PMID:15044022] Hu et al (2009) have PPI of Blc and 'fabD_b1092 Malonyl-CoA-[acyl-carrier-protein] transacylase'. Structural analysis of the purified Blc protein suggest a possible role for the outer membrane lipoprot…	M	--	--	--	--	Y	Y	812	786	178	45	133	Y	Y	232	223	62	19	43
blr	b4409	JW5963	non-essential	--	FUNCTION-UNCERTAIN	NA	beta.lactam.resistance.membrane.protein	This proteins could form another class called 'Response.to.drugs' or 'Cell.proliferation', perhaps together with 'Biofilm.formation'	-	--	--	--	--	Y	--	696	686	427	268	159	Y	Y	602	593	489	407	82
btuB	b3966	JW3938	non-essential	OM	FUNCTION-UNCERTAIN	ENTEROBACTIN.AND.METAL.ION.TRANSPORT	vitamin.B12.cobalamin.outer.membrane.transporter	TonB, ExbD, and ExbB are core components of several transport systems including those for iron/enterobactin (fep-), Ferric citrate (fec-), Ferrichrome (fhu-) and vitamin B12 (btu-) uptake systems. Only the (TonB-Exb*-Fep*-) and the parallel TolC-YbdA were retained in the CORE. But could be interesting to see if there is crosstalk with other systems involving TonB-Exb*. Enterobactin appears to hav…	H	--	--	--	--	Y	--	690	685	246	123	123	Y	Y	549	546	415	297	118
btuC	b1711	JW1701	non-essential	IM	FUNCTION-UNCERTAIN	ENTEROBACTIN.AND.METAL.ION.TRANSPORT	vitamin.B12.transporter.subunit.membrane.component.of.ABC.superfamily	TonB, ExbD, and ExbB are core components of several transport systems including those for iron/enterobactin (fep-), Ferric citrate (fec-), Ferrichrome (fhu-) and vitamin B12 (btu-) uptake systems. Only the (TonB-Exb*-Fep*-) and the parallel TolC-YbdA were retained in the CORE. But could be interesting to see if there is crosstalk with other systems involving TonB-Exb*. Enterobactin appears to hav…	H	--	--	--	--	--	Y	349	345	123	59	64	Y	Y	176	174	101	42	59
btuD	b1709	JW1699	non-essential	IM	FUNCTION-UNCERTAIN	ENTEROBACTIN.AND.METAL.ION.TRANSPORT	vitamin.B12.transporter.subunit.ATP.binding.component.of.ABC.superfamily	TonB, ExbD, and ExbB are core components of several transport systems including those for iron/enterobactin (fep-), Ferric citrate (fec-), Ferrichrome (fhu-) and vitamin B12 (btu-) uptake systems. Only the (TonB-Exb*-Fep*-) and the parallel TolC-YbdA were retained in the CORE. But could be interesting to see if there is crosstalk with other systems involving TonB-Exb*. Enterobactin appears to hav…	H	--	--	--	--	--	Y	367	363	170	116	54	--	Y	175	173	78	48	30
btuF	b0158	JW0154	non-essential	PE	FUNCTION-UNCERTAIN	ENTEROBACTIN.AND.METAL.ION.TRANSPORT	vitamin.B12.transporter.subunit.periplasmic.binding.component.of.ABC.superfamily	TonB, ExbD, and ExbB are core components of several transport systems including those for iron/enterobactin (fep-), Ferric citrate (fec-), Ferrichrome (fhu-) and vitamin B12 (btu-) uptake systems. Only the (TonB-Exb*-Fep*-) and the parallel TolC-YbdA were retained in the CORE. But could be interesting to see if there is crosstalk with other systems involving TonB-Exb*. Enterobactin appears to hav…	P	--	--	--	--	Y	Y	798	781	268	104	164	Y	Y	627	612	273	168	105
caiA	b0039	JW0038	non-essential	CY	FUNCTION-UNCERTAIN	FAD	crotonobetaine.reductase.subunit.II.FAD.binding	L-Carnitine is essential for transport of activated fatty acids across the inner membrane. The carnitine pathway may play more than one role in the cell: generation of an osmoprotectant and generation of an external electron acceptor in anaerobic respiration [ECOCYC]. E. coli uses two operons, the caiTABCDE operon and the fixABCX operon, for anaerobic carnitine metabolism. CaiT is proposed to fun…	I	--	--	--	--	Y	--	692	684	356	264	92	--	--	--	--	--	--	--
caiC	b0037	JW0036	non-essential	CY	FUNCTION-UNCERTAIN	FAD	predicted.crotonobetaine.CoA.ligase.carnitine.CoA.ligase	L-Carnitine is essential for transport of activated fatty acids across the inner membrane. The carnitine pathway may play more than one role in the cell: generation of an osmoprotectant and generation of an external electron acceptor in anaerobic respiration [ECOCYC]. E. coli uses two operons, the caiTABCDE operon and the fixABCX operon, for anaerobic carnitine metabolism. CaiT is proposed to fun…	IQ	--	--	--	--	Y	Y	768	757	237	82	155	Y	Y	608	601	215	84	131
caiD	b0036	JW0035	non-essential	CY	FUNCTION-UNCERTAIN	FAD	crotonobetainyl.CoA.hydratase	L-Carnitine is essential for transport of activated fatty acids across the inner membrane. The carnitine pathway may play more than one role in the cell: generation of an osmoprotectant and generation of an external electron acceptor in anaerobic respiration [ECOCYC]. E. coli uses two operons, the caiTABCDE operon and the fixABCX operon, for anaerobic carnitine metabolism. CaiT is proposed to fun…	I	--	--	--	--	Y	--	686	678	555	507	48	--	--	--	--	--	--	--
caiE	b0035	JW5004	non-essential	CY	FUNCTION-UNCERTAIN	FAD	predicted.acyl.transferase	The function of the CaiE protein is currently unknown. Overproduction of CaiE appears to stimulate carnitine racemase activity of CaiD and carnitine dehydratase activity of CaiB, leading to the hypothesis that CaiE may be involved in the synthesis or activation of an unknown cofactor required for these activities [ Eichler94 ].	R	--	--	--	--	--	Y	392	383	158	88	70	--	Y	212	208	71	29	42
caiT	b0040	JW0039	non-essential	IM	CORE	FAD	predicted.transporter	L-Carnitine is essential for transport of activated fatty acids across the inner membrane. The carnitine pathway may play more than one role in the cell: generation of an osmoprotectant and generation of an external electron acceptor in anaerobic respiration [ECOCYC]. E. coli uses two operons, the caiTABCDE operon and the fixABCX operon, for anaerobic carnitine metabolism. CaiT is proposed to fun…	M	--	--	--	--	Y	Y	818	808	342	138	204	Y	Y	657	650	283	126	157
ccmE	b2197	JW2185	non-essential	CY	FUNCTION-UNCERTAIN	CHAPERONES	periplasmic.heme.chaperone	periplasmic.heme.chaperone responsible for shuttling heme from the CcmABCDE protoheme IX ABC transport complex to the CcmEFGH holocytochrome c synthetase for attachment to c-type cytochromes	O	--	--	--	--	--	Y	392	387	99	54	45	--	Y	213	211	81	37	44
cdh	b3918	JW3889	non-essential	CY	CORE	LPS.AND.ECA	CDP.diacylglycerol.phosphotidylhydrolase	--	I	--	--	--	--	Y	Y	471	467	151	63	88	Y	Y	295	292	140	43	97
cedA	b1731	JW1720	non-essential	CY	FUNCTION-UNCERTAIN	CELL.DIVISION	cell.division.modulator	CedA appears to be involved in the regulation of cell division in a wild-type or dnaA mutant strain [PMID:9427399] --	-	--	--	Y	7.844	Y	Y	816	809	215	135	80	Y	Y	219	218	111	58	53
cfa	b1661	JW1653	non-essential	CY	CORE	PHOSPHOLIPIDS	cyclopropane.fatty.acyl.phospholipid.synthase.unsaturated.phospholipid.methyltransferase	--	M	--	--	--	--	Y	Y	523	518	287	141	146	Y	Y	354	350	165	95	70
cheA	b1888	JW1877	non-essential	CY	FUNCTION-UNCERTAIN	NA	fused.chemotactic.sensory.histidine.kinase.in.two.component.regulatory.system.with.CheB.and.CheY.sensory.histidine.kinase.signal.sensing.protein	--	NT	--	--	--	--	--	Y	486	478	195	141	54	Y	Y	278	276	131	81	50
cheB	b1883	JW1872	non-essential	CY	FUNCTION-UNCERTAIN	NA	fused.chemotaxis.regulator.protein.glutamate.methylesterase.in.two.component.regulatory.system.with.CheA	--	NT	--	--	--	--	--	Y	355	348	217	179	38	Y	Y	180	179	103	75	28
cheR	b1884	JW1873	non-essential	CY	FUNCTION-UNCERTAIN	NA	chemotaxis.regulator.protein.glutamate.methyltransferase	--	NT	--	--	--	--	Y	Y	796	784	231	142	89	Y	Y	157	156	66	33	33
cheW	b1887	JW1876	non-essential	CY	FUNCTION-UNCERTAIN	NA	purine.binding.chemotaxis.protein	--	NT	--	--	Y	0.437	Y	Y	530	522	223	163	60	Y	Y	352	349	179	133	46
cheY	b1882	JW1871	non-essential	CY	FUNCTION-UNCERTAIN	NA	chemotaxis.regulator.transmitting.signal.to.flagellar.motor.component	--	T	--	--	Y	11.765	Y	Y	807	795	289	141	148	Y	Y	212	208	112	62	50
cheZ	b1881	JW1870	non-essential	CY	FUNCTION-UNCERTAIN	NA	chemotaxis.regulator.protein.phosphatase.for.CheY	--	NT	--	--	--	--	Y	Y	794	782	376	232	144	Y	Y	152	151	54	14	40
chiA	b3338	JW3300	non-essential	EC	FUNCTION-UNCERTAIN	NA	periplasmic.endochitinase	periplasmic.endochitinase	-	--	--	--	--	--	Y	367	358	163	123	40	Y	Y	198	196	94	74	20
cirA	b2155	JW2142	non-essential	OM	FUNCTION-UNCERTAIN	ENTEROBACTIN.AND.METAL.ION.TRANSPORT	ferric.iron.catecholate.outer.membrane.transporter	Cir is a TonB dependent iron-siderophore complex uptake receptor (EcoCyc)	P	--	--	Y	0.378	--	Y	344	341	84	29	55	--	Y	186	183	62	15	47
cld	b2027	JW5836	non-essential	IM	CORE	LPS.AND.ECA	regulator.of.length.of.O.antigen.component.of.lipopolysaccharide.chains	In E. coli strains O8 and O9, the orthologous Cld (Wzz) protein was shown to control the length of the O-antigen component of lipopolysaccharide [ Franco96 , Amor97 ]. Regulation of O-antigen chain length is required for virulence of Salmonella typhimurium [ Murray03 ]. E. coli K12 does not produce O-antigen.	M	--	--	--	--	Y	Y	768	743	316	222	94	Y	Y	516	500	318	209	109
cls	b1249	JW1241	non-essential	IM	CORE	PHOSPHOLIPIDS	cardiolipin.synthase.1	--	I	--	--	--	--	Y	Y	815	806	267	77	190	Y	Y	588	580	332	140	192
cmr	b0842	JW0826	non-essential	IM	FUNCTION-UNCERTAIN	RESPONSE.TO.ANTIBIOTIC	multidrug.efflux.system.protein	The MdfA protein, also known as Cmr, is a multidrug efflux protein belonging to the major facilitator superfamily (MFS) [ Paulsen96a ]. Overexpression of MdfA has demonstrated that it confers resistance to tetracycline, chloramphenicol, erythromycin, some aminoglycosides and fluoroquinolones, and organic cations such as ethidium bromide [ Edgar97 ].	GEPR	--	--	--	--	--	Y	362	360	101	37	64	--	Y	195	194	53	26	27
coaD	b3634	JW3609	essential	CY	CORE	PANTOTHENATE.AND.COA.BIOSYNTHESIS	pantetheine.phosphate.adenylyltransferase	--	H	--	--	--	--	Y	Y	481	466	214	91	123	Y	Y	306	294	193	122	71
coaE	b0103	JW0100	non-essential	CY	CORE	PANTOTHENATE.AND.COA.BIOSYNTHESIS	dephospho.CoA.kinase	--	H	--	--	--	--	Y	--	685	673	230	132	98	--	--	--	--	--	--	--
cpsB	b2049	JW2034	non-essential	CY	CORE	M.ANTIGEN.AND.OSMOTIC.STRESS.RESPONSE	mannose.1.phosphate.guanyltransferase	--	GM	--	--	--	--	--	Y	393	383	166	69	97	Y	Y	222	216	83	37	46
cpsG	b2048	JW2033	non-essential	CY	CORE	M.ANTIGEN.AND.OSMOTIC.STRESS.RESPONSE	phosphomannomutase	--	G	--	--	--	--	--	Y	487	465	259	97	162	Y	Y	296	283	148	86	62
cpxP	b3913	JW5558	non-essential	PE	CORE	CHAPERONES	periplasmic.protein.combats.stress	CpxP is involved in resistance to extracytoplasmic stresses [ Danese98 ]. CpxP is a negative regulator of the Cpx response; this feedback regulation occurs via CpxA and may serve to restrict the response to a limited period of time [ Raivio99 ]. Envelope perturbation inhibits the CpxP-mediated inhibition of CpxA signaling [ DiGiuseppe03 ]. CpxP may also act as a chaperone [ DiGiuseppe03 ]. Check …	--	--	--	--	--	--	Y	389	385	121	60	61	--	Y	214	211	95	64	31
cpxR	b3912	JW3883	non-essential	CY	CORE	CHAPERONES	DNA.binding.response.regulator.in.two.component.regulatory.system.with.CpxA	The sensor protein CpxA is part of the two-component CpxA/CpxR signal transduction system. The system senses and responds to aggregated and misfolded proteins in the bacterial envelope. The precise physiological role of this system has not been identified, although it appears to be involved in several diverse cell processes. Among these is the temperature-independent, positive regulation of degP …	TK	--	--	Y	33.164	Y	--	676	672	278	155	123	--	--	--	--	--	--	--
crcA	b0622	JW0617	non-essential	OM	CORE	PHOSPHOLIPIDS,LPS.AND.ECA	palmitoyl.transferase.for.Lipid.A	Escherichia coli homolog (crcA/pagP) encode an unusual enzyme of lipid A biosynthesis localized in the outer membrane. PagP transfers a palmitate residue from the sn-1 position of a phospholipid to the N-linked hydroxymyristate on the proximal unit of lipid A (or its precursors) [PMID:11013210]	-	--	--	--	--	Y	Y	784	773	212	96	116	Y	Y	605	595	259	80	179
crcB	b0624	JW0619	non-essential	IM	FUNCTION-UNCERTAIN	CHROMOSOME.SEGREGATION	predicted.inner.membrane.protein.associated.with.chromosome.condensation	Link between LPS and Chromosome.segregation. PagP (crcA), cspE, and crcB are involved in resistance to camphor-induced chromosome decondensation [PMID:8844142,PMID:12904550], and crcA is also involved in transfer of palmitate from a phospholipid (sn-1 position) to lipid A or to a lipid A precursor [PMID:11013210] --	D	--	--	--	--	--	Y	387	382	144	89	55	--	Y	185	184	90	58	32
csgE	b1039	JW1022	non-essential	CY	FUNCTION-UNCERTAIN	PROTEIN.SECRETION	predicted.transport.protein	Curli Secretion and Assembly Complex (CsgG, CsgE, CsgF)	-	--	--	--	--	Y	Y	798	786	247	96	151	Y	Y	139	137	51	17	34
csgF	b1038	JW1021	non-essential	--	FUNCTION-UNCERTAIN	PROTEIN.SECRETION	predicted.transport.protein	Curli Secretion and Assembly Complex (CsgG, CsgE, CsgF) An insertion in the csgF gene abolishes the formation of curli, although csgA, which encodes one of the structural subunits of curli, continues to be expressed [ Hammar95 ]. A csgF mutant is able to extracellularly complement curli formation in a csgA mutant, arguing that CsgF is not involved in CsgA secretion, but in curli nucleation [ Chap…	-	--	--	--	--	--	Y	499	492	132	52	80	--	Y	339	334	159	75	84
csgG	b1037	JW1020	non-essential	--	FUNCTION-UNCERTAIN	PROTEIN.SECRETION	outer.membrane.lipoprotein	Curli Secretion and Assembly Complex (CsgG, CsgE, CsgF) An insertion in the csgF gene abolishes the formation of curli, although csgA, which encodes one of the structural subunits of curli, continues to be expressed [ Hammar95 ]. A csgF mutant is able to extracellularly complement curli formation in a csgA mutant, arguing that CsgF is not involved in CsgA secretion, but in curli nucleation [ Chap…	M	--	--	Y	2.845	Y	Y	797	784	216	97	119	Y	Y	589	580	194	114	80
csrA	b2696	JW2666	essential	CY	FUNCTION-UNCERTAIN	CELL.SHAPE	pleiotropic.regulatory.protein.for.carbon.source.metabolism	A csrA mutation affects cell adherence and cell size [PMID:8393005], although EcoCyc description is more focused on it function as a regulator of carbohydrate metabolism that affects glycogen biosynthesis [ Sabnis95 ],	T	--	--	Y	473.979	Y	Y	784	779	214	98	116	Y	Y	612	607	220	91	129
cusA	b0575	JW0564	non-essential	IM	FUNCTION-UNCERTAIN	ENTEROBACTIN.AND.METAL.ION.TRANSPORT	copper.silver.efflux.system.membrane.component	CusA is a member of the Resistance-Nodulation-Cell Division (RND) Transporter Superfamily and is involved in the detoxification of copper and silver ions in E. coli as part of the CusCFBA copper/silver efflux system [ Silver03 ]	P	--	--	--	--	--	Y	386	373	255	141	114	--	Y	187	182	126	104	22
cusB	b0574	JW0563	non-essential	PE	FUNCTION-UNCERTAIN	ENTEROBACTIN.AND.METAL.ION.TRANSPORT	copper.silver.efflux.system.membrane.fusion.protein	CusA is a member of the Resistance-Nodulation-Cell Division (RND) Transporter Superfamily and is involved in the detoxification of copper and silver ions in E. coli as part of the CusCFBA copper/silver efflux system [ Silver03 ]	-	--	--	--	--	--	Y	390	377	125	73	52	--	Y	193	187	90	55	35
cusC	b0572	JW0561	non-essential	OM	FUNCTION-UNCERTAIN	ENTEROBACTIN.AND.METAL.ION.TRANSPORT	copper.silver.efflux.system.outer.membrane.component	CusA is a member of the Resistance-Nodulation-Cell Division (RND) Transporter Superfamily and is involved in the detoxification of copper and silver ions in E. coli as part of the CusCFBA copper/silver efflux system [ Silver03 ]	MU	--	--	--	--	Y	Y	798	780	257	119	138	Y	Y	131	128	62	39	23
cusF	b0573	JW0562	non-essential	PE	FUNCTION-UNCERTAIN	ENTEROBACTIN.AND.METAL.ION.TRANSPORT	periplasmic.copper.binding.protein	CusA is a member of the Resistance-Nodulation-Cell Division (RND) Transporter Superfamily and is involved in the detoxification of copper and silver ions in E. coli as part of the CusCFBA copper/silver efflux system [ Silver03 ]	S	--	--	--	--	Y	Y	794	776	212	93	119	Y	Y	121	117	50	32	18
cyaR	b4438	UNKW3110	unknown	--	FUNCTION-UNCERTAIN	NA	--	Small RNA. CyaR is a small RNA that promotes degradation of the ompX [ Johansen08 , De09 ]. cyaR expression is also upregulated by the alternative sigma factor of the envelope stress response, ?E [ Johansen08 ].	--	--	--	--	--	Y	--	663	648	362	241	121	--	--	--	--	--	--	--
cycA	b4208	JW4166	non-essential	IM	CORE	CELL.WALL.BIOGENESIS	D.alanine.D.serine.glycine.transporter	CycA is a serine/alanine/glycine APC transporter. Mutants defective in cycA show decreased transport of glycine, D-serine and D-alanine and are resistant to D-cycloserine inhibition [ Ghrist95 , Robbins73 ]	E	--	--	--	--	--	Y	494	488	166	98	68	--	Y	319	315	155	83	72
cydA	b0733	JW0722	essential	IM	FUNCTION-UNCERTAIN	NA	cytochrome.d.terminal.oxidase.subunit.I	CydA contains the heme b558 component of cytochrome bd-I [ Green84a ]. This protein could form another class called 'Energetic.metabolism'	C	--	--	Y	485.087	Y	--	710	695	329	40	289	Y	Y	565	553	156	76	80
cydB	b0734	JW0723	non-essential	IM	FUNCTION-UNCERTAIN	NA	cytochrome.d.terminal.oxidase.subunit.II	--	C	--	--	--	--	Y	Y	783	770	327	148	179	Y	Y	620	608	225	100	125
cydC	b0886	JW0869	essential	IM	FUNCTION-UNCERTAIN	NA	fused.cysteine.transporter.subunits.of.ABC.superfamily.membrane.component.ATP.binding.component	The cydDC operon encodes two ATP-binding cassette (ABC) transporter proteins that are most closely similar to ABC transporters involved in export [ Linton98 ]. Deletion studies have shown that both of these proteins are essential for functional cytochrome bd and cytochrome c [ Georgiou87 , Poole94 ]. This protein could form another class called 'Energetic.metabolism'	CO	--	--	Y	16.468	--	Y	457	455	242	187	55	Y	Y	279	278	191	135	56
cyoA	b0432	JW0422	non-essential	IM	FUNCTION-UNCERTAIN	NA	cytochrome.o.ubiquinol.oxidase.subunit.II	--	C	--	--	--	--	Y	Y	791	771	238	137	101	Y	Y	136	130	92	63	29
cyoB	b0431	JW0421	non-essential	IM	FUNCTION-UNCERTAIN	NA	cytochrome.o.ubiquinol.oxidase.subunit.I	--	C	--	--	--	--	Y	Y	784	765	222	92	130	Y	Y	676	661	246	131	115
cyoC	b0430	JW0420	non-essential	IM	FUNCTION-UNCERTAIN	NA	cytochrome.o.ubiquinol.oxidase.subunit.III	--	C	--	--	Y	46.768	Y	--	677	661	172	57	115	Y	Y	600	586	131	30	101
cyoD	b0429	JW0419	non-essential	IM	FUNCTION-UNCERTAIN	NA	cytochrome.o.ubiquinol.oxidase.subunit.IV	--	C	--	--	Y	114.088	Y	--	676	659	201	59	142	Y	Y	654	639	85	23	62
dacA	b0632	JW0627	non-essential	PE	CORE	CELL.WALL.BIOGENESIS	D.alanyl.D.alanine.carboxypeptidase.penicillin.binding.protein.5	DacA(PBP5), DacC(PBP6A) and DacD(PBP6B) are isozymes (D.alanyl.D.alanine.carboxypeptidase)	M	--	--	Y	5.122	Y	Y	526	517	166	113	53	Y	Y	330	323	203	148	55
dacB	b3182	JW3149	non-essential	PE	CORE	CELL.WALL.BIOGENESIS	D.alanyl.D.alanine.carboxypeptidase	dacB catalyzes both D-alanyl-D-alanine carboxypeptidase and D-alanyl-D-alanine endopeptidase activities, whereas yfeB is a predicted penicillin-binding protein 4B with EPase and/or Cpase activities [PMID:16402224]. Check for SSL between dacB and yfeW	M	--	--	Y	1.177	Y	Y	816	799	211	94	117	Y	Y	691	677	336	244	92
dacC	b0839	JW0823	non-essential	PE	CORE	CELL.WALL.BIOGENESIS	D.alanyl.D.alanine.carboxypeptidase.penicillin.binding.protein.6a	DacA(PBP5), DacC(PBP6A) and DacD(PBP6B) are isozymes (D.alanyl.D.alanine.carboxypeptidase)	M	--	--	--	--	Y	Y	514	511	184	103	81	Y	Y	241	240	125	52	73
dacD	b2010	JW5329	non-essential	PE	CORE	CELL.WALL.BIOGENESIS	D.alanyl.D.alanine.carboxypeptidase.penicillin.binding.protein.6b	DacA(PBP5), DacC(PBP6A) and DacD(PBP6B) are isozymes (D.alanyl.D.alanine.carboxypeptidase)	M	--	--	--	--	Y	Y	797	784	255	139	116	Y	Y	231	224	90	39	51
dadX	b1190	JW1179	non-essential	CY	CORE	CELL.WALL.BIOGENESIS	alanine.racemase.2.PLP.binding	E. coli has two alanine racemase, the constitutive Alr and the metabolically regulated DadX. Alr is the minor racemase, being much less abundant than derepressed DadX [PMID:3920477,PMID:8335265]. Potential SSL between them	M	--	--	Y	10.883	Y	Y	806	791	243	132	111	Y	Y	654	641	235	75	160
damX	b3388	JW3351	non-essential	EC	FUNCTION-UNCERTAIN	CELL.DIVISION	predicted.protein	DamX is a non-essential cell division protein; it contains a C-terminal SPOR domain which targets the protein to the septal ring [PMID:19684127 ]. Overexpression of damX induces cell filamentation [PMID:7603433]. A damX deletion strain in otherwise wild-type background shows no obvious defect; however, in combination with an ftsN or dedD allele shows a synthetic phenotype [PMID:19684127] --	S	--	--	--	--	Y	Y	789	784	488	331	157	Y	Y	134	134	94	70	24
dcrB	b3472	JW5682	non-essential	PE	FUNCTION-UNCERTAIN	NA	periplasmic.protein	periplasmic.protein	-	--	--	Y	5.115	--	Y	393	390	128	61	67	--	Y	218	216	88	37	51
ddg	b2378	JW2375	non-essential	IM	CORE	LPS.AND.ECA	palmitoleoyl.acyl.carrier.protein.ACP.dependent.acyltransferase	--	M	--	--	--	--	Y	Y	519	517	136	92	44	Y	Y	356	354	173	90	83
ddlA	b0381	JW0372	non-essential	CY	CORE	CELL.WALL.BIOGENESIS	D.alanine.D.alanine.ligase.A	There are two distinct D-alanine-D-alanine ligase activites in E. coli DdlA and DdlB [PMID:1993184], look for SSL between them.	M	--	--	Y	25.582	Y	Y	817	807	173	77	96	Y	Y	577	567	207	127	80
ddlB	b0092	JW0090	non-essential	CY	CORE	CELL.WALL.BIOGENESIS	D.alanine.D.alanine.ligase	There are two distinct D-alanine-D-alanine ligase activites in E. coli DdlA and DdlB [PMID:1993184], look for SSL between them.	M	--	--	--	--	Y	--	701	688	304	224	80	Y	--	97	93	65	19	46
ddpA	b1487	JW5240	non-essential	PE	CORE	CELL.WALL.BIOGENESIS	D.ala.D.a.la.transporter.subunit.periplasmic.binding.component.of.ABC.superfamily	Riley et al annotated ddp- proteins as a D.ala.D.ala. ABC transporter	E	--	--	Y	14	Y	Y	795	783	350	184	166	Y	Y	153	151	66	32	34
ddpB	b1486	JW1481	non-essential	IM	CORE	CELL.WALL.BIOGENESIS	D.ala.D.ala.transporter.subunit.membrane.component.of.ABC.superfamily	Riley et al annotated ddp- proteins as a D.ala.D.ala. ABC transporter	EP	--	--	--	--	Y	Y	750	738	193	55	138	Y	Y	242	240	106	30	76
ddpC	b1485	JW1480	non-essential	IM	CORE	CELL.WALL.BIOGENESIS	D.ala.D.ala.transporter.subunit.membrane.component.of.ABC.superfamily	Riley et al annotated ddp- proteins as a D.ala.D.ala. ABC transporter	EP	--	--	--	--	Y	Y	805	792	245	79	166	--	Y	213	210	92	44	48
ddpD	b1484	JW1479	non-essential	--	CORE	CELL.WALL.BIOGENESIS	D.ala.D.ala.transporter.subunit.ATP.binding.component.of.ABC.superfamily	Riley et al annotated ddp- proteins as a D.ala.D.ala. ABC transporter	EP	--	--	--	--	--	Y	378	372	112	49	63	Y	Y	170	168	92	36	56
ddpF	b1483	JW1478	non-essential	CY	CORE	CELL.WALL.BIOGENESIS	D.ala.D.ala.transporter.subunit.ATP.binding.component.of.ABC.superfamily	Riley et al annotated ddp- proteins as a D.ala.D.ala. ABC transporter	EP	--	--	--	--	--	Y	390	384	93	41	52	Y	Y	217	215	69	33	36
ddpX	b1488	JW1483	non-essential	CY	CORE	CELL.WALL.BIOGENESIS	D.ala.D.ala.dipeptidase.Zn.dependent	ddpX(VanX) is a D-Ala-D-Ala dipeptidase, which catalyzes hydrolysis of the D-alanyl-D-alanine dipeptide required for wild-type peptidoglycan biosynthesis [PMID:9751644] and may be involved in murein recycling [PMID:9751644]. Is in an operon with other ddp- genes, thus may be coupled to recycle D-ala (guess by Javier Diaz)	M	--	--	--	--	Y	Y	808	797	244	94	150	Y	Y	611	605	194	93	101
degP	b0161	JW0157	non-essential	PE	CORE	PROTEIN.SECRETION,CHAPERONES	serine.endoprotease.protease.Do.membrane.associated	surA genetically interacts with (degP/skp) and double mutant surA ppiD was reprted as synthetic lethal [PMID:9670013]. However, in [PMID:16267292] mutations involving four E. coli PPIases (FkpA, PpiA, PpiD, and SurA) showed that no single or double mutants were shown to have growth defects. Three triple mutants shown growth defects, while one does not, and the quadruple mutant had the most pronou…	O	--	--	--	--	Y	--	697	683	192	59	133	Y	Y	668	656	245	42	203
dgkA	b4042	JW4002	non-essential	IM	CORE	PHOSPHOLIPIDS	diacylglycerol.kinase	DgkA phosphorylates diacylglycerol yielding 1,2-diacylglycerol-3-phosphate (EC:2.7.1.107), relatively at the same level than cdsA (SSL's between them??). This is part of the biosynthesis of phosphatidic acid, however DgkA represents only a minor route in phosphatidic acid biosynthesis [EcoCyc] --	M	--	--	--	--	Y	Y	804	795	264	115	149	Y	Y	232	231	90	38	52
dicF	b1574	UNKW3110	unknown	--	CORE	CELL.DIVISION	--	Small RNA. The DicF RNA acts to inhibit cell division [ Bouche89 ]. DicF causes inhibition of the formation of the constriction and the separation of the replicated chromosomes into the daughter nucleoids [ Tetart92 ]. DicF RNA interferes with FtsZ mRNA translation [ Tetart92a ]; DicF may bind to and occlude the ribosome binding site on the FtsZ mRNA [ Tetart92a ].	--	--	--	--	--	Y	--	677	667	423	323	100	Y	--	540	534	380	325	55
dipZ	b4136	JW5734	non-essential	IM	FUNCTION-UNCERTAIN	NA	fused.thiol.disulfide.interchange.protein.activator.of.DsbC.conserved.protein	--	OC	--	--	--	--	Y	--	677	666	246	135	111	Y	--	588	578	195	141	54
dppA	b3544	JW3513	non-essential	PE	CORE	OLIGOPEPTIDE.TRANSPORT	dipeptide.transporter.periplasmic.binding.component.of.ABC.superfamily	--	E	--	--	Y	0.294	--	Y	314	308	132	86	46	Y	Y	172	170	115	78	37
dppB	b3543	JW3512	non-essential	IM	CORE	OLIGOPEPTIDE.TRANSPORT	dipeptide.transporter.membrane.component.of.ABC.superfamily	--	EP	--	--	--	--	--	Y	394	388	103	55	48	--	Y	209	207	79	47	32
dppC	b3542	JW3511	non-essential	IM	CORE	OLIGOPEPTIDE.TRANSPORT	dipeptide.transporter.membrane.component.of.ABC.superfamily	--	EP	--	--	--	--	Y	Y	797	783	233	87	146	Y	Y	143	143	88	59	29
dppD	b3541	JW3510	non-essential	--	CORE	OLIGOPEPTIDE.TRANSPORT	dipeptide.transporter.ATP.binding.component.of.ABC.superfamily	--	EP	--	--	--	--	--	Y	388	381	236	206	30	--	Y	184	182	134	116	18
dppF	b3540	JW3509	non-essential	CY	CORE	OLIGOPEPTIDE.TRANSPORT	dipeptide.transporter.ATP.binding.component.of.ABC.superfamily	--	E	--	--	--	--	Y	Y	784	770	310	195	115	Y	Y	110	110	68	65	3
dsbA	b3860	JW3832	non-essential	PE	CORE	CHAPERONES	periplasmic.protein.disulfide.isomerase.I	The dsbA gene codes for a protein that is a disulfide catalyst. The protein itself has a disulfide bond that is transferred catalytically to folding proteins in the periplasm. The disulfide oxidoreductase is capable of oxidizing proteins very rapidly. The oxidoreductase requires the dsbB protein for reoxidation [ Bardwell94 , Grauschopf95 , Kishigami95 , Guilhot95 , Akiyama92 , Metheringh95 ].	OC	--	--	Y	8.972	--	Y	380	376	98	54	44	--	Y	196	195	71	36	35
dsbB	b1185	JW5182	non-essential	IM	FUNCTION-UNCERTAIN	CHAPERONES	oxidoreductase.that.catalyzes.reoxidation.of.DsbA.protein.disulfide.isomerase.I	The dsbB gene codes for a transmembrane protein that is responsible for reoxidizing the dsbA-encoded disulfide oxidoreductase. It is believed that the dsbB protein acts by transferring disulfide bonds directly to the oxidoreductase. DsbB is then oxidized by either ubiquinone, under aerobic conditions, or menaquinone, under anaerobic conditions [ Jander94 , Missiakas93 , Bardwell93 , Bardwell94 , …	O	--	--	--	--	Y	--	684	674	417	314	103	Y	--	618	609	337	277	60
dsbC	b2893	JW2861	non-essential	PE	FUNCTION-UNCERTAIN	CHAPERONES	protein.disulfide.isomerase.II	The gene dsbC encodes both a disulfide isomerase and an oxidoreductase in addition to its chaperone activity. The isomerase activity appears to be the major function of the protein. [ Bardwell94 , Zapun95 , Frishman96 , Chen99 ]	O	--	--	Y	1.016	Y	--	682	677	329	202	127	--	--	--	--	--	--	--
dsbG	b0604	JW0597	non-essential	PE	CORE	CHAPERONES	periplasmic.disulfide.isomerase.thiol.disulphide.oxidase	The periplasmic transpeptidases YbiS, ErfK and YahG are substrates of DsbG [ Depuydt09 ]. DsbG also acts as a disulfide isomerase which has narrower substrate specificity than the isomerase encoded by the dsbC gene [ Bessette99 ]	O	--	--	Y	15.511	--	Y	392	378	165	113	52	--	Y	199	191	85	38	47
dut	b3640	JW3615	essential	CY	CORE	CHROMOSOME.SEGREGATION	deoxyuridinetriphosphatase	Link between Chromosomal.segregation and several cell.envelope.biogenesis processes. Dut interacts aggravating with a number of proteins (degP, ftsK, ligA, phoU, polA, recA, tdk, ung, xerC, xerD, xthA) see EcoliSick for details. dut mutants fail to replicate the chromosomal terminus, resulting in the accumulation of subchromosomal fragments containing an origin of replication [ Kouzminova06 ].	F	--	--	Y	119.921	Y	--	611	589	378	323	55	--	--	--	--	--	--	--
dxr	b0173	JW0168	essential	CY	CORE	ISOPRENOIDS.BIOSYNTHESIS	1.deoxy.D.xylulose.5.phosphate.reductoisomerase	--	I	--	--	--	--	Y	Y	818	798	203	99	104	Y	Y	670	652	266	157	109
dxs	b0420	JW0410	essential	CY	CORE	ISOPRENOIDS.BIOSYNTHESIS	1.deoxyxylulose.5.phosphate.synthase.thiamine.requiring.FAD.requiring	--	HI	--	--	Y	59.694	Y	Y	521	508	219	67	152	Y	Y	312	304	172	118	54
ecnA	b4410	JW5737	non-essential	--	FUNCTION-UNCERTAIN	NA	entericidin.A.membrane.lipoprotein.antidote.entericidin.B	EcnAB form a linked toxin-antitoxin "addiction module" which functions to regulate programmed bacterial cell death under high osmolarity conditions. The entericidin A lipoprotein (EcnA) functions as an antidote to the bacteriolytic entericidin B lipoprotein [ Bishop98 ]. So this proteins could form a separate class 'Cell.killing', but here I'm just wondering if they do have SSL's	-	--	--	--	--	Y	Y	809	785	274	128	146	Y	Y	214	207	67	36	31
ecnB	b4411	JW4108	non-essential	--	FUNCTION-UNCERTAIN	NA	entericidin.B.membrane.lipoprotein	EcnAB form a linked toxin-antitoxin "addiction module" which functions to regulate programmed bacterial cell death under high osmolarity conditions. The entericidin A lipoprotein (EcnA) functions as an antidote to the bacteriolytic entericidin B lipoprotein [ Bishop98 ]. So this proteins could form a separate class 'Cell.killing', but here I'm just wondering if they do have SSL's	-	--	--	--	--	Y	Y	524	505	127	71	56	Y	Y	337	328	163	83	80
emrA	b2685	JW2660	non-essential	IM	FUNCTION-UNCERTAIN	RESPONSE.TO.ANTIBIOTIC	multidrug.efflux.system	--	-	--	--	--	--	--	Y	391	387	185	116	69	Y	Y	196	192	106	62	44
emrB	b2686	JW2661	non-essential	IM	FUNCTION-UNCERTAIN	RESPONSE.TO.ANTIBIOTIC	multidrug.efflux.system.protein	--	GEPR	--	--	--	--	Y	--	652	646	206	18	188	Y	Y	640	634	582	551	31
emrD	b3673	JW5634	non-essential	IM	FUNCTION-UNCERTAIN	RESPONSE.TO.ANTIBIOTIC	multidrug.efflux.system.protein	--	-	--	--	--	--	--	Y	367	366	119	49	70	--	Y	213	212	85	48	37
emrK	b2368	JW2365	non-essential	--	FUNCTION-UNCERTAIN	RESPONSE.TO.ANTIBIOTIC	EmrKY.TolC.multidrug.resistance.efflux.pump.membrane.fusion.protein.component	--	V	--	--	--	--	--	Y	365	363	146	46	100	--	Y	204	203	92	30	62
emrY	b2367	JW2364	non-essential	IM	FUNCTION-UNCERTAIN	RESPONSE.TO.ANTIBIOTIC	predicted.multidrug.efflux.system	--	-	--	--	--	--	--	Y	393	391	89	47	42	--	Y	219	218	71	34	37
emtA	b1193	JW5821	non-essential	--	CORE	CELL.DIVISION,CELL.SHAPE,CELL.WALL.BIOGENESIS	lytic.murein.endotransglycosylase.E	Is one of six major lytic murein endotransglycosylases (slt, mltD, mltB, mltA, emtA, mltC) expressed in Escherichia coli, allowing for cell enlargement and division and also for localized opening of the peptidoglycan layer to allow the export of bulky compounds such as DNA, toxins, flagella, and fimbrial proteins [PMID:9642199].	M	--	--	--	--	Y	Y	808	793	360	164	196	Y	Y	159	154	61	32	29
eno	b2779	JW2750	essential	CY	FUNCTION-UNCERTAIN	NA	enolase	Enolase catalyzes the interconversion of 2-phosphoglycerate and phosphoenolpyruvate. It is also a component of the degradosome, a complex that degrades RNA	G	--	--	Y	567.312	Y	--	666	664	311	113	198	Y	Y	567	565	187	105	82
entA	b0596	JW0588	non-essential	CY	CORE	CHORISMATE.DEGRADATION	2.3.dihydro.2.3.dihydroxybenzoate.dehydrogenase	Chorismate.degradation' is a big superpathway which includes subcategories 'Enterobactin.biosynthesis', 'Tetrahydrofolate.biosynthesis' and 'Ubiquinone.8.biosynthesis'. Only 'Enterobactin.biosynthesis' remained in the core because seems to be related with lenght of O-antigen in LPS (see 'fepE' comments) --	IQR	--	--	--	--	--	Y	370	360	127	75	52	--	Y	218	212	68	54	14
entB	b0595	JW0587	non-essential	CY	CORE	CHORISMATE.DEGRADATION	isochorismatase	Chorismate.degradation' is a big superpathway which includes subcategories 'Enterobactin.biosynthesis', 'Tetrahydrofolate.biosynthesis' and 'Ubiquinone.8.biosynthesis'. Only 'Enterobactin.biosynthesis' remained in the core because seems to be related with lenght of O-antigen in LPS (see 'fepE' comments) --	Q	--	--	--	--	Y	Y	794	778	194	77	117	Y	Y	575	564	185	124	61
entC	b0593	JW0585	non-essential	PE	CORE	CHORISMATE.DEGRADATION	isochorismate.synthase.1	Chorismate.degradation' is a big superpathway which includes subcategories 'Enterobactin.biosynthesis', 'Tetrahydrofolate.biosynthesis' and 'Ubiquinone.8.biosynthesis'. Only 'Enterobactin.biosynthesis' remained in the core because seems to be related with lenght of O-antigen in LPS (see 'fepE' comments) --	HQ	--	--	--	--	--	Y	389	377	154	58	96	--	Y	199	194	91	53	38
entD	b0583	JW5085	essential	CY	CORE	CHORISMATE.DEGRADATION	phosphopantetheinyltransferase.component.of.enterobactin.synthase.multienzyme.complex	Chorismate.degradation' is a big superpathway which includes subcategories 'Enterobactin.biosynthesis', 'Tetrahydrofolate.biosynthesis' and 'Ubiquinone.8.biosynthesis'. Only 'Enterobactin.biosynthesis' remained in the core because seems to be related with lenght of O-antigen in LPS (see 'fepE' comments) --	Q	--	--	--	--	Y	--	205	202	77	58	19	Y	--	143	141	69	52	17
entE	b0594	JW0586	non-essential	CY	CORE	CHORISMATE.DEGRADATION	2.3.dihydroxybenzoate.AMP.ligase.component.of.enterobactin.synthase.multienzyme.complex	Chorismate.degradation' is a big superpathway which includes subcategories 'Enterobactin.biosynthesis', 'Tetrahydrofolate.biosynthesis' and 'Ubiquinone.8.biosynthesis'. Only 'Enterobactin.biosynthesis' remained in the core because seems to be related with lenght of O-antigen in LPS (see 'fepE' comments) --	Q	--	--	Y	33.049	Y	Y	787	772	307	99	208	Y	Y	625	613	191	65	126
entF	b0586	JW0578	non-essential	--	CORE	CHORISMATE.DEGRADATION	enterobactin.synthase.multienzyme.complex.component.ATP.dependent	Chorismate.degradation' is a big superpathway which includes subcategories 'Enterobactin.biosynthesis', 'Tetrahydrofolate.biosynthesis' and 'Ubiquinone.8.biosynthesis'. Only 'Enterobactin.biosynthesis' remained in the core because seems to be related with lenght of O-antigen in LPS (see 'fepE' comments) --	Q	--	--	Y	32.275	Y	Y	794	773	291	118	173	Y	Y	645	633	509	463	46
envC	b3613	JW5646	non-essential	--	CORE	CELL.DIVISION	protease.with.a.role.in.cell.division	FtsA and ZipA initially associate with FtsZ, followed by addition of FtsEX, FtsK, FtsQ, FtsL/FtsB, FtsW, FtsI, FtsN and AmiC, and EnvC apparently in this defined order guided by PPIs to form complexes for the divisome [PMID:17326815] --	D	--	--	--	--	Y	Y	425	410	224	143	81	Y	Y	196	186	114	79	35
eptA	b4114	JW5730	non-essential	IM	PREDICTED	CELL.DIVISION,CELL.SHAPE	predicted.metal.dependent.hydrolase	The YjdB protein can be found in the membrane in a complex with ZipA and an unidentified 24 kDa protein [ Stenberg05 ].	R	--	--	--	--	--	Y	387	386	110	48	62	--	Y	204	203	57	26	31
era	b2566	JW2550	essential	CY	FUNCTION-UNCERTAIN	CELL.DIVISION,CHROMOSOME.SEGREGATION	membrane.associated.16S.rRNA.binding.GTPase	Mutants that are partially defective in Era GTPase activity or that are reduced in the synthesis of wild-type Era become arrested in the cell cycle at the predivisional two-cell stage. The partially defective Era GTPase mutation (era1) suppresses several temperature-sensitive lethal alleles that affect chromosome replication and chromosome partitioning but not cell division. Our results suggest t…	R	--	--	Y	0.779	Y	--	673	671	237	76	161	Y	Y	555	553	317	119	198
etp	b0982	JW5132	non-essential	CY	FUNCTION-UNCERTAIN	LPS.AND.ECA	phosphotyrosine.protein.phosphatase	In contrast to the related phosphatase, Wzb, Etp has minimal effect on biosynthesis of colanic acid [ Vincent00 ]. Perhaps related with yccZ_b0983. Seven gene products (YmcD, YmcC, YmcB, YmcA, YzzZ, Etp, and Etk) in E. coli O127:H6 are required for the production of the G4C capsule polysaccharide [ Peleg05 ]. That operon may not be expressed in E. coli K12, because the promoter region that was ma…	G	--	--	--	--	Y	--	683	673	371	297	74	Y	--	86	86	57	52	5
exbB	b3006	JW2974	non-essential	IM	CORE	ENTEROBACTIN.AND.METAL.ION.TRANSPORT	membrane.spanning.protein.in.TonB.ExbB.ExbD.complex	TonB, ExbD, and ExbB are core components of several transport systems including those for iron/enterobactin (fep-), Ferric citrate (fec-), Ferrichrome (fhu-) and vitamin B12 (btu-) uptake systems. Only the (TonB-Exb*-Fep*-) and the parallel TolC-YbdA were retained in the CORE. But could be interesting to see if there is crosstalk with other systems involving TonB-Exb*. Enterobactin appears to hav…	U	--	--	--	--	Y	Y	783	778	414	189	225	Y	Y	615	612	229	68	161
exbD	b3005	JW2973	non-essential	IM	CORE	ENTEROBACTIN.AND.METAL.ION.TRANSPORT	membrane.spanning.protein.in.TonB.ExbB.ExbD.complex	TonB, ExbD, and ExbB are core components of several transport systems including those for iron/enterobactin (fep-), Ferric citrate (fec-), Ferrichrome (fhu-) and vitamin B12 (btu-) uptake systems. Only the (TonB-Exb*-Fep*-) and the parallel TolC-YbdA were retained in the CORE. But could be interesting to see if there is crosstalk with other systems involving TonB-Exb*. Enterobactin appears to hav…	U	--	--	--	--	Y	Y	784	779	223	80	143	Y	Y	634	630	264	122	142
fabA	b0954	JW0937	essential	CY	CORE	FAS	beta.hydroxydecanoyl.thioester.dehydrase	--	I	--	--	Y	610.512	Y	Y	477	471	179	109	70	Y	Y	283	280	172	143	29
fabB	b2323	JW2320	essential	CY	CORE	FAS	3.oxoacyl.acyl.carrier.protein.synthase.I	--	IQ	--	--	Y	162.983	Y	--	691	676	215	79	136	Y	Y	612	600	218	72	146
fabD	b1092	JW1078	essential	CY	CORE	FAS	malonyl.CoA.acyl.carrier.protein.transacylase	--	I	--	--	Y	5.316	Y	Y	752	733	311	68	243	Y	Y	44	42	15	5	10
fabF	b1095	JW1081	non-essential	CY	CORE	FAS	3.oxoacyl.acyl.carrier.protein.synthase.II	--	IQ	--	--	Y	73.676	Y	Y	738	718	192	91	101	Y	Y	666	648	178	73	105
fabG	b1093	JW1079	essential	CY	CORE	FAS	3.oxoacyl.acyl.carrier.protein.reductase	--	IQR	--	--	--	--	Y	Y	523	510	228	49	179	Y	Y	318	308	142	62	80
fabH	b1091	JW1077	non-essential	CY	CORE	FAS	3.oxoacyl.acyl.carrier.protein.synthase.III	--	I	--	--	Y	84.754	Y	Y	795	774	445	243	202	Y	Y	601	583	278	121	157
fabI	b1288	JW1281	essential	CY	CORE	FAS	enoyl.acyl.carrier.protein.reductase.NADH.dependent	--	I	--	--	Y	342.234	Y	Y	816	809	268	74	194	Y	Y	183	180	120	86	34
fabR	b3963	JW3935	non-essential	CY	CORE	FAS	DNA.binding.transcriptional.repressor	--	-	--	--	Y	23.345	Y	Y	462	457	150	86	64	Y	Y	287	283	121	93	28
fabZ	b0180	JW0175	essential	CY	CORE	FAS	3R.hydroxymyristol.acyl.carrier.protein.dehydratase	--	I	--	--	Y	169.29	Y	Y	796	780	224	60	164	Y	Y	610	598	186	152	34
fadA	b3845	JW5578	non-essential	CY	CORE	FAD	3.ketoacyl.CoA.thiolase.thiolase.I	--	I	--	--	Y	2.905	Y	Y	461	455	162	127	35	Y	Y	304	300	151	117	34
fadB	b3846	JW3822	non-essential	CY	CORE	FAD	fused.3.hydroxybutyryl.CoA.epimerase.and.delta.3.cis.delta.2.trans.enoyl.CoA.isomerase.and.enoyl.CoA.hydratase.3.hydroxyacyl.CoA.dehydrogenase	--	I	--	--	Y	2.077	Y	Y	484	477	148	51	97	Y	Y	292	288	140	87	53
fadD	b1805	JW1794	non-essential	CY	CORE	FAD	acyl.CoA.synthetase.long.chain.fatty.acid.CoA.ligase	--	IQ	--	--	--	--	Y	Y	526	520	199	83	116	Y	Y	300	299	140	55	85
fadE	b0221	JW5020	non-essential	IM	CORE	FAD	acyl.coenzyme.A.dehydrogenase	--	I	--	--	Y	11.891	Y	Y	812	803	203	74	129	Y	Y	625	618	237	122	115
fadL	b2344	JW2341	non-essential	OM	CORE	FAS	long.chain.fatty.acid.outer.membrane.transporter	FadL is an outer membrane protein involved with the uptake of long-chain fatty acids [ Kumar93 ].	I	--	--	--	--	--	Y	391	386	107	31	76	Y	Y	212	209	84	39	45
fcl	b2052	JW2037	non-essential	CY	FUNCTION-UNCERTAIN	M.ANTIGEN.AND.OSMOTIC.STRESS.RESPONSE	bifunctional.GDP.fucose.synthetase.GDP.4.dehydro.6.deoxy.D.mannose.epimerase.and.GDP.4.dehydro.6.L.deoxygalactose.reductase	Predicted by Stevenson et al as participating in M-antigen biosynthesis [PMID:8759852]. Fcl(WcaG) probably involved in the biosynthesis of the slime polysaccharide colanic acid, probably at the level of synthesis of nucleotide sugar precursors of CA [PMID:8759852]. Later characterized as the bifunctional enzyme that catalyzes the two-step synthesis of GDP-fucose from GDP-4-dehydro-6-deoxy-D-manno…	MG	--	--	--	--	--	Y	383	372	211	117	94	Y	Y	224	219	109	46	63
fdrA	b0518	JW0506	non-essential	CY	FUNCTION-UNCERTAIN	NA	predicted.acyl.CoA.synthetase.with.NAD.P.binding.Rossmann.fold.domain	predicted.acyl.CoA.synthetase.with.NAD.P.binding.Rossmann.fold.domain	C	--	--	--	--	--	Y	395	392	126	56	70	--	Y	200	198	100	75	25
fecA	b4291	JW4251	non-essential	OM	FUNCTION-UNCERTAIN	ENTEROBACTIN.AND.METAL.ION.TRANSPORT	KpLE2.phage.like.element.ferric.citrate.outer.membrane.transporter	TonB, ExbD, and ExbB are core components of several transport systems including those for iron/enterobactin (fep-), Ferric citrate (fec-), Ferrichrome (fhu-) and vitamin B12 (btu-) uptake systems. Only the (TonB-Exb*-Fep*-) and the parallel TolC-YbdA were retained in the CORE. But could be interesting to see if there is crosstalk with other systems involving TonB-Exb*. Enterobactin appears to hav…	P	--	--	--	--	Y	--	685	675	293	172	121	--	--	--	--	--	--	--
fecB	b4290	JW4250	non-essential	PE	FUNCTION-UNCERTAIN	ENTEROBACTIN.AND.METAL.ION.TRANSPORT	KpLE2.phage.like.element.iron.dicitrate.transporter.subunit.periplasmic.binding.component.of.ABC.superfamily	TonB, ExbD, and ExbB are core components of several transport systems including those for iron/enterobactin (fep-), Ferric citrate (fec-), Ferrichrome (fhu-) and vitamin B12 (btu-) uptake systems. Only the (TonB-Exb*-Fep*-) and the parallel TolC-YbdA were retained in the CORE. But could be interesting to see if there is crosstalk with other systems involving TonB-Exb*. Enterobactin appears to hav…	P	--	--	--	--	Y	Y	792	781	207	155	52	Y	Y	103	102	58	37	21
fecC	b4289	JW4249	non-essential	IM	FUNCTION-UNCERTAIN	ENTEROBACTIN.AND.METAL.ION.TRANSPORT	KpLE2.phage.like.element.iron.dicitrate.transporter.subunit.membrane.component.of.ABC.superfamily	TonB, ExbD, and ExbB are core components of several transport systems including those for iron/enterobactin (fep-), Ferric citrate (fec-), Ferrichrome (fhu-) and vitamin B12 (btu-) uptake systems. Only the (TonB-Exb*-Fep*-) and the parallel TolC-YbdA were retained in the CORE. But could be interesting to see if there is crosstalk with other systems involving TonB-Exb*. Enterobactin appears to hav…	P	--	--	--	--	Y	Y	785	776	348	243	105	Y	Y	106	106	61	32	29
fecD	b4288	JW4248	non-essential	IM	FUNCTION-UNCERTAIN	ENTEROBACTIN.AND.METAL.ION.TRANSPORT	KpLE2.phage.like.element.iron.dicitrate.transporter.subunit.membrane.component.of.ABC.superfamily	TonB, ExbD, and ExbB are core components of several transport systems including those for iron/enterobactin (fep-), Ferric citrate (fec-), Ferrichrome (fhu-) and vitamin B12 (btu-) uptake systems. Only the (TonB-Exb*-Fep*-) and the parallel TolC-YbdA were retained in the CORE. But could be interesting to see if there is crosstalk with other systems involving TonB-Exb*. Enterobactin appears to hav…	P	--	--	--	--	Y	Y	792	782	315	194	121	Y	Y	152	151	71	43	28
fecE	b4287	JW4247	non-essential	IM	FUNCTION-UNCERTAIN	ENTEROBACTIN.AND.METAL.ION.TRANSPORT	KpLE2.phage.like.element.iron.dicitrate.transporter.subunit.ATP.binding.component.of.ABC.superfamily	TonB, ExbD, and ExbB are core components of several transport systems including those for iron/enterobactin (fep-), Ferric citrate (fec-), Ferrichrome (fhu-) and vitamin B12 (btu-) uptake systems. Only the (TonB-Exb*-Fep*-) and the parallel TolC-YbdA were retained in the CORE. But could be interesting to see if there is crosstalk with other systems involving TonB-Exb*. Enterobactin appears to hav…	PH	--	--	--	--	Y	Y	794	784	246	134	112	Y	Y	144	143	43	21	22
fepA	b0584	JW5086	non-essential	OM	CORE	ENTEROBACTIN.AND.METAL.ION.TRANSPORT	iron.enterobactin.outer.membrane.transporter	TonB, ExbD, and ExbB are core components of several transport systems including those for iron/enterobactin (fep-), Ferric citrate (fec-), Ferrichrome (fhu-) and vitamin B12 (btu-) uptake systems. Only the (TonB-Exb*-Fep*-) and the parallel TolC-YbdA were retained in the CORE. But could be interesting to see if there is crosstalk with other systems involving TonB-Exb*. Enterobactin appears to hav…	P	--	--	--	--	Y	Y	791	770	229	99	130	Y	Y	614	599	195	111	84
fepB	b0592	JW0584	non-essential	PE	CORE	ENTEROBACTIN.AND.METAL.ION.TRANSPORT	iron.enterobactin.transporter.subunit.periplasmic.binding.component.of.ABC.superfamily	TonB, ExbD, and ExbB are core components of several transport systems including those for iron/enterobactin (fep-), Ferric citrate (fec-), Ferrichrome (fhu-) and vitamin B12 (btu-) uptake systems. Only the (TonB-Exb*-Fep*-) and the parallel TolC-YbdA were retained in the CORE. But could be interesting to see if there is crosstalk with other systems involving TonB-Exb*. Enterobactin appears to hav…	P	--	--	Y	8.456	Y	Y	790	773	330	67	263	--	Y	125	122	57	35	22
fepC	b0588	JW0580	non-essential	CY	CORE	ENTEROBACTIN.AND.METAL.ION.TRANSPORT	iron.enterobactin.transporter.subunit.ATP.binding.component.of.ABC.superfamily	TonB, ExbD, and ExbB are core components of several transport systems including those for iron/enterobactin (fep-), Ferric citrate (fec-), Ferrichrome (fhu-) and vitamin B12 (btu-) uptake systems. Only the (TonB-Exb*-Fep*-) and the parallel TolC-YbdA were retained in the CORE. But could be interesting to see if there is crosstalk with other systems involving TonB-Exb*. Enterobactin appears to hav…	PH	--	--	--	--	Y	Y	798	780	348	75	273	Y	Y	146	144	77	17	60
fepD	b0590	JW0582	non-essential	IM	CORE	ENTEROBACTIN.AND.METAL.ION.TRANSPORT	iron.enterobactin.transporter.subunit.membrane.component.of.ABC.superfamily	TonB, ExbD, and ExbB are core components of several transport systems including those for iron/enterobactin (fep-), Ferric citrate (fec-), Ferrichrome (fhu-) and vitamin B12 (btu-) uptake systems. Only the (TonB-Exb*-Fep*-) and the parallel TolC-YbdA were retained in the CORE. But could be interesting to see if there is crosstalk with other systems involving TonB-Exb*. Enterobactin appears to hav…	P	--	--	--	--	Y	--	680	665	216	36	180	Y	Y	533	524	218	32	186
fepE	b0587	JW0579	non-essential	IM	CORE	CHORISMATE.DEGRADATION	regulator.of.length.of.O.antigen.component.of.lipopolysaccharide.chains	FepE is a link between Enterobactin and O-antigen. A fepE homolog in Salmonella typhimurium has been shown to be responsible for very long O antigen polymerization in lipopolysaccharide [PMID:12603743] Is a link between Enterobactin and O-antigen. A fepE homolog in Salmonella typhimurium has been shown to be responsible for very long O antigen polymerization in lipopolysaccharide [PMID:12603743].…	M	--	--	--	--	--	Y	485	473	144	79	65	Y	Y	344	340	153	76	77
fepG	b0589	JW0581	non-essential	IM	CORE	ENTEROBACTIN.AND.METAL.ION.TRANSPORT	iron.enterobactin.transporter.subunit.membrane.component.of.ABC.superfamily	TonB, ExbD, and ExbB are core components of several transport systems including those for iron/enterobactin (fep-), Ferric citrate (fec-), Ferrichrome (fhu-) and vitamin B12 (btu-) uptake systems. Only the (TonB-Exb*-Fep*-) and the parallel TolC-YbdA were retained in the CORE. But could be interesting to see if there is crosstalk with other systems involving TonB-Exb*. Enterobactin appears to hav…	P	--	--	--	--	Y	Y	787	769	393	58	335	Y	Y	610	598	293	53	240
fes	b0585	JW0576	non-essential	CY	CORE	CHORISMATE.DEGRADATION	enterobactin.ferric.enterobactin.esterase	Chorismate.degradation' is a big superpathway which includes subcategories 'Enterobactin.biosynthesis', 'Tetrahydrofolate.biosynthesis' and 'Ubiquinone.8.biosynthesis'. Only 'Enterobactin.biosynthesis' remained in the core because seems to be related with lenght of O-antigen in LPS (see 'fepE' comments) --	P	--	--	--	--	Y	Y	805	783	293	181	112	Y	Y	137	134	95	76	19
ffh	b2610	JW5414	essential	CY	CORE	PROTEIN.SECRETION	Signal.Recognition.Particle.SRP.component.with.4.5S.RNA.ffs	For a review of protein translocation across the IM by the Sec-system see [PMID:18078384] --	U	--	--	--	--	Y	Y	717	712	234	84	150	Y	Y	583	580	316	285	31
fhuA	b0150	JW0146	non-essential	OM	FUNCTION-UNCERTAIN	ENTEROBACTIN.AND.METAL.ION.TRANSPORT	ferrichrome.outer.membrane.transporter	TonB, ExbD, and ExbB are core components of several transport systems including those for iron/enterobactin (fep-), Ferric citrate (fec-), Ferrichrome (fhu-) and vitamin B12 (btu-) uptake systems. Only the (TonB-Exb*-Fep*-) and the parallel TolC-YbdA were retained in the CORE. But could be interesting to see if there is crosstalk with other systems involving TonB-Exb*. Enterobactin appears to hav…	P	--	--	Y	3.905	Y	Y	794	780	115	20	95	Y	Y	556	547	237	53	184
fhuB	b0153	JW0149	non-essential	IM	FUNCTION-UNCERTAIN	ENTEROBACTIN.AND.METAL.ION.TRANSPORT	fused.iron.hydroxamate.transporter.subunits.of.ABC.superfamily.membrane.components	TonB, ExbD, and ExbB are core components of several transport systems including those for iron/enterobactin (fep-), Ferric citrate (fec-), Ferrichrome (fhu-) and vitamin B12 (btu-) uptake systems. Only the (TonB-Exb*-Fep*-) and the parallel TolC-YbdA were retained in the CORE. But could be interesting to see if there is crosstalk with other systems involving TonB-Exb*. Enterobactin appears to hav…	P	--	--	--	--	--	Y	325	313	133	76	57	Y	Y	121	115	58	46	12
fhuC	b0151	JW0147	non-essential	--	FUNCTION-UNCERTAIN	ENTEROBACTIN.AND.METAL.ION.TRANSPORT	iron.hydroxamate.transporter.subunit.ATP.binding.component.of.ABC.superfamily	TonB, ExbD, and ExbB are core components of several transport systems including those for iron/enterobactin (fep-), Ferric citrate (fec-), Ferrichrome (fhu-) and vitamin B12 (btu-) uptake systems. Only the (TonB-Exb*-Fep*-) and the parallel TolC-YbdA were retained in the CORE. But could be interesting to see if there is crosstalk with other systems involving TonB-Exb*. Enterobactin appears to hav…	PH	--	--	Y	11.085	Y	Y	792	777	341	222	119	Y	Y	169	165	55	21	34
fhuD	b0152	JW0148	non-essential	PE	FUNCTION-UNCERTAIN	ENTEROBACTIN.AND.METAL.ION.TRANSPORT	iron.hydroxamate.transporter.subunit.periplasmic.binding.component.of.ABC.superfamily	TonB, ExbD, and ExbB are core components of several transport systems including those for iron/enterobactin (fep-), Ferric citrate (fec-), Ferrichrome (fhu-) and vitamin B12 (btu-) uptake systems. Only the (TonB-Exb*-Fep*-) and the parallel TolC-YbdA were retained in the CORE. But could be interesting to see if there is crosstalk with other systems involving TonB-Exb*. Enterobactin appears to hav…	P	--	--	--	--	Y	Y	764	749	329	134	195	Y	Y	51	49	26	18	8
fhuE	b1102	JW1088	non-essential	OM	FUNCTION-UNCERTAIN	ENTEROBACTIN.AND.METAL.ION.TRANSPORT	ferric.rhodotorulic.acid.outer.membrane.transporter	FhuE is a protein which serves as a receptor for ferric-coprogen and ferric-rhodotorulic acid [ Sauer87 ]	P	--	--	--	--	--	Y	391	378	168	110	58	--	Y	180	174	109	84	25
fimC	b4316	JW4279	non-essential	PE	CORE	CHAPERONES	chaperone.periplasmic	Might be interesting to see if has SSL's with other chaperones. FimC is a member of the periplasmic chaperone family which functions in the chaperone-usher pathway and is indispensable in the biogenesis of the type 1 pilus fiber of Escherichia coli [ Jones93b ].	NU	--	--	--	--	Y	Y	811	803	242	105	137	Y	Y	304	304	88	28	60
fimD	b4317	JW5780	non-essential	OM	FUNCTION-UNCERTAIN	NA	outer.membrane.usher.protein.type.1.fimbrial.synthesis	Hu et al (2009) provided GC evidences clustering sfm- and fim- genes in fimbria related module	NU	--	--	Y	0.387	--	Y	353	350	172	142	30	--	Y	174	174	101	83	18
fiu	b0805	JW0790	non-essential	OM	FUNCTION-UNCERTAIN	ENTEROBACTIN.AND.METAL.ION.TRANSPORT	predicted.iron.outer.membrane.transporter	YbiL is an integral outer membrane protein whose expression is stimulated by growth under iron limitation [ Molloy00 ]. putative outer membrane receptor for iron transport (EcoCyc)	P	--	--	--	--	--	Y	391	388	119	54	65	--	Y	190	188	102	39	63
flgA	b1072	JW1059	non-essential	PE	FUNCTION-UNCERTAIN	NA	assembly.protein.for.flagellar.basal.body.periplasmic.P.ring	--	NO	--	--	--	--	--	Y	361	352	180	91	89	--	Y	202	194	72	43	29
flgJ	b1081	JW1068	non-essential	PE	CORE	CELL.DIVISION,CELL.SHAPE,CELL.WALL.BIOGENESIS	muramidase	The C-terminal half of FlgJ has homology to autolytic murmidases and has peptidoglycan-hydrolyzing activity [PMID:10049388]. This muramidase domain locally digests the peptidoglycan layer to allow rod formation in the periplasm, and is required for L ring and hook formation of bacterial flagellum [PMID:11554792]. Apart of being part of the Flagellum machinery, the C-terminal half of FlgJ has homo…	NUMO	--	--	--	--	--	Y	393	382	105	39	66	Y	Y	220	214	80	35	45
fliL	b1944	JW1928	non-essential	IM	FUNCTION-UNCERTAIN	NA	flagellar.biosynthesis.protein	--	N	--	--	--	--	Y	--	681	680	526	444	82	--	--	--	--	--	--	--
fliN	b1946	JW1930	non-essential	IM	FUNCTION-UNCERTAIN	NA	flagellar.motor.switching.and.energizing.component	--	NU	--	--	Y	0.153	Y	--	691	690	359	251	108	--	--	--	--	--	--	--
fliP	b1948	JW1932	non-essential	IM	FUNCTION-UNCERTAIN	NA	flagellar.biosynthesis.protein	--	NU	--	--	--	--	Y	--	690	689	311	168	143	Y	--	662	661	243	106	137
fliR	b1950	JW1934	non-essential	IM	FUNCTION-UNCERTAIN	NA	flagellar.export.pore.protein	--	NU	--	--	--	--	Y	--	684	683	236	134	102	Y	--	623	623	202	89	113
folA	b0048	JW0047	essential	CY	FUNCTION-UNCERTAIN	CHORISMATE.DEGRADATION	dihydrofolate.reductase	Chorismate.degradation' is a big superpathway which includes subcategories 'Enterobactin.biosynthesis', 'Tetrahydrofolate.biosynthesis' and 'Ubiquinone.8.biosynthesis'. Only 'Enterobactin.biosynthesis' remained in the core because seems to be related with lenght of O-antigen in LPS (see 'fepE' comments) --	H	--	--	Y	37.932	Y	Y	792	782	279	98	181	Y	Y	571	564	329	224	105
folC	b2315	JW2312	essential	CY	FUNCTION-UNCERTAIN	CHORISMATE.DEGRADATION	bifunctional.folylpolyglutamate.synthase.and.dihydrofolate.synthase	Chorismate.degradation' is a big superpathway which includes subcategories 'Enterobactin.biosynthesis', 'Tetrahydrofolate.biosynthesis' and 'Ubiquinone.8.biosynthesis'. Only 'Enterobactin.biosynthesis' remained in the core because seems to be related with lenght of O-antigen in LPS (see 'fepE' comments) --	H	--	--	Y	15.213	Y	Y	788	775	379	141	238	Y	Y	156	153	97	62	35
folD	b0529	JW0518	essential	CY	FUNCTION-UNCERTAIN	CHORISMATE.DEGRADATION	bifunctional.5.10.methylene.tetrahydrofolate.dehydrogenase.and.5.10.methylene.tetrahydrofolate.cyclohydrolase	Chorismate.degradation' is a big superpathway which includes subcategories 'Enterobactin.biosynthesis', 'Tetrahydrofolate.biosynthesis' and 'Ubiquinone.8.biosynthesis'. Only 'Enterobactin.biosynthesis' remained in the core because seems to be related with lenght of O-antigen in LPS (see 'fepE' comments) --	H	--	--	--	--	Y	Y	794	783	252	70	182	Y	Y	582	575	202	133	69
folE	b2153	JW2140	essential	CY	FUNCTION-UNCERTAIN	CHORISMATE.DEGRADATION	GTP.cyclohydrolase.I	Chorismate.degradation' is a big superpathway which includes subcategories 'Enterobactin.biosynthesis', 'Tetrahydrofolate.biosynthesis' and 'Ubiquinone.8.biosynthesis'. Only 'Enterobactin.biosynthesis' remained in the core because seems to be related with lenght of O-antigen in LPS (see 'fepE' comments) --	H	--	--	--	--	Y	Y	792	782	299	120	179	Y	Y	623	617	375	203	172
folM	b1606	JW1598	non-essential	CY	FUNCTION-UNCERTAIN	NA	dihydrofolate.reductase.isozyme	dihydrofolate.reductase.isozyme	-	--	--	--	--	--	Y	394	392	113	49	64	--	Y	198	197	78	39	39
frdA	b4154	JW4115	non-essential	PE	FUNCTION-UNCERTAIN	NA	fumarate.reductase.anaerobic.catalytic.and.NAD.flavoprotein.subunit	--	C	--	--	--	--	--	Y	359	341	158	115	43	--	Y	193	183	93	65	28
frdB	b4153	JW4114	non-essential	PE	FUNCTION-UNCERTAIN	NA	fumarate.reductase.anaerobic.Fe.S.subunit	--	C	--	--	--	--	Y	Y	794	768	367	276	91	Y	Y	131	121	64	48	16
frdC	b4152	JW4113	non-essential	IM	FUNCTION-UNCERTAIN	NA	fumarate.reductase.anaerobic.membrane.anchor.subunit	--	C	--	--	--	--	Y	Y	791	765	346	250	96	Y	Y	611	591	315	189	126
frdD	b4151	JW4112	non-essential	IM	FUNCTION-UNCERTAIN	NA	fumarate.reductase.anaerobic.membrane.anchor.subunit	--	C	--	--	--	--	Y	Y	777	754	449	316	133	Y	Y	120	112	62	51	11
frlB	b3371	JW5700	non-essential	CY	FUNCTION-UNCERTAIN	NA	fructoselysine.6.P.deglycase	fructoselysine.6.P.deglycase	M	--	--	--	--	Y	Y	790	785	179	77	102	Y	Y	662	658	378	226	152
ftsA	b0094	JW0092	essential	CY	CORE	CELL.DIVISION,CELL.SHAPE	ATP.binding.cell.division.protein.involved.in.recruitment.of.FtsK.to.Z.ring	FtsA and ZipA initially associate with FtsZ, followed by addition of FtsEX, FtsK, FtsQ, FtsL/FtsB, FtsW, FtsI, FtsN and AmiC, and EnvC apparently in this defined order guided by PPIs to form complexes for the divisome [PMID:17326815] --	D	--	--	Y	58.922	Y	Y	471	457	189	105	84	Y	Y	285	277	172	117	55
ftsB	b2748	JW2718	essential	--	CORE	CELL.DIVISION	cell.division.protein	Depletion of FtsB results in abnormal filamentous morphology, but does not cause a defect in segregation of replicated DNA [PMID:11972052 ]. FtsQ, FtsL and FtsB form a complex in vivo even in the absence of FtsK and thus independently of their localization to the septal region [PMID:15165235 ]. --	D	--	--	--	--	Y	--	216	214	111	98	13	Y	--	165	163	104	96	8
ftsE	b3463	JW3428	essential	IM	CORE	CELL.DIVISION	predicted.transporter.subunit.ATP.binding.component.of.ABC.superfamily	Functional link (potential). ftsE and ftsX (Cell.division) are located in an operon with the ftsY (SRP, Protein.secretion via the Sec-system). FtsA and ZipA initially associate with FtsZ, followed by addition of FtsEX, FtsK, FtsQ, FtsL/FtsB, FtsW, FtsI, FtsN and AmiC, and EnvC apparently in this defined order guided by PPIs to form complexes for the divisome [PMID:17326815] --	D	--	--	--	--	--	Y	381	377	235	141	94	--	Y	198	195	162	145	17
ftsH	b3178	JW3145	essential	IM	CORE	PROTEASE,CELL.DIVISION	protease.ATP.dependent.zinc.metallo	FtsH is a zinc-dependent metalloendoprotease required for survival [ Jayasekera00 ]. Cells lacking functional FtsH fail to septate, instead forming multinucleate filaments [ Santos75 ]. Loss of FtsH or its ATPase activity results in "stop-transfer defects," or mislocalization of protein segments that are normally anchored in the membranes or transported out of the cell [ Akiyama94a ]. This may re…	O	--	--	Y	83.183	Y	Y	485	472	198	99	99	Y	Y	317	308	176	151	25
ftsK	b0890	JW0873	essential	IM	CORE	CELL.DIVISION,CHROMOSOME.SEGREGATION	DNA.binding.membrane.protein.required.for.chromosome.resolution.and.partitioning	Link between Cell.division and Chromosome.segregation.The FtsK protein is very large, and its membrane and cytoplasmic domains appear to have to separable functions during cell division [PMID:15522074]. The N-terminal domain is Trans-IM and Periplasmic and is sufficient for targetting FtsK to the septum and for its function in cell division [PMID:9721304], whereas the C-terminal domain is cytopla…	D	--	--	Y	4.585	Y	Y	772	763	302	95	207	Y	Y	255	254	146	79	67
ftsL	b0083	JW0081	essential	IM	CORE	CELL.DIVISION	membrane.bound.cell.division.protein.at.septum.containing.leucine.zipper.motif	FtsQ, FtsL and FtsB form a complex in vivo even in the absence of FtsK and thus independently of their localization to the septal region [PMID:15165235 ]. --	D	--	--	--	--	--	Y	386	372	179	95	84	Y	Y	215	207	133	72	61
ftsQ	b0093	JW0091	essential	IM	CORE	CELL.DIVISION	membrane.anchored.protein.involved.in.growth.of.wall.at.septum	FtsQ is an essential cell division protein that is required throughout the process of septum formation (EcoCyc). FtsQ, FtsL and FtsB form a complex in vivo even in the absence of FtsK and thus independently of their localization to the septal region [PMID:15165235 ]. --	M	--	--	--	--	Y	--	582	572	240	136	104	Y	--	75	73	57	47	10
ftsW	b0089	JW0087	essential	IM	CORE	CELL.DIVISION,CELL.SHAPE	integral.membrane.protein.involved.in.stabilizing.FstZ.ring.during.cell.division	FtsA and ZipA initially associate with FtsZ, followed by addition of FtsEX, FtsK, FtsQ, FtsL/FtsB, FtsW, FtsI, FtsN and AmiC, and EnvC apparently in this defined order guided by PPIs to form complexes for the divisome [PMID:17326815] --	D	--	--	--	--	Y	--	707	694	330	216	114	Y	--	95	90	41	33	8
ftsX	b3462	JW3427	essential	IM	CORE	CELL.DIVISION	predicted.transporter.subunit.membrane.component.of.ABC.superfamily	Functional link (potential). ftsE and ftsX (Cell.division) are located in an operon with the ftsY (SRP, Protein.secretion via the Sec-system). FtsA and ZipA initially associate with FtsZ, followed by addition of FtsEX, FtsK, FtsQ, FtsL/FtsB, FtsW, FtsI, FtsN and AmiC, and EnvC apparently in this defined order guided by PPIs to form complexes for the divisome [PMID:17326815] --	D	--	--	Y	28.608	Y	Y	786	772	358	133	225	Y	Y	614	603	304	241	63
ftsY	b3464	JW3429	essential	IM	CORE	PROTEIN.SECRETION	fused.Signal.Recognition.Particle.SRP.receptor.membrane.binding.protein.conserved.protein	Functional link (potential). ftsE and ftsX (Cell.division) are located in an operon with the ftsY (SRP, Protein.secretion via the Sec-system). Or a review of protein translocation across the IM by the Sec-system see [PMID:18078384] --	U	--	--	--	--	Y	--	692	678	294	136	158	Y	Y	583	574	196	75	121
ftsZ	b0095	JW0093	essential	IM	CORE	CELL.DIVISION,CELL.SHAPE	GTP.binding.tubulin.like.cell.division.protein	FtsA and ZipA initially associate with FtsZ, followed by addition of FtsEX, FtsK, FtsQ, FtsL/FtsB, FtsW, FtsI, FtsN and AmiC, and EnvC apparently in this defined order guided by PPIs to form complexes for the divisome [PMID:17326815] --	D	--	--	--	--	Y	Y	811	794	345	77	268	Y	Y	206	197	112	79	33
galE	b0759	JW0742	non-essential	CY	CORE	LPS.AND.ECA,M.ANTIGEN.AND.OSMOTIC.STRESS.RESPONSE	UDP.galactose.4.epimerase	--	M	--	--	--	--	Y	Y	515	509	129	74	55	Y	Y	373	369	134	79	55
galF	b2042	JW2027	non-essential	CY	CORE	LPS.AND.ECA,M.ANTIGEN.AND.OSMOTIC.STRESS.RESPONSE	predicted.subunit.with.GalU	--	M	--	--	Y	231.012	Y	Y	529	500	168	115	53	Y	Y	365	337	126	74	52
galK	b0757	JW0740	non-essential	CY	CORE	LPS.AND.ECA,M.ANTIGEN.AND.OSMOTIC.STRESS.RESPONSE	galactokinase	--	G	--	--	--	--	Y	Y	813	801	197	75	122	Y	Y	636	627	223	111	112
galT	b0758	JW0741	non-essential	--	CORE	LPS.AND.ECA,M.ANTIGEN.AND.OSMOTIC.STRESS.RESPONSE	galactose.1.phosphate.uridylyltransferase	--	C	--	--	--	--	Y	Y	787	775	377	163	214	Y	Y	210	206	78	52	26
galU	b1236	JW1224	non-essential	CY	CORE	LPS.AND.ECA,M.ANTIGEN.AND.OSMOTIC.STRESS.RESPONSE	glucose.1.phosphate.uridylyltransferase	--	M	--	--	--	--	Y	Y	810	797	423	179	244	Y	Y	628	619	299	107	192
gcvB	b4443	UNKW3110	unknown	--	CORE	OLIGOPEPTIDE.TRANSPORT	--	Small RNA. GcvB regulates expression of the periplasmic transporter components DppA and OppA [ Urbanowski00 ]	--	--	--	--	--	Y	--	624	609	324	228	96	Y	--	518	505	305	260	45
ggt	b3447	JW3412	non-essential	PE	FUNCTION-UNCERTAIN	M.ANTIGEN.AND.OSMOTIC.STRESS.RESPONSE	gamma.glutamyltranspeptidase	A mutant exhibits increased glutathione efflux, compared to wild type [ Suzuki87 ], and increased resistance to osmotic stress [ Smirnova01 ]	E	--	--	Y	3.027	Y	Y	786	771	359	197	162	Y	Y	673	661	403	220	183
gidB	b3740	JW3718	non-essential	CY	FUNCTION-UNCERTAIN	CELL.DIVISION	methyltransferase.SAM.dependent.methyltransferase.glucose.inhibited.cell.division.protein	GidA [PMID:9603884] and gidB [PMID:6185823] were suggested to be involved in cell division. It has been cited that disruption of gidA in E.coli affects cell division but only when cells are grown on glucose [PMID:6185823](don't have access to the full paper). However the main roles of gidA and gidB have been described in tRNA-modification pathways and it was not clear the apparent relationship wi…	M	--	--	Y	12.989	--	Y	395	393	144	58	86	--	Y	219	217	112	67	45
glf	b2036	JW2021	non-essential	CY	CORE	LPS.AND.ECA	UDP.galactopyranose.mutase.FAD.NAD.P.binding	--	M	--	--	Y	192.91	Y	--	223	200	99	88	11	Y	--	184	162	97	71	26
glgA	b3429	JW3392	non-essential	CY	FUNCTION-UNCERTAIN	NA	glycogen.synthase	Glycogen is a glucose-containing polysaccharide, comprised of approximately 95% ?-1,4 linkages and 5% ?-1,6 branch glucosyl linkages, The biosynthetic pathways comprises glgA, glgB and glgC.	G	--	--	--	--	Y	Y	798	790	303	138	165	Y	Y	156	156	68	33	35
glgB	b3432	JW3395	non-essential	CY	FUNCTION-UNCERTAIN	NA	1.4.alpha.glucan.branching.enzyme	Glycogen is a glucose-containing polysa	G	--	--	--	--	Y	Y	794	782	299	178	121	Y	Y	154	150	52	30	22
glgC	b3430	JW3393	non-essential	CY	FUNCTION-UNCERTAIN	NA	glucose.1.phosphate.adenylyltransferase	Glycogen is a glucose-containing polysaccharide, comprised of approximately 95% ?-1,4 linkages and 5% ?-1,6 branch glucosyl linkages, The biosynthetic pathways comprises glgA, glgB and glgC	G	--	--	Y	1.458	Y	Y	795	786	250	114	136	Y	Y	670	663	273	168	105
glmM	b3176	JW3143	non-essential	CY	CORE	CELL.WALL.BIOGENESIS,LPS.AND.ECA	phosphoglucosamine.mutase	Link between Cell.wall.biogenesis, LPS and ECA because is a precursor step in the biosynthesis of precursors of lipid A (LPS), lipid II (peptidoglycan) and lipid III (ECA)	G	--	--	Y	146.558	Y	--	236	232	205	172	33	Y	--	179	176	145	142	3
glmS	b3729	JW3707	essential	CY	CORE	CELL.WALL.BIOGENESIS,LPS.AND.ECA	L.glutamine.D.fructose.6.phosphate.aminotransferase	Link between Cell.wall.biogenesis, LPS and ECA because is a precursor step in the biosynthesis of precursors of lipid A (LPS), lipid II (peptidoglycan) and lipid III (ECA)	M	--	--	--	--	Y	Y	792	785	470	190	280	Y	Y	639	633	432	301	131
glmU	b3730	JW3708	essential	CY	CORE	CELL.WALL.BIOGENESIS,LPS.AND.ECA	fused.N.acetyl.glucosamine.1.phosphate.uridyltransferase.glucosamine.1.phosphate.acetyl.transferase	Link between Cell.wall.biogenesis, LPS and ECA because is a precursor key step in the biosynthesis of precursors of lipid A (LPS), lipid II (peptidoglycan) and lipid III (ECA)	M	--	--	Y	42.07	Y	Y	787	781	293	95	198	Y	Y	621	615	282	177	105
glpA	b2241	JW2235	non-essential	CY	CORE	PHOSPHOLIPIDS	sn.glycerol.3.phosphate.dehydrogenase.anaerobic.large.subunit.FAD.NAD.P.binding	Optimal intracellular levels of glycerol-3-phosphate are maintained for biosynthesis of phospholipids. There are two glycerol 3-phosphate dehydrogenase, GlpD (aerobic) and GlpABC (anaerobic). The glpTQ operon, which encodes glycerol-3-phosphate transporter and phosphodiesterase is adjacent to glpABC. The two operons are divergently transcribed; the operators to which GlpR binds overlap the ,glpA …	C	--	--	--	--	Y	--	684	671	327	263	64	--	--	--	--	--	--	--
glpB	b2242	JW2236	non-essential	CY	CORE	PHOSPHOLIPIDS	sn.glycerol.3.phosphate.dehydrogenase.anaerobic.membrane.anchor.subunit	Optimal intracellular levels of glycerol-3-phosphate are maintained for biosynthesis of phospholipids. There are two glycerol 3-phosphate dehydrogenase, GlpD (aerobic) and GlpABC (anaerobic). The glpTQ operon, which encodes glycerol-3-phosphate transporter and phosphodiesterase is adjacent to glpABC. The two operons are divergently transcribed; the operators to which GlpR binds overlap the ,glpA …	E	--	--	--	--	Y	--	675	662	437	349	88	Y	--	546	535	479	465	14
glpD	b3426	JW3389	non-essential	CY	CORE	PHOSPHOLIPIDS	sn.glycerol.3.phosphate.dehydrogenase.aerobic.FAD.NAD.P.binding	Optimal intracellular levels of glycerol-3-phosphate are maintained for biosynthesis of phospholipids. There are two glycerol 3-phosphate dehydrogenase, GlpD (aerobic) and GlpABC (anaerobic). The glpTQ operon, which encodes glycerol-3-phosphate transporter and phosphodiesterase is adjacent to glpABC. The two operons are divergently transcribed; the operators to which GlpR binds overlap the ,glpA …	C	--	--	Y	70.686	Y	--	689	679	397	330	67	--	--	--	--	--	--	--
glpF	b3927	JW3898	non-essential	IM	CORE	PHOSPHOLIPIDS	glycerol.facilitator	The glycerol facilitator, GlpF, allows the facilitated diffusion of glycerol across the inner membrane for utilization inside the cell. Interesting to look for SSL among several Glycerol-3-P producing/importing genes, including glp- and ugp- genes.. Interesting to look for SSL among several Glycerol-3-P producing/importing genes, including glp- and ugp- genes.	G	--	--	--	--	Y	--	681	677	151	38	113	Y	Y	633	629	231	41	190
glpK	b3926	JW3897	non-essential	CY	CORE	PHOSPHOLIPIDS	glycerol.kinase	Converts glycerol+ATP to sn-glycerol-3P. . Interesting to look for SSL among several Glycerol-3-P producing/importing genes, including glp- and ugp- genes.	C	--	--	--	--	Y	--	687	683	374	299	75	Y	--	489	485	322	289	33
glpQ	b2239	JW2233	non-essential	PE	CORE	PHOSPHOLIPIDS	periplasmic.glycerophosphodiester.phosphodiesterase	Converts glycerophosphodiester+H2O to sn-glycerol-3P and alcohol. Interesting to look for SSL among several Glycerol-3-P producing/importing genes, including glp- and ugp- genes.	C	--	--	--	--	--	Y	389	382	148	69	79	--	Y	196	192	106	53	53
glpT	b2240	JW2234	non-essential	IM	CORE	PHOSPHOLIPIDS	sn.glycerol.3.phosphate.transporter	GlpT is the major E. coli uptake system for glycerol-3-phosphate (EcoCyc). Interesting to look for SSL among several Glycerol-3-P producing/importing genes, including glp- and ugp- genes.	G	--	--	--	--	--	Y	394	387	147	62	85	--	Y	219	215	86	39	47
gmd	b2053	JW2038	non-essential	CY	CORE	M.ANTIGEN.AND.OSMOTIC.STRESS.RESPONSE	GDP.D.mannose.dehydratase.NAD.P.binding	--	M	--	--	--	--	Y	Y	467	439	179	136	43	Y	Y	264	243	124	72	52
gmhB	b0200	JW0196	non-essential	CY	CORE	LPS.AND.ECA	D.D.heptose.1.7.bisphosphate.phosphatase	--	E	--	--	--	--	Y	Y	807	789	250	102	148	Y	Y	128	121	63	41	22
gpsA	b3608	JW3583	essential	CY	CORE	PHOSPHOLIPIDS	glycerol.3.phosphate.dehydrogenase.NAD	--	C	--	--	Y	26.034	Y	--	219	207	125	61	64	Y	--	163	153	108	49	59
groL	b4143	JW4103	non-essential	CY	CORE	CHAPERONES	Cpn60.chaperonin.GroEL.large.subunit.of.GroESL	--	O	--	--	--	--	Y	--	683	668	347	269	78	--	--	--	--	--	--	--
gspA	b3323	JW3285	non-essential	CY	FUNCTION-UNCERTAIN	CRYPTIC.SECRETORY.PATHWAY	general.secretory.pathway.component.cryptic	general.secretory.pathway.component.cryptic	-	--	--	--	--	--	Y	388	377	252	206	46	Y	Y	184	181	141	125	16
gspC	b3324	JW3286	non-essential	--	FUNCTION-UNCERTAIN	CRYPTIC.SECRETORY.PATHWAY	general.secretory.pathway.component.cryptic	Wild-type E.coli K-12 does not secrete proteins into the extracellular medium under standard growth conditions. Divergent transcription of the two gsp- operons is silenced by the nucleoid-structuring protein H-NS that can be turned on upon deprivation of H-NS using moderate-copy-number plasmids, e.g. expressing endochitinase ChiA [PMID:11118204]. Javier Diaz found a weak expression of gsp- genes …	U	--	--	--	--	Y	Y	786	770	194	91	103	Y	Y	110	107	44	33	11
gspD	b3325	JW5707	non-essential	OM	FUNCTION-UNCERTAIN	CRYPTIC.SECRETORY.PATHWAY	general.secretory.pathway.component.cryptic	Wild-type E.coli K-12 does not secrete proteins into the extracellular medium under standard growth conditions. Divergent transcription of the two gsp- operons is silenced by the nucleoid-structuring protein H-NS that can be turned on upon deprivation of H-NS using moderate-copy-number plasmids, e.g. expressing endochitinase ChiA [PMID:11118204]. Javier Diaz found a weak expression of gsp- genes …	NU	--	--	--	--	Y	Y	790	773	258	119	139	Y	Y	135	132	79	50	29
gspE	b3326	JW3288	non-essential	CY	FUNCTION-UNCERTAIN	CRYPTIC.SECRETORY.PATHWAY	general.secretory.pathway.component.cryptic	Wild-type E.coli K-12 does not secrete proteins into the extracellular medium under standard growth conditions. Divergent transcription of the two gsp- operons is silenced by the nucleoid-structuring protein H-NS that can be turned on upon deprivation of H-NS using moderate-copy-number plasmids, e.g. expressing endochitinase ChiA [PMID:11118204]. Javier Diaz found a weak expression of gsp- genes …	NU	--	--	--	--	Y	Y	791	775	321	190	131	Y	Y	100	99	57	35	22
gspF	b3327	JW3289	non-essential	IM	FUNCTION-UNCERTAIN	CRYPTIC.SECRETORY.PATHWAY	general.secretory.pathway.component.cryptic	Wild-type E.coli K-12 does not secrete proteins into the extracellular medium under standard growth conditions. Divergent transcription of the two gsp- operons is silenced by the nucleoid-structuring protein H-NS that can be turned on upon deprivation of H-NS using moderate-copy-number plasmids, e.g. expressing endochitinase ChiA [PMID:11118204]. Javier Diaz found a weak expression of gsp- genes …	NU	--	--	--	--	--	Y	393	382	97	45	52	Y	Y	218	214	74	37	37
gspG	b3328	JW3290	non-essential	--	FUNCTION-UNCERTAIN	CRYPTIC.SECRETORY.PATHWAY	pseudopilin.cryptic.general.secretion.pathway	Wild-type E.coli K-12 does not secrete proteins into the extracellular medium under standard growth conditions. Divergent transcription of the two gsp- operons is silenced by the nucleoid-structuring protein H-NS that can be turned on upon deprivation of H-NS using moderate-copy-number plasmids, e.g. expressing endochitinase ChiA [PMID:11118204]. Javier Diaz found a weak expression of gsp- genes …	NU	--	--	--	--	Y	Y	793	778	241	136	105	Y	Y	600	591	300	248	52
gspH	b3329	JW3291	non-essential	--	FUNCTION-UNCERTAIN	CRYPTIC.SECRETORY.PATHWAY	predicted.general.secretory.pathway.component.cryptic	Wild-type E.coli K-12 does not secrete proteins into the extracellular medium under standard growth conditions. Divergent transcription of the two gsp- operons is silenced by the nucleoid-structuring protein H-NS that can be turned on upon deprivation of H-NS using moderate-copy-number plasmids, e.g. expressing endochitinase ChiA [PMID:11118204]. Javier Diaz found a weak expression of gsp- genes …	NU	--	--	--	--	Y	--	689	673	201	103	98	Y	Y	552	539	192	172	20
gspI	b3330	JW5706	non-essential	--	FUNCTION-UNCERTAIN	CRYPTIC.SECRETORY.PATHWAY	general.secretory.pathway.component.cryptic	Wild-type E.coli K-12 does not secrete proteins into the extracellular medium under standard growth conditions. Divergent transcription of the two gsp- operons is silenced by the nucleoid-structuring protein H-NS that can be turned on upon deprivation of H-NS using moderate-copy-number plasmids, e.g. expressing endochitinase ChiA [PMID:11118204]. Javier Diaz found a weak expression of gsp- genes …	NU	--	--	--	--	Y	Y	792	775	241	147	94	Y	Y	155	152	74	49	25
gspJ	b3331	JW3293	non-essential	IM	FUNCTION-UNCERTAIN	CRYPTIC.SECRETORY.PATHWAY	predicted.general.secretory.pathway.component.cryptic	Wild-type E.coli K-12 does not secrete proteins into the extracellular medium under standard growth conditions. Divergent transcription of the two gsp- operons is silenced by the nucleoid-structuring protein H-NS that can be turned on upon deprivation of H-NS using moderate-copy-number plasmids, e.g. expressing endochitinase ChiA [PMID:11118204]. Javier Diaz found a weak expression of gsp- genes …	U	--	--	--	--	Y	Y	789	772	273	107	166	Y	Y	109	108	55	18	37
gspK	b3332	JW3294	non-essential	--	FUNCTION-UNCERTAIN	CRYPTIC.SECRETORY.PATHWAY	general.secretory.pathway.component.cryptic	Wild-type E.coli K-12 does not secrete proteins into the extracellular medium under standard growth conditions. Divergent transcription of the two gsp- operons is silenced by the nucleoid-structuring protein H-NS that can be turned on upon deprivation of H-NS using moderate-copy-number plasmids, e.g. expressing endochitinase ChiA [PMID:11118204]. Javier Diaz found a weak expression of gsp- genes …	U	--	--	--	--	Y	--	691	675	333	123	210	--	--	--	--	--	--	--
gspL	b3333	JW5705	non-essential	--	FUNCTION-UNCERTAIN	CRYPTIC.SECRETORY.PATHWAY	general.secretory.pathway.component.cryptic	Wild-type E.coli K-12 does not secrete proteins into the extracellular medium under standard growth conditions. Divergent transcription of the two gsp- operons is silenced by the nucleoid-structuring protein H-NS that can be turned on upon deprivation of H-NS using moderate-copy-number plasmids, e.g. expressing endochitinase ChiA [PMID:11118204]. Javier Diaz found a weak expression of gsp- genes …	U	--	--	--	--	--	Y	391	380	77	43	34	Y	Y	218	215	77	33	44
gspM	b3334	JW5704	non-essential	IM	FUNCTION-UNCERTAIN	CRYPTIC.SECRETORY.PATHWAY	general.secretory.pathway.component.cryptic	Wild-type E.coli K-12 does not secrete proteins into the extracellular medium under standard growth conditions. Divergent transcription of the two gsp- operons is silenced by the nucleoid-structuring protein H-NS that can be turned on upon deprivation of H-NS using moderate-copy-number plasmids, e.g. expressing endochitinase ChiA [PMID:11118204]. Javier Diaz found a weak expression of gsp- genes …	-	--	--	--	--	--	Y	355	345	139	73	66	Y	Y	177	174	79	56	23
gspO	b3335	JW3297	non-essential	IM	FUNCTION-UNCERTAIN	CRYPTIC.SECRETORY.PATHWAY	bifunctional.prepilin.leader.peptidase.and.methylase	Wild-type E.coli K-12 does not secrete proteins into the extracellular medium under standard growth conditions. Divergent transcription of the two gsp- operons is silenced by the nucleoid-structuring protein H-NS that can be turned on upon deprivation of H-NS using moderate-copy-number plasmids, e.g. expressing endochitinase ChiA [PMID:11118204]. Javier Diaz found a weak expression of gsp- genes …	NOU	--	--	--	--	Y	Y	813	796	203	90	113	Y	Y	666	654	367	162	205
gutQ	b2708	JW5431	non-essential	CY	CORE	LPS.AND.ECA	predicted.phosphosugar.binding.protein	--	RM	--	--	--	--	Y	Y	808	803	288	144	144	Y	Y	591	587	311	129	182
hemX	b3803	JW3775	non-essential	IM	FUNCTION-UNCERTAIN	NA	predicted.uroporphyrinogen.III.methylase	Poorly characterized proteins HemY and HemX suggested to be a uroporphyrinogen III methylase [PMID:3062586]. Check patterns of SSL	H	--	--	Y	5.416	--	Y	392	384	130	56	74	Y	Y	211	207	82	37	45
hemY	b3802	JW3774	non-essential	IM	FUNCTION-UNCERTAIN	NA	predicted.protoheme.IX.synthesis.protein	Poorly characterized proteins HemY and HemX suggested to be a uroporphyrinogen III methylase [PMID:3062586]. Check patterns of SSL	H	--	--	Y	1.869	Y	Y	521	507	156	92	64	Y	Y	328	316	140	83	57
hflC	b4175	JW4133	non-essential	--	CORE	PROTEASE,CELL.DIVISION	modulator.for.HflB.protease.specific.for.phage.lambda.cII.repressor	The HflK-HflC (HflKC) complex interacts with FtsH and regulates (inhibits) proteolysis by FtsH of SecY (Sec- protein secretion system) [PMID:9159109] --	O	--	--	Y	2.243	--	Y	391	375	120	40	80	Y	Y	203	195	74	27	47
hflK	b4174	JW4132	non-essential	--	CORE	PROTEASE,CELL.DIVISION	modulator.for.HflB.protease.specific.for.phage.lambda.cII.repressor	The HflK-HflC (HflKC) complex interacts with FtsH and regulates (inhibits) proteolysis by FtsH of SecY (Sec- protein secretion system) [PMID:9159109] --	O	--	--	Y	67.602	Y	Y	777	750	366	162	204	Y	Y	519	500	332	190	142
hflX	b4173	JW4131	non-essential	CY	FUNCTION-UNCERTAIN	CELL.DIVISION	predicted.GTPase	HflX(hflA) Shows a SSL interaction with ftsH(hflB) upon lysogeny_by_lambda_phage [PMID:2939254], and its co-operon partners HflC-HflK inhibit proteolysis by FtsH of SecY. hflX was first identified as involved in lysogenization by coliphage lambda, but later was shown it has no role in lambda lysogeny or in transposition [PMID:19181811]. Hu et al (2009) has no clear clues. Javier Diaz predicts thi…	R	--	--	--	--	--	Y	383	365	180	138	42	Y	Y	170	161	103	94	9
hlpA	b0178	JW0173	non-essential	OM	CORE	PROTEIN.SECRETION,CHAPERONES	periplasmic.chaperone	surA genetically interacts with (degP/skp) and double mutant surA ppiD was reprted as synthetic lethal [PMID:9670013]. However, in [PMID:16267292] mutations involving four E. coli PPIases (FkpA, PpiA, PpiD, and SurA) showed that no single or double mutants were shown to have growth defects. Three triple mutants shown growth defects, while one does not, and the quadruple mutant had the most pronou…	-	--	--	Y	20.347	--	Y	483	468	164	97	67	Y	Y	163	157	85	56	29
hofC	b0106	JW0102	non-essential	IM	FUNCTION-UNCERTAIN	PROTEIN.SECRETION	assembly.protein.in.type.IV.pilin.biogenesis.transmembrane.protein	hofC is a homolog of pilC from Pseudomonas aeruginosa which is involved in type-IV pilus assembly [PMID:10633126] Annotated as participating in secretion of pili components. What about secretion of other proteins? Look for SSL	NU	--	--	--	--	Y	Y	814	796	148	50	98	Y	Y	667	652	288	64	224
hsrA	b3754	JW3733	non-essential	IM	PREDICTED	RESPONSE.TO.ANTIBIOTIC	predicted.multidrug.or.homocysteine.efflux.system	Hu et al, Phylogenetic profiles with mdtD (Multidrug efflux system protein), and same GC-module than ent- proteins. Based on sequence similarity, YieO may function as a proton-driven drug efflux system (EcoCyc, nor reference).	-	--	--	--	--	--	Y	392	388	130	60	70	--	Y	205	203	88	44	44
htrE	b0139	JW0135	non-essential	OM	PREDICTED	NA	predicted.outer.membrane.usher.protein	predicted.outer.membrane.usher.protein	NU	--	--	Y	1.275	--	Y	394	385	120	47	73	--	Y	220	216	79	32	47
htrL	b3618	JW5644	non-essential	CY	FUNCTION-UNCERTAIN	LPS.AND.ECA	predicted.protein	HtrL is involved in lipopolysaccharide biosynthesis [EcoCyc]. Hu et al no data about LPS	-	--	--	Y	11.33	Y	Y	813	787	306	195	111	Y	Y	663	644	362	214	148
idi	b2889	JW2857	non-essential	CY	CORE	ISOPRENOIDS.BIOSYNTHESIS	isopentenyl.diphosphate.isomerase	Isoprenoids are relevant for the E. coli cell envelope biogenesis mainly because they are precursors of both peptidoglycan (Lipid II) and K-antigen (undecaprenyl moiety)	I	--	--	--	--	Y	--	217	216	116	109	7	Y	--	151	150	112	94	18
imp	b0054	JW0053	essential	OM	CORE	LPS.AND.ECA	exported.protein.required.for.envelope.biosynthesis.and.integrity	Imp (LptD) has been genetically and biochemically characterized as part of an ABC transporter LptBFGC complex required for the outer membrane sorting of lipopolysaccharides has been reported [PMID:19500581,PMID:18375759]. Disruption of the pathway at any step after MsbA leads to indistinguishable phenotypes: in all cases, LPS accumulates in the outer leaflet of the IM. Therefore, we cannot conduc…	M	--	--	--	--	Y	Y	751	741	248	134	114	Y	Y	546	539	312	179	133
iscS	b2530	JW2514	non-essential	CY	FUNCTION-UNCERTAIN	NA	cysteine.desulfurase.tRNA.sulfurtransferase.PLP.dependent	Added to CE-eMAP because shows PPI's with donors in the eMAP from low-throughput studies	E	--	--	Y	826.119	Y	Y	764	759	476	292	184	Y	Y	106	105	74	60	14
ispA	b0421	JW0411	essential	CY	CORE	ISOPRENOIDS.BIOSYNTHESIS,CELL.WALL.BIOGENESIS	geranyltranstransferase	GO database has only ispU and bacA as Cell wall related. However ispA is the immediate step before ispU and the B. subtilis ortholog was demonstrated to synthetically interact alleviating with ftsZ in a cell wall dependent way [PMID:19212404]	H	--	--	Y	22.682	Y	Y	817	797	255	57	198	Y	Y	557	541	338	170	168
ispB	b3187	JW3154	essential	CY	CORE	ISOPRENOIDS.BIOSYNTHESIS	octaprenyl.diphosphate.synthase	--	H	--	--	--	--	Y	--	223	219	123	104	19	Y	--	172	168	118	89	29
ispD	b2747	JW2717	essential	CY	CORE	ISOPRENOIDS.BIOSYNTHESIS	4.diphosphocytidyl.2C.methyl.D.erythritol.synthase	--	I	--	--	--	--	--	Y	385	382	174	59	115	Y	Y	216	214	136	71	65
ispE	b1208	JW1199	essential	CY	CORE	ISOPRENOIDS.BIOSYNTHESIS	4.diphosphocytidyl.2.C.methylerythritol.kinase	--	I	--	--	Y	8.579	Y	Y	523	514	230	116	114	Y	Y	312	309	201	144	57
ispF	b2746	JW2716	essential	CY	CORE	ISOPRENOIDS.BIOSYNTHESIS	2C.methyl.D.erythritol.2.4.cyclodiphosphate.synthase	--	I	--	--	Y	36.76	Y	Y	782	775	249	108	141	Y	Y	259	256	175	129	46
ispG	b2515	JW2499	essential	CY	CORE	ISOPRENOIDS.BIOSYNTHESIS	1.hydroxy.2.methyl.2.E.butenyl.4.diphosphate.synthase	--	I	--	--	Y	39.344	Y	Y	807	801	324	157	167	Y	Y	229	227	135	74	61
ispH	b0029	JW0027	essential	CY	CORE	ISOPRENOIDS.BIOSYNTHESIS	1.hydroxy.2.methyl.2.E.butenyl.4.diphosphate.reductase.4Fe.4S.protein	--	IM	--	--	Y	30.665	Y	Y	818	807	314	141	173	Y	Y	255	251	144	86	58
ispU	b0174	JW0169	essential	CY	CORE	ISOPRENOIDS.BIOSYNTHESIS,CELL.WALL.BIOGENESIS	undecaprenyl.pyrophosphate.synthase	GO database has only ispU and bacA as Cell wall related. However ispA is the immediate step before ispU and the B. subtilis ortholog was demonstrated to synthetically interact alleviating with ftsZ in a cell wall dependent way [PMID:19212404]	I	--	--	Y	21.068	Y	Y	514	498	200	99	101	Y	Y	348	338	201	88	113
kdsA	b1215	JW1206	essential	CY	CORE	LPS.AND.ECA	3.deoxy.D.manno.octulosonate.8.phosphate.synthase	--	M	--	--	Y	94.955	Y	Y	815	803	412	164	248	Y	Y	655	649	403	257	146
kdsB	b0918	JW0901	essential	CY	CORE	LPS.AND.ECA	3.deoxy.manno.octulosonate.cytidylyltransferase	--	M	--	--	Y	35.914	Y	Y	524	519	203	118	85	Y	Y	335	332	214	131	83
kdsC	b3198	JW3165	non-essential	CY	CORE	LPS.AND.ECA	3.deoxy.D.manno.octulosonate.8.phosphate.phosphatase	--	R	--	--	Y	36.695	Y	Y	799	782	239	109	130	Y	Y	678	664	431	270	161
kdsD	b3197	JW3164	non-essential	CY	CORE	LPS.AND.ECA	D.arabinose.5.phosphate.isomerase	--	RM	--	--	Y	15.163	Y	Y	708	693	329	213	116	Y	Y	514	501	311	251	60
kdtA	b3633	JW3608	essential	IM	CORE	LPS.AND.ECA	3.deoxy.D.manno.octulosonic.acid.transferase.KDO.transferase	--	M	--	--	Y	10.62	Y	Y	808	784	339	84	255	Y	Y	632	611	414	263	151
kefA	b0465	JW0454	non-essential	IM	FUNCTION-UNCERTAIN	ENTEROBACTIN.AND.METAL.ION.TRANSPORT	fused.conserved.protein.mechanosensitive.channel.protein	MscK, MscS, MscL and MscM are potassium-dependent mechanosensitive (MS) channels each with different conductance. Interesting to look for SSL among them. Mutation, deletion, and complementation studies using patch clamp conductance measurements have characterized two E.coli genes that are required for MscS activity: yggB and kefA. Deletion of yggB in kefA-deletion mutants eliminates all MscS acti…	M	--	--	--	--	Y	Y	792	783	237	111	126	Y	Y	589	581	216	83	133
lamB	b4036	JW3996	non-essential	OM	CORE	CELL.ENVELOPE.INTEGRITY	maltose.outer.membrane.porin.maltoporin	--	G	--	--	--	--	Y	Y	785	778	247	98	149	Y	Y	627	624	276	69	207
ldcA	b1192	JW1181	non-essential	CY	CORE	CELL.WALL.BIOGENESIS	L.D.carboxypeptidase.A	LdcA is an L,D-carboxypeptidase that has an essential function in murein (peptidoglycan) recycling/turnover [PMID:10428950]	V	--	--	--	--	Y	Y	779	765	326	196	130	Y	Y	134	130	86	37	49
lepA	b2569	JW2553	non-essential	CY	FUNCTION-UNCERTAIN	NA	GTP.binding.membrane.protein	GTP.binding.membrane.protein	M	--	--	Y	64.087	--	Y	339	336	208	158	50	--	Y	149	147	70	55	15
lepB	b2568	JW2552	essential	IM	CORE	PROTEIN.SECRETION	leader.peptidase.signal.peptidase.I	LepB is the signal peptidase of Sec- and Tat- systems [PMID:19270402] Signal peptidase catalyzes the cleavage of the amino-terminal leader peptide from secretory proteins [EcoCyc]	U	--	--	--	--	Y	--	219	219	97	70	27	Y	--	164	164	101	65	36
lgt	b2828	JW2796	essential	IM	CORE	PHOSPHOLIPIDS	phosphatidylglycerol.prolipoprotein.diacylglyceryl.transferase	Assays have shown it to be involved in the lipid modification of prolipoprotein by transferring the sn-1,2-diacylglyceryl group from phosphatidylglycerol to the sulfhydryl group of the N-terminal cysteine [ Sankaran94 ]	M	--	--	--	--	Y	--	216	215	97	73	24	Y	--	168	167	94	54	40
lnt	b0657	JW0654	essential	IM	CORE	PHOSPHOLIPIDS,PROTEIN.SECRETION	apolipoprotein.N.acyltransferase	Lnt(CutE) is a link between Phospholipods and Protein.secretion (lipoproteins). Aminoacylation of lipoproteins bound for the outer membrane is required for proper localization of these lipoproteins via the Lol pathway [PMID:12198129]. CutE can utilize the phospholipids phosphatidylethanolamine, phosphatidylglycerol, or cardiolipin in vitro [PMID:2032623]	M	--	--	--	--	Y	Y	479	474	192	63	129	Y	Y	293	290	146	83	63
lolA	b0891	JW0874	essential	PE	CORE	PROTEIN.SECRETION,CHAPERONES	chaperone.for.lipoproteins	Initially all Lol- system was classsified as 'Chaperones', but actually only LolA is chaperone --	M	--	--	Y	2.87	Y	Y	525	522	257	132	125	Y	Y	324	324	200	136	64
lolB	b1209	JW1200	essential	--	CORE	PROTEIN.SECRETION	chaperone.for.lipoproteins	Initially all Lol- system was classsified as 'Chaperones', but actually only LolA is chaperone --	M	--	--	--	--	Y	Y	816	803	261	44	217	Y	Y	108	106	63	32	31
lolC	b1116	JW5161	essential	IM	CORE	PROTEIN.SECRETION	outer.membrane.specific.lipoprotein.transporter.subunit.membrane.component.of.ABC.superfamily	Initially all Lol- system was classsified as 'Chaperones', but actually only LolA is chaperone --	M	--	--	--	--	Y	Y	796	780	354	137	217	Y	Y	656	642	397	206	191
lolD	b1117	JW5162	essential	IM	CORE	PROTEIN.SECRETION	outer.membrane.specific.lipoprotein.transporter.subunit.ATP.binding.component.of.ABC.superfamily	Initially all Lol- system was classsified as 'Chaperones', but actually only LolA is chaperone --	V	--	--	Y	56.729	Y	Y	484	473	188	73	115	Y	Y	283	276	183	90	93
lolE	b1118	JW1104	essential	IM	CORE	PROTEIN.SECRETION	outer.membrane.specific.lipoprotein.transporter.subunit.membrane.component.of.ABC.superfamily	Initially all Lol- system was classsified as 'Chaperones', but actually only LolA is chaperone --	M	--	--	--	--	Y	Y	815	799	328	78	250	Y	Y	635	621	302	196	106
lpcA	b0222	JW0212	non-essential	CY	CORE	LPS.AND.ECA	D.sedoheptulose.7.phosphate.isomerase	--	G	--	--	--	--	Y	Y	745	736	231	40	191	Y	Y	633	629	185	100	85
lpp	b1677	JW1667	non-essential	--	CORE	CELL.ENVELOPE.INTEGRITY	murein.lipoprotein	--	M	--	--	--	--	--	Y	485	481	186	48	138	Y	Y	324	320	77	40	37
lpxA	b0181	JW0176	essential	CY	CORE	LPS.AND.ECA	UDP.N.acetylglucosamine.acetyltransferase	--	M	--	--	--	--	Y	Y	746	728	198	34	164	Y	Y	535	528	171	80	91
lpxB	b0182	JW0177	essential	CY	CORE	LPS.AND.ECA	tetraacyldisaccharide.1.P.synthase	--	M	--	--	Y	13.028	Y	Y	816	798	354	101	253	Y	Y	639	623	319	144	175
lpxC	b0096	JW0094	essential	CY	CORE	LPS.AND.ECA	UDP.3.O.acyl.N.acetylglucosamine.deacetylase	--	M	--	--	--	--	Y	Y	814	797	349	59	290	Y	Y	556	549	210	133	77
lpxD	b0179	JW0174	essential	CY	CORE	LPS.AND.ECA	UDP.3.O.3.hydroxymyristoyl.glucosamine.N.acyltransferase	--	M	--	--	Y	96.296	Y	Y	794	777	349	84	265	Y	Y	644	631	290	196	94
lpxH	b0524	JW0513	essential	CY	CORE	LPS.AND.ECA	UDP.2.3.diacylglucosamine.pyrophosphatase	--	S	--	--	Y	5.421	Y	Y	523	520	192	93	99	Y	Y	265	262	159	116	43
lpxK	b0915	JW0898	essential	IM	CORE	LPS.AND.ECA	lipid.A.4.kinase	--	M	--	--	--	--	Y	Y	814	804	271	68	203	Y	Y	589	583	299	112	187
lpxL	b1054	JW1041	non-essential	IM	CORE	LPS.AND.ECA	lauryl.acyl.carrier.protein.ACP.dependent.acyltransferase	--	M	--	--	--	--	Y	--	101	97	69	48	21	Y	--	68	65	40	33	7
lpxM	b1855	JW1844	non-essential	IM	CORE	LPS.AND.ECA	myristoyl.acyl.carrier.protein.ACP.dependent.acyltransferase	--	M	--	--	Y	24.963	Y	Y	524	519	216	180	36	Y	Y	338	336	133	89	44
lspA	b0027	JW0025	essential	IM	CORE	PROTEIN.SECRETION	prolipoprotein.signal.peptidase.signal.peptidase.II	LspA, also called Signal peptidase (SPase) is a membrane-bound peptidase that cleaves the signal sequence from preproteins at the periplasmic face of the membrane [PMID:18078384]. For a review of protein translocation across the IM by the Sec-system see [PMID:18078384] --	E	--	--	--	--	Y	Y	483	474	213	61	152	Y	Y	291	287	145	90	55
macA	b0878	JW0862	non-essential	IM	FUNCTION-UNCERTAIN	RESPONSE.TO.ANTIBIOTIC	macrolide.transporter.subunit.membrane.fusion.protein.MFP.component	MacAB, also known as YbjYZ, probably forms a complex with outer membrane protein TolC to confer macrolide resistance via active drug efflux (EcoCyc)	M	--	--	Y	0.251	Y	Y	781	773	341	167	174	Y	Y	165	165	57	26	31
macB	b0879	JW0863	non-essential	IM	FUNCTION-UNCERTAIN	RESPONSE.TO.ANTIBIOTIC	fused.macrolide.transporter.subunits.of.ABC.superfamily.ATP.binding.component.membrane.component	MacAB, also known as YbjYZ, probably forms a complex with outer membrane protein TolC to confer macrolide resistance via active drug efflux (EcoCyc)	V	--	--	--	--	--	Y	393	391	108	24	84	Y	Y	199	199	93	40	53
manA	b1613	JW1605	non-essential	CY	CORE	M.ANTIGEN.AND.OSMOTIC.STRESS.RESPONSE	mannose.6.phosphate.isomerase	Link between Cell.wall.biogenesis, LPS and ECA because is a precursor step in the biosynthesis of precursors of lipid A (LPS), lipid II (peptidoglycan) and lipid III (ECA)	G	--	--	Y	22.119	Y	--	681	672	295	160	135	--	--	--	--	--	--	--
manX	b1817	JW1806	non-essential	CY	CORE	CELL.WALL.BIOGENESIS,LPS.AND.ECA,M.ANTIGEN.AND.OSMOTIC.STRESS.RESPONSE	fused.mannose.specific.PTS.enzymes.IIA.component.IIB.component	Link between Cell.wall.biogenesis, LPS and ECA because is a precursor step in the biosynthesis of precursors of lipid A (LPS), lipid II (peptidoglycan) and lipid III (ECA)	G	--	--	Y	57.951	Y	--	622	616	302	206	96	--	--	--	--	--	--	--
manY	b1818	JW1807	non-essential	IM	CORE	CELL.WALL.BIOGENESIS,LPS.AND.ECA,M.ANTIGEN.AND.OSMOTIC.STRESS.RESPONSE	mannose.specific.enzyme.IIC.component.of.PTS	Link between Cell.wall.biogenesis, LPS and ECA because is a precursor step in the biosynthesis of precursors of lipid A (LPS), lipid II (peptidoglycan) and lipid III (ECA)	G	--	--	Y	197.264	Y	--	604	598	365	294	71	--	--	--	--	--	--	--
manZ	b1819	JW1808	non-essential	IM	CORE	CELL.WALL.BIOGENESIS,LPS.AND.ECA,M.ANTIGEN.AND.OSMOTIC.STRESS.RESPONSE	mannose.specific.enzyme.IID.component.of.PTS	Link between Cell.wall.biogenesis, LPS and ECA because is a precursor step in the biosynthesis of precursors of lipid A (LPS), lipid II (peptidoglycan) and lipid III (ECA)	G	--	--	--	--	Y	--	678	672	311	205	106	--	--	--	--	--	--	--
maoC	b1387	JW1382	non-essential	CY	CORE	FAD	fused.aldehyde.dehydrogenase.enoyl.CoA.hydratase	--	I	--	--	--	--	Y	Y	749	736	260	122	138	Y	Y	581	570	243	179	64
mdlA	b0448	JW0438	non-essential	IM	FUNCTION-UNCERTAIN	RESPONSE.TO.ANTIBIOTIC	fused.predicted.multidrug.transporter.subunits.of.ABC.superfamily.ATP.binding.components	Based on sequence similarity these proteins may function as an ATP-dependent drug efflux pumps (EcoCyc). Rob is a transcriptional regulator related with the increase in resistance to antibiotics and is expressed constitutively. Bennik et al have shown that this regulator activates the transcription of mdlA gene and that it is forms three complexes in the promoter region, suggesting the existence …	V	--	--	Y	1.871	--	Y	392	381	131	76	55	--	Y	193	186	99	65	34
mdlB	b0449	JW5061	non-essential	IM	FUNCTION-UNCERTAIN	RESPONSE.TO.ANTIBIOTIC	fused.predicted.multidrug.transporter.subunits.of.ABC.superfamily.ATP.binding.components	Based on sequence similarity these proteins may function as an ATP-dependent drug efflux pumps (EcoCyc). Rob is a transcriptional regulator related with the increase in resistance to antibiotics and is expressed constitutively. Bennik et al have shown that this regulator activates the transcription of mdlA gene and that it is forms three complexes in the promoter region, suggesting the existence …	V	--	--	Y	5.423	--	Y	363	352	163	100	63	--	Y	188	182	109	69	40
mdoB	b4359	JW5794	non-essential	IM	CORE	PHOSPHOLIPIDS	phosphoglycerol.transferase.I	Javier classified mdo* enzymes originally as Cell.wall because participae in 'oligosaccharides' of periplasm, butr they actually are involved metabolism of Membrane-derived oligosaccharides (MDO) which is more related with phospholipids MdoB is an enzyme catalyzing transfer of phosphoglycerol residues from phosphatidylglycerol to membrane-derived oligosaccharides or to synthetic beta-glucoside ac…	M	--	--	--	--	Y	--	707	702	153	41	112	Y	Y	593	588	275	198	77
mdoC	b1047	JW1034	non-essential	IM	CORE	PHOSPHOLIPIDS	membrane.protein.required.for.modification.of.periplasmic.glucan	Javier classified mdo* enzymes originally as Cell.wall because participae in 'oligosaccharides' of periplasm, butr they actually are involved metabolism of Membrane-derived oligosaccharides (MDO) which is more related with phospholipids MdoB is an enzyme catalyzing transfer of phosphoglycerol residues from phosphatidylglycerol to membrane-derived oligosaccharides or to synthetic beta-glucoside ac…	-	--	--	--	--	Y	Y	524	517	180	117	63	Y	Y	220	216	123	74	49
mdoG	b1048	JW1035	non-essential	PE	CORE	PHOSPHOLIPIDS	glucan.biosynthesis.protein.periplasmic	Javier classified mdo* enzymes originally as Cell.wall because participation in 'oligosaccharides' of periplasm, butr they actually are involved metabolism of Membrane-derived oligosaccharides (MDO) which is more related with phospholipids MdoB is an enzyme catalyzing transfer of phosphoglycerol residues from phosphatidylglycerol to membrane-derived oligosaccharides or to synthetic beta-glucoside…	P	--	--	--	--	Y	Y	766	753	317	210	107	Y	Y	536	526	276	157	119
mdoH	b1049	JW1037	non-essential	IM	CORE	PHOSPHOLIPIDS	glucan.biosynthesis.glycosyl.transferase	Javier classified mdo* enzymes originally as Cell.wall because participae in 'oligosaccharides' of periplasm, butr they actually are involved metabolism of Membrane-derived oligosaccharides (MDO) which is more related with phospholipids MdoB is an enzyme catalyzing transfer of phosphoglycerol residues from phosphatidylglycerol to membrane-derived oligosaccharides or to synthetic beta-glucoside ac…	M	--	--	Y	30.192	--	Y	379	374	124	41	83	Y	Y	176	173	108	37	71
mdtA	b2074	JW5338	non-essential	IM	FUNCTION-UNCERTAIN	RESPONSE.TO.ANTIBIOTIC	multidrug.efflux.system.subunit.A	The mdtABCD (yegMNOB) genes were found to constitute a multidrug resistance cluster which is regulated by the response regulator BaeR [ Baranova02 ]. These genes code for an RND-type drug exporter, MdtABC, which confers resistance against bile salt derivatives, sodium dodecyl sulfate (SDS) and novobiocin. MdtABC also has an absolute requirement for the multifunctional outer membrane channel TolC …	M	--	--	Y	1.805	--	Y	376	368	130	100	30	Y	Y	203	199	80	57	23
mdtB	b2075	JW2060	non-essential	IM	FUNCTION-UNCERTAIN	RESPONSE.TO.ANTIBIOTIC	multidrug.efflux.system.subunit.B	The mdtABCD (yegMNOB) genes were found to constitute a multidrug resistance cluster which is regulated by the response regulator BaeR [ Baranova02 ]. These genes code for an RND-type drug exporter, MdtABC, which confers resistance against bile salt derivatives, sodium dodecyl sulfate (SDS) and novobiocin. MdtABC also has an absolute requirement for the multifunctional outer membrane channel TolC …	V	--	--	--	--	Y	Y	796	777	422	174	248	Y	Y	169	165	69	26	43
mdtC	b2076	JW2061	non-essential	IM	FUNCTION-UNCERTAIN	RESPONSE.TO.ANTIBIOTIC	multidrug.efflux.system.subunit.C	The mdtABCD (yegMNOB) genes were found to constitute a multidrug resistance cluster which is regulated by the response regulator BaeR [ Baranova02 ]. These genes code for an RND-type drug exporter, MdtABC, which confers resistance against bile salt derivatives, sodium dodecyl sulfate (SDS) and novobiocin. MdtABC also has an absolute requirement for the multifunctional outer membrane channel TolC …	V	--	--	--	--	--	Y	391	384	145	53	92	Y	Y	205	202	74	31	43
mdtD	b2077	JW2062	non-essential	IM	FUNCTION-UNCERTAIN	RESPONSE.TO.ANTIBIOTIC	multidrug.efflux.system.protein	The mdtABCD (yegMNOB) genes were found to constitute a multidrug resistance cluster which is regulated by the response regulator BaeR [ Baranova02 ]. These genes code for an RND-type drug exporter, MdtABC, which confers resistance against bile salt derivatives, sodium dodecyl sulfate (SDS) and novobiocin. MdtABC also has an absolute requirement for the multifunctional outer membrane channel TolC …	-	--	--	--	--	--	Y	392	385	159	45	114	--	Y	208	203	72	27	45
mdtE	b3513	JW3481	non-essential	IM	FUNCTION-UNCERTAIN	RESPONSE.TO.ANTIBIOTIC	multidrug.resistance.efflux.transporter	MdtE has similarity to AcrA, but production of MdtE does not suppress an acrA mutant defect in efflux function with AcrB [ Elkins03 ]. An N-terminal MdtE fragment can be substituted for an N-terminal fragment of AcrA, indicating that the AcrA C terminus is required for proper function with AcrB [ Elkins03 ]. MdtE is a component of the MdtEF multidrug transporter.TolC is required for proper MdtEF …	M	--	--	Y	0.875	Y	--	688	680	212	77	135	Y	Y	674	666	412	186	226
mdtF	b3514	JW3482	non-essential	IM	FUNCTION-UNCERTAIN	RESPONSE.TO.ANTIBIOTIC	multidrug.transporter.RpoS.dependent	MdtE has similarity to AcrA, but production of MdtE does not suppress an acrA mutant defect in efflux function with AcrB [ Elkins03 ]. An N-terminal MdtE fragment can be substituted for an N-terminal fragment of AcrA, indicating that the AcrA C terminus is required for proper function with AcrB [ Elkins03 ]. MdtE is a component of the MdtEF multidrug transporter.TolC is required for proper MdtEF …	V	--	--	--	--	Y	Y	769	759	259	132	127	Y	Y	144	142	56	20	36
mdtH	b1065	JW1052	non-essential	IM	FUNCTION-UNCERTAIN	RESPONSE.TO.ANTIBIOTIC	predicted.drug.efflux.system	Overexpression of the cloned yceL gene in a drug-sensitive background strain resulted in a two-fold increase in resistance to norfloxacin and enoxacin [ Nishino01 ].	-	--	--	--	--	--	Y	394	383	133	54	79	--	Y	208	200	79	29	50
mdtI	b1599	JW1591	non-essential	IM	FUNCTION-UNCERTAIN	RESPONSE.TO.ANTIBIOTIC	multidrug.efflux.system.transporter	The products of mdtJI are considered two-component-type, Small Multidrug Resistance (SMR) family, proton-dependent, transporter proteins [ Paulsen96 , Jack00 ]. Sequence analysis and gene fusion studies indicate that MdtJ and MdtI are homologous, oppositely oriented proteins. Drug-resistance studies indicate that overexpression of mdtJI in an expression vector conferred increased resistance to de…	P	--	--	--	--	--	Y	396	395	294	134	160	--	Y	218	218	113	60	53
mdtJ	b1600	JW1592	non-essential	IM	FUNCTION-UNCERTAIN	RESPONSE.TO.ANTIBIOTIC	multidrug.efflux.system.transporter	The products of mdtJI are considered two-component-type, Small Multidrug Resistance (SMR) family, proton-dependent, transporter proteins [ Paulsen96 , Jack00 ]. Sequence analysis and gene fusion studies indicate that MdtJ and MdtI are homologous, oppositely oriented proteins. Drug-resistance studies indicate that overexpression of mdtJI in an expression vector conferred increased resistance to de…	P	--	--	--	--	--	Y	396	395	195	111	84	--	Y	207	207	84	44	40
mdtK	b1663	JW1655	non-essential	IM	FUNCTION-UNCERTAIN	RESPONSE.TO.ANTIBIOTIC	multidrug.efflux.system.transporter	YdhE is a member of the MATE family of multidrug efflux transporters [ Brown99a ]. Expression of the cloned ydhE gene conferred increased resistance to norfloxacin, ciprofloxacin, acriflavine, and tetraphenylphosphonium [ Morita98 ].	V	--	--	--	--	--	Y	388	385	188	122	66	--	Y	188	186	111	77	34
mdtL	b3710	JW3688	non-essential	IM	FUNCTION-UNCERTAIN	RESPONSE.TO.ANTIBIOTIC	multidrug.efflux.system.protein	The YidY protein is, based on sequence similarity and hydropathy analysis, a member of the major facilitator superfamily (MFS) [ Paulsen00 ]. Overexpression of the cloned yidY gene in a drug sensitive background strain resulted in a four-fold increase in resistance to chloramphenicol, ethidium bromide and TPP [ Nishino01 ].	-	--	--	--	--	--	Y	395	392	157	61	96	--	Y	221	218	76	25	51
mepA	b2328	JW2325	non-essential	PE	CORE	CELL.WALL.BIOGENESIS	murein.DD.endopeptidase	mepA and pbpG are isozymes, check for SSL between them	M	--	--	--	--	Y	Y	814	799	297	144	153	Y	Y	622	611	379	247	132
metK	b2942	JW2909	essential	CY	FUNCTION-UNCERTAIN	CHORISMATE.DEGRADATION	methionine.adenosyltransferase.1	In EcoCyc MetK is not part of the ubiquinone-8 biosynthesis but it provides S-adenosyl-L-methionine which used as substrate by many enzymes in this pathway	H	--	--	Y	347.042	Y	Y	477	474	202	62	140	Y	Y	271	268	164	94	70
micA	b4442	UNKW3110	unknown	--	CORE	CELL.ENVELOPE.INTEGRITY	--	Small RNA. MicA is a small RNA that binds as an antisense RNA to the translation initiation region of ompA mRNA, blocking ribosome binding and downregulating OmpA expression. A micA deletion mutant is sensitive to cell envelope stress [ Hobbs10 ]. Interesting to look for SSL between B4442 and ompA	--	--	--	--	--	Y	--	683	667	196	115	81	Y	--	579	565	269	201	68
micC	b4427	UNKW3110	unknown	--	CORE	CELL.ENVELOPE.INTEGRITY	--	Small RNA. MicC is a small RNA that regulates expression of OmpC at the post-transcriptional level [ Chen04b , Urban07 ].	--	--	--	--	--	Y	--	655	641	400	333	67	Y	--	521	510	374	319	55
micF	b4439	UNKW3110	unknown	--	CORE	CELL.ENVELOPE.INTEGRITY,RESPONSE.TO.ANTIBIOTIC,M.ANTIGEN.AND.OSMOTIC.STRESS.RESPONSE	--	Small RNA. The MicF RNA [ Andersen87 ] is an antisense regulator of the translation of OmpF porin [ Andersen89 ] and the stability of OmpF mRNA [ Andersen89 , Deighan00 ]. MicF binds to OmpF mRNA [ Andersen90 ] and represses production of OmpF in response to environmental and/or stress conditions, including conditions of high osmolarity [ Aiba87 , Andersen89 ], low or moderate osmolarity [ Ramani…	--	--	--	--	--	Y	--	676	660	245	170	75	Y	--	545	534	355	276	79
minC	b1176	JW1165	non-essential	CY	CORE	CELL.DIVISION	cell.division.inhibitor	There are at least three model for action of MinCDE, but in all three MinCD form a complex for acting together, and separate from MinE see review [PMID:17326815]. According to the nucleoid segregation model, the replication cycle produces a medial, nucleoid-free interstice that permits FtsZ assembly and cell division. Genetic data suggest that the division inhibitors MinC and MinD, which are conc…	D	--	--	--	--	--	Y	503	495	144	72	72	Y	Y	307	302	112	61	51
minD	b1175	JW1164	essential	CY	CORE	CELL.DIVISION	membrane.ATPase.of.the.MinC.MinD.MinE.system	There are at least three model for action of MinCDE, but in all three MinCD form a complex for acting together, and separate from MinE see review [PMID:17326815]. According to the nucleoid segregation model, the replication cycle produces a medial, nucleoid-free interstice that permits FtsZ assembly and cell division. Genetic data suggest that the division inhibitors MinC and MinD, which are conc…	D	--	--	--	--	Y	Y	781	770	477	194	283	Y	Y	507	499	321	241	80
minE	b1174	JW1163	essential	CY	CORE	CELL.DIVISION	cell.division.topological.specificity.factor	There are at least three model for action of MinCDE, but in all three MinCD form a complex for acting together, and separate from MinE see review [PMID:17326815]. According to the nucleoid segregation model, the replication cycle produces a medial, nucleoid-free interstice that permits FtsZ assembly and cell division. Genetic data suggest that the division inhibitors MinC and MinD, which are conc…	D	--	--	--	--	Y	--	683	674	249	137	112	Y	--	629	622	342	290	52
mipA	b1782	JW1771	non-essential	OM	CORE	CELL.WALL.BIOGENESIS	scaffolding.protein.for.murein.synthesizing.machinery	MipA, MltA-interacting protein, is scaffolding protein that forms a trimer with PBP1B, a murein polymerase, and MltA, a murein hydrolase PMID:10037771]	M	--	--	--	--	--	Y	491	490	174	104	70	--	Y	308	308	151	120	31
mltA	b2813	JW2784	non-essential	--	CORE	CELL.DIVISION,CELL.SHAPE,CELL.WALL.BIOGENESIS	membrane.bound.lytic.murein.transglycosylase.A	Is one of six major lytic murein endotransglycosylases (slt, mltD, mltB, mltA, emtA, mltC) expressed in Escherichia coli, allowing for cell enlargement and division and also for localized opening of the peptidoglycan layer to allow the export of bulky compounds such as DNA, toxins, flagella, and fimbrial proteins [PMID:9642199].	M	--	--	Y	1.732	Y	Y	798	796	181	66	115	Y	Y	638	636	285	149	136
mltB	b2701	JW2671	non-essential	PE	CORE	CELL.DIVISION,CELL.SHAPE,CELL.WALL.BIOGENESIS	membrane.bound.lytic.murein.transglycosylase.B	Is one of six major lytic murein endotransglycosylases (slt, mltD, mltB, mltA, emtA, mltC) expressed in Escherichia coli, allowing for cell enlargement and division and also for localized opening of the peptidoglycan layer to allow the export of bulky compounds such as DNA, toxins, flagella, and fimbrial proteins [PMID:9642199].	M	--	--	Y	0.157	Y	Y	810	805	342	211	131	Y	Y	628	623	317	254	63
mltC	b2963	JW5481	non-essential	OM	CORE	CELL.DIVISION,CELL.SHAPE,CELL.WALL.BIOGENESIS	membrane.bound.lytic.murein.transglycosylase.C	Is one of six major lytic murein endotransglycosylases (slt, mltD, mltB, mltA, emtA, mltC) expressed in Escherichia coli, allowing for cell enlargement and division and also for localized opening of the peptidoglycan layer to allow the export of bulky compounds such as DNA, toxins, flagella, and fimbrial proteins [PMID:9642199].	M	--	--	--	--	Y	Y	797	793	268	107	161	Y	Y	600	596	305	199	106
mltD	b0211	JW5018	non-essential	--	CORE	CELL.DIVISION,CELL.SHAPE,CELL.WALL.BIOGENESIS	predicted.membrane.bound.lytic.murein.transglycosylase.D	Is one of six major lytic murein endotransglycosylases (slt, mltD, mltB, mltA, emtA, mltC) expressed in Escherichia coli, allowing for cell enlargement and division and also for localized opening of the peptidoglycan layer to allow the export of bulky compounds such as DNA, toxins, flagella, and fimbrial proteins [PMID:9642199].	M	--	--	Y	0.772	Y	Y	810	798	262	146	116	Y	Y	601	594	231	125	106
motA	b1890	JW1879	non-essential	IM	FUNCTION-UNCERTAIN	NA	proton.conductor.component.of.flagella.motor	MotA and MotB comprise the stator element of the flagellar motor complex (EcoCyc)	N	--	--	--	--	Y	Y	786	776	477	294	183	Y	Y	133	131	77	43	34
motB	b1889	JW1878	non-essential	IM	FUNCTION-UNCERTAIN	NA	protein.that.enables.flagellar.motor.rotation	MotA and MotB comprise the stator element of the flagellar motor complex (EcoCyc)	N	--	--	--	--	Y	Y	704	695	400	248	152	Y	Y	166	164	72	43	29
mpaA	b1326	JW1319	non-essential	--	PREDICTED	CELL.WALL.BIOGENESIS	murein.peptide.amidase.A	Probably involved in recycling of peptidoglycan YcjG is an L-Ala-D/L-Glu epimerase that may play a role in the metabolism of murein peptide [EcoCyc]. MpaA is a murein peptide amidase that may act with YcjG in murein recycling [PMID:12511517]. Hu et al no info related with this.	E	--	--	--	--	Y	Y	797	792	273	102	171	Y	Y	625	621	301	75	226
mpl	b4233	JW4192	non-essential	CY	CORE	CELL.WALL.BIOGENESIS	UDP.N.acetylmuramate.L.alanyl.gamma.D.glutamyl.meso.diaminopimelate.ligase	The mpl gene encodes UDP-N-acetylmuramate:L-alanyl-?-D-glutamyl-meso-diaminopimelate ligase, which acts in murein recycling by allowing ligation of the tripeptide L-Ala-D-Glu-mesoA2pm with UDP-MurNAc and reincorporation into peptidoglycan. L-Ala-D-Glu-mesoA2pm is released while remodelling the cell wall during growth [PMID:8808921]. Overexpression of mpl can complement the conditional growth defe…	M	--	--	--	--	Y	Y	817	809	147	59	88	Y	Y	676	668	398	270	128
mppA	b1329	JW1322	non-essential	PE	CORE	OLIGOPEPTIDE.TRANSPORT,CELL.WALL.BIOGENESIS	murein.tripeptide.L.ala.gamma.D.glutamyl.meso.DAP.transporter.subunit.periplasmic.binding.component.of.ABC.superfamily	OppA is the periplasmic substrate-binding component of the oligopeptide ABC transporter, however MppA can replace OppA as a periplasmic-binding component of the transporter when it binds murein tripeptides [PMID:9495761]. The system has been observed to function in oligopeptide uptake, as well as recycling of cell wall peptides [PMID:3301822]. Hu et al (2009) shown GC-based functional inferences …	E	--	--	--	--	Y	Y	815	810	247	87	160	Y	Y	248	246	91	46	45
mraY	b0087	JW0085	essential	IM	CORE	CELL.WALL.BIOGENESIS	phospho.N.acetylmuramoyl.pentapeptide.transferase	7th step in biosynthesis of Lipid II (peptidoglycan)	M	--	--	--	--	Y	Y	525	510	201	108	93	Y	Y	305	297	179	87	92
mrcA	b3396	JW3359	non-essential	PE	CORE	CELL.WALL.BIOGENESIS	fused.penicillin.binding.protein.1a.murein.transglycosylase.murein.transpeptidase	There are four PBP transglycosilases in E. coli (mtgA, pbpC, mrcB, mrcA)	M	--	--	Y	1.429	Y	Y	674	670	294	170	124	Y	Y	580	577	249	154	95
mrcB	b0149	JW0145	non-essential	PE	CORE	CELL.WALL.BIOGENESIS	fused.glycosyl.transferase.transpeptidase	There are four PBP transglycosilases in E. coli (mtgA, pbpC, mrcB, mrcA)	M	--	--	Y	0.945	Y	Y	816	802	229	57	172	Y	Y	622	612	202	64	138
mrdA	b0635	JW0630	essential	PE	CORE	CELL.SHAPE,CELL.WALL.BIOGENESIS	transpeptidase.involved.in.peptidoglycan.synthesis.penicillin.binding.protein.2	Both mrdA(pbpA;pbp2) and mrdB(rodB) are involved in both cell.shape and cell.wall.biogenesis. SSL's couldn't be determined by eSGA because are neighbor genes	M	--	--	--	--	Y	Y	810	798	345	103	242	Y	Y	257	250	116	44	72
mrdB	b0634	JW0629	essential	IM	CORE	CELL.SHAPE,CELL.WALL.BIOGENESIS	cell.wall.shape.determining.protein	Both mrdA(pbpA;pbp2) and mrdB(rodB) are involved in both cell.shape and cell.wall.biogenesis. SSL's couldn't be determined by eSGA because are neighbor genes	D	--	--	--	--	Y	--	222	217	158	104	54	Y	--	168	163	111	85	26
mreB	b3251	JW3220	essential	CY	CORE	CELL.DIVISION,CHROMOSOME.SEGREGATION,CELL.SHAPE,CELL.WALL.BIOGENESIS	cell.wall.structural.complex.MreBCD.actin.like.component.MreB	Link between Cell.shape, Cell.wall.biogenesis, and Chromosome.segregation. MreB is responsible for proper chromosome segregation and movement. MreC is also believed to interact with MrdA (PBP2), which is responsible for lateral wall peptidoglycan synthesis, suggesting a role for the MreBCD complex in directing peptidoglycan formation through this interaction [PMID:15612918] --	D	--	--	Y	210.659	--	Y	276	271	123	77	46	Y	Y	198	195	152	95	57
mreC	b3250	JW3219	essential	--	CORE	CELL.DIVISION,CHROMOSOME.SEGREGATION,CELL.SHAPE,CELL.WALL.BIOGENESIS	cell.wall.structural.complex.MreBCD.transmembrane.component.MreC	Link between Cell.shape, Cell.wall.biogenesis, and Chromosome.segregation. MreB is responsible for proper chromosome segregation and movement. MreC is also believed to interact with MrdA (PBP2), which is responsible for lateral wall peptidoglycan synthesis, suggesting a role for the MreBCD complex in directing peptidoglycan formation through this interaction [PMID:15612918] --	M	--	--	--	--	Y	Y	476	465	221	118	103	Y	Y	284	275	178	127	51
mreD	b3249	JW3218	essential	IM	CORE	CELL.DIVISION,CHROMOSOME.SEGREGATION,CELL.SHAPE,CELL.WALL.BIOGENESIS	cell.wall.structural.complex.MreBCD.transmembrane.component.MreD	Link between Cell.shape, Cell.wall.biogenesis, and Chromosome.segregation. MreB is responsible for proper chromosome segregation and movement. MreC is also believed to interact with MrdA (PBP2), which is responsible for lateral wall peptidoglycan synthesis, suggesting a role for the MreBCD complex in directing peptidoglycan formation through this interaction [PMID:15612918] --	M	--	--	--	--	Y	Y	800	787	395	134	261	Y	Y	537	529	278	158	120
msbA	b0914	JW0897	essential	IM	CORE	PHOSPHOLIPIDS,LPS.AND.ECA	fused.lipid.transporter.subunits.of.ABC.superfamily.membrane.component.ATP.binding.component	MsbA is a key transporter of Lipid A across the IM [PMID:9575204] presumably coordinated with the Lpt- system. Disruption of the pathway at any step after MsbA leads to indistinguishable phenotypes: in all cases, LPS accumulates in the outer leaflet of the IM. Therefore, we cannot conduct epistasis analysis to determine exact pathway order. We can only rely on the information about the cellular l…	V	--	--	Y	24.296	Y	--	687	676	191	51	140	Y	--	30	30	22	12	10
mscL	b3291	JW3252	non-essential	IM	FUNCTION-UNCERTAIN	ENTEROBACTIN.AND.METAL.ION.TRANSPORT	mechanosensitive.channel	MscK, mscS, mscL and mscM are potassium-dependent mechanosensitive (MS) channels each with different conductance. Interesting to look for SSL among them. Mutation, deletion, and complementation studies using patch clamp conductance measurements have characterized two E.coli genes that are required for MscS activity: yggB and kefA. Deletion of yggB in kefA-deletion mutants eliminates all MscS acti…	M	--	--	--	--	Y	Y	787	771	366	100	266	Y	Y	129	129	39	21	18
mscS	b2924	JW2891	non-essential	IM	FUNCTION-UNCERTAIN	ENTEROBACTIN.AND.METAL.ION.TRANSPORT	mechanosensitive.channel	MscK, mscS, mscL and mscM are potassium-dependent mechanosensitive (MS) channels each with different conductance. Interesting to look for SSL among them. Mutation, deletion, and complementation studies using patch clamp conductance measurements have characterized two E.coli genes that are required for MscS activity: yggB and kefA. Deletion of yggB in kefA-deletion mutants eliminates all MscS acti…	M	--	--	--	--	Y	Y	800	794	227	109	118	Y	Y	656	650	298	176	122
mtgA	b3208	JW3175	non-essential	PE	CORE	CELL.DIVISION,CELL.WALL.BIOGENESIS	biosynthetic.peptidoglycan.transglycosylase	There are four PBP transglycosilases in E. coli (mtgA, pbpC, mrcB, mrcA). MtgA interacts with Penicillin-Binding Protein 3 (FtsI), FtsW, and FtsN [PMID:18165305]	M	--	--	--	--	Y	Y	800	783	260	131	129	Y	Y	596	585	286	177	109
mtr	b3161	JW3130	non-essential	IM	FUNCTION-UNCERTAIN	NA	tryptophan.transporter.of.high.affinity	Mtr is one of three known transporters for tryptophan in E. coli, the others being TnaB and AroP. Mtr is a high affinity transporter for tryptophan (Km of about 2 ?M) [ Brown70 ], and is also able to transport indole [ Yanofsky91 ].	E	--	--	--	--	--	Y	363	358	161	70	91	--	Y	199	197	81	41	40
mukB	b0924	JW0907	essential	CY	CORE	CELL.DIVISION,CHROMOSOME.SEGREGATION	fused.chromosome.partitioning.protein.predicted.nucleotide.hydrolase.conserved.protein.conserved.protein	The MukB protein is involved in chromosome condensation and partitioning. The MukEF complex appears to compete with DNA for binding to MukB. The fully assembled MukBEF complex is unable to bind DNA; addition of MukEF to DNA-bound MukB displaces MukB from the DNA [PMID:16982609]. Supressors of the mukB null mutant phenotype have been isolated with seqA, smbA, msmA, msmB, msmC, smbB, crcA, cspE, cr…	D	--	--	Y	37.896	--	Y	388	383	178	78	100	--	Y	203	199	118	70	48
murA	b3189	JW3156	essential	CY	CORE	CELL.WALL.BIOGENESIS	UDP.N.acetylglucosamine.1.carboxyvinyltransferase	1st step in biosynthesis of Lipid II (peptidoglycan)	M	--	--	Y	50.691	Y	Y	791	776	357	122	235	Y	Y	184	179	113	68	45
murB	b3972	JW3940	essential	CY	CORE	CELL.WALL.BIOGENESIS	UDP.N.acetylenolpyruvoylglucosamine.reductase.FAD.binding	2nd step in biosynthesis of Lipid II (peptidoglycan)	M	--	--	Y	18.166	Y	Y	803	797	318	85	233	Y	Y	575	572	238	176	62
murC	b0091	JW0089	essential	CY	CORE	CELL.WALL.BIOGENESIS	UDP.N.acetylmuramate.L.alanine.ligase	3rd step in biosynthesis of Lipid II (peptidoglycan) along MurI	M	--	--	--	--	Y	Y	800	783	315	58	257	Y	Y	637	629	266	130	136
murD	b0088	JW0086	essential	CY	CORE	CELL.WALL.BIOGENESIS	UDP.N.acetylmuramoyl.L.alanine.D.glutamate.ligase	4th step in biosynthesis of Lipid II (peptidoglycan)	M	--	--	--	--	Y	Y	812	795	398	53	345	Y	Y	637	624	284	142	142
murE	b0085	JW0083	essential	CY	CORE	CELL.WALL.BIOGENESIS	UDP.N.acetylmuramoyl.L.alanyl.D.glutamate.meso.diaminopimelate.ligase	5th step in biosynthesis of Lipid II (peptidoglycan)	M	--	--	Y	31.722	Y	Y	814	797	302	78	224	Y	Y	592	582	262	133	129
murF	b0086	JW0084	essential	CY	CORE	CELL.WALL.BIOGENESIS	UDP.N.acetylmuramoyl.tripeptide.D.alanyl.D.alanine.ligase	6th step in biosynthesis of Lipid II (peptidoglycan)	M	--	--	Y	19.117	--	Y	391	377	184	62	122	Y	Y	216	211	138	107	31
murG	b0090	JW0088	essential	IM	CORE	CELL.WALL.BIOGENESIS	N.acetylglucosaminyl.transferase	8th step in biosynthesis of Lipid II (peptidoglycan)	M	--	--	Y	12.39	Y	Y	800	784	324	60	264	Y	Y	621	611	239	155	84
murI	b3967	JW5550	essential	CY	CORE	CELL.WALL.BIOGENESIS	glutamate.racemase	3rd step in biosynthesis of Lipid II (peptidoglycan) along MurC	M	--	--	Y	13.395	Y	Y	523	518	240	118	122	Y	Y	256	255	153	129	24
mviN	b1069	JW1056	essential	IM	CORE	CELL.WALL.BIOGENESIS	predicted.inner.membrane.protein	MviN (MurJ) was determined by genetic and biochemical data as required for peptidoglycan biosynthesis and was suggested as the flippase of Lipid II [PMID:18832143]. The gene encoding MurJ is essential in E. coli and has four homologs in B. subtilis, including SpoVB, which can compensate for cross-species knockouts. SpoVB has been reported to be necessary for spore cortex peptidoglycan synthesis d…	R	--	--	--	--	Y	--	702	682	316	171	145	Y	--	628	612	286	180	106
nanA	b3225	JW3194	non-essential	CY	FUNCTION-UNCERTAIN	NA	N.acetylneuraminate.lyase	Sialic acids are nine-carbon keto sugars that mediate a variety of cell-cell and cell-molecule interactions in eukaryotes and can be utilized by pathogens to evade the host immune response. Other bacteria, including E. coli K-12, can utilize N-acetylneuraminate, the most common form of sialic acid, as a sole source of carbon [ Vimr85 , Plumbridge99 ].	EM	--	--	--	--	Y	Y	790	776	326	123	203	Y	Y	642	629	284	190	94
nanE	b3223	JW3192	non-essential	CY	FUNCTION-UNCERTAIN	NA	predicted.N.acetylmannosamine.6.P.epimerase	Sialic acids are nine-carbon keto sugars that mediate a variety of cell-cell and cell-molecule interactions in eukaryotes and can be utilized by pathogens to evade the host immune response. Other bacteria, including E. coli K-12, can utilize N-acetylneuraminate, the most common form of sialic acid, as a sole source of carbon [ Vimr85 , Plumbridge99 ].	G	--	--	Y	6.814	--	Y	393	382	110	58	52	--	Y	216	206	81	46	35
nanK	b3222	JW5538	non-essential	CY	FUNCTION-UNCERTAIN	NA	predicted.N.acetylmannosamine.kinase	Sialic acids are nine-carbon keto sugars that mediate a variety of cell-cell and cell-molecule interactions in eukaryotes and can be utilized by pathogens to evade the host immune response. Other bacteria, including E. coli K-12, can utilize N-acetylneuraminate, the most common form of sialic acid, as a sole source of carbon [ Vimr85 , Plumbridge99 ].	KG	--	--	--	--	Y	Y	793	778	310	163	147	Y	Y	690	678	246	86	160
napD	b2207	JW2195	non-essential	CY	FUNCTION-UNCERTAIN	NA	assembly.protein.for.periplasmic.nitrate.reductase	assembly.protein.for.periplasmic.nitrate.reductase	P	--	--	Y	1.045	--	Y	395	393	155	63	92	--	Y	216	215	91	33	58
nfrA	b0568	JW0557	non-essential	OM	FUNCTION-UNCERTAIN	NA	bacteriophage.N4.receptor.outer.membrane.subunit	Isolation of spontaneous N4 bacteriophage-resistant mutants of E. coli K-12 strain SC1100, cloning of the affected genes, and subsequent complementation experiments revealed that nfrA is important in N4 adsorption.	R	--	--	Y	1.075	--	Y	390	382	186	79	107	--	Y	201	199	117	57	60
nfrB	b0569	JW0558	non-essential	IM	FUNCTION-UNCERTAIN	NA	bacteriophage.N4.receptor.inner.membrane.subunit	Isolation of spontaneous N4 bacteriophage-resistant mutants of E. coli K-12 strain SC1100, cloning of the affected genes, and subsequent complementation experiments revealed that nfrB is important in N4 adsorption.	-	--	--	Y	2.786	--	Y	392	382	93	31	62	--	Y	209	204	82	35	47
nlpB	b2477	JW2462	non-essential	--	CORE	PROTEIN.SECRETION	lipoprotein	For a review of OM biogenesis see [PMID:19270402] --	M	--	--	--	--	Y	Y	798	797	281	125	156	Y	Y	610	610	332	198	134
nlpC	b1708	JW1698	non-essential	PE	FUNCTION-UNCERTAIN	CELL.WALL.BIOGENESIS	predicted.lipoprotein	Lipoprotein of Escherichia coli exhibits high sequence similarity to the p60 proteins of Listeria species and to CwlF of Bacillus subtilis. In B.subtilis, CwlF is a cell wall hydrolase involved in the cell separation process [PMID:9573210] Check SSLs vs. Cell.wall.biogenesis to see is is like the B. subtilis homolog. The NlpC lipoprotein of Escherichia coli exhibits high sequence similarity to th…	M	--	--	--	--	Y	Y	818	809	283	123	160	Y	Y	202	201	107	47	60
nlpD	b2742	JW2712	non-essential	--	FUNCTION-UNCERTAIN	CELL.DIVISION	predicted.outer.membrane.lipoprotein	NlpD is thought to function in cell division [EcoCyc]. An NlpD-Mcherry fusion protein localises to the septal ring division site. envC nlpD double null mutants show significant defects in cell separation resulting in very long chain formation due to a defect in septal peptidoglycan splitting [PMID:19525345]	M	--	--	--	--	Y	Y	811	805	251	73	178	Y	Y	644	639	282	110	172
nlpE	b0192	JW0188	non-essential	PE	FUNCTION-UNCERTAIN	NA	lipoprotein.involved.with.copper.homeostasis.and.adhesion	NlpE is an outer membrane lipoprotein [ Snyder95 ]. Activation of the Cpx signaling pathway in response to surface interactions such as adhesion requires NlpE [ Otto02 ], while activation in response to envelope stress does not require NlpE [ DiGiuseppe03 ]. This proteins could form another class called 'Cell.proliferation', perhaps together with 'Biofilm.formation'	MP	--	--	--	--	Y	Y	814	797	191	47	144	Y	Y	579	565	233	108	125
nudD	b2051	JW5335	non-essential	CY	FUNCTION-UNCERTAIN	CELL.WALL.BIOGENESIS,M.ANTIGEN.AND.OSMOTIC.STRESS.RESPONSE	GDP.mannose.mannosyl.hydrolase	Predicted by Stevenson et al as participating in M-antigen biosynthesis [PMID:8759852]. BudD(WcaH,Gmm). EcoCyc: GDP-mannose mannosyl hydrolase (GDPMH) is able to hydrolyze both GDP-mannose and GDP-glucose. Its biological role is as yet unknown, though it may participate in the regulation of cell wall biosynthesis by influencing the cell concentration of GDP-mannose or GDP-glucose [PMID:7592609]. …	LR	--	--	--	--	Y	Y	528	499	206	62	144	Y	Y	359	334	118	48	70
ompA	b0957	JW0940	non-essential	OM	CORE	CELL.ENVELOPE.INTEGRITY	outer.membrane.protein.A.3a.II*.G.d	micA is a small RNA that binds as an antisense RNA to the translation initiation region of ompA mRNA, blocking ribosome binding and downregulating OmpA expression. A micA deletion mutant is sensitive to cell envelope stress [ Hobbs10 ]. Interesting to look for SSL between B4442 and ompA	M	--	--	--	--	Y	Y	745	735	288	159	129	Y	Y	551	546	179	65	114
ompC	b2215	JW2203	non-essential	OM	CORE	CELL.ENVELOPE.INTEGRITY	outer.membrane.porin.protein.C	--	M	--	--	Y	0.824	Y	Y	814	809	268	135	133	Y	Y	192	192	119	67	52
ompF	b0929	JW0912	non-essential	OM	CORE	CELL.ENVELOPE.INTEGRITY	outer.membrane.porin.1a.Ia.b.F	The MicF RNA [ Andersen87 ] is an antisense regulator of the translation of OmpF porin [ Andersen89 ] and the stability of OmpF mRNA [ Andersen89 , Deighan00 ]. MicF binds to OmpF mRNA [ Andersen90 ] and represses production of OmpF in response to environmental and/or stress conditions, including conditions of high osmolarity [ Aiba87 , Andersen89 ], low or moderate osmolarity [ Ramani94 ], heat …	M	--	--	--	--	Y	Y	809	799	297	86	211	Y	Y	642	634	231	67	164
ompG	b1319	JW1312	non-essential	OM	FUNCTION-UNCERTAIN	NA	outer.membrane.porin	OmpG is an efficient, nonspecific channel for mono-, di, and trisaccharides with sizes less than 600 Daltons although liposome swelling assays have demonstrated that OmpG is capable of transporting large solutes [ Fajardo98 ]. ompG expression in E. coli K-12 occurs only due to rare chromosomal mutations [ Misra89 , Fajardo98 ].	-	--	--	--	--	--	Y	395	387	141	55	86	--	Y	199	195	82	49	33
ompL	b3875	JW3846	non-essential	OM	FUNCTION-UNCERTAIN	NA	predicted.outer.membrane.porin.L	OmpL is a member of the OmpG porin Family. It has been shown to localize to the outer membrane and exhibits porin type properties allowing a non-specific group of solutes smaller than 600 Daltons to pass into and out of the periplasm. [ Dartigalon00 ]	-	--	--	--	--	--	Y	388	388	209	156	53	--	Y	203	203	122	96	26
ompN	b1377	JW1371	non-essential	OM	FUNCTION-UNCERTAIN	NA	outer.membrane.pore.protein.N.non.specific	Check SSL's with 'Biofilm.formation' related genes because M3D data shows that ompN is more expressed during Biofilm formation conditions [jdime_observations]. Although under typical laboratory growth conditions OmpN is not highly expressed, when overexpressed it operates as a ion porin with single-channel conductance properties similar to those of OmpC [Prilipov98].	M	--	--	--	--	Y	Y	727	716	268	144	124	Y	Y	610	600	310	153	157
ompT	b0565	JW0554	non-essential	OM	FUNCTION-UNCERTAIN	NA	DLP12.prophage.outer.membrane.protease.VII.outer.membrane.protein.3b	OmpT is an outer membrane protease with specificity for paired basic residues [ Sugimura88 ]. OmpT is active under extreme denaturing conditions and shows a preference for denatured substrates [ White95a ]. It is responsible for hydrolysis of the antimicrobial peptide protamine [ Stumpe98 ] and is a virulence determinant in urinary tract infections [ Kanamaru03 ]. Could for another class called '…	M	--	--	--	--	Y	Y	479	472	145	92	53	Y	Y	277	274	126	68	58
ompW	b1256	JW1248	non-essential	OM	FUNCTION-UNCERTAIN	CELL.ENVELOPE.INTEGRITY	outer.membrane.protein.W	OmpW is a receptor for Colicin S4 in the Colicin S4 Transport System along TolA, TolQ, TolR, TolB, YbgF, and Pal proteins --	M	--	--	--	--	Y	Y	818	807	202	78	124	Y	Y	685	675	287	68	219
ompX	b0814	JW0799	non-essential	OM	FUNCTION-UNCERTAIN	NA	outer.membrane.protein	Deletion of ompX leads to an increase in cell-surface contact in fimbriated strains of E. coli, and production of type 1 fimbriae is upregulated. Furthermore, ompX mutants show impaired motility, increased EPS production, and increased tolerance to SDS and hydrophobic antibiotics. In nonfimbriated strains, deletion of ompX led to a decrease in cell surface contact [ Otto04 ]. So this proteins cou…	M	--	--	--	--	--	Y	486	482	275	188	87	Y	Y	285	282	163	131	32
omrA	b4444	UNKW3110	unknown	--	CORE	CELL.ENVELOPE.INTEGRITY	--	Small RNA. OmrA is a small RNA of approximately 88 nt in length [ Argaman01 , Wassarman01 ] that is involved in regulating the protein composition of the outer membrane [ Guillier06 ]. OmrA was shown to negatively regulate the levels of ompT, cirA, fecA, fepA [ Guillier06 ] and ompR [ Guillier08 ]	--	--	--	--	--	Y	--	688	673	235	142	93	Y	--	630	616	293	231	62
oppA	b1243	JW1235	non-essential	PE	CORE	OLIGOPEPTIDE.TRANSPORT,CELL.WALL.BIOGENESIS	oligopeptide.transporter.subunit.periplasmic.binding.component.of.ABC.superfamily	OppA is the periplasmic substrate-binding component of the oligopeptide ABC transporter, however MppA can replace OppA as a periplasmic-binding component of the transporter when it binds murein tripeptides [PMID:9495761]. The system has been observed to function in oligopeptide uptake, as well as recycling of cell wall peptides [PMID:3301822]. Hu et al (2009) shown GC-based functional inferences …	E	--	--	--	--	Y	Y	786	776	357	143	214	Y	Y	637	629	219	68	151
oppB	b1244	JW1236	non-essential	IM	CORE	OLIGOPEPTIDE.TRANSPORT,CELL.WALL.BIOGENESIS	oligopeptide.transporter.subunit.membrane.component.of.ABC.superfamily	OppA is the periplasmic substrate-binding component of the oligopeptide ABC transporter, however MppA can replace OppA as a periplasmic-binding component of the transporter when it binds murein tripeptides [PMID:9495761]. The system has been observed to function in oligopeptide uptake, as well as recycling of cell wall peptides [PMID:3301822]. Hu et al (2009) shown GC-based functional inferences …	EP	--	--	--	--	--	Y	360	353	218	199	19	Y	Y	163	160	94	79	15
oppC	b1245	JW1237	non-essential	IM	CORE	OLIGOPEPTIDE.TRANSPORT,CELL.WALL.BIOGENESIS	oligopeptide.transporter.subunit.membrane.component.of.ABC.superfamily	OppA is the periplasmic substrate-binding component of the oligopeptide ABC transporter, however MppA can replace OppA as a periplasmic-binding component of the transporter when it binds murein tripeptides [PMID:9495761]. The system has been observed to function in oligopeptide uptake, as well as recycling of cell wall peptides [PMID:3301822]. Hu et al (2009) shown GC-based functional inferences …	EP	--	--	--	--	Y	Y	711	701	370	274	96	Y	Y	140	137	78	51	27
oppD	b1246	JW1238	non-essential	--	CORE	OLIGOPEPTIDE.TRANSPORT,CELL.WALL.BIOGENESIS	oligopeptide.transporter.subunit.ATP.binding.component.of.ABC.superfamily	OppA is the periplasmic substrate-binding component of the oligopeptide ABC transporter, however MppA can replace OppA as a periplasmic-binding component of the transporter when it binds murein tripeptides [PMID:9495761]. The system has been observed to function in oligopeptide uptake, as well as recycling of cell wall peptides [PMID:3301822]. Hu et al (2009) shown GC-based functional inferences …	EP	--	--	--	--	Y	Y	792	782	276	172	104	Y	Y	617	608	342	231	111
oppF	b1247	JW1239	non-essential	IM	CORE	OLIGOPEPTIDE.TRANSPORT,CELL.WALL.BIOGENESIS	oligopeptide.transporter.subunit.ATP.binding.component.of.ABC.superfamily	OppA is the periplasmic substrate-binding component of the oligopeptide ABC transporter, however MppA can replace OppA as a periplasmic-binding component of the transporter when it binds murein tripeptides [PMID:9495761]. The system has been observed to function in oligopeptide uptake, as well as recycling of cell wall peptides [PMID:3301822]. Hu et al (2009) shown GC-based functional inferences …	E	--	--	--	--	Y	Y	716	708	389	281	108	Y	Y	162	158	95	47	48
osmB	b1283	JW1275	non-essential	PE	CORE	M.ANTIGEN.AND.OSMOTIC.STRESS.RESPONSE	lipoprotein	The lipoprotein osmB gene of Escherichia coli has been shown to be inducible by both osmotic stress [ Jung89 ] and growth phase signals [ Jung90 ].	-	--	--	--	--	--	Y	395	388	167	130	37	--	Y	203	200	78	38	40
osmC	b1482	JW1477	non-essential	CY	FUNCTION-UNCERTAIN	M.ANTIGEN.AND.OSMOTIC.STRESS.RESPONSE	osmotically.inducible.stress.inducible.membrane.protein	Expression of osmC is growth phase-regulated and osmotically inducible [ Gutierrez91 , Bouvier98 ]. osmC mutants show increased sensitivity to oxidative stress [ Conter01 ]	O	--	--	Y	1.205	Y	Y	752	741	213	79	134	Y	Y	710	701	298	73	225
osmY	b4376	JW4338	non-essential	PE	CORE	M.ANTIGEN.AND.OSMOTIC.STRESS.RESPONSE	periplasmic.protein	Mutation of osmY resulted in increases sensitivity to hyperosmotic stress [ Yim92 ]. Expression of osmY is induced under conditions of hyperosmotic stress [ Barron86 ].	R	--	--	Y	15.707	--	Y	351	346	143	98	45	--	Y	175	172	70	41	29
oxyS	b4458	UNKW3110	unknown	--	FUNCTION-UNCERTAIN	NA	--	--	--	--	--	--	--	Y	--	691	675	238	143	95	Y	--	536	525	385	330	55
paaA	b1388	JW1383	non-essential	CY	CORE	FAD	predicted.multicomponent.oxygenase.reductase.subunit.for.phenylacetic.acid.degradation	--	S	--	--	Y	2.214	--	Y	390	382	116	50	66	--	Y	201	197	85	47	38
paaB	b1389	JW1384	non-essential	--	CORE	FAD	predicted.multicomponent.oxygenase.reductase.subunit.for.phenylacetic.acid.degradation	--	Q	--	--	--	--	--	Y	395	387	121	46	75	--	Y	214	212	77	28	49
paaC	b1390	JW1385	non-essential	CY	CORE	FAD	predicted.multicomponent.oxygenase.reductase.subunit.for.phenylacetic.acid.degradation	--	S	--	--	--	--	--	Y	392	384	94	36	58	Y	Y	199	196	85	55	30
paaD	b1391	JW5217	non-essential	--	CORE	FAD	predicted.multicomponent.oxygenase.reductase.subunit.for.phenylacetic.acid.degradation	--	R	--	--	Y	0.487	--	Y	392	384	115	53	62	Y	Y	209	205	79	28	51
paaE	b1392	JW1387	non-essential	CY	CORE	FAD	predicted.multicomponent.oxygenase.reductase.subunit.for.phenylacetic.acid.degradation	--	C	--	--	--	--	--	Y	369	362	198	129	69	Y	Y	195	192	117	59	58
paaF	b1393	JW1388	non-essential	IM	CORE	FAD	enoyl.CoA.hydratase.isomerase	--	I	--	--	Y	0.699	Y	Y	797	784	245	148	97	Y	Y	150	147	48	23	25
paaG	b1394	JW1389	non-essential	CY	CORE	FAD	acyl.CoA.hydratase	--	I	--	--	--	--	Y	Y	795	782	362	194	168	Y	Y	155	153	71	33	38
paaH	b1395	JW1390	non-essential	CY	CORE	FAD	3.hydroxybutyryl.CoA.dehydrogenase	--	I	--	--	--	--	Y	Y	785	772	398	278	120	Y	Y	115	112	92	83	9
paaJ	b1397	JW1392	non-essential	CY	CORE	FAD	predicted.beta.ketoadipyl.CoA.thiolase	--	I	--	--	--	--	Y	Y	800	787	233	65	168	Y	Y	661	650	221	57	164
paaK	b1398	JW5218	non-essential	CY	CORE	FAD	phenylacetyl.CoA.ligase	--	H	--	--	Y	0.05	Y	Y	789	775	302	184	118	Y	Y	142	138	79	51	28
pabB	b1812	JW1801	non-essential	CY	FUNCTION-UNCERTAIN	CHORISMATE.DEGRADATION	aminodeoxychorismate.synthase.subunit.I	Chorismate.degradation' is a big superpathway which includes subcategories 'Enterobactin.biosynthesis', 'Tetrahydrofolate.biosynthesis' and 'Ubiquinone.8.biosynthesis'. Only 'Enterobactin.biosynthesis' remained in the core because seems to be related with lenght of O-antigen in LPS (see 'fepE' comments) --	EH	--	--	--	--	--	Y	393	389	161	75	86	Y	Y	208	208	84	47	37
pabC	b1096	JW1082	non-essential	CY	FUNCTION-UNCERTAIN	CHORISMATE.DEGRADATION	4.amino.4.deoxychorismate.lyase.component.of.para.aminobenzoate.synthase.multienzyme.complex	Chorismate.degradation' is a big superpathway which includes subcategories 'Enterobactin.biosynthesis', 'Tetrahydrofolate.biosynthesis' and 'Ubiquinone.8.biosynthesis'. Only 'Enterobactin.biosynthesis' remained in the core because seems to be related with lenght of O-antigen in LPS (see 'fepE' comments) --	EH	--	--	--	--	Y	Y	791	772	466	320	146	Y	Y	175	170	90	58	32
pal	b0741	JW0731	non-essential	OM	CORE	CELL.ENVELOPE.INTEGRITY	peptidoglycan.associated.outer.membrane.lipoprotein	--	M	--	--	--	--	--	Y	478	473	223	128	95	Y	Y	263	261	148	101	47
panB	b0134	JW0130	non-essential	CY	CORE	PANTOTHENATE.AND.COA.BIOSYNTHESIS	3.methyl.2.oxobutanoate.hydroxymethyltransferase	--	H	--	--	--	--	Y	Y	751	741	238	114	124	Y	Y	176	173	107	61	46
panC	b0133	JW0129	non-essential	CY	CORE	PANTOTHENATE.AND.COA.BIOSYNTHESIS	pantothenate.synthetase	--	H	--	--	Y	53.307	--	Y	385	376	126	66	60	--	Y	204	201	118	74	44
panD	b0131	JW0127	non-essential	--	CORE	PANTOTHENATE.AND.COA.BIOSYNTHESIS	aspartate.1.decarboxylase	Aspartate 1-decarboxylase is responsible for the synthesis of ?-alanine, which is needed in the biosynthesis of pantothenate.	H	--	--	--	--	Y	Y	803	793	199	82	117	Y	Y	144	143	63	33	30
panE	b0425	JW0415	non-essential	CY	CORE	PANTOTHENATE.AND.COA.BIOSYNTHESIS	2.dehydropantoate.reductase.NADPH.specific	--	H	--	--	--	--	Y	Y	797	778	321	196	125	Y	Y	109	102	63	45	18
panF	b3258	JW3226	non-essential	IM	FUNCTION-UNCERTAIN	PANTOTHENATE.AND.COA.BIOSYNTHESIS	pantothenate.sodium.symporter	PanF is a pantothenate transporter which probably functions as a panthothenate/proton symporte	H	--	--	--	--	--	Y	393	385	150	104	46	--	Y	197	191	104	77	27
parE	b3030	JW2998	essential	CY	FUNCTION-UNCERTAIN	NA	DNA.topoisomerase.IV.subunit.B	ParE is the drug target of ciprofloxacin, enoxacin, nalidixic_acid and norfloxacin	L	--	--	Y	9.1	--	Y	393	387	177	78	99	--	Y	216	212	133	112	21
pbpC	b2519	JW2503	non-essential	PE	CORE	CELL.WALL.BIOGENESIS	fused.transglycosylase.transpeptidase	There are four PBP transglycosilases in E. coli (mtgA, pbpC, mrcB, mrcA)	M	--	--	--	--	Y	Y	519	515	245	147	98	Y	Y	338	335	182	122	60
pbpG	b2134	JW5355	non-essential	PE	CORE	CELL.WALL.BIOGENESIS	D.alanyl.D.alanine.endopeptidase	mepA and pbpG are isozymes, check for SSL between them	M	--	--	Y	1.067	Y	Y	816	809	219	81	138	Y	Y	605	600	290	162	128
pgpA	b0418	JW0408	non-essential	IM	CORE	PHOSPHOLIPIDS	phosphatidylglycerophosphatase.A	--	I	--	--	--	--	Y	Y	816	798	296	91	205	Y	Y	637	622	239	77	162
pgpB	b1278	JW1270	non-essential	IM	CORE	PHOSPHOLIPIDS,CELL.WALL.BIOGENESIS	phosphatidylglycerophosphatase.B	ybjG, bacA and pgpB are links between isoprenoids and cell.wall biogenesis as they provide 'undecaprenyl phosphate' [EC:3.6.1.27] which is essential for the synthesis of peptidoglycan via MraY. However all BacA, YbjG, PgpB, and YeiU conduct EC:3.6.1.27. Simultaneous inactivation of bacA, ybjG, and pgpB is lethal [PMID:15778224]. PgpB also conducts EC:3.6.1.26 as well as PgpA, but they may not be …	I	--	--	--	--	Y	Y	525	517	200	129	71	Y	Y	227	223	135	106	29
pgsA	b1912	JW1897	essential	IM	CORE	PHOSPHOLIPIDS	phosphatidylglycerophosphate.synthetase	--	I	--	--	Y	25.135	Y	Y	746	735	230	98	132	Y	Y	563	555	361	346	15
phoE	b0241	JW0231	non-essential	OM	CORE	CELL.ENVELOPE.INTEGRITY	outer.membrane.phosphoporin.protein.E	--	M	--	--	--	--	Y	Y	813	807	260	108	152	Y	Y	565	560	345	195	150
pldA	b3821	JW3794	non-essential	OM	FUNCTION-UNCERTAIN	PHOSPHOLIPIDS,FAS	outer.membrane.phospholipase.A	PldA hydrolyzes phospholipids forming lysophospholipids and fatty acids which perturb the lipid bilayer, allowing for the semispecific secretion of bacteriocins [ Snijder99 ].	M	--	--	Y	2.796	--	Y	394	387	264	206	58	--	Y	202	200	139	102	37
pldB	b3825	JW5584	non-essential	IM	CORE	PHOSPHOLIPIDS	lysophospholipase.L.2	--	I	--	--	Y	8.065	--	Y	481	470	205	138	67	--	Y	336	329	142	75	67
plsB	b4041	JW4001	essential	CY	CORE	PHOSPHOLIPIDS	glycerol.3.phosphate.O.acyltransferase	--	I	--	--	Y	41.199	Y	Y	812	803	245	93	152	Y	Y	167	167	80	40	40
plsC	b3018	JW2986	essential	IM	CORE	PHOSPHOLIPIDS	1.acyl.sn.glycerol.3.phosphate.acyltransferase	--	I	--	--	--	--	Y	Y	509	506	218	153	65	Y	Y	324	322	190	131	59
plsX	b1090	JW5156	non-essential	--	CORE	PHOSPHOLIPIDS,FAS	fatty.acid.phospholipid.synthesis.protein	Involvement of the YneS(B. subtilis)/YgiH(E. coli) and PlsX proteins in phospholipid biosynthesis in both Bacillus subtilis and Escherichia coli[PMID:17645809]. We found that plsB is essential for E. coli growth, indicating that PlsB plays an important role in 1-acyl-G3P synthesis in E. coli. We also found, that the simultaneous inactivation of plsX and ygiH was impossible, revealing important ro…	I	--	--	Y	18.22	Y	Y	482	469	137	84	53	Y	Y	287	280	119	76	43
ppiD	b0441	JW0431	non-essential	PE	CORE	PROTEIN.SECRETION,CHAPERONES	peptidyl.prolyl.cis.trans.isomerase.rotamase.D	surA genetically interacts with (degP/skp), and double mutant surA ppiD was reprted as synthetic lethal [PMID:9670013]. However, in [PMID:16267292] mutations involving four E. coli PPIases (FkpA, PpiA, PpiD, and SurA) showed that no single or double mutants were shown to have growth defects. Three triple mutants shown growth defects, while one does not, and the quadruple mutant had the most prono…	O	--	--	--	--	--	Y	395	382	106	46	60	Y	Y	209	201	99	44	55
pppA	b2972	JW2939	non-essential	IM	FUNCTION-UNCERTAIN	NA	bifunctional.prepilin.leader.peptidase.and.methylase	bifunctional.prepilin.leader.peptidase.and.methylase	NOU	--	--	--	--	--	Y	390	389	151	81	70	--	Y	219	218	98	55	43
prc	b1830	JW1819	non-essential	OM	CORE	PROTEASE,CELL.DIVISION,CELL.WALL.BIOGENESIS	carboxy.terminal.protease.for.penicillin.binding.protein.3	Protease for a number of proteins inluding FtsI(PBP3) which also participated in regulation of cell.shape. Tsp may have some redundancy with HhoA, HhoB and DksA, as they were able to suppress the deleterious effects of losing Prc [PMID:8576052], but neither of these proteins was included in the CE-EMAP	M	--	--	--	--	Y	--	688	681	432	309	123	Y	Y	91	87	64	38	26
psd	b4160	JW4121	essential	--	CORE	PHOSPHOLIPIDS	phosphatidylserine.decarboxylase	--	I	--	--	--	--	Y	--	220	216	64	34	30	Y	--	170	166	67	41	26
pssA	b2585	JW2569	essential	CY	CORE	PHOSPHOLIPIDS	phosphatidylserine.synthase.CDP.diacylglycerol.serine.O.phosphatidyltransferase	--	I	--	--	Y	94.049	Y	--	235	232	210	191	19	Y	--	192	189	158	153	5
pta	b2297	JW2294	non-essential	CY	FUNCTION-UNCERTAIN	NA	phosphate.acetyltransferase	Added to CE-eMAP because shows PPI's with donors in the eMAP from low-throughput studies	CR	--	--	Y	62.472	Y	Y	714	705	342	247	95	Y	Y	436	430	303	204	99
ptsH	b2415	JW2408	non-essential	CY	CORE	CELL.WALL.BIOGENESIS,LPS.AND.ECA,M.ANTIGEN.AND.OSMOTIC.STRESS.RESPONSE	phosphohistidinoprotein.hexose.phosphotransferase.component.of.PTS.system.Hpr	Link between Cell.wall.biogenesis, LPS and ECA because is a precursor step in the biosynthesis of precursors of lipid A (LPS), lipid II (peptidoglycan) and lipid III (ECA)	G	--	--	--	--	Y	--	682	677	544	487	57	--	--	--	--	--	--	--
ptsI	b2416	JW2409	non-essential	CY	CORE	CELL.WALL.BIOGENESIS,LPS.AND.ECA,M.ANTIGEN.AND.OSMOTIC.STRESS.RESPONSE	PEP.protein.phosphotransferase.of.PTS.system.enzyme.I	Link between Cell.wall.biogenesis, LPS and ECA because is a precursor step in the biosynthesis of precursors of lipid A (LPS), lipid II (peptidoglycan) and lipid III (ECA)	G	--	--	--	--	Y	--	689	684	484	366	118	--	--	--	--	--	--	--
purB	b1131	JW1117	essential	CY	FUNCTION-UNCERTAIN	NA	adenylosuccinate.lyase	Added to CE-eMAP because shows PPI's with donors in the eMAP from low-throughput studies	F	--	--	Y	100.924	Y	Y	798	788	264	89	175	Y	Y	639	632	343	216	127
rfaB	b3628	JW3603	non-essential	CY	CORE	LPS.AND.ECA	UDP.D.galactose.glucosyl.lipopolysaccharide.1.6.D.galactosyltransferase	--	M	--	--	--	--	Y	Y	518	501	252	133	119	Y	Y	335	323	162	91	71
rfaC	b3621	JW3596	non-essential	CY	CORE	LPS.AND.ECA	ADP.heptose.LPS.heptosyl.transferase.I	--	M	--	--	--	--	Y	Y	786	762	465	170	295	Y	Y	609	589	291	124	167
rfaD	b3619	JW3594	non-essential	CY	CORE	LPS.AND.ECA	ADP.L.glycero.D.mannoheptose.6.epimerase.NAD.P.binding	--	MG	--	--	Y	147.463	Y	Y	732	710	523	141	382	Y	Y	320	305	211	175	36
rfaE	b3052	JW3024	non-essential	CY	CORE	LPS.AND.ECA	fused.heptose.7.phosphate.kinase.heptose.1.phosphate.adenyltransferase	--	M	--	--	--	--	Y	Y	777	771	384	199	185	Y	Y	613	607	403	268	135
rfaF	b3620	JW3595	non-essential	CY	CORE	LPS.AND.ECA	ADP.heptose.LPS.heptosyltransferase.II	--	M	--	--	--	--	Y	Y	797	771	323	154	169	Y	Y	621	601	239	106	133
rfaG	b3631	JW3606	non-essential	CY	CORE	LPS.AND.ECA	glucosyltransferase.I	--	M	--	--	--	--	Y	Y	529	509	249	136	113	Y	Y	352	335	192	115	77
rfaI	b3627	JW3602	non-essential	CY	CORE	LPS.AND.ECA	UDP.D.galactose.glucosyl.lipopolysaccharide.alpha.1.3.D.galactosyltransferase	--	M	--	--	--	--	--	Y	464	449	173	103	70	--	Y	305	292	132	93	39
rfaJ	b3626	JW3601	non-essential	CY	CORE	LPS.AND.ECA	UDP.D.glucose.galactosyl.lipopolysaccharide.glucosyltransferase	--	M	--	--	--	--	--	Y	502	484	179	119	60	Y	Y	341	325	158	113	45
rfaK	b3623	JW3598	essential	--	CORE	LPS.AND.ECA	lipopolysaccharide.core.biosynthesis	--	M	--	--	--	--	Y	--	698	676	240	111	129	Y	--	564	549	251	145	106
rfaL	b3622	JW3597	non-essential	IM	CORE	LPS.AND.ECA	O.antigen.ligase	--	M	--	--	--	--	--	Y	484	466	145	55	90	Y	Y	355	339	212	41	171
rfaP	b3630	JW3605	non-essential	CY	CORE	LPS.AND.ECA	kinase.that.phosphorylates.core.heptose.of.lipopolysaccharide	--	-	--	--	--	--	Y	Y	805	781	353	115	238	Y	Y	602	587	296	130	166
rfaQ	b3632	JW3607	non-essential	CY	CORE	LPS.AND.ECA	lipopolysaccharide.core.biosynthesis.protein	--	M	--	--	--	--	Y	Y	797	774	209	91	118	Y	Y	639	621	311	143	168
rfaS	b3629	JW3604	non-essential	CY	FUNCTION-UNCERTAIN	LPS.AND.ECA	lipopolysaccharide.core.biosynthesis.protein	rfaS(waaS) encodes a protein necessary for the attachment of Rha to the LPS core by a linkage to the KDOII residue [PMID:7504166]	-	--	--	--	--	--	Y	360	351	183	109	74	Y	Y	200	194	112	58	54
rfaY	b3625	JW3600	non-essential	CY	CORE	LPS.AND.ECA	lipopolysaccharide.core.biosynthesis.protein	--	-	--	--	--	--	Y	Y	485	468	318	245	73	Y	Y	283	270	191	147	44
rfaZ	b3624	JW3599	non-essential	CY	FUNCTION-UNCERTAIN	LPS.AND.ECA	lipopolysaccharide.core.biosynthesis.protein	rfaZ(WaaZ) is involved in the nonstoichiometric addition of 3-deoxy-D-manno-oct-2-ulosonic acid III (KDOIII) to the KDOII residue of the inner lipopolysaccharide core [PMID:12591884]. An waaZ mutation does not cause an O antigen attachment defect [PMID:1385388]	-	--	--	--	--	Y	Y	796	774	236	99	137	Y	Y	634	614	232	87	145
rfbA	b2039	JW2024	non-essential	CY	CORE	LPS.AND.ECA	glucose.1.phosphate.thymidylyltransferase	--	M	--	--	--	--	Y	Y	525	496	164	97	67	Y	Y	335	310	152	100	52
rfbB	b2041	JW2026	non-essential	CY	CORE	LPS.AND.ECA	dTDP.glucose.4.6.dehydratase.NAD.P.binding	--	M	--	--	--	--	Y	Y	518	490	171	85	86	Y	Y	324	302	137	71	66
rfbC	b2038	JW2023	non-essential	CY	CORE	LPS.AND.ECA	dTDP.4.deoxyrhamnose.3.5.epimerase	--	-	--	--	--	--	Y	Y	529	501	199	145	54	Y	Y	341	318	184	118	66
rfbD	b2040	JW2025	non-essential	CY	CORE	LPS.AND.ECA	dTDP.4.dehydrorhamnose.reductase.subunit.NAD.P.binding.of.dTDP.L.rhamnose.synthase	--	M	--	--	Y	50.046	Y	Y	531	502	150	82	68	Y	Y	366	342	131	76	55
rfbX	b2037	JW2022	non-essential	IM	CORE	LPS.AND.ECA	predicted.polisoprenol.linked.O.antigen.transporter	Wzx(WzxC) should not be confused with the homologous RfbX O-antigen flippase, also known as Wzx or WzxB. The wzx gene is located in a gene cluster responsible for production of extracellular colanic acid [ Stevenson96 ]. Colanic acid or M-antigen is an extracellular polysaccharide possibly important in cell survival outside of a host. Based on sequence similarity to RfbX, Wzx has been proposed to…	R	--	--	--	--	Y	Y	527	499	162	47	115	Y	Y	379	352	146	44	102
rfe	b3784	JW3758	non-essential	IM	CORE	LPS.AND.ECA	UDP.GlcNAc.undecaprenylphosphate.GlcNAc.1.phosphate.transferase	Rfe is a key step incorporating UDP-N-acetyl-glucosamine into ECA biosyntheses. Also RffE incorporates UDP-N-acetyl-glucosamine in an earlier step of the same pathway.	M	--	--	--	--	Y	Y	796	778	300	191	109	Y	Y	198	192	106	53	53
rffA	b3791	JW3765	non-essential	CY	CORE	LPS.AND.ECA	TDP.4.oxo.6.deoxy.D.glucose.transaminase	--	M	--	--	--	--	Y	Y	530	517	290	212	78	Y	Y	337	328	204	148	56
rffC	b3790	JW5597	non-essential	--	CORE	LPS.AND.ECA	TDP.fucosamine.acetyltransferase	--	KR	--	--	--	--	Y	Y	819	801	245	69	176	Y	Y	662	648	187	75	112
rffD	b3787	JW5599	non-essential	CY	CORE	LPS.AND.ECA	UDP.N.acetyl.D.mannosaminuronic.acid.dehydrogenase	--	M	--	--	--	--	Y	Y	808	791	207	56	151	Y	Y	711	696	244	88	156
rffE	b3786	JW5600	non-essential	CY	CORE	LPS.AND.ECA	UDP.N.acetyl.glucosamine.2.epimerase	--	M	--	--	--	--	--	Y	496	484	143	74	69	--	Y	350	342	156	76	80
rffG	b3788	JW5598	non-essential	CY	CORE	LPS.AND.ECA	dTDP.glucose.4.6.dehydratase	--	M	--	--	--	--	Y	Y	813	796	222	115	107	Y	Y	282	272	107	24	83
rffH	b3789	JW3763	non-essential	CY	CORE	LPS.AND.ECA	glucose.1.phosphate.thymidylyltransferase	--	M	--	--	--	--	Y	Y	529	516	223	114	109	Y	Y	350	339	120	55	65
rffM	b3794	JW3770	non-essential	CY	CORE	LPS.AND.ECA	UDP.N.acetyl.D.mannosaminuronic.acid.transferase	--	M	--	--	--	--	Y	Y	475	461	182	85	97	Y	Y	274	264	112	61	51
rffT	b4404	JW5596	non-essential	CY	CORE	LPS.AND.ECA	TDP.Fuc4NAc.lipidIIFuc4NAc.transferase	--	--	--	--	--	--	Y	--	708	691	182	69	113	Y	Y	636	620	300	213	87
rhsA	b3593	JW3566	non-essential	--	PREDICTED	NA	rhsA.element.core.protein.RshA	rhs- proteins were added to the CE-eMAP because are potential trans-outer membrane beta-barrels. There are five homologous rhs loci [ Sadosky89 ] that encode hydrophilic proteins with repetitive sequence elements and divergent C-termini [ Feulner90 ]. RhsA, RhsB, and RhsC define one subfamily, and RhsD and RhsE define a second subfamily of Rhs elements [ Sadosky91 ].	M	--	--	--	--	--	Y	392	386	120	71	49	--	Y	209	207	85	41	44
rhsD	b0497	JW0486	non-essential	OM	PREDICTED	NA	rhsD.element.protein	rhs- proteins were added to the CE-eMAP because are potential trans-outer membrane beta-barrels. There are five homologous rhs loci [ Sadosky89 ] that encode hydrophilic proteins with repetitive sequence elements and divergent C-termini [ Feulner90 ]. RhsA, RhsB, and RhsC define one subfamily, and RhsD and RhsE define a second subfamily of Rhs elements [ Sadosky91 ].	M	--	--	--	--	Y	Y	777	768	299	123	176	Y	Y	577	571	240	120	120
rhsE	b1456	JW1451	non-essential	CY	PREDICTED	NA	rhsE.element.core.protein.RshE	rhs- proteins were added to the CE-eMAP because are potential trans-outer membrane beta-barrels. There are five homologous rhs loci [ Sadosky89 ] that encode hydrophilic proteins with repetitive sequence elements and divergent C-termini [ Feulner90 ]. RhsA, RhsB, and RhsC define one subfamily, and RhsD and RhsE define a second subfamily of Rhs elements [ Sadosky91 ].	--	--	--	--	--	--	Y	396	393	137	53	84	--	Y	209	208	77	31	46
rlpA	b0633	JW0628	non-essential	--	PREDICTED	CELL.WALL.BIOGENESIS	minor.lipoprotein	Hu et al cluster RlpA in the same neighborhood with several 'Cell.wall.biogenesis' related proteins. So chech SSL's with them. RlpA is one of two (along with RlpB) so-called rare lipoproteins in Escherichia coli. An RlpA-RFP fusion protein accumulates at cell division sites, but is also localized elsewhere in the cell envelope. Deletion of rlpA does not result in cell growth or division defects […	M	--	--	--	--	Y	Y	478	471	161	94	67	Y	Y	300	294	102	52	50
rlpB	b0641	JW0636	essential	PE	CORE	LPS.AND.ECA	minor.lipoprotein	RlpB (LptE) has been genetically and biochemically characterized as part of an ABC transporter LptBFGC complex required for the outer membrane sorting of lipopolysaccharides has been reported [PMID:19500581,PMID:18375759]. Disruption of the pathway at any step after MsbA leads to indistinguishable phenotypes: in all cases, LPS accumulates in the outer leaflet of the IM. Therefore, we cannot condu…	M	--	--	--	--	Y	Y	737	727	223	48	175	Y	Y	128	124	80	52	28
rmf	b0953	JW0936	non-essential	CY	FUNCTION-UNCERTAIN	NA	ribosome.modulation.factor	Rmf interacts Aggravating with ompC (PMID:9792800). Expression of rmf is induced at the transition from exponential growth to stationary phase or during slow growth; rmf expression appears to be inversely proportional to the growth rate [ Yamagishi93 ]	J	--	--	--	--	Y	Y	761	751	249	143	106	Y	Y	69	69	40	24	16
rne	b1084	JW1071	essential	IM	FUNCTION-UNCERTAIN	NA	fused.ribonucleaseE.endoribonuclease.RNA.binding.protein.RNA.degradosome.binding.protein	Added to CE-eMAP because shows PPI's with donors in the eMAP from low-throughput studies	J	--	--	--	--	Y	--	695	678	182	57	125	Y	Y	575	561	126	117	9
rof	b0189	JW0184	non-essential	CY	CORE	CELL.DIVISION	modulator.of.Rho.dependent.transcription.termination	rof is a multicopy suppressor of temperature-sensitive alleles of genes such as ftsA, ftsQ, groEL, grpE, a malE-minE fusion allele [ Pichoff98 ]	K	--	--	--	--	--	Y	362	349	211	132	79	Y	Y	180	172	63	41	22
rplU	b3186	JW3153	essential	CY	FUNCTION-UNCERTAIN	NA	50S.ribosomal.subunit.protein.L21	Added to CE-eMAP because shows PPI's with donors in the eMAP from low-throughput studies	J	--	--	--	--	Y	--	678	665	217	102	115	Y	Y	629	616	269	232	37
rplW	b3318	JW3280	essential	CY	FUNCTION-UNCERTAIN	NA	50S.ribosomal.subunit.protein.L23	Added to CE-eMAP because shows PPI's with donors in the eMAP from low-throughput studies	J	--	--	--	--	--	Y	386	375	230	111	119	--	Y	196	192	151	122	29
rpmA	b3185	JW3152	essential	CY	FUNCTION-UNCERTAIN	NA	50S.ribosomal.subunit.protein.L27	Added to CE-eMAP because shows PPI's with donors in the eMAP from low-throughput studies	J	--	--	--	--	--	Y	392	382	215	116	99	--	Y	219	212	141	106	35
rpoE	b2573	JW2557	essential	CY	FUNCTION-UNCERTAIN	NA	RNA.polymerase.sigma.24.sigma.E.factor	RpoE interacts Aggravating with ompC (PMID:15774872) upon exposure to zinc	K	--	--	--	--	Y	--	664	661	221	49	172	--	--	--	--	--	--	--
rpoS	b2741	JW5437	non-essential	CY	CORE	M.ANTIGEN.AND.OSMOTIC.STRESS.RESPONSE	RNA.polymerase.sigma.S.sigma.38.factor	rpoS encodes the alternative sigma factor ?S, a subunit of RNA polymerase that acts as the master regulator of the general stress response in E. coli (EcoCyc). RpoS negatively regulates expression of M-antigen genes [	K	--	--	--	--	Y	Y	789	784	277	142	135	Y	Y	563	559	344	174	170
rssA	b1234	JW1222	non-essential	CY	FUNCTION-UNCERTAIN	NA	conserved.protein	An rssA mutant does not exhibit a defect in SprE or RpoS regulation [ Ruiz01 ].	R	--	--	Y	13.06	Y	Y	784	770	241	121	120	Y	Y	137	134	37	22	15
rybB	b4417	UNKW3110	unknown	--	FUNCTION-UNCERTAIN	CELL.ENVELOPE.INTEGRITY	--	Small RNA. RybB is a small RNA 81 nt in length [ Vogel03 ].A rybB deletion mutant is less sensitive to cell envelope stress than wild type [ Hobbs10 ].	--	--	--	--	--	Y	--	670	657	342	271	71	Y	--	548	539	447	415	32
sapA	b1294	JW1287	non-essential	PE	FUNCTION-UNCERTAIN	RESPONSE.TO.ANTIBIOTIC	predicted.antimicrobial.peptide.transporter.subunit.periplasmic.binding.component.of.ABC.superfamily	SapABCDF (Sensitive to antimicrobial peptides) is a member of the ATP Binding Cassette (ABC) transporter superfamily [ Linton98 ]. Disruption of the sap gene results in increased susceptibility to endogenous antimicrobial peptides, such as protamine, mellitin, defensins and human neutrophil granules. This suggests that the SapABCDF system may be involved in uptake of these peptides as part of a d…	E	--	--	Y	3.547	Y	Y	779	771	245	105	140	Y	Y	82	81	45	29	16
sapB	b1293	JW1286	non-essential	IM	FUNCTION-UNCERTAIN	RESPONSE.TO.ANTIBIOTIC	predicted.antimicrobial.peptide.transporter.subunit.membrane.component.of.ABC.superfamily	SapABCDF (Sensitive to antimicrobial peptides) is a member of the ATP Binding Cassette (ABC) transporter superfamily [ Linton98 ]. Disruption of the sap gene results in increased susceptibility to endogenous antimicrobial peptides, such as protamine, mellitin, defensins and human neutrophil granules. This suggests that the SapABCDF system may be involved in uptake of these peptides as part of a d…	V	--	--	--	--	Y	Y	791	783	250	60	190	Y	Y	632	626	218	102	116
sapC	b1292	JW1285	non-essential	IM	FUNCTION-UNCERTAIN	RESPONSE.TO.ANTIBIOTIC	predicted.antimicrobial.peptide.transporter.subunit.membrane.component.of.ABC.superfamily	SapABCDF (Sensitive to antimicrobial peptides) is a member of the ATP Binding Cassette (ABC) transporter superfamily [ Linton98 ]. Disruption of the sap gene results in increased susceptibility to endogenous antimicrobial peptides, such as protamine, mellitin, defensins and human neutrophil granules. This suggests that the SapABCDF system may be involved in uptake of these peptides as part of a d…	V	--	--	--	--	Y	--	685	677	182	57	125	--	--	--	--	--	--	--
sapD	b1291	JW1284	non-essential	IM	FUNCTION-UNCERTAIN	RESPONSE.TO.ANTIBIOTIC	predicted.antimicrobial.peptide.transporter.subunit.ATP.binding.component.of.ABC.superfamily	SapABCDF (Sensitive to antimicrobial peptides) is a member of the ATP Binding Cassette (ABC) transporter superfamily [ Linton98 ]. Disruption of the sap gene results in increased susceptibility to endogenous antimicrobial peptides, such as protamine, mellitin, defensins and human neutrophil granules. This suggests that the SapABCDF system may be involved in uptake of these peptides as part of a d…	V	--	--	--	--	Y	Y	794	786	321	98	223	Y	Y	570	565	195	86	109
sapF	b1290	JW1283	non-essential	CY	FUNCTION-UNCERTAIN	RESPONSE.TO.ANTIBIOTIC	predicted.antimicrobial.peptide.transporter.subunit.ATP.binding.component.of.ABC.superfamily	SapABCDF (Sensitive to antimicrobial peptides) is a member of the ATP Binding Cassette (ABC) transporter superfamily [ Linton98 ]. Disruption of the sap gene results in increased susceptibility to endogenous antimicrobial peptides, such as protamine, mellitin, defensins and human neutrophil granules. This suggests that the SapABCDF system may be involved in uptake of these peptides as part of a d…	V	--	--	Y	7.617	Y	Y	783	775	391	130	261	Y	Y	125	125	55	24	31
sbmA	b0377	JW0368	non-essential	IM	FUNCTION-UNCERTAIN	NA	predicted.transporter	SbmA has a SSL interaction with TolC [EcoCyc]. Seems that the only reason to be included in the EMAP --	I	--	--	--	--	--	Y	388	382	89	50	39	Y	Y	213	207	76	37	39
secA	b0098	JW0096	essential	IM	CORE	PROTEIN.SECRETION	preprotein.translocase.subunit.ATPase	For a review of protein translocation across the IM by the Sec-system see [PMID:18078384] --	U	--	--	Y	71.319	Y	Y	747	731	202	69	133	Y	Y	649	636	230	164	66
secB	b3609	JW3584	non-essential	CY	CORE	PROTEIN.SECRETION,CHAPERONES	protein.export.chaperone	For a review of protein translocation across the IM by the Sec-system see [PMID:18078384] --	U	--	--	Y	672.937	Y	Y	807	784	303	138	165	Y	Y	212	204	114	48	66
secD	b0408	JW0398	essential	IM	CORE	PROTEIN.SECRETION	SecYEG.protein.translocase.auxillary.subunit	For a review of protein translocation across the IM by the Sec-system see [PMID:18078384] --	U	--	--	--	--	Y	Y	752	736	226	63	163	Y	Y	652	638	268	236	32
secE	b3981	JW3944	essential	IM	CORE	PROTEIN.SECRETION	preprotein.translocase.membrane.subunit	For a review of protein translocation across the IM by the Sec-system see [PMID:18078384] --	U	--	--	--	--	Y	--	697	692	234	120	114	Y	--	629	625	198	107	91
secF	b0409	JW0399	essential	IM	CORE	PROTEIN.SECRETION	SecYEG.protein.translocase.auxillary.subunit	For a review of protein translocation across the IM by the Sec-system see [PMID:18078384] --	U	--	--	--	--	Y	--	703	689	280	173	107	Y	--	588	576	382	319	63
secG	b3175	JW3142	non-essential	IM	CORE	PROTEIN.SECRETION	preprotein.translocase.membrane.subunit	For a review of protein translocation across the IM by the Sec-system see [PMID:18078384] --	U	--	--	--	--	Y	Y	791	776	308	165	143	Y	Y	180	176	93	36	57
secM	b0097	JW5007	essential	PE	CORE	PROTEIN.SECRETION	regulator.of.secA.translation	SecM regulates production of co-translated SecA; reduced secretion of SecM acts as a "sensor" that stimulates translation of the SecA translocation factor [PMID:9748461] --	-	--	--	--	--	Y	--	698	685	277	167	110	Y	--	82	81	30	16	14
secY	b3300	JW3262	essential	IM	CORE	PROTEIN.SECRETION	preprotein.translocase.membrane.subunit	For a review of protein translocation across the IM by the Sec-system see [PMID:18078384] --	U	--	--	--	--	Y	Y	786	770	323	100	223	Y	Y	672	662	353	173	180
sfmC	b0531	JW0520	non-essential	PE	FUNCTION-UNCERTAIN	NA	pilin.chaperone.periplasmic	Hu et al (2009) provided GC evidences clustering sfm- and fim- genes in fimbria related module	NU	--	--	--	--	--	Y	393	391	104	44	60	--	Y	214	213	83	38	45
sfmD	b0532	JW0521	non-essential	OM	FUNCTION-UNCERTAIN	NA	predicted.outer.membrane.export.usher.protein	Hu et al (2009) provided GC evidences clustering sfm- and fim- genes in fimbria related module	NU	--	--	--	--	--	Y	390	388	162	65	97	--	Y	218	216	89	34	55
sgrS	b4577	UNKW3110	unknown	--	FUNCTION-UNCERTAIN	NA	--	--	--	--	--	--	--	Y	--	693	684	316	261	55	--	--	--	--	--	--	--
slp	b3506	JW3474	non-essential	--	FUNCTION-UNCERTAIN	NA	outer.membrane.lipoprotein	outer.membrane.lipoprotein	M	--	--	--	--	--	Y	388	385	136	91	45	--	Y	207	206	130	100	30
slt	b4392	JW4355	non-essential	PE	CORE	CELL.DIVISION,CELL.SHAPE,CELL.WALL.BIOGENESIS	lytic.murein.transglycosylase.soluble	Is one of six major lytic murein endotransglycosylases (slt, mltD, mltB, mltA, emtA, mltC) expressed in Escherichia coli, allowing for cell enlargement and division and also for localized opening of the peptidoglycan layer to allow the export of bulky compounds such as DNA, toxins, flagella, and fimbrial proteins [PMID:9642199].	M	--	--	--	--	Y	Y	818	816	182	66	116	Y	Y	618	617	408	242	166
slyB	b1641	JW1633	non-essential	--	FUNCTION-UNCERTAIN	NA	outer.membrane.lipoprotein	Dnase I footprinting assays show slyB is directly regulated by PhoP [ Minagawa03 ] which activates transcription of a large collection of genes involved in Mg2+ homeostasis, resistance to antimicrobial peptides, acid resistance, and LPS modification [ Kato99b , Minagawa03 , Miyashiro07 ].	M	--	--	--	--	Y	Y	811	799	204	86	118	Y	Y	301	299	120	24	96
smpA	b2617	JW2598	non-essential	--	CORE	PROTEIN.SECRETION	small.membrane.lipoprotein	For a review of OM biogenesis see [PMID:19270402] --	J	--	--	--	--	--	Y	390	388	129	58	71	--	Y	216	214	99	60	39
sohA	b3129	JW3098	non-essential	CY	FUNCTION-UNCERTAIN	CELL.DIVISION	predicted.regulator	SohA Interacts aggravating with degP (PMID:2407727). Overproduction of PrlF yields a growth defect and increased export of a reporter protein[ Kiino90 ]	K	--	--	--	--	Y	Y	790	784	393	198	195	Y	Y	142	142	97	83	14
spoT	b3650	JW3625	essential	CY	FUNCTION-UNCERTAIN	NA	bifunctional.p.ppGpp.synthetase.II.and.guanosine.3.5.bis.pyrophosphate.3.pyrophosphohydrolase	Added to CE-eMAP because shows PPI's with donors in the eMAP from low-throughput studies	TK	--	--	Y	29.004	--	Y	392	383	319	275	44	--	Y	223	217	197	191	6
spr	b2175	JW2163	non-essential	--	FUNCTION-UNCERTAIN	NA	predicted.peptidase.outer.membrane.lipoprotein	Hu et al (2009) predicted Spr interacting with YafL by all four GC methods. YafL was predicted involved in 'FAS' etc. Penicillin binding protein 7 acts as a multicopy suppressor of spr deletion mutations when its D-alanyl-D-alanine endopeptidase activity is intact [ Hara96a ]. Chech their SSL's	M	--	--	--	--	Y	Y	811	802	190	65	125	Y	Y	242	240	86	26	60
spy	b1743	JW1732	non-essential	PE	FUNCTION-UNCERTAIN	CELL.ENVELOPE.INTEGRITY	envelope.stress.induced.periplasmic.protein	Hu et al (2009) predicted Spy in the same neighbothood of several other (cell-envelope) stress response related proteins. Expression of spy is regulated by the Cpx envelope stress response as well as by the BaeSR two-component response regulator [ Raffa02 ]	UNTP	--	--	Y	0.158	--	Y	502	501	131	60	71	Y	Y	320	320	164	66	98
sugE	b4148	JW5738	non-essential	IM	FUNCTION-UNCERTAIN	RESPONSE.TO.ANTIBIOTIC	multidrug.efflux.system.protein	SugE is a member of the SMR family of proton-dependent drug efflux transporters [ Paulsen96 ]. The function of SugE is not known, but expression of the sugE gene has been shown to suppress a groEL chaperonin mutant [ Greener93 ]. Overproduction of SugE results in decreased sensitivity to some quaternary ammonium compounds, compared to wild type [ Chung02 ].	P	--	--	--	--	--	Y	360	342	176	110	66	--	Y	173	168	71	37	34
sulA	b0958	JW0941	non-essential	IM	CORE	CELL.DIVISION	SOS.cell.division.inhibitor	Induction of the SulA(SfiA) protein is sufficient to cause inhibition of division as part of the SOS response. Mutations in the ftsZ(sfiB) gene can suppress IPTG-induced SfiA-mediated inhibition of division. At higher SfiA concentrations, however, even sfiB mutants cease division; an additional mutation genetically inseparable from sfiB restores normal division. These observations reinforce the h…	D	--	--	Y	1.571	Y	Y	531	525	182	70	112	Y	Y	364	360	146	59	87
surA	b0053	JW0052	non-essential	PE	CORE	PROTEIN.SECRETION,CHAPERONES	peptidyl.prolyl.cis.trans.isomerase.PPIase	surA genetically interacts with (degP/skp) , and double mutant surA ppiD was reprted as synthetic lethal [PMID:9670013]. However, in [PMID:16267292] mutations involving four E. coli PPIases (FkpA, PpiA, PpiD, and SurA) showed that no single or double mutants were shown to have growth defects. Three triple mutants shown growth defects, while one does not, and the quadruple mutant had the most pron…	O	--	--	Y	6.869	Y	--	647	639	290	194	96	Y	Y	148	148	19	3	16
tap	b1885	JW1874	non-essential	IM	FUNCTION-UNCERTAIN	NA	methyl.accepting.protein.IV	--	NT	--	--	--	--	--	Y	393	385	148	95	53	Y	Y	185	184	105	62	43
tar	b1886	JW1875	non-essential	IM	FUNCTION-UNCERTAIN	NA	methyl.accepting.chemotaxis.protein.II	--	NT	--	--	Y	0.334	Y	Y	783	772	306	144	162	Y	Y	665	659	248	103	145
tatA	b3836	JW3813	non-essential	--	CORE	PROTEIN.SECRETION	TatABCE.protein.translocation.system.subunit	For a review of Tat-system see [PMID:19270402]. The secreted peptide binds The TatBC-substrate complex (first TatC) then associates with TatA in a Delta_p-dependent step. This association appears to persist until the substrate molecule has been transported across the membrane. Signal peptide is cleaved by LepB. TatE shares overlapping functions with TatA [PMID:9649434] --	U	--	--	Y	297.63	Y	Y	801	788	210	77	133	Y	Y	197	194	75	38	37
tatB	b3838	JW5580	non-essential	--	CORE	PROTEIN.SECRETION	TatABCE.protein.translocation.system.subunit	For a review of Tat-system see [PMID:19270402]. The secreted peptide binds The TatBC-substrate complex (first TatC) then associates with TatA in a Delta_p-dependent step. This association appears to persist until the substrate molecule has been transported across the membrane. Signal peptide is cleaved by LepB. TatE shares overlapping functions with TatA [PMID:9649434] --	U	--	--	Y	28.014	Y	Y	518	509	148	33	115	Y	Y	306	301	142	61	81
tatC	b3839	JW3815	non-essential	IM	CORE	PROTEIN.SECRETION	TatABCE.protein.translocation.system.subunit	For a review of Tat-system see [PMID:19270402]. The secreted peptide binds The TatBC-substrate complex (first TatC) then associates with TatA in a Delta_p-dependent step. This association appears to persist until the substrate molecule has been transported across the membrane. Signal peptide is cleaved by LepB. TatE shares overlapping functions with TatA [PMID:9649434] --	U	--	--	--	--	Y	Y	517	508	174	92	82	Y	Y	320	316	153	91	62
tatE	b0627	JW0622	non-essential	--	CORE	PROTEIN.SECRETION	TatABCE.protein.translocation.system.subunit	For a review of Tat-system see [PMID:19270402]. The secreted peptide binds The TatBC-substrate complex (first TatC) then associates with TatA in a Delta_p-dependent step. This association appears to persist until the substrate molecule has been transported across the membrane. Signal peptide is cleaved by LepB. TatE shares overlapping functions with TatA [PMID:9649434] --	U	--	--	Y	27.157	Y	Y	793	785	270	197	73	Y	Y	589	585	284	82	202
tig	b0436	JW0426	non-essential	CY	CORE	PROTEIN.SECRETION	peptidyl.prolyl.cis.trans.isomerase.trigger.factor	GO:0015031.protein.transport	O	--	--	Y	729.704	Y	--	210	205	39	9	30	Y	--	156	154	49	21	28
tolA	b0739	JW0729	non-essential	IM	CORE	CELL.ENVELOPE.INTEGRITY	membrane.anchored.protein.in.TolA.TolQ.TolR.complex	--	M	--	--	--	--	--	Y	453	446	171	74	97	Y	Y	269	264	164	85	79
tolB	b0740	JW5100	non-essential	PE	CORE	CELL.ENVELOPE.INTEGRITY	periplasmic.protein	--	U	--	--	Y	3.359	Y	Y	754	740	304	167	137	Y	Y	231	227	105	50	55
tolC	b3035	JW5503	non-essential	OM	CORE	ENTEROBACTIN.AND.METAL.ION.TRANSPORT,RESPONSE.TO.ANTIBIOTIC	transport.channel	TonB, ExbD, and ExbB are core components of several transport systems including those for iron/enterobactin (fep-), Ferric citrate (fec-), Ferrichrome (fhu-) and vitamin B12 (btu-) uptake systems. Only the (TonB-Exb*-Fep*-) and the parallel TolC-YbdA were retained in the CORE. But could be interesting to see if there is crosstalk with other systems involving TonB-Exb*. Enterobactin appears to hav…	MU	--	--	--	--	Y	Y	749	740	343	209	134	Y	Y	214	211	85	60	25
tolQ	b0737	JW0727	non-essential	IM	CORE	CELL.ENVELOPE.INTEGRITY	membrane.spanning.protein.in.TolA.TolQ.TolR.complex	--	U	--	--	--	--	--	Y	356	351	182	100	82	Y	Y	167	166	88	55	33
tolR	b0738	JW0728	non-essential	IM	CORE	CELL.ENVELOPE.INTEGRITY	membrane.spanning.protein.in.TolA.TolQ.TolR.complex	--	U	--	--	--	--	--	Y	369	364	179	55	124	Y	Y	186	183	108	41	67
tonB	b1252	JW5195	non-essential	PE	CORE	ENTEROBACTIN.AND.METAL.ION.TRANSPORT	membrane.spanning.protein.in.TonB.ExbB.ExbD.complex	TonB, ExbD, and ExbB are core components of several transport systems including those for iron/enterobactin (fep-), Ferric citrate (fec-) and Ferrichrome (fhu-) uptake systems. Only the (TonB-Exb*-Fep*-) and the parallel TolC-YbdA were retained in the CORE. But could be interesting to see if there is crosstalk with other systems involving TonB-Exb*. Enterobactin appears to have more than one mech…	M	--	--	--	--	--	Y	465	456	164	80	84	--	Y	190	185	62	24	38
torD	b0998	JW0983	non-essential	CY	FUNCTION-UNCERTAIN	CHAPERONES	chaperone.involved.in.maturation.of.TorA.subunit.of.trimethylamine.N.oxide.reductase.system.I	TorD acts as a private chaperone for TorA, making it competent to receive the molybdenum cofactor; TorD was shown to be sufficient for activation of TorA [ Ilbert03 , Genest05 ]	R	--	--	--	--	--	Y	394	391	108	58	50	--	Y	191	191	79	48	31
torT	b0994	JW0979	non-essential	PE	FUNCTION-UNCERTAIN	CHAPERONES	periplasmic.sensory.protein.associated.with.the.TorRS.two.component.regulatory.system	TorT interacts with the periplasmic domain of the two-component sensor protein TorS, and binding of TMAO to TorT may indirectly induce a conformational change in TorS [ Baraquet06 ].	G	--	--	--	--	Y	Y	792	785	320	147	173	Y	Y	120	120	72	56	16
tpx	b1324	JW1317	non-essential	CY	FUNCTION-UNCERTAIN	NA	lipid.hydroperoxide.peroxidase	Tpx is a thioredoxin 1 -dependent thiol peroxidase that belongs to the family of atypical 2-Cys peroxidases [ Baker03 , Choi03 ]. In vivo, Tpx appears to function as a lipid hydroperoxide peroxidase and acts as the principal antioxidant under anaerobic conditions [ Cha04 ].	O	--	--	--	--	--	Y	393	390	119	37	82	--	Y	204	203	78	40	38
treA	b1197	JW1186	non-essential	PE	CORE	M.ANTIGEN.AND.OSMOTIC.STRESS.RESPONSE	periplasmic.trehalase	E.coli contains two trehalases, one in the periplasm coded for by the treA gene, and one in the cytoplasm coded for by the treF gene. TreA is active under conditions of high osmolarity producing glucose-6P which via trehalose synthesis pathway provides intracellular trehalose to combat high osmolarity. [ Rimmele94 , Boos87 , Neidhardt96 ]	G	--	--	Y	2.07	--	Y	393	382	115	45	70	--	Y	198	195	96	71	25
trg	b1421	JW1417	non-essential	IM	FUNCTION-UNCERTAIN	NA	methyl.accepting.chemotaxis.protein.III.ribose.and.galactose.sensor.receptor	--	NT	--	--	--	--	Y	Y	791	786	303	136	167	Y	Y	144	144	69	13	56
trxA	b3781	JW5856	non-essential	CY	FUNCTION-UNCERTAIN	NA	thioredoxin.1	--	OC	--	--	Y	375.299	Y	Y	793	776	260	160	100	Y	Y	168	164	61	30	31
tsr	b4355	JW4318	non-essential	IM	FUNCTION-UNCERTAIN	NA	methyl.accepting.chemotaxis.protein.I.serine.sensor.receptor	--	NT	--	--	--	--	Y	--	680	674	185	45	140	Y	Y	654	649	394	322	72
tsx	b0411	JW0401	non-essential	OM	FUNCTION-UNCERTAIN	NA	nucleoside.channel.receptor.of.phage.T6.and.colicin.K	Tsx is a protein involved with the permeation of ribo- and deoxy-nucleosides, across the outer membrane of E. coli. It also allows the entry of the antibiotic albicidin, and serves as a receptor for bacteriophage and colicins [ Maier88 ]	M	--	--	--	--	--	Y	388	377	118	79	39	Y	Y	196	188	98	46	52
ttk	b3641	JW5641	non-essential	CY	CORE	CELL.DIVISION,CHROMOSOME.SEGREGATION	division.inhibitor	Link between Cell.division and Chromosome.segregation. Parallel to MinCDE. Also potentialy parallel to sulA (SOS response). Z ring assembly is achieved by two partially redundant negative regulatory systems, the Min system and nucleoid occlusion (NO). We identified SlmA (Ttk) as the first NO factor in E. coli that is a DNA-associated division inhibitor that is directly involved in preventing Z ri…	K	--	--	--	--	Y	Y	500	482	174	105	69	Y	Y	327	314	135	88	47
ubiA	b4040	JW4000	essential	IM	FUNCTION-UNCERTAIN	CHORISMATE.DEGRADATION	p.hydroxybenzoate.octaprenyltransferase	Chorismate.degradation' is a big superpathway which includes subcategories 'Enterobactin.biosynthesis', 'Tetrahydrofolate.biosynthesis' and 'Ubiquinone.8.biosynthesis'. Only 'Enterobactin.biosynthesis' remained in the core because seems to be related with lenght of O-antigen in LPS (see 'fepE' comments) --	H	--	--	--	--	Y	--	688	680	333	229	104	--	--	--	--	--	--	--
ubiB	b3835	JW3812	essential	IM	FUNCTION-UNCERTAIN	CHORISMATE.DEGRADATION	2.octaprenylphenol.hydroxylase	Chorismate.degradation' is a big superpathway which includes subcategories 'Enterobactin.biosynthesis', 'Tetrahydrofolate.biosynthesis' and 'Ubiquinone.8.biosynthesis'. Only 'Enterobactin.biosynthesis' remained in the core because seems to be related with lenght of O-antigen in LPS (see 'fepE' comments) --	R	--	--	--	--	Y	Y	762	749	324	119	205	Y	Y	558	546	384	281	103
ubiC	b4039	JW5713	non-essential	CY	FUNCTION-UNCERTAIN	CHORISMATE.DEGRADATION	chorismate.pyruvate.lyase	Chorismate.degradation' is a big superpathway which includes subcategories 'Enterobactin.biosynthesis', 'Tetrahydrofolate.biosynthesis' and 'Ubiquinone.8.biosynthesis'. Only 'Enterobactin.biosynthesis' remained in the core because seems to be related with lenght of O-antigen in LPS (see 'fepE' comments) --	H	--	--	Y	5.586	Y	Y	793	785	206	111	95	Y	Y	167	167	53	25	28
ubiD	b3843	JW3819	essential	--	FUNCTION-UNCERTAIN	CHORISMATE.DEGRADATION	3.octaprenyl.4.hydroxybenzoate.decarboxylase	Chorismate.degradation' is a big superpathway which includes subcategories 'Enterobactin.biosynthesis', 'Tetrahydrofolate.biosynthesis' and 'Ubiquinone.8.biosynthesis'. Only 'Enterobactin.biosynthesis' remained in the core because seems to be related with lenght of O-antigen in LPS (see 'fepE' comments) --	H	--	--	--	--	Y	Y	794	782	303	125	178	Y	Y	142	141	85	55	30
ubiE	b3833	JW5581	non-essential	CY	FUNCTION-UNCERTAIN	CHORISMATE.DEGRADATION	bifunctional.2.octaprenyl.6.methoxy.1.4.benzoquinone.methylase.and.S.adenosylmethionine.2.DMK.methyltransferase	Chorismate.degradation' is a big superpathway which includes subcategories 'Enterobactin.biosynthesis', 'Tetrahydrofolate.biosynthesis' and 'Ubiquinone.8.biosynthesis'. Only 'Enterobactin.biosynthesis' remained in the core because seems to be related with lenght of O-antigen in LPS (see 'fepE' comments) --	H	--	--	Y	0.356	Y	Y	784	772	495	204	291	Y	Y	157	156	99	49	50
ubiF	b0662	JW0659	non-essential	CY	FUNCTION-UNCERTAIN	CHORISMATE.DEGRADATION	2.octaprenyl.3.methyl.6.methoxy.1.4.benzoquinol.oxygenase	Chorismate.degradation' is a big superpathway which includes subcategories 'Enterobactin.biosynthesis', 'Tetrahydrofolate.biosynthesis' and 'Ubiquinone.8.biosynthesis'. Only 'Enterobactin.biosynthesis' remained in the core because seems to be related with lenght of O-antigen in LPS (see 'fepE' comments) --	HC	--	--	Y	18.52	--	Y	395	392	286	89	197	--	Y	203	202	139	62	77
ubiH	b2907	JW2875	non-essential	CY	FUNCTION-UNCERTAIN	CHORISMATE.DEGRADATION	2.octaprenyl.6.methoxyphenol.hydroxylase.FAD.NAD.P.binding	Chorismate.degradation' is a big superpathway which includes subcategories 'Enterobactin.biosynthesis', 'Tetrahydrofolate.biosynthesis' and 'Ubiquinone.8.biosynthesis'. Only 'Enterobactin.biosynthesis' remained in the core because seems to be related with lenght of O-antigen in LPS (see 'fepE' comments) --	HC	--	--	Y	12.71	Y	Y	767	761	344	166	178	Y	Y	171	170	61	21	40
ubiX	b2311	JW2308	non-essential	CY	FUNCTION-UNCERTAIN	CHORISMATE.DEGRADATION	3.octaprenyl.4.hydroxybenzoate.carboxy.lyase	Chorismate.degradation' is a big superpathway which includes subcategories 'Enterobactin.biosynthesis', 'Tetrahydrofolate.biosynthesis' and 'Ubiquinone.8.biosynthesis'. Only 'Enterobactin.biosynthesis' remained in the core because seems to be related with lenght of O-antigen in LPS (see 'fepE' comments) --	H	--	--	Y	36.02	Y	--	670	661	348	202	146	Y	Y	574	566	271	152	119
ugd	b2028	JW2010	non-essential	CY	CORE	LPS.AND.ECA,M.ANTIGEN.AND.OSMOTIC.STRESS.RESPONSE	UDP.glucose.6.dehydrogenase	--	M	--	--	--	--	Y	Y	532	510	225	159	66	Y	Y	351	331	160	125	35
ugpA	b3452	JW3417	non-essential	IM	CORE	PHOSPHOLIPIDS	glycerol.3.phosphate.transporter.subunit.membrane.component.of.ABC.superfamily	The UgpABCE glycerol-3-phosphate uptake system is a member of the ATP-Binding Cassette (ABC) Superfamily [ Wu95 ]. Glycerol-3-phosphate can be used as a carbon source and a phosphate source [ Schweizer82 ], and is also an essential intermediate in phospholipid biosynthesis [ Boos98 ]. Interesting to look for SSL among several Glycerol-3-P producing/importing genes, including glp- and ugp- genes.	G	--	--	--	--	--	Y	392	385	104	45	59	--	Y	216	213	84	51	33
ugpB	b3453	JW3418	non-essential	PE	CORE	PHOSPHOLIPIDS	glycerol.3.phosphate.transporter.subunit.periplasmic.binding.component.of.ABC.superfamily	The UgpABCE glycerol-3-phosphate uptake system is a member of the ATP-Binding Cassette (ABC) Superfamily [ Wu95 ]. Glycerol-3-phosphate can be used as a carbon source and a phosphate source [ Schweizer82 ], and is also an essential intermediate in phospholipid biosynthesis [ Boos98 ]. Interesting to look for SSL among several Glycerol-3-P producing/importing genes, including glp- and ugp- genes.	G	--	--	Y	0.661	--	Y	394	387	124	39	85	--	Y	220	216	72	30	42
ugpC	b3450	JW3415	non-essential	CY	CORE	PHOSPHOLIPIDS	glycerol.3.phosphate.transporter.subunit.ATP.binding.component.of.ABC.superfamily	The UgpABCE glycerol-3-phosphate uptake system is a member of the ATP-Binding Cassette (ABC) Superfamily [ Wu95 ]. Glycerol-3-phosphate can be used as a carbon source and a phosphate source [ Schweizer82 ], and is also an essential intermediate in phospholipid biosynthesis [ Boos98 ]. Interesting to look for SSL among several Glycerol-3-P producing/importing genes, including glp- and ugp- genes.	G	--	--	--	--	--	Y	395	388	178	113	65	--	Y	201	198	92	69	23
ugpE	b3451	JW3416	non-essential	IM	CORE	PHOSPHOLIPIDS	glycerol.3.phosphate.transporter.subunit.membrane.component.of.ABC.superfamily	The UgpABCE glycerol-3-phosphate uptake system is a member of the ATP-Binding Cassette (ABC) Superfamily [ Wu95 ]. Glycerol-3-phosphate can be used as a carbon source and a phosphate source [ Schweizer82 ], and is also an essential intermediate in phospholipid biosynthesis [ Boos98 ]. Interesting to look for SSL among several Glycerol-3-P producing/importing genes, including glp- and ugp- genes.	G	--	--	--	--	--	Y	363	357	197	154	43	--	Y	188	186	89	55	34
uidC	b1615	JW1607	non-essential	OM	PREDICTED	NA	predicted.outer.membrane.porin.protein	predicted.outer.membrane.porin.protein	-	--	--	--	--	--	Y	392	387	171	120	51	--	Y	198	196	110	71	39
vacJ	b2346	JW2343	non-essential	--	CORE	PHOSPHOLIPIDS	predicted.lipoprotein	Recently discovered ABC transport system 'Mla' that maintains lipid asymmetry in the Gram-negative outer membrane. mlaA (vacJ), mlaB (yrbB), mlaC (yrbC), mlaD (yrbD), mlaE (yrbE), and mlaF (yrbF) [PMID:19383799]	M	--	--	--	--	--	Y	393	389	141	68	73	--	Y	218	216	109	53	56
wbbH	b2035	JW2020	non-essential	IM	CORE	LPS.AND.ECA	O.antigen.polymerase	--	-	--	--	--	--	Y	Y	437	422	151	113	38	Y	Y	228	221	131	74	57
wbbI	b2034	JW2019	non-essential	CY	CORE	LPS.AND.ECA	conserved.protein	--	-	--	--	--	--	--	Y	490	465	251	154	97	--	Y	343	321	174	109	65
wbbJ	b2033	JW2018	non-essential	CY	PREDICTED	LPS.AND.ECA	predicted.acyl.transferase	Hu et al (2009) predicted WbbJ in a module (GC) with several OM biogenesis proteins mainly bases on operon rearrangements, PPI data only with ribosomal proteins. EcoCyc only 'predicted acyl transferase' No more info.	R	--	--	--	--	--	Y	270	247	115	113	2	Y	Y	252	230	58	58	--
wbbK	b2032	JW2017	non-essential	CY	PREDICTED	LPS.AND.ECA	lipopolysaccharide.biosynthesis.protein	Hu et al (2009) predicted WbbJ in a module (GC) with several OM biogenesis proteins mainly bases on operon rearrangements, PPI data only with ribosomal proteins. EcoCyc only 'predicted lipopolysaccharide biosynthesis protein' No more info.	M	--	--	Y	64.301	Y	Y	524	498	332	116	216	Y	Y	332	312	167	98	69
wcaA	b2059	JW2044	non-essential	CY	FUNCTION-UNCERTAIN	M.ANTIGEN.AND.OSMOTIC.STRESS.RESPONSE	predicted.glycosyl.transferase	Predicted by Stevenson et al as participating in M-antigen biosynthesis 'Sequential transfer of other sugars' [PMID:8759852]	M	--	--	--	--	Y	Y	813	777	305	88	217	Y	Y	621	592	246	100	146
wcaB	b2058	JW2043	non-essential	CY	FUNCTION-UNCERTAIN	M.ANTIGEN.AND.OSMOTIC.STRESS.RESPONSE	predicted.acyl.transferase	Predicted by Stevenson et al as participating in M-antigen biosynthesis 'Acetylation' [PMID:8759852]	E	--	--	--	--	Y	Y	815	779	255	83	172	Y	Y	637	607	334	248	86
wcaC	b2057	JW2042	non-essential	CY	FUNCTION-UNCERTAIN	M.ANTIGEN.AND.OSMOTIC.STRESS.RESPONSE	predicted.glycosyl.transferase	Predicted by Stevenson et al as participating in M-antigen biosynthesis 'Sequential transfer of other sugars' [PMID:8759852]	M	--	--	--	--	Y	Y	814	779	286	89	197	Y	Y	592	567	379	251	128
wcaD	b2056	JW2041	non-essential	IM	FUNCTION-UNCERTAIN	M.ANTIGEN.AND.OSMOTIC.STRESS.RESPONSE	predicted.colanic.acid.polymerase	Predicted by Stevenson et al as participating in M-antigen biosynthesis 'Polymerization of E-units' [PMID:8759852]	-	--	--	--	--	--	Y	381	371	145	71	74	Y	Y	218	214	93	35	58
wcaE	b2055	JW2040	non-essential	CY	FUNCTION-UNCERTAIN	M.ANTIGEN.AND.OSMOTIC.STRESS.RESPONSE	predicted.glycosyl.transferase	Predicted by Stevenson et al as participating in M-antigen biosynthesis 'Sequential transfer of other sugars' [PMID:8759852]	M	--	--	--	--	--	Y	368	359	171	90	81	Y	Y	216	211	145	55	90
wcaF	b2054	JW2039	non-essential	CY	FUNCTION-UNCERTAIN	M.ANTIGEN.AND.OSMOTIC.STRESS.RESPONSE	predicted.acyl.transferase	Predicted by Stevenson et al as participating in M-antigen biosynthesis 'Acetylation' [PMID:8759852]	R	--	--	--	--	--	Y	483	457	191	136	55	Y	Y	297	279	148	85	63
wcaI	b2050	JW2035	non-essential	CY	FUNCTION-UNCERTAIN	M.ANTIGEN.AND.OSMOTIC.STRESS.RESPONSE	predicted.glycosyl.transferase	Predicted by Stevenson et al as participating in M-antigen biosynthesis 'Sequential transfer of other sugars' [PMID:8759852]	M	--	--	--	--	Y	Y	799	764	336	211	125	Y	Y	217	200	99	60	39
wcaJ	b2047	JW2032	non-essential	IM	FUNCTION-UNCERTAIN	M.ANTIGEN.AND.OSMOTIC.STRESS.RESPONSE	predicted.UDP.glucose.lipid.carrier.transferase	Predicted by Stevenson et al as participating in M-antigen biosynthesis 'Transfer of Glc-1P to Und-P-carrier' [PMID:8759852]	M	--	--	--	--	Y	Y	800	767	167	26	141	Y	Y	212	199	60	27	33
wcaK	b2045	JW2030	non-essential	CY	FUNCTION-UNCERTAIN	M.ANTIGEN.AND.OSMOTIC.STRESS.RESPONSE	predicted.pyruvyl.transferase	Annotated in EcoCyc as predicted colanic acid biosynthesis pyruvyl transferase and refers to Stevenson (2006). However Stevenson et al they mention "wcaK is closely related to the E. amylovora EPS gene amsJ, whose function is not known. The only function in the proposed CA biosynthetic pathway that has not yet been at least tentatively assigned is addition of the pyruvyl group to the terminal gal…	S	--	--	--	--	Y	Y	530	502	147	45	102	Y	Y	383	361	198	36	162
wcaL	b2044	JW2029	non-essential	CY	FUNCTION-UNCERTAIN	M.ANTIGEN.AND.OSMOTIC.STRESS.RESPONSE	predicted.glycosyl.transferase	Predicted by Stevenson et al as participating in M-antigen biosynthesis [PMID:8759852]	M	--	--	--	--	Y	Y	527	499	151	75	76	Y	Y	361	335	152	95	57
wcaM	b2043	JW2028	non-essential	CY	FUNCTION-UNCERTAIN	M.ANTIGEN.AND.OSMOTIC.STRESS.RESPONSE	predicted.colanic.acid.biosynthesis.protein	WcaM (orf1.3) and galF were demonstrated by Stevenson et al to be unnecessary for colanic acid production [PMID:8759852]. However GalF provides a precursor for (GalT->GalE->wcaJ). So perhaps wcaM is part of the Colanic acid operon but does not participate in the pathway, chech SSLs	-	--	--	--	--	Y	Y	528	500	195	80	115	Y	Y	341	318	155	88	67
wza	b2062	JW2047	non-essential	OM	CORE	LPS.AND.ECA,M.ANTIGEN.AND.OSMOTIC.STRESS.RESPONSE	lipoprotein.required.for.capsular.polysaccharide.translocation.through.the.outer.membrane	The proteins wzxE, wzyE and wzzE are the flippase, polymerase and lenght-regulator components of the Lipid III (ECA) biosynthesis protein complex [PMID:16816184]. After them Lipid IIIcould be transported via the wzABC translocon [PMID:17086202]. Stevenson predicted 'wzx' as the Exporter of E-unit (M-antigen) to periplasm, [PMID:8759852] but Javier couldn't found a reference clearly probing this.	M	--	--	--	--	Y	Y	500	475	235	148	87	Y	Y	323	305	212	144	68
wzb	b2061	JW2046	non-essential	CY	CORE	LPS.AND.ECA,M.ANTIGEN.AND.OSMOTIC.STRESS.RESPONSE	protein.tyrosine.phosphatase	The proteins wzxE, wzyE and wzzE are the flippase, polymerase and lenght-regulator components of the Lipid III (ECA) biosynthesis protein complex [PMID:16816184]. After them Lipid IIIcould be transported via the wzABC translocon [PMID:17086202]. Stevenson predicted 'wzx' as the Exporter of E-unit (M-antigen) to periplasm, [PMID:8759852] but Javier couldn't found a reference clearly probing this.	T	--	--	--	--	Y	--	705	672	413	354	59	Y	--	117	103	59	51	8
wzc	b2060	JW2045	non-essential	IM	CORE	LPS.AND.ECA,M.ANTIGEN.AND.OSMOTIC.STRESS.RESPONSE	protein.tyrosine.kinase	The proteins wzxE, wzyE and wzzE are the flippase, polymerase and lenght-regulator components of the Lipid III (ECA) biosynthesis protein complex [PMID:16816184]. After them Lipid IIIcould be transported via the wzABC translocon [PMID:17086202]. Stevenson predicted 'wzx' as the Exporter of E-unit (M-antigen) to periplasm, [PMID:8759852] but Javier couldn't found a reference clearly probing this.	DM	--	--	--	--	Y	Y	792	757	299	102	197	Y	Y	662	632	406	307	99
wzxC	b2046	JW2031	non-essential	IM	CORE	M.ANTIGEN.AND.OSMOTIC.STRESS.RESPONSE	colanic.acid.exporter	The proteins wzxE, wzyE and wzzE are the flippase, polymerase and lenght-regulator components of the Lipid III (ECA) biosynthesis protein complex [PMID:16816184]. After them Lipid IIIcould be transported via the wzABC translocon [PMID:17086202]. Stevenson predicted wzx(wzxC) as the Exporter of E-unit (M-antigen) to periplasm, [PMID:8759852] but Javier couldn't found a reference clearly probing th…	R	--	--	--	--	Y	Y	762	728	400	326	74	Y	Y	311	286	150	110	40
wzxE	b3792	JW3766	non-essential	IM	CORE	LPS.AND.ECA,M.ANTIGEN.AND.OSMOTIC.STRESS.RESPONSE	O.antigen.translocase	The proteins wzxE, wzyE and wzzE are the flippase, polymerase and lenght-regulator components of the Lipid III (ECA) biosynthesis protein complex [PMID:16816184]. After them Lipid IIIcould be transported via the wzABC translocon [PMID:17086202]. Stevenson predicted 'wzx' as the Exporter of E-unit (M-antigen) to periplasm, [PMID:8759852] but Javier couldn't found a reference clearly probing this.	R	--	--	--	--	Y	Y	521	509	219	138	81	Y	Y	341	332	163	87	76
wzyE	b3793	JW3769	essential	IM	CORE	LPS.AND.ECA,M.ANTIGEN.AND.OSMOTIC.STRESS.RESPONSE	predicted.Wzy.protein.involved.in.ECA.polysaccharide.chain.elongation	The proteins wzxE, wzyE and wzzE are the flippase, polymerase and lenght-regulator components of the Lipid III (ECA) biosynthesis protein complex [PMID:16816184]. After them Lipid IIIcould be transported via the wzABC translocon [PMID:17086202]. Stevenson predicted 'wzx' as the Exporter of E-unit (M-antigen) to periplasm, [PMID:8759852] but Javier couldn't found a reference clearly probing this.	-	--	--	--	--	Y	--	709	691	285	213	72	Y	--	534	519	338	293	45
wzzE	b3785	JW5601	non-essential	IM	CORE	LPS.AND.ECA,M.ANTIGEN.AND.OSMOTIC.STRESS.RESPONSE	Entobacterial.Common.Antigen.ECA.polysaccharide.chain.length.modulation.protein	The proteins wzxE, wzyE and wzzE are the flippase, polymerase and lenght-regulator components of the Lipid III (ECA) biosynthesis protein complex [PMID:16816184]. After them Lipid IIIcould be transported via the wzABC translocon [PMID:17086202]. Stevenson predicted 'wzx' as the Exporter of E-unit (M-antigen) to periplasm, [PMID:8759852] but Javier couldn't found a reference clearly probing this.	M	--	--	--	--	--	Y	494	483	152	67	85	Y	Y	313	304	140	75	65
xerC	b3811	JW3784	non-essential	CY	CORE	CELL.DIVISION,CHROMOSOME.SEGREGATION	site.specific.tyrosine.recombinase	The Xer site-specific recombination system includes XerC and XerD, which are two lambda integrase family recombinases and are involved in converting chromosome dimers formed due to homologous recombination into monomers so that segregation of the chromosomes can occur during cell division. The C-terminal portion of FtsK is required for XerC and XerD resolution of chromosome dimers. --	L	--	--	--	--	--	Y	393	383	194	78	116	--	Y	206	201	124	78	46
xerD	b2894	JW2862	non-essential	CY	CORE	CELL.DIVISION,CHROMOSOME.SEGREGATION	site.specific.tyrosine.recombinase	The Xer site-specific recombination system includes XerC and XerD, which are two lambda integrase family recombinases and are involved in converting chromosome dimers formed due to homologous recombination into monomers so that segregation of the chromosomes can occur during cell division. The C-terminal portion of FtsK is required for XerC and XerD resolution of chromosome dimers. --	L	--	--	--	--	--	Y	392	389	207	92	115	--	Y	201	200	138	90	48
yaaJ	b0007	JW0006	non-essential	IM	PREDICTED	CELL.WALL.BIOGENESIS	predicted.transporter	Hu et al (2009) predicted this gene as 'COG:E:Amino acid transport and metabolism' and GC-data (operon rearrangements) othologs of yaaJ cluster with alanine and peptidoglycan metabolism such as alr, dadX and dadA. Then yaaJ may be related with biosynthesis of peptidoglycan. Based on sequence similarity YaaJ may function as a sodium/alanine symporter [EcoCyc referes to Riley06 ]	E	Y	E	--	--	Y	--	701	696	411	330	81	Y	--	81	81	54	48	6
yaaU	b0045	JW0044	non-essential	IM	PREDICTED	NA	predicted.transporter	predicted.transporter	-	Y	G	--	--	--	Y	394	386	166	101	65	--	Y	215	211	88	37	51
yadE	b0130	JW0126	non-essential	--	PREDICTED	LPS.AND.ECA	predicted.polysaccharide.deacetylase.lipoprotein	Hu et al (2009) predicted YadE as 'GO:0009103.Lipopolysaccharide biosynthetic process - p=0.8132'. EcoCyc annotates as predicted polysaccharide deacetylase lipoprotein. Presumably is a TOMP	G	Y	M	Y	1.944	Y	Y	812	801	268	114	154	Y	Y	215	214	120	66	54
yaeF	b0193	JW5016	non-essential	PE	PREDICTED	NA	predicted.lipoprotein	predicted.lipoprotein	-	Y	L	--	--	--	Y	390	376	194	120	74	Y	Y	196	184	141	100	41
yaeL	b0176	JW0171	essential	IM	FUNCTION-UNCERTAIN	PROTEASE	zinc.metallopeptidase	Upon extracytoplasmic stress, DegS and YaeL sequentially catalyze proteolytic cleavage of RseA, thereby relieving repression of sigmaE and activating the sigmaE-mediated stress response [PMIDS:12183369,12183368] YaeL has also been observed to exhibit proteolytic activity toward RpoE and RpoH [ Dartigalon01a ], and a wide range of other membrane proteins [ Akiyama04 ]	M	--	--	--	--	Y	--	217	209	75	41	34	Y	--	174	170	100	34	66
yaeT	b0177	JW0172	essential	OM	CORE	PROTEIN.SECRETION	conserved.protein	For a review of OM biogenesis see [PMID:19270402] --	M	--	--	--	--	Y	Y	809	790	465	250	215	Y	Y	279	271	190	121	69
yafD	b0209	JW5017	non-essential	--	PREDICTED	CELL.WALL.BIOGENESIS	conserved.protein	Hu et al (2009) predicted YafD as 'COG.M.Cell wall/membrane/envelope biogenesis - p=0.4012', and has similarity with YadD, which is encoded within the panBCD gene cluster [ Merkel96 ] for Panthotenate biosynthesis. So check hits with 'Pantothenate.and.CoA.biosynthesis'	S	Y	M	Y	7.967	Y	Y	813	799	225	81	144	Y	Y	656	643	255	147	108
yafL	b0227	JW0217	non-essential	--	PREDICTED	FAS,CELL.WALL.BIOGENESIS	predicted.lipoprotein.and.C40.family.peptidase	Hu et al (2009) predicted YafL as 'COG.M.Cell wall/membrane/envelope biogenesis - p=0.9817 and 'GO:0008610.Lipid biosynthetic process - p=0.9969' and 'GO:0046677.Response to antibiotic - p=0.8276'. EcoCyc has no information.	M	Y	M	--	--	Y	Y	811	804	245	77	168	Y	Y	671	664	238	104	134
yagG	b0270	JW0263	essential	IM	FUNCTION-UNCERTAIN	ENTEROBACTIN.AND.METAL.ION.TRANSPORT	CP4.6.prophage.predicted.sugar.transporter	The YagG protein is an uncharacterized member of the GPH family of galactose-pentose-hexuronide transporters [ Poolman96 ]. Based on sequence similarity, it may function as a proton or other ion-driven sugar uptake system.	G	Y	G	--	--	--	Y	389	388	190	43	147	--	Y	203	202	104	32	72
yagX	b0291	JW0285	non-essential	OM	PREDICTED	NA	predicted.aromatic.compound.dioxygenase	predicted.aromatic.compound.dioxygenase	-	Y	K G	--	--	--	Y	394	393	211	74	137	--	Y	198	197	95	46	49
yahF	b0320	JW0312	non-essential	CY	FUNCTION-UNCERTAIN	NA	predicted.acyl.CoA.synthetase.with.NAD.P.binding.domain.and.succinyl.CoA.synthetase.domain	predicted.acyl.CoA.synthetase.with.NAD.P.binding.domain.and.succinyl.CoA.synthetase.domain	C	Y	E	--	--	--	Y	366	365	134	38	96	--	Y	209	208	77	20	57
yaiO	b0358	JW0349	non-essential	--	FUNCTION-UNCERTAIN	NA	predicted.protein	Is a TOMP with unknown function. Hu et al (2009) predictions are p<0.1	-	Y	K	--	--	Y	Y	786	779	235	95	140	Y	Y	618	611	256	138	118
yaiP	b0363	JW0355	non-essential	IM	PREDICTED	FAS	predicted.glucosyltransferase	Hu et al (2009) predicted as 'COG:I.Lipid transport and metabolism - p=0.1264'. EcoCyc - nonessential gene of unknown function [ Winterberg05 ].	M	Y	I	--	--	Y	Y	798	791	246	56	190	Y	Y	632	625	275	113	162
yaiS	b0364	JW0356	non-essential	CY	PREDICTED	NA	conserved.protein	Hu et al (2009) predicted YaiS as 'COG.M.Cell wall/membrane/envelope biogenesis - 0.56'. EcoCyc no info.	S	Y	M	--	--	Y	Y	519	515	182	64	118	Y	Y	323	319	129	72	57
yaiT	b0371	JW0362	non-essential	EC	PREDICTED	NA	predicted.protein	predicted.protein	--	Y	K	--	--	--	Y	394	390	210	155	55	--	Y	203	199	119	98	21
yaiU	b0374	JW5051	non-essential	OM	PREDICTED	NA	predicted.protein	predicted.protein	--	Y	L	--	--	--	Y	392	388	147	66	81	--	Y	207	203	91	47	44
yajC	b0407	JW0397	non-essential	IM	CORE	PROTEIN.SECRETION	SecYEG.protein.translocase.auxillary.subunit	For a review of protein translocation across the IM by the Sec-system see [PMID:18078384] --	U	--	--	Y	1538.26	Y	Y	790	774	340	131	209	Y	Y	593	582	271	167	104
yajG	b0434	JW0424	non-essential	PE	PREDICTED	NA	predicted.lipoprotein	predicted.lipoprotein	M	Y	O	Y	9.556	--	Y	374	361	151	111	40	--	Y	167	160	102	77	25
yajI	b0412	JW5056	non-essential	PE	PREDICTED	NA	predicted.lipoprotein	predicted.lipoprotein	-	Y	M	--	--	Y	Y	799	783	284	139	145	Y	Y	154	146	63	27	36
yajR	b0427	JW5059	non-essential	IM	PREDICTED	NA	predicted.transporter	predicted.transporter	-	Y	C	--	--	--	Y	392	379	174	90	84	--	Y	193	184	101	66	35
ybaL	b0478	JW0467	non-essential	IM	PREDICTED	ENTEROBACTIN.AND.METAL.ION.TRANSPORT	predicted.transporter.with.NAD.P.binding.Rossmann.fold.domain	The YbaL protein is an uncharacterised member of the CPA-2 family of monovalent/proton antiporters. Based on sequence similarity YbaL may function as an potassium efflux system.	P	Y	G	--	--	--	Y	391	386	91	38	53	--	Y	203	199	79	41	38
ybaT	b0486	JW0475	non-essential	IM	PREDICTED	NA	predicted.transporter	Hu et al (2009) predicted YbaT as GO:0015031-Protein transport - 0.9879. YbaT is a putative amino acid/amine transporter [ Riley06 ] of the APC superfamily. Expression of ybaT was increased in response to acid stress, though whether it has a role in acid resistance has yet to be determined [ Tucker02 ]. ybaT is positively regulated by GadXW which are involved in glutamate-dependent acid resistanc…	E	Y	G	--	--	--	Y	393	388	123	53	70	--	Y	214	209	97	46	51
ybaW	b0443	JW0433	non-essential	CY	FUNCTION-UNCERTAIN	FAD,CELL.SHAPE	conserved.protein	Hu et al (2009) predicted YabW as 'GO:0008360.Regulation of cell shape - 0.9802' but EcoCyc annotates as 'Thioesterase III is a long-chain acyl-CoA thioesterase that is involved in the ?-oxidation of oleic acid'	R	Y	M	--	--	--	Y	464	454	147	116	31	--	Y	154	148	61	43	18
ybaY	b0453	JW0443	non-essential	PE	PREDICTED	NA	predicted.outer.membrane.lipoprotein	predicted.outer.membrane.lipoprotein	S	Y	M	--	--	Y	Y	772	759	333	235	98	Y	Y	104	101	60	43	17
ybbC	b0498	JW0487	non-essential	--	FUNCTION-UNCERTAIN	NA	predicted.protein	Might be used as a negative control. Not sure why this protein was selected. Hu et al (2009) predicted as 'GO:0006260.DNA replication - 0.6163' and 'COG.G.Carbohydrate transport and metabolism - 0.456'. EcoCyc 'No information'.	-	Y	G	--	--	Y	Y	815	806	247	122	125	Y	Y	591	584	314	154	160
ybbW	b0511	JW0499	non-essential	IM	PREDICTED	NA	predicted.allantoin.transporter	predicted.allantoin.transporter	FH	Y	F	--	--	--	Y	394	391	168	115	53	--	Y	205	203	110	67	43
ybbY	b0513	JW0501	non-essential	IM	PREDICTED	NA	predicted.uracil.xanthine.transporter	predicted.uracil.xanthine.transporter	F	Y	I	--	--	--	Y	394	391	175	92	83	--	Y	206	204	120	74	46
ybcH	b0567	JW0556	non-essential	PE	PREDICTED	CELL.WALL.BIOGENESIS,LPS.AND.ECA	predicted.protein	Hu et al (2009) predict YbcH 'COG.M.Cell wall/membrane/envelope biogenesis - p=0.8768' and 'GO:0009103.Lipopolysaccharide biosynthetic process - p=0.913'. No information in EcoCyc	-	Y	M	--	--	Y	Y	802	788	220	110	110	Y	Y	582	572	240	138	102
ybdA	b0591	JW0583	non-essential	IM	CORE	ENTEROBACTIN.AND.METAL.ION.TRANSPORT	predicted.transporter	TonB, ExbD, and ExbB are core components of several transport systems including those for iron/enterobactin (fep-), Ferric citrate (fec-), Ferrichrome (fhu-) and vitamin B12 (btu-) uptake systems. Only the (TonB-Exb*-Fep*-) and the parallel TolC-YbdA were retained in the CORE. But could be interesting to see if there is crosstalk with other systems involving TonB-Exb*. Enterobactin appears to hav…	-	--	--	--	--	Y	--	681	664	371	285	86	--	--	--	--	--	--	--
ybeD	b0631	JW0626	non-essential	--	PREDICTED	CELL.DIVISION,CELL.WALL.BIOGENESIS	conserved.protein	Hu et al (2009) predicted YbeD as 'COG M Cell wall/membrane/envelope biogenesis p=0.66', 'Multifun 5.1 Cell division p=0.3281', 'GO-BP GO:0007047 Cell wall organization and biogenesis p=0.666'. EcoCyc 'Conserved protein'	S	Y	M	Y	213.204	Y	Y	816	805	212	27	185	Y	Y	640	632	170	40	130
ybeX	b0658	JW0655	non-essential	CY	PREDICTED	NA	predicteed.ion.transport	predicted ion transport protein	P	Y	M	Y	43.68	Y	--	691	683	538	456	82	Y	--	535	527	350	265	85
ybfM	b0681	JW0667	non-essential	OM	PREDICTED	NA	predicted.outer.membrane.porin	predicted.outer.membrane.porin	-	Y	J L	--	--	--	Y	386	385	125	72	53	--	Y	200	199	99	68	31
ybfN	b0682	JW0668	non-essential	PE	PREDICTED	NA	predicted.lipoprotein	predicted.lipoprotein	-	Y	J	--	--	--	Y	395	394	133	43	90	--	Y	218	217	70	17	53
ybfO	b0703	JW0692	non-essential	--	FUNCTION-UNCERTAIN	NA	conserved.protein.rhs.like	conserved.protein.rhs.like	--	Y	M	Y	9.911	--	Y	394	394	114	41	73	--	Y	199	199	80	37	43
ybgC	b0736	JW0726	non-essential	CY	FUNCTION-UNCERTAIN	CELL.ENVELOPE.INTEGRITY	predicted.acyl.CoA.thioesterase	Potential link between Phospholipids and Cell.evelope.integrity. YbgC is a cytoplasmic acyl-ACP thioesterase involved in phospholipid metabolism [ Gully06 ]. YbgF is a periplasmic protein which interacts with the central domain of TolA [PMID:11994151]. The Tol-Pal system is encoded by two operons, the first one encodes YbgC, TolQ, TolR, TolA, TolB, Pal and YbgF; and the second from an inner promo…	R	Y	J	Y	32.895	--	Y	380	375	174	111	63	Y	Y	180	178	121	90	31
ybgF	b0742	JW0732	non-essential	PE	FUNCTION-UNCERTAIN	CELL.ENVELOPE.INTEGRITY	predicted.protein	YbgF is a periplasmic protein member of the YbgC-YbgF-TolQ-R-A-B-Pal Cell Envelope Complex, also known as the Tol-Pal system. YbgC is a cytoplasmic acyl-ACP thioesterase involved in phospholipid metabolism [ Gully06 ]. YbgF is a periplasmic protein which interacts with the central domain of TolA [ Walburger02 ]	S	--	--	Y	0.253	--	Y	390	385	135	82	53	Y	Y	204	202	119	75	44
ybgH	b0709	JW0699	non-essential	IM	PREDICTED	NA	predicted.transporter	predicted.transporter	E	Y	K G	--	--	--	Y	392	391	97	38	59	--	Y	202	201	74	41	33
ybgP	b0717	JW0707	non-essential	PE	FUNCTION-UNCERTAIN	PROTEIN.SECRETION,CELL.WALL.BIOGENESIS	predicted.assembly.protein	Hu et al (2009) doesn't give a significant label prediction for YbgP, but it was grouped in the 'Fimbriae related module' of Figure 4F'. YbgP is annotated in EcoCyc as a 'putative chaperone predicted as an outer membrane porin'. In GOA it is annotated as 'GO:0007047.cell.wall.organization' , 'GO:0045229:.external.encapsulating.structure.organization' and 'GO:0005515.protein binding'. I classified…	NU	Y	K	--	--	Y	Y	522	519	146	74	72	Y	Y	283	281	117	68	49
ybgQ	b0718	JW5099	non-essential	OM	FUNCTION-UNCERTAIN	NA	predicted.outer.membrane.protein	predicted.outer.membrane.protein	NU	Y	U N	--	--	--	Y	391	388	127	63	64	--	Y	182	180	96	64	32
ybhG	b0795	JW0779	non-essential	IM	FUNCTION-UNCERTAIN	NA	predicted.membrane.fusion.protein.MFP.component.of.efflux.pump.membrane.anchor	predicted.membrane.fusion.protein.MFP.component.of.efflux.pump.membrane.anchor	M	Y	V	--	--	--	Y	395	392	119	49	70	--	Y	204	203	85	34	51
ybhI	b0770	JW0753	non-essential	IM	PREDICTED	NA	predicted.transporter	Hu et al (2009) predicted ybhI in the same GC module than Citrate metabolic (cit-) genes. ybhI is predicted to encode a tricarboxylate transporter [ Riley06 ].	P	Y	C	--	--	--	Y	383	377	125	81	44	--	Y	175	174	98	82	16
ybhO	b0789	JW0772	non-essential	CY	CORE	PHOSPHOLIPIDS	cardiolipin.synthase.2	--	I	--	--	--	--	Y	Y	810	804	287	117	170	Y	Y	130	129	59	33	26
ybiO	b0808	JW5108	non-essential	IM	FUNCTION-UNCERTAIN	NA	predicted.mechanosensitive.channel	Not sure why this protein was selected. Hu et al (2009) predicted as 'GO:0006412.Translation - 0.6606'. EcoCyc 'YbiO exhibits sequence homology to the small mechanosensitive ion channel (MscS) however YbiO deletion mutants exhibit no detectable phenotype and its function remains unknown [ Levina99 ]'.	M	Y	O	--	--	Y	Y	808	802	235	104	131	Y	Y	568	563	290	112	178
ybiR	b0818	JW0802	non-essential	IM	PREDICTED	NA	predicted.transporter	Hu et al (2009) predicted ybiR as COG-E-Amino acid transport and metabolism - 0.9967. Expression of ybiR was reduced in response to cold shock [ Phadtare04 ].	P	Y	H	--	--	--	Y	392	388	128	67	61	--	Y	212	209	58	31	27
ybiV	b0822	JW0806	non-essential	CY	FUNCTION-UNCERTAIN	NA	predicted.hydrolase	predicted.hydrolase	R	--	--	Y	13.503	Y	Y	771	759	208	106	102	Y	Y	599	589	225	75	150
ybjG	b0841	JW5112	non-essential	IM	CORE	PHOSPHOLIPIDS,CELL.WALL.BIOGENESIS	undecaprenyl.pyrophosphate.phosphatase	ybjG, bacA and pgpB are links between isoprenoids and cell.wall biogenesis as they provide 'undecaprenyl phosphate' [EC:3.6.1.27] which is essential for the synthesis of peptidoglycan via MraY. However all BacA, YbjG, PgpB, and YeiU conduct EC:3.6.1.27. Simultaneous inactivation of bacA, ybjG, and pgpB is lethal [PMID:15778224]. PgpB also conducts EC:3.6.1.26 as well as PgpA, but they may not be …	I	--	--	--	--	Y	Y	524	521	180	107	73	Y	Y	355	353	171	91	80
ybjI	b0844	JW5113	non-essential	CY	FUNCTION-UNCERTAIN	NA	conserved.protein	conserved.protein	R	Y	M	Y	6.345	--	Y	392	390	119	54	65	--	Y	220	218	79	25	54
ybjJ	b0845	JW0829	non-essential	IM	PREDICTED	NA	predicted.transporter	predicted.transporter	-	Y	T	--	--	--	Y	390	388	123	72	51	--	Y	193	191	111	76	35
ybjL	b0847	JW0831	non-essential	IM	PREDICTED	NA	predicted.transporter	Hu et al (2009) predicted ybjL as COG-E-Amino acid transport and metabolism - 0.9611 OR Multifun-1.7-Central intermediary metabolism - 0.8387, OR GO:0006118 Electron transport - 0.9665. GOA has metal ion transporter based on INTERPRO conserved domain	R	Y	E	--	--	--	Y	389	386	127	62	65	--	Y	200	198	86	34	52
ybjP	b0865	JW0849	non-essential	PE	PREDICTED	NA	predicted.lipoprotein	predicted.lipoprotein	-	Y	E	Y	0.922	--	Y	391	388	112	49	63	--	Y	185	185	64	34	30
ycaD	b0898	JW0881	non-essential	IM	PREDICTED	NA	predicted.transporter	predicted.transporter	-	Y	J	--	--	--	Y	394	388	129	64	65	--	Y	196	193	94	45	49
ycaI	b0913	JW5120	non-essential	IM	PREDICTED	NA	conserved.inner.membrane.protein	conserved.inner.membrane.protein	R	Y	M	--	--	--	Y	396	390	111	36	75	--	Y	216	212	92	38	54
ycaM	b0899	JW5119	non-essential	IM	PREDICTED	NA	predicted.transporter	YcaM predicted APC amino acid transporter (EcoCyc)	E	Y	O	--	--	--	Y	390	384	102	36	66	--	Y	213	210	76	29	47
ycaR	b0917	JW0900	non-essential	CY	PREDICTED	FAS	conserved.protein	Hu et al (2009) predicted YcaR as 'GO:0008610.Lipid biosynthetic process - 0.986'. EcoCyc 'no information'	S	Y	M	--	--	Y	Y	778	768	266	123	143	Y	Y	561	554	201	86	115
ycbC	b0920	JW0903	non-essential	IM	PREDICTED	CELL.SHAPE,CELL.WALL.BIOGENESIS	conserved.inner.membrane.protein	Hu et al (2009) predict YcbC as COG-M-Cell wall/membrane/envelope biogenesis - 0.3913, GO:0008360-Regulation of cell shape - 0.9839, GO:0009252 - Peptidoglycan biosynthetic process - 0.8034	S	Y	M	--	--	Y	Y	794	784	286	127	159	Y	Y	625	616	204	81	123
ycbS	b0940	JW0923	non-essential	OM	PREDICTED	NA	predicted.outer.membrane.usher.protein	predicted.outer.membrane.usher.protein	NU	Y	U N	--	--	--	Y	393	387	154	50	104	Y	Y	203	200	83	36	47
yccC	b0981	JW0964	non-essential	IM	FUNCTION-UNCERTAIN	LPS.AND.ECA	cryptic.autophosphorylating.protein.tyrosine.kinase.Etk	Hu et al (2009) predicted yccC (etK) in a module with several OM biogenesis proteins mainly by operon rearrangemets and Phylog profiles with each wcaJ and wzc. In contrast to the related kinase, Wzc, Etk has minimal effect on biosynthesis of colanic acid [ Vincent00 ]. Etk/Etp and Wzb/Wzc forms paralog operons	DM	--	--	--	--	Y	Y	819	807	303	137	166	Y	Y	249	245	99	32	67
yccS	b0960	JW5128	non-essential	IM	PREDICTED	NA	predicted.inner.membrane.protein	predicted.inner.membrane.protein	S	Y	O L	--	--	--	Y	388	384	130	72	58	--	Y	188	188	112	78	34
yccZ	b0983	JW0966	non-essential	OM	FUNCTION-UNCERTAIN	LPS.AND.ECA	predicted.exopolysaccharide.export.protein	Perhaps related with etp_b0982. Seven gene products (YmcD, YmcC, YmcB, YmcA, YzzZ, Etp, and Etk) in E. coli O127:H6 are required for the production of the G4C capsule polysaccharide [ Peleg05 ]. That operon may not be expressed in E. coli K12, because the promoter region that was mapped in E. coli O127:H6 is inactivated in E. coli K12 by the insertion of an IS1 element 15 bp upstream of the YmcD …	M	--	--	--	--	Y	--	209	207	147	113	34	Y	--	162	160	126	100	26
ycdQ	b1022	JW1007	non-essential	IM	FUNCTION-UNCERTAIN	NA	predicted.glycosyl.transferase	The pgaABCD locus is required for the synthesis of a beta-1,6-N-acetylglucosamine residues essential in biofilm formation [ Wang04b ]. So this proteins could form a separate class 'Biofilm.formation', but here I'm just wondering if they do have SSL's	M	--	--	--	--	Y	Y	524	517	227	174	53	Y	Y	333	328	216	142	74
ycdS	b1024	JW1010	non-essential	--	PREDICTED	NA	predicted.outer.membrane.protein	predicted.outer.membrane.protein	-	--	--	Y	1.314	--	Y	393	390	114	39	75	--	Y	211	209	80	38	42
yceB	b1063	JW1050	non-essential	PE	PREDICTED	NA	predicted.lipoprotein	predicted.lipoprotein	-	Y	O	--	--	--	Y	391	382	109	53	56	Y	Y	195	191	90	47	43
yceG	b1097	JW1083	non-essential	--	PREDICTED	CELL.WALL.BIOGENESIS	predicted.aminodeoxychorismate.lyase	Hu et al (2009) predicted YceG as 'GO:0009252.Peptidoglycan biosynthetic process - p=0.6'. Annotation in EcoCyc states that yceG may be part of a 5-gene operon consisting of the pabC, yceG, tmk, holB, and ycfH genes [ Chaperon05 ]. Functions of these 5 genes are not intuitively related.	R	Y	M	--	--	Y	Y	810	790	345	110	235	Y	Y	700	684	293	70	223
yceK	b1050	JW5151	non-essential	--	PREDICTED	NA	predicted.lipoprotein	predicted.lipoprotein	R	Y	M	--	--	--	Y	387	382	252	193	59	--	Y	178	175	117	99	18
ycfL	b1104	JW1090	non-essential	--	PREDICTED	NA	predicted.protein	Hu et al (2009) predicted YfcL as both 'COG.F.Nucleotide transport and metabolism - 1' and 'COG.M.Cell wall/membrane/envelope biogenesis - 0.8943'. Predicted complex and module also show a mixture of these two processes. Look at SSL's with Lipids and Chromosome segregation for dual function	R	Y	M F	--	--	Y	Y	812	794	270	130	140	Y	Y	162	158	75	43	32
ycfM	b1105	JW5157	non-essential	--	PREDICTED	NA	predicted.outer.membrane.lipoprotein	predicted.outer.membrane.lipoprotein	R	Y	M	--	--	--	Y	389	377	142	69	73	Y	Y	186	178	95	55	40
ycfN	b1106	JW1092	non-essential	CY	FUNCTION-UNCERTAIN	NA	thiamin.kinase	thiamin.kinase	M	--	--	--	--	--	Y	392	380	108	50	58	--	Y	201	193	100	67	33
ycfP	b1108	JW5158	non-essential	CY	FUNCTION-UNCERTAIN	NA	conserved.protein	Hu et al (2009) predicted YfcP as 'COG.M.Cell wall/membrane/envelope biogenesis - 0.9423' and shown that YfcP has a PPI with WbbK (LPS biosynthesis). Also show GC hits with YfcL (proximalin chromosome). EcoCyc annotates as 'predicted fimbrial-like adhesin protein'	R	Y	M	Y	51.647	Y	Y	815	797	265	79	186	Y	Y	200	191	83	57	26
ycgR	b1194	JW1183	non-essential	--	FUNCTION-UNCERTAIN	NA	protein.involved.in.flagellar.function	protein.involved.in.flagellar.function	M	--	--	--	--	--	Y	394	383	122	67	55	--	Y	190	185	91	40	51
ycgV	b1202	JW1193	non-essential	EC	PREDICTED	NA	predicted.adhesin	predicted.adhesin	MU	Y	E	Y	0.341	--	Y	392	383	199	119	80	--	Y	187	183	111	72	39
ychM	b1206	JW5189	non-essential	IM	PREDICTED	NA	predicted.transporter	Hu et al (2009) predicted YchM as COG-F-Nucleotide transport and metabolism - 0.74. The YchM protein is a putative sulfate transporter belonging to the SulP family of sulfate transporters. YchM may mediate sulfate uptake via sulfate/proton symport (EcoCyc)	P	Y	F	--	--	Y	--	663	652	329	221	108	--	--	--	--	--	--	--
ychP	b1220	JW1211	non-essential	OM	PREDICTED	NA	predicted.invasin	predicted.invasin	-	Y	C	--	--	--	Y	393	385	104	36	68	--	Y	211	207	72	28	44
ycjG	b1325	JW1318	non-essential	CY	PREDICTED	CELL.WALL.BIOGENESIS	L.Ala.D.L.Glu.epimerase	Probably involved in recycling of peptidoglycan. YcjG is an L-Ala-D/L-Glu epimerase that may play a role in the metabolism of murein peptide [EcoCyc, nor ref provided]. MpaA is a murein peptide amidase that may act with YcjG in murein recycling [PMID:12511517]. Hu et al operon rearrangement with ampH, rffM, rfe and spr	MR	--	--	--	--	Y	Y	780	775	353	118	235	Y	Y	619	615	262	79	183
ydcL	b1431	JW1427	non-essential	PE	PREDICTED	NA	predicted.lipoprotein	predicted.lipoprotein	-	Y	E	--	--	--	Y	367	365	145	65	80	--	Y	188	187	100	52	48
ydcO	b1433	JW5229	non-essential	IM	PREDICTED	NA	predicted.benzoate.transporter	predicted.benzoate.transporter	Q	Y	P	--	--	--	Y	354	352	252	170	82	--	Y	173	172	109	72	37
yddA	b1496	JW5242	non-essential	IM	FUNCTION-UNCERTAIN	NA	fused.predicted.multidrug.transporter.subunits.of.ABC.superfamily.membrane.component.ATP.binding.component	YddA is an inner membrane protein found, in random transposon mutagenesis studies, to be required for growth in optimum (rich medium at 37 degrees C) growth conditions but not under cold conditions (15 degrees C) or in minimal medium [ Serina04 ].	R	--	--	--	--	--	Y	358	353	199	174	25	--	Y	188	187	125	91	34
yddB	b1495	JW1490	non-essential	OM	PREDICTED	NA	predicted.porin.protein	predicted.porin.protein	-	Y	M	--	--	--	Y	390	384	152	89	63	--	Y	194	192	103	53	50
yddL	b1472	JW1468	non-essential	OM	PREDICTED	NA	predicted.lipoprotein	predicted.lipoprotein	--	Y	K	--	--	--	Y	393	387	163	106	57	Y	Y	194	193	91	55	36
yddW	b1491	JW1486	non-essential	PE	PREDICTED	NA	predicted.liprotein	predicted.liprotein	S	Y	E	--	--	--	Y	385	379	179	123	56	--	Y	190	188	118	82	36
ydeA	b1528	JW1521	non-essential	IM	PREDICTED	NA	predicted.arabinose.transporter	predicted.arabinose.transporter	G	Y	F	--	--	--	Y	375	375	243	188	55	--	Y	200	200	124	100	24
ydeE	b1534	JW1527	non-essential	IM	PREDICTED	NA	predicted.transporter	predicted.transporter	-	Y	K	--	--	--	Y	387	387	140	80	60	--	Y	200	200	90	61	29
ydeK	b1510	JW1503	non-essential	EC	PREDICTED	NA	predicted.lipoprotein	predicted.lipoprotein	-	Y	L	--	--	--	Y	390	390	156	69	87	--	Y	200	200	90	50	40
ydeT	b1505	JW1499	non-essential	OM	PREDICTED	NA	predicted.protein	predicted.protein	--	Y	K	--	--	--	Y	386	381	252	171	81	--	Y	195	194	135	93	42
ydfJ	b1543	JW1536	non-essential	IM	PREDICTED	NA	predicted.transporter	predicted.transporter	--	Y	E	--	--	--	Y	394	394	126	50	76	--	Y	218	218	94	62	32
ydgA	b1614	JW1606	non-essential	CY	FUNCTION-UNCERTAIN	NA	conserved.protein	Hu et al (2009) predicted ydgA as Multifun-1.7-Central intermediary metabolism - 0.7141. Added to CE-eMAP because shows PPI's with donors in the eMAP from low-throughput studies	S	Y	F	--	--	--	Y	394	389	104	46	58	Y	Y	213	210	89	49	40
ydgI	b1605	JW1597	non-essential	IM	PREDICTED	NA	predicted.arginine.ornithine.antiporter.transporter	Hu et al (2009) predicted YdjI(ArcD) as COG-E-Amino acid transport and metabolism - 0.9967. ArcD is an uncharacterized member of the APC family of amino acid transporters. arcD is similar to the arcD gene of Pseudomonas aeruginosa wich encodes an arginine:ornithine antiporter [ Herzberg06 ].	-	Y	E	--	--	--	Y	351	349	231	202	29	--	Y	173	173	112	101	11
ydgR	b1634	JW1626	non-essential	IM	FUNCTION-UNCERTAIN	OLIGOPEPTIDE.TRANSPORT	predicted.transporter	In reality this protein was reported as peptide- rather than protein transporter [PMID:17158458]	E	--	--	--	--	Y	Y	816	803	247	123	124	Y	Y	598	588	371	281	90
ydhA	b1639	JW1631	non-essential	--	PREDICTED	NA	predicted.lipoprotein	predicted.lipoprotein	R	Y	H	--	--	--	Y	396	391	123	45	78	--	Y	220	217	80	26	54
ydhC	b1660	JW1652	non-essential	IM	PREDICTED	RESPONSE.TO.ANTIBIOTIC	predicted.transporter	YdhC is an uncharacterized member of the Major Facilitator Superfamily (MFS) [ Marger93 ]. Sequence similarity suggests that it may be involved in drug efflux (EcoCyc)	-	Y	K	--	--	--	Y	390	387	137	84	53	--	Y	182	180	78	45	33
ydhJ	b1644	JW1636	non-essential	IM	PREDICTED	RESPONSE.TO.ANTIBIOTIC	undecaprenyl.pyrophosphate.phosphatase	Hu et al (2009) predicted ydhJ interacting (GC) with several Mutidrug related proteins. GOA annotates as 'GO:0009306.protein.secretion [IEA] presumably because it has PF00529;'. Ecocyc 'No information'. Riley snapshot 'undecaprenyl.pyrophosphate.phosphatase but dont describe why. Other four proteins in EcoCyc are annotated with such activity'	V	--	--	--	--	Y	Y	787	775	365	63	302	Y	Y	622	612	252	56	196
ydhK	b1645	JW1637	non-essential	IM	PREDICTED	NA	conserved.inner.membrane.protein	conserved.inner.membrane.protein	S	Y	K	--	--	--	Y	394	390	174	83	91	--	Y	200	198	88	46	42
ydhO	b1655	JW5270	non-essential	PE	PREDICTED	NA	predicted.lipoprotein	Hu et al (2009) predicted YdhO as 'GO:0006412.Translation - 0.8409' presumably because several GC predictions with ribosomal proteins. Ecocyc annotates as predicted lipoprotein but no more information'	M	Y	J	--	--	Y	Y	523	517	199	92	107	Y	Y	339	333	164	109	55
ydhP	b1657	JW1649	non-essential	IM	PREDICTED	NA	predicted.transporter	predicted.transporter	G	Y	C	--	--	--	Y	395	392	164	82	82	--	Y	226	224	75	24	51
ydiD	b1701	JW5910	non-essential	CY	CORE	FAD	short.chain.acyl.CoA.synthetase.anaerobic	--	IQ	--	--	--	--	Y	Y	817	807	297	97	200	Y	Y	632	623	317	195	122
ydiM	b1690	JW1680	non-essential	IM	PREDICTED	NA	predicted.transporter	predicted.transporter	-	Y	E	--	--	--	Y	387	384	119	34	85	--	Y	209	207	86	21	65
ydiN	b1691	JW5274	non-essential	IM	PREDICTED	NA	predicted.transporter	predicted.transporter	-	Y	E	--	--	--	Y	360	357	156	117	39	--	Y	185	183	89	46	43
ydiO	b1695	JW5275	non-essential	CY	CORE	FAD	predicted.acyl.CoA.dehydrogenase	--	I	--	--	--	--	Y	Y	815	807	255	76	179	Y	Y	633	625	284	76	208
ydiY	b1722	JW1711	non-essential	OM	PREDICTED	NA	conserved.protein	conserved.protein	M	Y	G	--	--	--	Y	391	387	139	86	53	--	Y	204	202	107	41	66
ydjE	b1769	JW1758	non-essential	IM	PREDICTED	NA	predicted.transporter	predicted.transporter	-	Y	E	--	--	--	Y	357	357	236	191	45	--	Y	172	172	104	71	33
ydjK	b1775	JW5290	non-essential	IM	PREDICTED	NA	predicted.transporter	predicted.transporter	-	Y	E	--	--	--	Y	394	394	98	39	59	--	Y	216	216	64	24	40
ydjN	b1729	JW1718	non-essential	IM	PREDICTED	NA	predicted.transporter	Hu et al (2009) predicted ydjN as GO:0006865-Amino acid transport - 0.302. EcoCyc annotates as predicted transporter but has no more information.	R	Y	C	--	--	--	Y	370	367	151	110	41	--	Y	197	196	72	32	40
yeaN	b1791	JW1780	non-essential	IM	PREDICTED	NA	predicted.transporter	predicted.transporter	P	Y	H	--	--	--	Y	396	393	144	57	87	--	Y	203	203	90	55	35
yeaV	b1801	JW5293	non-essential	IM	PREDICTED	CELL.WALL.BIOGENESIS	predicted.transporter	Hu et al (2009) predicted YeaV as ' COG.M.Cell wall/membrane/envelope biogenesis - 0.8797'. EcoCyc annotates as 'YeaV is an uncharacterized member of the Betaine, Carnitine, Choline Transporter (BCCT) family [ Eichler94 ]'	M	Y	M	--	--	Y	Y	516	511	190	107	83	Y	Y	334	333	129	76	53
yeaY	b1806	JW1795	non-essential	--	PREDICTED	NA	predicted.lipoprotein	predicted.lipoprotein	M	Y	M	--	--	--	Y	394	390	159	71	88	--	Y	205	205	94	41	53
yebA	b1856	JW5304	non-essential	--	FUNCTION-UNCERTAIN	CELL.DIVISION,CELL.SHAPE,CELL.WALL.BIOGENESIS	predicted.peptidase	Hu et al (2009) predicted 'GO:Regulation of cell shape - 0.99' and 'COG:Cell wall/membrane/envelope biogenesis - 0.18' . Also GOA has 'GO:0007047.cell.wall.organization' and 'GO:000650.proteolysis'. EcoCyc mention that loss of yebA exacerbates the division phenotype of an envC nlpD double null mutant [PMID:19525345]	M	Y	M	--	--	Y	Y	747	738	352	244	108	Y	Y	215	213	151	38	113
yebQ	b1828	JW5299	non-essential	IM	PREDICTED	RESPONSE.TO.ANTIBIOTIC	predicted.transporter	Hu et al (2009) doesn't give a significant label prediction for YebQ, but it was grouped in a GC module with 'bcr' a Bicyclomycin/multidrug efflux system. Based on sequence similarity, it may function as a proton-driven drug efflux system (EcoCyc)	-	Y	L	--	--	--	Y	391	386	148	92	56	--	Y	199	199	110	86	24
yedE	b1929	JW1914	non-essential	IM	PREDICTED	NA	predicted.inner.membrane.protein	predicted.inner.membrane.protein	R	Y	E	--	--	--	Y	390	385	157	105	52	--	Y	186	184	111	70	41
yeeF	b2014	JW5330	non-essential	IM	PREDICTED	NA	predicted.amino.acid.transporter	Hu et al (2009) predicted yeeF as COG-E-Amino acid transport and metabolism - 0.8352. Riley et al (2006) annotate YeeF is a putative amino acid transporter [ Riley06 ] of the APC superfamily.	-	Y	E	--	--	--	Y	392	390	145	77	68	--	Y	201	200	79	41	38
yeeO	b1985	JW1965	non-essential	IM	PREDICTED	RESPONSE.TO.ANTIBIOTIC	predicted.multidrug.efflux.system	predicted.multidrug.efflux.system	V	Y	G	--	--	--	Y	370	370	141	90	51	--	Y	187	187	102	79	23
yegE	b2067	JW2052	non-essential	IM	PREDICTED	NA	predicted.diguanylate.cyclase.GGDEF.domain.signalling.protein	predicted.diguanylate.cyclase.GGDEF.domain.signalling.protein	T	Y	T	Y	2.345	--	Y	393	383	175	122	53	--	Y	195	191	112	91	21
yegT	b2098	JW2085	non-essential	IM	PREDICTED	NA	predicted.nucleoside.transporter	predicted.nucleoside.transporter	-	Y	E	--	--	--	Y	393	392	119	31	88	--	Y	213	213	62	22	40
yehB	b2109	JW2096	non-essential	OM	PREDICTED	NA	predicted.outer.membrane.protein	predicted.outer.membrane.protein	NU	Y	L	--	--	--	Y	392	391	189	80	109	--	Y	211	210	79	39	40
yehT	b2125	JW5352	non-essential	CY	FUNCTION-UNCERTAIN	RESPONSE.TO.ANTIBIOTIC	predicted.response.regulator.in.two.component.system.withYehU	Overproduction causes a drug (beta-lactams) resistance phenotype [ Hirakawa03a , Hirakawa03 ]. Added to CE-eMAP because shows PPI's with donors in the eMAP from low-throughput studies	KT	Y	T	--	--	Y	Y	794	790	319	169	150	Y	Y	578	575	344	246	98
yehU	b2126	JW5353	non-essential	IM	PREDICTED	FAS,CELL.WALL.BIOGENESIS	predicted.sensory.kinase.in.two.component.system.with.YehT	Hu et al (2009) predicted yehU as 'GO:0008610.Lipid biosynthetic process - 0.7708' whereas GOA GO:0007047.cell.wall.organization. EcoCyc: YehU and YehT are predicted to function as a histidine kinase/response regulator pair of a two-component signal transduction system. Simultaneous deletion of yehU and yehT caused no significant difference compared to wild type in a phenotype microarray experime…	T	Y	H	--	--	Y	Y	812	806	228	68	160	Y	Y	611	606	395	216	179
yeiB	b2152	JW2139	non-essential	IM	PREDICTED	NA	conserved.inner.membrane.protein	conserved.inner.membrane.protein	S	Y	H	--	--	--	Y	393	385	115	55	60	--	Y	219	213	79	42	37
yeiH	b2158	JW2145	non-essential	IM	PREDICTED	NA	conserved.inner.membrane.protein	conserved.inner.membrane.protein	S	Y	L	--	--	--	Y	395	389	135	41	94	--	Y	216	211	89	38	51
yeiM	b2164	JW2151	non-essential	IM	PREDICTED	NA	predicted.nucleoside.transporter	predicted.nucleoside.transporter	F	Y	F	--	--	--	Y	391	385	123	68	55	--	Y	208	204	88	40	48
yeiR	b2173	JW2161	non-essential	CY	FUNCTION-UNCERTAIN	NA	predicted.enzyme	Protein of unknown function	R	Y	I	--	--	Y	Y	797	787	301	108	193	Y	Y	602	595	350	180	170
yeiW	b4502	JW5361	non-essential	--	PREDICTED	CELL.WALL.BIOGENESIS	conserved.protein	Hu et al (2009) predicted YeiW as 'GO:0007047.Cell wall organization and biogenesis - 0.8178' EcoCyc has no information	-	Y	E	--	--	Y	Y	809	800	374	66	308	Y	Y	587	579	346	135	211
yejO	b2190	JW5839	non-essential	EC	PREDICTED	NA	predicted.autotransporter.outer.membrane.protein	Hu et al (2009) predicts YejO involved in 'COG:Replication, recombination and repair' and 'GO:0006310.DNA.recombination' and shows GC interactions with several integrases and other DNA-related machinery. Whereas GOA suggest 'GO:0007155.cell.adhesion' and EcoCyc mentions 'The function of YejO is unknown'	--	Y	L	--	--	Y	Y	808	799	270	83	187	Y	Y	603	597	323	177	146
yfaL	b2233	JW2227	non-essential	EC	FUNCTION-UNCERTAIN	NA	adhesin	YfaL is a potential adhesin. It was identified as a protein with similarity to antigen 43 (Ag43), a self-recognizing surface adhesin. Deletion of the yfaL gene has no significant effect on adhesion or biofilm formation, while increased expression of YfaL causes an increase in adhesion to solid surfaces and increased biofilm formation [ Roux05 ].	-	--	--	--	--	Y	Y	797	782	258	74	184	Y	Y	613	600	366	222	144
yfaV	b2246	JW2240	non-essential	IM	PREDICTED	NA	predicted.transporter	predicted.transporter	-	Y	C	--	--	--	Y	363	357	107	46	61	--	Y	187	185	104	65	39
yfaW	b2247	JW2241	non-essential	CY	FUNCTION-UNCERTAIN	NA	predicted.enolase	predicted.enolase	MR	Y	K	--	--	--	Y	388	381	130	85	45	--	Y	207	202	80	37	43
yfaZ	b2250	JW5371	non-essential	--	FUNCTION-UNCERTAIN	NA	predicted.outer.membrane.porin.protein	Is a TOMP with unknown function. Hu et al (2009) predictions are p<0.1. EcoCyc: YfaZ localizes to the outer membrane in E. coli [ Marani06 ].	-	Y	K	--	--	Y	Y	797	783	178	50	128	Y	Y	579	569	337	219	118
yfbE	b2253	JW5372	non-essential	CY	CORE	LPS.AND.ECA	uridine.5.beta.1.threo.pentapyranosyl.4.ulose.diphosphate.aminotransferase.PLP.dependent	ybfE(arnB) part of the biosynthesis of undecaprenyl phosphate-alpha-L-Ara4N (UndPLAra4N)	M	--	--	--	--	Y	Y	786	772	227	96	131	Y	Y	576	563	291	210	81
yfbF	b2254	JW2248	non-essential	IM	CORE	LPS.AND.ECA	undecaprenyl.phosphate.L.Ara4FN.transferase	ybfE(arnC) part of the biosynthesis of undecaprenyl phosphate-alpha-L-Ara4N (UndPLAra4N)	M	--	--	--	--	Y	Y	797	784	305	209	96	Y	Y	533	524	279	190	89
yfbG	b2255	JW2249	non-essential	CY	CORE	LPS.AND.ECA	fused.UDP.L.Ara4N.formyltransferase.UDP.GlcA.C.4.decarboxylase	ybfG(arnA) part of the biosynthesis of undecaprenyl phosphate-alpha-L-Ara4N (UndPLAra4N)	JMG	--	--	Y	8.168	Y	Y	518	509	225	121	104	Y	Y	351	343	172	111	61
yfbH	b2256	JW2250	non-essential	CY	CORE	LPS.AND.ECA	conserved.protein	ybfH(arnD) part of the biosynthesis of undecaprenyl phosphate-alpha-L-Ara4N (UndPLAra4N)	G	Y	M	--	--	Y	Y	814	800	191	67	124	Y	Y	190	186	82	38	44
yfbJ	b2258	JW5373	non-essential	IM	CORE	LPS.AND.ECA	predicted.inner.membrane.protein	yfbJ (arnF) and yfbW (arnE) were characterized genetically and biochemically as the flipases of undecaprenyl phosphate-alpha-L-Ara4N across the IM [PMID:17928292]	GER	Y	M	--	--	Y	Y	511	502	172	128	44	Y	Y	301	295	134	103	31
yfbS	b2292	JW2289	non-essential	IM	PREDICTED	ENTEROBACTIN.AND.METAL.ION.TRANSPORT	predicted.transporter	Hu et al (2009) predict YfbS in COG-P-Inorganic ion transport and metabolism - 0.6572	P	Y	P	--	--	--	Y	393	387	170	125	45	--	Y	192	191	100	71	29
yfbW	b4544	JW2252	non-essential	IM	CORE	LPS.AND.ECA	conserved.protein	yfbJ (arnF) and yfbW (arnE) were characterized genetically and biochemically as the flipases of undecaprenyl phosphate-alpha-L-Ara4N across the IM [PMID:17928292]	-	Y	M	--	--	Y	Y	526	517	190	104	86	Y	Y	331	325	146	113	33
yfcC	b2298	JW2295	non-essential	IM	PREDICTED	NA	predicted.inner.membrane.protein	Hu et al (2009) predicted yeeF as COG-E-Amino acid transport and metabolism - 0.2981. EcoCyc annotate yfcC as predicted inner membrane protein; putative S-transferase but has no more information.	S	Y	E	--	--	--	Y	394	387	196	82	114	--	Y	209	206	107	57	50
yfcJ	b2322	JW2319	non-essential	IM	PREDICTED	NA	predicted.transporter	predicted.transporter	-	Y	E	--	--	--	Y	393	385	207	107	100	--	Y	199	195	105	71	34
yfcU	b2338	JW2335	non-essential	OM	PREDICTED	NA	predicted.export.usher.protein	predicted.export.usher.protein	--	Y	U N	--	--	--	Y	394	388	209	141	68	--	Y	211	207	121	55	66
yfcX	b2341	JW2338	non-essential	CY	CORE	FAD	fused.enoyl.CoA.hydratase.and.epimerase.and.isomerase.3.hydroxyacyl.CoA.dehydrogenase	--	I	--	--	Y	2.199	Y	Y	799	784	243	73	170	Y	Y	516	503	260	133	127
yfcY	b2342	JW2339	non-essential	CY	CORE	FAD	beta.ketoacyl.CoA.thiolase.anaerobic.subunit	--	I	--	--	--	--	Y	Y	526	521	175	104	71	Y	Y	354	352	170	87	83
yfdG	b2350	JW2346	non-essential	IM	FUNCTION-UNCERTAIN	NA	CPS.53.KpLE1.prophage.bactoprenol.linked.glucose.translocase.flippase	CPS.53.KpLE1.prophage.bactoprenol.linked.glucose.translocase.flippase	S	--	--	--	--	--	Y	391	387	139	65	74	--	Y	202	199	94	40	54
yfdH	b2351	JW2347	non-essential	IM	FUNCTION-UNCERTAIN	NA	CPS.53.KpLE1.prophage.bactoprenol.glucosyl.transferase	CPS.53.KpLE1.prophage.bactoprenol.glucosyl.transferase	M	--	--	--	--	--	Y	392	388	148	89	59	--	Y	200	197	111	66	45
yfdI	b2352	JW5382	non-essential	IM	PREDICTED	NA	CPS.53.KpLE1.prophage.predicted.inner.membrane.protein	CPS.53.KpLE1.prophage.predicted.inner.membrane.protein	-	Y	M	--	--	--	Y	392	388	212	158	54	--	Y	188	185	120	102	18
yfdV	b2372	JW2369	non-essential	IM	PREDICTED	NA	predicted.transporter	predicted.transporter	R	Y	C	--	--	--	Y	390	389	198	140	58	--	Y	191	191	88	62	26
yfeH	b2410	JW5876	non-essential	IM	PREDICTED	NA	predicted.inner.membrane.protein	Hu et al (2009) predicted yfeH as COG-F-Nucleotide transport and metabolism - 0.4676, Multifun-1.5-Building block biosynthesis - 0.9369, GO:0006164-Purine nucleotide biosynthetic process - 0.9247, GO:0008652-Amino acid biosynthetic process - 0.9775. Riley et al annotated yfeH as Putative uncharacterized transport protein. A yfeH mutant had strongly repressed swarming motility, but swimming was un…	R	Y	F	--	--	--	Y	396	391	223	159	64	--	Y	209	208	113	65	48
yfeN	b2408	JW2399	non-essential	--	PREDICTED	NA	conserved.outer.membrane.protein	conserved.outer.membrane.protein	-	Y	H	--	--	--	Y	394	389	125	67	58	--	Y	218	217	126	59	67
yfeO	b2389	JW2386	non-essential	IM	PREDICTED	NA	predicted.ion.channel.protein	predicted.ion.channel.protein	P	Y	E	--	--	--	Y	364	360	292	238	54	--	Y	195	194	143	129	14
yfeW	b2430	JW5395	non-essential	PE	CORE	CELL.WALL.BIOGENESIS	predicted.periplasmic.esterase	dacB catalyzes both D-alanyl-D-alanine carboxypeptidase and D-alanyl-D-alanine endopeptidase activities, whereas yfeB is a predicted penicillin-binding protein 4B with EPase and/or Cpase activities [PMID:16402224]. Check for SSL between dacB and yfeW	V	Y	C	--	--	Y	--	710	706	299	199	100	Y	--	62	61	29	17	12
yfgA	b2516	JW2500	non-essential	--	CORE	CELL.SHAPE,CELL.WALL.BIOGENESIS	conserved.protein	RodZ (yfgA) is responsible for maintaining the rod shape of the E. coli cell and is specifically involved in regulating the length of the long axis of the cell. The cytoplasmic domain allows the protein to form helical filaments along the periphery of the cell, while the periplasmic domain likely interacts with peptidoglycan biosynthesis machinery to regulate cell shape. Deletion of rodZ with sur…	S	Y	O	Y	12.797	Y	--	654	648	509	431	78	Y	--	493	489	339	292	47
yfgH	b2505	JW5400	non-essential	--	PREDICTED	NA	predicted.outer.membrane.lipoprotein	predicted.outer.membrane.lipoprotein	-	Y	K	--	--	--	Y	394	392	205	117	88	--	Y	205	204	135	96	39
yfgL	b2512	JW2496	non-essential	--	CORE	PROTEIN.SECRETION	protein.assembly.complex.lipoprotein.component	For a review of OM biogenesis see [PMID:19270402]. FkpA(chaperones, currently NOT_IN_EMAP) and yfgL(bamB) has a SSL interaction [PMID:15968066]	S	--	--	--	--	--	Y	396	393	181	75	106	Y	Y	211	211	96	29	67
yfhM	b2520	JW2504	non-essential	PE	PREDICTED	CELL.SHAPE,CELL.WALL.BIOGENESIS	conserved.protein	Hu et al (2009) predicted YfhM as 'GO:0008360.Regulation of cell shape - 0.6509' and 'COG.M.Cell wall/membrane/envelope biogenesis - 0.5578'. YfhM is an ?2-macroglobulin involved in colonization [ Budd04 , Doan08 ]. YfhM homologs in bacteria are always paired with a pbpC gene encoding a very efficient peptidoglycan glycosyltransferase [ Budd04 ]	R	Y	M	Y	0.716	Y	Y	527	523	171	78	93	Y	Y	353	352	146	68	78
yfiB	b2605	JW2586	non-essential	OM	PREDICTED	NA	predicted.outer.membrane.lipoprotein	Hu et al (2009) predicted as 'COG:L.Replication, recombination and repair' (p=0.3). YfiB is a TOMP with unknown function.	M	Y	L	--	--	--	Y	499	495	227	99	128	Y	Y	339	336	175	108	67
yfiH	b2593	JW2575	non-essential	CY	PREDICTED	CELL.WALL.BIOGENESIS	conserved.protein	Hu et al (2009) predicted yfiH as 'GO:0009252.Peptidoglycan biosynthetic process - 0.5739'. EcoCyc has no information	S	Y	M	--	--	Y	Y	523	518	157	88	69	Y	Y	331	327	156	100	56
yfiO	b2595	JW2577	essential	PE	CORE	PROTEIN.SECRETION	predicted.lipoprotein	For a review of OM biogenesis see [PMID:19270402] --	R	--	--	--	--	Y	Y	789	783	263	120	143	Y	Y	596	593	318	127	191
ygaD	b2700	JW2670	non-essential	CY	FUNCTION-UNCERTAIN	NA	conserved.protein	Conserved protein of unknown function	R	Y	I	--	--	--	Y	389	385	136	72	64	Y	Y	200	197	85	44	41
ygbN	b2740	JW2710	non-essential	IM	PREDICTED	NA	predicted.transporter	Hu et al (2009) predicted YgbN as both COG-E-Amino acid transport and metabolism - 0.9346 and COG-G-Carbohydrate transport and metabolism - 0.8321. EcoCyc annotates YgbN is a transporter of unknown function belonging to the Gnt family of gluconate transporters [ Peekhaus97 ]. Based on sequence similarity, YgbN may function as a proton-driven metabolite uptake system. The cloned ygbN gene did not …	GE	Y	G E	--	--	--	Y	391	388	148	115	33	--	Y	203	201	117	86	31
ygcS	b2771	JW5845	non-essential	IM	PREDICTED	NA	predicted.transporter	predicted.transporter	-	Y	H	--	--	--	Y	395	391	154	46	108	--	Y	221	218	89	46	43
ygeD	b2835	JW2803	non-essential	IM	CORE	PHOSPHOLIPIDS	predicted.inner.membrane.protein	flippase for transbilayer movement of lysophospholipids LplT is a major facilitator superfamily (MFS) protein that acts as a flippase for transbilayer movement of lysophospholipids [PMID:15661733]	-	--	--	--	--	Y	Y	813	808	239	140	99	Y	Y	628	623	399	163	236
ygeR	b2865	JW2833	non-essential	--	FUNCTION-UNCERTAIN	NA	Tetratricopeptide.repeat.transcriptional.regulator	Tetratricopeptide.repeat.transcriptional.regulator	M	--	--	Y	0.335	--	Y	391	390	157	86	71	--	Y	205	204	138	103	35
ygfQ	b2884	JW5467	non-essential	IM	PREDICTED	NA	predicted.transporter	predicted.transporter	--	--	--	--	--	--	Y	392	390	155	97	58	--	Y	193	193	120	86	34
ygfU	b2888	JW5470	non-essential	IM	PREDICTED	NA	predicted.transporter	predicted.transporter	F	Y	F	Y	1.503	--	Y	388	386	144	94	50	--	Y	205	205	100	75	25
yggU	b2953	JW5479	non-essential	--	PREDICTED	CELL.WALL.BIOGENESIS	conserved.protein	Hu et al (2009) predicted YggU as 'COG.M.Cell wall/membrane/envelope biogenesis - 0.27'. Ecocyc no info, but the 3D structure was reprted by NRM [PMID:12975589] BioMagResBank (accession number 5596). This protein has ~100 aa residues.	S	Y	M	--	--	Y	Y	505	502	158	80	78	Y	Y	334	331	179	86	93
ygiH	b3059	JW3031	non-essential	IM	FUNCTION-UNCERTAIN	PHOSPHOLIPIDS,FAS	conserved.inner.membrane.protein	Involvement of the YneS(B. subtilis)/YgiH(E. coli) and PlsX proteins in phospholipid biosynthesis in both Bacillus subtilis and Escherichia coli[PMID:17645809]. We found that plsB is essential for E. coli growth, indicating that PlsB plays an important role in 1-acyl-G3P synthesis in E. coli. We also found, that the simultaneous inactivation of plsX and ygiH was impossible, revealing important ro…	S	Y	L	--	--	Y	Y	782	775	257	150	107	Y	Y	562	556	328	211	117
ygjI	b3078	JW5512	non-essential	IM	PREDICTED	NA	predicted.transporter	The YgjI protein is an uncharacterised member of the APC superfamily of amino acid transporters. Based on sequence similarity, YgjI may function as a proton-driven amino acid uptake system [ Riley06 ]. Hu et al (2009) has no significant predictions	-	Y	K	--	--	--	Y	388	385	116	62	54	--	Y	216	213	75	30	45
ygjJ	b3079	JW3050	non-essential	--	PREDICTED	NA	conserved.protein	conserved.protein	-	Y	K	--	--	--	Y	392	390	160	63	97	--	Y	203	201	65	29	36
yhaO	b3110	JW5519	non-essential	IM	PREDICTED	NA	predicted.transporter	predicted.transporter	E	Y	E	--	--	--	Y	385	384	116	58	58	--	Y	204	204	80	28	52
yhbN	b3200	JW3167	essential	PE	CORE	LPS.AND.ECA	predicted.transporter.subunit.periplasmic.binding.component.of.ABC.superfamily	YhbN (LptA) is part of the LptABC ABC transporter which is involved in the transfer of lipopolysaccharide from the outer leaflet of the inner membrane to the outer membrane [PMID:18768814,PMID:18534617]. Disruption of the pathway at any step after MsbA leads to indistinguishable phenotypes: in all cases, LPS accumulates in the outer leaflet of the IM. Therefore, we cannot conduct epistasis analys…	S	--	--	--	--	Y	Y	505	489	229	141	88	Y	Y	314	303	217	153	64
yhbT	b3157	JW3126	non-essential	CY	FUNCTION-UNCERTAIN	NA	predicted.lipid.carrier.protein	predicted.lipid.carrier.protein	I	Y	H	--	--	--	Y	388	384	150	95	55	--	Y	199	197	105	74	31
yhcB	b3233	JW5539	non-essential	--	FUNCTION-UNCERTAIN	NA	conserved.protein	Hu et al (2009) predicted YhcB as 'GO:0006508.Proteolysis - 0.936' because GC inferences with DegPQS. But check SSL's with CydAB, because in a study of membrane protein complexes, the YhcB protein was found in together with CydA and CydB in the inner membrane; it was therefore suggested that it may be a new subunit of the cytochrome bd ubiquinol oxidase [ Stenberg05 ]. However, it was later shown…	S	Y	K	--	--	Y	Y	797	784	471	139	332	Y	Y	592	582	365	186	179
yhcD	b3216	JW3183	non-essential	OM	PREDICTED	NA	predicted.outer.membrane.protein	predicted.outer.membrane.protein	-	Y	K T	--	--	--	Y	373	362	166	79	87	--	Y	211	203	103	54	49
yhfK	b3358	JW5701	non-essential	IM	PREDICTED	NA	conserved.inner.membrane.protein	conserved.inner.membrane.protein	S	Y	T	--	--	--	Y	364	354	155	75	80	--	Y	183	180	91	65	26
yhfT	b3377	JW3340	non-essential	IM	PREDICTED	NA	predicted.inner.membrane.protein	predicted.inner.membrane.protein	-	Y	L	--	--	--	Y	365	362	147	109	38	--	Y	204	202	116	70	46
yhgE	b3402	JW3365	non-essential	IM	PREDICTED	NA	predicted.inner.membrane.protein	predicted.inner.membrane.protein	-	Y	C	--	--	--	Y	393	389	119	54	65	--	Y	223	221	83	41	42
yhgN	b3434	JW3397	non-essential	IM	PREDICTED	RESPONSE.TO.ANTIBIOTIC	predicted.antibiotic.transporter	YhgN, YchE and MarC are paralogs. MarC was thought to be involved in multiple antibiotic resistance, but neither a marC single deletion mutant nor a triple marC ychE yhgN deletion mutant shows a difference in susceptibility to various antibiotics compared to wild type [ McDermott08 ].	U	Y	L	--	--	--	Y	392	385	181	128	53	--	Y	211	207	105	72	33
yhhH	b3483	JW3449	non-essential	--	FUNCTION-UNCERTAIN	NA	predicted.protein	Hu et al (2009) predicted YhhH as 'COG.M.Cell wall/membrane/envelope biogenesis - 0.9956' but is NOT clear to me why since no PPI data and GC relate it with Rhs elements which causes repetitive sequences in the chromosome'	-	Y	M	--	--	--	Y	472	470	237	194	43	Y	Y	284	284	177	93	84
yhhS	b3473	JW5945	non-essential	IM	PREDICTED	NA	predicted.transporter	predicted.transporter	-	Y	E	--	--	--	Y	391	388	127	70	57	--	Y	196	194	115	72	43
yhiI	b3487	JW3454	non-essential	IM	PREDICTED	PROTEIN.SECRETION	predicted.HlyD.family.secretion.protein	Hu et al (2009) predicted yhiI as Multifun.5.6.Protection - 0.89. EcoCyc: predicted HlyD family secretion protein (no more info)	M	Y	V	Y	0.612	--	Y	384	380	132	68	64	--	Y	203	200	83	33	50
yhiM	b3491	JW5944	non-essential	IM	PREDICTED	NA	conserved.inner.membrane.protein	conserved.inner.membrane.protein	-	Y	K	--	--	--	Y	394	392	125	71	54	--	Y	206	205	85	61	24
yhiP	b3496	JW3463	non-essential	IM	PREDICTED	NA	predicted.transporter	predicted.transporter	E	Y	T	--	--	--	Y	394	392	177	66	111	--	Y	208	207	82	33	49
yhjD	b3522	JW3490	non-essential	IM	FUNCTION-UNCERTAIN	LPS.AND.ECA	conserved.inner.membrane.protein	The yhjD mutant also suppresses the lethal waaA deletion mutant which is unable to attach Kdo to lipid IVA [ Mamat08 ]. The yhjD mutation makes MsbA dispensable for transport of lipid IVA across the inner membrane [ Mamat08 ].	S	Y	J	--	--	Y	--	706	695	444	329	115	Y	--	90	89	61	45	16
yhjE	b3523	JW3491	non-essential	IM	PREDICTED	NA	predicted.transporter	predicted.transporter	-	Y	C	--	--	--	Y	393	385	327	235	92	--	Y	204	202	164	138	26
yhjR	b3535	JW3503	non-essential	--	PREDICTED	CELL.WALL.BIOGENESIS	conserved.protein	Hu et al (2009) predicted YhjR as 'COG.M.Cell wall/membrane/envelope biogenesis - 0.994'. It is in chromosomal proximity to cellulose synthase components, although In the commensal cellulose-producing E. coli strain 1094, yhjR is not necessary for cellulose production [ Le09 ].	-	Y	M	--	--	Y	Y	804	790	254	91	163	Y	Y	244	242	111	34	77
yhjV	b3539	JW3508	non-essential	IM	PREDICTED	NA	predicted.transporter	predicted.transporter	E	Y	E	--	--	--	Y	362	355	209	186	23	--	Y	192	190	117	92	25
yhjX	b3547	JW3516	non-essential	IM	PREDICTED	NA	predicted.transporter	predicted.transporter	-	Y	H	--	--	--	Y	371	366	162	83	79	--	Y	209	208	116	60	56
yhjY	b3548	JW5659	non-essential	EC	PREDICTED	NA	conserved.protein	conserved.protein	N	Y	K	--	--	--	Y	394	388	151	89	62	--	Y	220	219	87	40	47
yiaF	b3554	JW5655	non-essential	--	PREDICTED	NA	conserved.protein	Hu et al (2009) predicted yiaF as COG-G-Carbohydrate transport and metabolism - 0.9967. Added to CE-eMAP because shows PPI's with donors in the eMAP from low-throughput studies	-	Y	G	Y	0.202	Y	Y	783	770	178	80	98	Y	Y	628	619	278	166	112
yiaT	b3584	JW3556	non-essential	OM	PREDICTED	NA	predicted.protein	predicted.protein	M	Y	T	--	--	--	Y	395	394	99	41	58	--	Y	223	222	100	61	39
yiaV	b3586	JW3558	non-essential	IM	FUNCTION-UNCERTAIN	RESPONSE.TO.ANTIBIOTIC	membrane.fusion.protein.MFP.component.of.efflux.pump.signal.anchor	Hu et al (2009) predict yiaV in a GC-module with several drug efflux pumps including acr-, emr-, mdt-, etc. A transposon insertion in the yiaW-aldB intergenic region has higher tolerance to kanamycin, while a mutant lacking that region is more sensitive to kanamycin than wild type. A yiaV deletion has no effect on kanamycin sensitivity [ Hu05 ].	V	--	--	Y	2.289	Y	Y	791	786	251	112	139	Y	Y	541	538	307	127	180
yibD	b3615	JW3590	non-essential	CY	FUNCTION-UNCERTAIN	NA	predicted.glycosyl.transferase	predicted.glycosyl.transferase	M	Y	M	--	--	--	Y	393	382	99	55	44	--	Y	203	195	91	59	32
yibH	b3597	JW3571	non-essential	IM	FUNCTION-UNCERTAIN	NA	predicted.protein	predicted.protein	V	Y	V	--	--	--	Y	367	361	262	216	46	--	Y	194	189	145	117	28
yibJ	b3595	JW5647	essential	--	FUNCTION-UNCERTAIN	NA	predicted.Rhs.family.protein	Hu et al (2009) predicted YibJ as 'COG.M.Cell wall/membrane/envelope biogenesis - 0.7965' but is NOT clear to me why since no PPI data and GC relate it with Rhs elements which causes repetitive sequences in the chromosome'. EcoCyc annotates as 'predicted Rhs-family protein'	--	Y	M	--	--	Y	--	213	208	82	68	14	Y	--	152	147	65	51	14
yicJ	b3657	JW5939	non-essential	IM	PREDICTED	NA	predicted.transporter	Hu et al (2009) predict YicJ as COG-G-Carbohydrate transport and metabolism - 0.5567, Multifun-1.1-Carbon compound utilization - 0.6605, GO:0008152-Metabolic process - 0.9115. The YicJ protein is an uncharacterised member of the GPH family of galactose-pentose-hexuronide transporters [ Poolman96 ]. Based on sequence similarity, it may function as a proton or other ion-driven sugar uptake system.	G	Y	G	--	--	--	Y	378	374	155	97	58	--	Y	207	204	145	119	26
yicO	b3664	JW5636	non-essential	IM	PREDICTED	NA	predicted.xanthine.uracil.permase	predicted.xanthine.uracil.permase	R	Y	F	--	--	--	Y	389	388	108	45	63	--	Y	215	215	82	48	34
yidB	b3698	JW3675	non-essential	--	PREDICTED	FAS	conserved.protein	Hu et al (2009) predicted as 'GO:0008610.Lipid biosynthetic process - p=0.7346'. No info in EcoCyc	S	Y	M	--	--	Y	Y	812	805	225	126	99	Y	Y	675	669	305	108	197
yidC	b3705	JW3683	essential	IM	CORE	PROTEIN.SECRETION	cytoplasmic.insertase.into.membrane.protein.Sec.system	For a review of protein translocation across the IM by the Sec-system see [PMID:18078384] --	U	--	--	--	--	Y	Y	520	518	219	87	132	Y	Y	311	310	201	133	68
yidE	b3685	JW3662	non-essential	IM	PREDICTED	NA	predicted.transporter	Hu et al (2009) predicted YidE as COG-E-Amino acid transport and metabolism - 0.9996, Multifun-1.5-Building block biosynthesis - 0.9265, GO:0009073-Aromatic amino acid family biosynthetic process - 1.0. Sequence analysis has suggested YidE is a membrane associated transporter. A Tnp transposon mutant of yidE showed increased adherence of EHEC O157:H7 to HELA cells [ Torres03a ].	R	Y	C	--	--	--	Y	386	385	155	102	53	--	Y	206	205	130	94	36
yidK	b3679	JW3655	non-essential	IM	FUNCTION-UNCERTAIN	NA	predicted.transporter	Hu et al (2009) doesn't give a significant label prediction for YdiK, but several operon rearrangement interactions. YdiK is an inner membrane protein with eight predicted transmembrane domains (EcoCyc). GOA	R	Y	G	--	--	--	Y	391	390	153	75	78	--	Y	204	203	102	54	48
yieG	b3714	JW3692	non-essential	IM	PREDICTED	NA	predicted.inner.membrane.protein	predicted.inner.membrane.protein	R	Y	F	--	--	--	Y	390	387	224	147	77	--	Y	197	194	119	66	53
yifK	b3795	JW5595	non-essential	IM	PREDICTED	NA	predicted.transporter	Hu et al (2009) predict YifK as COG-E-Amino acid transport and metabolism - 0.9965. YifK is an uncharacterized member of the APC superfamily of amino acid transporters [ Jack00 ]. Based on sequence similarity, YifK may serve as a proton-driven amino acid or metabolite uptake system (EcoCyc)	E	Y	E	--	--	--	Y	395	388	141	75	66	--	Y	207	203	94	68	26
yifL	b4558	JW3781	non-essential	PE	PREDICTED	NA	predicted.lipoprotein	predicted.lipoprotein	N	Y	L	--	--	--	Y	391	381	91	44	47	--	Y	204	199	58	33	25
yihA	b3865	JW5930	essential	CY	FUNCTION-UNCERTAIN	CELL.DIVISION	GTP.binding.protein	Depletion of YihA protein led to a severe reduction in growth rate and to extensive filamentation, with a block beyond the stage of nucleoid segregation. Filamentation was correlated with reduced FtsZ levels and could be specifically suppressed by overexpression of ftsQI, ftsA and ftsZ, and to some extent by ftsZ alone. We hypothesize that YihA, like the Era GTPase, may participate in a checkpoin…	R	--	--	--	--	Y	Y	482	477	262	153	109	Y	Y	307	305	166	119	47
yihN	b3874	JW3845	non-essential	IM	PREDICTED	NA	predicted.transporter	predicted.transporter	-	Y	C	--	--	--	Y	327	327	171	129	42	--	Y	154	154	82	47	35
yihP	b3877	JW3848	non-essential	IM	FUNCTION-UNCERTAIN	NA	predicted.transporter	Hu et al (2009) predict YjhP as COG-L-Replication, recombination and repair - 0.8889. EcoCyc annotate as 'KpLE2 phage-like element; predicted methyltransferase' but has no supporting information	G	Y	G	--	--	--	Y	367	367	213	190	23	--	Y	194	194	131	121	10
yiiD	b3888	JW3859	non-essential	CY	FUNCTION-UNCERTAIN	NA	predicted.acetyltransferase	predicted.acetyltransferase	-	Y	M	Y	21.438	--	Y	365	364	113	47	66	--	Y	205	205	69	35	34
yiiU	b3928	JW3899	non-essential	CY	CORE	CELL.DIVISION	conserved.protein	ZapB protein is a cell division factor that is required for proper Z ring formation. Localization of ZapB to the divisome depended on FtsZ but not FtsA, ZipA or FtsI, and ZapB interacted with FtsZ in a bacterial two-hybrid analysis [PMID:18394147]. --	S	Y	P	Y	545.308	Y	Y	794	788	233	87	146	Y	Y	561	556	357	233	124
yijE	b3943	JW5557	non-essential	IM	PREDICTED	NA	predicted.permease	predicted.permease	-	Y	M	--	--	--	Y	392	388	82	29	53	--	Y	217	213	78	25	53
yjaH	b4001	JW3965	non-essential	--	PREDICTED	LPS.AND.ECA	conserved.protein	Hu et al (2009) predicted YjaH as 'GO:0009103.Lipopolysaccharide biosynthetic process - 0.9927'. Seems that this was based in one PPI with KdsB. A predictor of beta-barrels predicts YjaH may contain ?-barrel structure(s) [ Zhai02 ], but is small (231aa), and PRED-TMBB doesn't predict beta-sheets. MajorityConsensus=--. CELLO=PE.	-	Y	M	--	--	Y	Y	794	786	224	94	130	Y	Y	258	254	100	52	48
yjbF	b4027	JW5711	non-essential	PE	PREDICTED	NA	predicted.lipoprotein	predicted.lipoprotein	-	Y	K	--	--	--	Y	390	385	238	206	32	--	Y	191	190	130	109	21
yjcD	b4064	JW4025	non-essential	IM	PREDICTED	NA	predicted.permease	predicted.permease	R	Y	L	--	--	--	Y	395	389	284	170	114	--	Y	201	199	121	88	33
yjcE	b4065	JW4026	non-essential	IM	FUNCTION-UNCERTAIN	NA	predicted.cation.proton.antiporter	Hu et al (2009) predicted YjcE as GO:0006364-RRNA processing - 0.9334. EcoCyc annotate YjcE is predicted to be a CPA1 family sodium/proton exchanger based on sequence similarity to eukaryotic exchangers. However, a yjcE mutant had no discernable sodium transport-related phenotype, though a yjcE/ycgO double mutant grew more slowly than wild-type at low pH [ Verkhovska01 ].	P	Y	L	--	--	--	Y	390	385	230	147	83	--	Y	203	202	103	59	44
yjcH	b4068	JW4029	non-essential	IM	PREDICTED	NA	conserved.inner.membrane.protein.involved.in.acetate.transport	Hu et al (2009) found yjcH in gene fusion with actP. yjcH is cotranscribed with the acs and actP genes, which encode proteins involved in acetate dissimilation and transport [ Gimenez03 ].	S	Y	I	--	--	Y	Y	785	778	307	141	166	Y	Y	591	586	244	157	87
yjcP	b4080	JW4041	non-essential	OM	FUNCTION-UNCERTAIN	NA	predicted.outer.membrane.factor.of.efflux.pump	This proteins could form another class called 'Response.to.drugs' or 'Cell.proliferation', perhaps together with 'Biofilm.formation'	MU	--	--	--	--	Y	Y	526	525	158	96	62	Y	Y	376	376	275	53	222
yjcR	b4082	JW4043	non-essential	IM	FUNCTION-UNCERTAIN	RESPONSE.TO.ANTIBIOTIC	predicted.membrane.fusion.protein.of.efflux.pump	Hu et al (2009) predict yjcR in a module of ~45 genes mainly with antibiotic resistance components. SdsR (yjcR) is predicted to be the membrane fusion protein component of the SdsRQP multidrug efflux pump [ Dinh94 , Shimada09 ]. An E.coli yjcR null mutant is more sensitive to sulfur drugs than wild type [ Shimada09 ].	V	--	--	--	--	--	Y	396	395	206	105	101	--	Y	193	192	98	67	31
yjdL	b4130	JW4091	non-essential	IM	PREDICTED	NA	predicted.transporter	predicted.transporter	E	Y	E	--	--	--	Y	390	374	142	82	60	--	Y	198	191	109	81	28
yjeI	b4144	JW5736	non-essential	PE	PREDICTED	CELL.DIVISION	conserved.protein	Hu et al (2009) predict YjeI as GO:0007049-Cell cycle - 0.8289	-	Y	G	--	--	Y	--	664	650	417	323	94	--	--	--	--	--	--	--
yjeM	b4156	JW5739	non-essential	IM	PREDICTED	NA	predicted.transporter	Hu et al (2009) predict YjeM as both COG-E-Amino acid transport and metabolism - 0.7211 and GO:0006508-Proteolysis - 0.936. YjeM is an uncharacterized member of the APC superfamily of amino acid transporters [ Jack00 ].	-	Y	E	--	--	--	Y	354	337	290	214	76	--	Y	171	164	118	106	12
yjeP	b4159	JW4120	non-essential	IM	PREDICTED	NA	predicted.mechanosensitive.channel	predicted.mechanosensitive.channel	M	Y	H	--	--	--	Y	367	349	285	202	83	--	Y	157	147	118	86	32
yjfM	b4185	JW4143	non-essential	--	PREDICTED	FAS	conserved.protein	Hu et al (2009) predicted YjfM as ' COG.I.Lipid transport and metabolism - 0.9821' primarily based on operon rearrangemets with FAS enzymes'. EcoCyc has no information.	S	Y	I	--	--	Y	Y	520	514	198	146	52	Y	Y	354	351	158	107	51
yjgJ	b4251	JW4208	non-essential	CY	FUNCTION-UNCERTAIN	NA	predicted.transcriptional.regulator	predicted.transcriptional.regulator	-	Y	M U	--	--	--	Y	390	387	165	85	80	--	Y	197	195	85	51	34
yjgK	b4252	JW5756	non-essential	CY	FUNCTION-UNCERTAIN	NA	conserved.protein	The toxin-antitoxin biofilm protein YjgK (TabA) may decrease biofilm dispersal in response to the combined activity of several toxin-antitoxin (TA) systems [EcoCyc]. So this proteins could form a separate class 'Biofilm.formation', but here I'm just wondering if they do have SSL's	G	Y	M	Y	38.652	Y	Y	814	808	203	63	140	Y	Y	615	611	410	261	149
yjgP	b4261	JW4218	essential	IM	CORE	LPS.AND.ECA	conserved.inner.membrane.protein	YjgP (LptF) has been genetically and biochemically characterized as part of an ABC transporter LptBFGC complex required for the outer membrane sorting of lipopolysaccharides has been reported [PMID:19500581,PMID:18375759]. Disruption of the pathway at any step after MsbA leads to indistinguishable phenotypes: in all cases, LPS accumulates in the outer leaflet of the IM. Therefore, we cannot condu…	R	Y	M	--	--	Y	--	687	679	238	167	71	Y	--	568	561	231	164	67
yjgQ	b4262	JW5760	essential	IM	CORE	LPS.AND.ECA	conserved.inner.membrane.protein	YjgQ (LptG) has been genetically and biochemically characterized as part of an ABC transporter LptBFGC complex required for the outer membrane sorting of lipopolysaccharides has been reported [PMID:19500581,PMID:18375759]. Disruption of the pathway at any step after MsbA leads to indistinguishable phenotypes: in all cases, LPS accumulates in the outer leaflet of the IM. Therefore, we cannot condu…	R	Y	M	--	--	Y	Y	509	502	225	155	70	Y	Y	329	328	212	139	73
yjhA	b4311	JW5778	non-essential	OM	PREDICTED	NA	N.acetylnuraminic.acid.outer.membrane.channel.protein	N.acetylnuraminic.acid.outer.membrane.channel.protein	-	--	--	--	--	--	Y	360	353	208	175	33	--	Y	179	179	136	118	18
yjhB	b4279	JW5768	non-essential	IM	PREDICTED	NA	KpLE2.phage.like.element.predicted.transporter	KpLE2.phage.like.element.predicted.transporter	-	Y	G	--	--	--	Y	369	361	194	123	71	--	Y	197	196	96	63	33
yjhF	b4296	JW4258	non-essential	IM	PREDICTED	NA	KpLE2.phage.like.element.predicted.transporter	Hu et al (2009) predicted yjhF as COG-E-Amino acid transport and metabolism - 0.8954 and COG-G-Carbohydrate transport and metabolism - 0.9389. YjhF is a transporter of unknown function belonging to the Gnt family of gluconate transporters [ Peekhaus97 ]. Based on sequence similarity, it may function as a proton-driven metabolite uptake system. The cloned yjhF gene did not confer gluconate transpo…	GE	Y	E G	--	--	--	Y	394	387	157	79	78	--	Y	226	226	89	40	49
yjhR	b4308	JW4271	non-essential	CY	FUNCTION-UNCERTAIN	NA	KpLE2.phage.like.element.predicted.frameshift.suppressor	--	--	Y	V	--	--	Y	--	659	650	494	424	70	--	--	--	--	--	--	--
yjiJ	b4332	JW4295	non-essential	IM	PREDICTED	NA	predicted.inner.membrane.protein	predicted.inner.membrane.protein	-	Y	H	--	--	--	Y	369	366	231	152	79	--	Y	181	179	105	58	47
yjiO	b4337	JW4300	non-essential	IM	FUNCTION-UNCERTAIN	RESPONSE.TO.ANTIBIOTIC	multidrug.efflux.system.protein	Overexpression of the cloned yjiO (mdtM) gene in a drug-sensitive background strain resulted in a four-fold increase in resistance to acriflavine and a two-fold increase in resistance to chloramphenicol, ethidium bromide and TPP [ Nishino01 ].	-	--	--	--	--	--	Y	388	384	180	119	61	--	Y	195	192	107	70	37
yjiY	b4354	JW5791	non-essential	IM	PREDICTED	PROTEIN.SECRETION	predicted.inner.membrane.protein	Hu et al (2009) predicted YjiY as GO:0006950-Response to stress - 0.9985. Added to CE-eMAP because shows PPI's with secA from low-throughput studies	T	Y	T	Y	134.859	Y	Y	773	766	180	84	96	Y	Y	568	564	316	202	114
yjiZ	b4356	JW4319	non-essential	IM	PREDICTED	NA	predicted.transporter	predicted.transporter	-	--	--	--	--	--	Y	370	366	107	46	61	--	Y	203	200	72	24	48
yjjA	b4360	JW5795	non-essential	--	FUNCTION-UNCERTAIN	NA	conserved.protein	Hu et al (2009) predicted YjjA as both 'COG.M.Cell wall/membrane/envelope biogenesis - 0.2878' and 'GO:0007049.Cell cycle - 0.4623'. Kind of makes sense with EcoCyc as yjjA is cotranscribed with dnaT and dnaC. An N-terminal signal peptide was predicted [ Masai88 ]. Also operon rearrangemets with yjjO 'Phosphoglycerol transferase I' involved in Phospholipids biosynthesis	-	Y	M	--	--	Y	Y	815	810	236	101	135	Y	Y	116	114	70	46	24
ylbH	b0499	JW0488	non-essential	CY	FUNCTION-UNCERTAIN	NA	conserved.protein.rhs.like	conserved.protein.rhs.like	--	Y	M	--	--	--	Y	394	391	172	83	89	--	Y	205	204	90	40	50
yliI	b0837	JW0821	non-essential	PE	FUNCTION-UNCERTAIN	NA	predicted.dehydrogenase	Outer membrane localization for five proteins (YftM, YaiO, YfaZ, CsgF, and YliI) has been confirmed experimentally [PMID:16522795], however EcoCyc mention this protein as periplasmic [ Southall06 ]. The function of this protein may need a closser look of predictions, and is described as an aldose sugar dehydrogenase that requires the cofactor pyrroloquinoline quinone (PQQ) for activity [ Southall…	G	--	--	--	--	Y	Y	816	806	268	94	174	Y	Y	565	558	291	117	174
ymcA	b0984	JW0967	non-essential	OM	PREDICTED	NA	conserved.protein	conserved.protein	-	--	--	--	--	--	Y	395	390	159	72	87	--	Y	205	204	75	37	38
ymgF	b4520	JW1156	non-essential	--	FUNCTION-UNCERTAIN	CELL.DIVISION	predicted.protein	YmgF interacts with the cell division proteins FtsI, FtsN and FtsQ [PMID:15774864] as well as other components of the cell division machinery [PMID:18978050], and it localizes to the septum during cell division. Hu et al (2009) has no clear clues. --	-	Y	K	--	--	Y	Y	791	780	294	157	137	Y	Y	553	544	345	175	170
ynaI	b1330	JW1323	non-essential	IM	PREDICTED	FAS	conserved.inner.membrane.protein	Hu et al (2009) predicted YnaI as 'COG.M.Cell wall/membrane/envelope biogenesis - 0.9994' mainly based on operon rearrangements with FAS enzymes. Also has Translation hits. EcoCyc: YnaI is a putative member of the small mechanosensitive ion channel MscS family. It is a homolog of YggB, but its function has not been determined experimentally [EcoCyc].	M	Y	M	--	--	Y	Y	526	523	170	94	76	Y	Y	314	311	179	63	116
ynbB	b1409	JW1406	non-essential	IM	FUNCTION-UNCERTAIN	NA	predicted.CDP.diglyceride.synthase	EcoCyc annotates ynbB as predicted CDP-diglyceride synthase, but has no more information.	R	Y	M	--	--	Y	Y	786	772	301	87	214	Y	Y	615	604	245	49	196
ynbE	b1382	JW1377	non-essential	CY	PREDICTED	NA	predicted.lipoprotein	predicted.lipoprotein	-	Y	T	--	--	--	Y	367	360	124	81	43	--	Y	180	177	80	56	24
yncD	b1451	JW1446	non-essential	OM	PREDICTED	NA	predicted.iron.outer.membrane.transporter	predicted.iron.outer.membrane.transporter	P	Y	P	--	--	--	Y	394	393	162	114	48	--	Y	211	211	75	26	49
ynfM	b1596	JW1588	non-essential	IM	PREDICTED	NA	predicted.transporter	predicted.transporter	-	Y	P	--	--	--	Y	393	392	134	52	82	--	Y	211	211	76	23	53
yohG	b2138	JW5838	non-essential	OM	FUNCTION-UNCERTAIN	NA	predicted.outer.membrane.protein	Hu et al (2009) predict YohG 'COG-M-Cell wall/membrane/envelope biogenesis – 0.9994' but also 'COG-J-Translation, ribosomal structure and biogenesis – 0.9884'	--	Y	J M	--	--	Y	Y	808	801	238	89	149	Y	Y	620	614	360	238	122
yojI	b2211	JW2199	non-essential	IM	FUNCTION-UNCERTAIN	RESPONSE.TO.ANTIBIOTIC	fused.predicted.multidrug.transport.subunits.of.ABC.superfamily.membrane.component.ATP.binding.component	Mutation and complementation studies indicate that YojI forms an efflux pump that, when expressed from a multicopy vector and with the help of the outer membrane channel TolC, is able to export the peptide antibiotic microcin J25, making the cell resistant [ Delgado05 ].	QP	--	--	--	--	--	Y	395	393	146	96	50	--	Y	213	212	90	39	51
ypdA	b2380	JW5388	non-essential	IM	PREDICTED	CELL.WALL.BIOGENESIS	predicted.sensory.kinase.in.two.component.system.with.YpdB	Hu et al (2009) predicted ypdA as Multifun.4.3.Primary Active Transporters - 0.9656 and Multifun.5.6.Protection - 0.9073, whereas GOA GO:0007047.cell.wall.organization. EcoCyc: predicted sensory kinase in two-component system with YpdB. A mutant containing a deletion of both ypdA and ypdB does not show a significant phenotype when measured by phenotype microarray [ Zhou03b ].	T	Y	M	--	--	Y	Y	480	477	156	91	65	Y	Y	293	290	140	73	67
ypdI	b2376	JW2373	non-essential	PE	FUNCTION-UNCERTAIN	M.ANTIGEN.AND.OSMOTIC.STRESS.RESPONSE	predicted.lipoprotein.involved.in.colanic.acid.biosynthesis	YpdI is a putative membrane lipoprotein which has been shown to play a role in colonic acid synthesis [EcoCyc]. Hu et al (2009) neither predictions nor interactions	-	--	--	--	--	Y	Y	805	795	231	113	118	Y	Y	275	273	95	32	63
ypjA	b2647	JW5422	non-essential	EC	FUNCTION-UNCERTAIN	NA	adhesin.like.autotransporter	YpjA was identified as a protein with similarity to antigen 43 (Ag43), a self-recognizing surface adhesin. Deletion of the ypjA gene has no significant effect on adhesion, while increased expression of YpjA causes an increase in adhesion to solid surfaces. Neither deleting nor overexpressing ypjA appears to affect on biofilm formation [ Roux05 ].	-	--	--	--	--	--	Y	390	389	234	179	55	Y	Y	195	194	129	120	9
yqcE	b2775	JW2746	non-essential	IM	PREDICTED	NA	predicted.transporter	predicted.transporter	-	Y	E	--	--	--	Y	389	387	127	84	43	--	Y	191	190	110	86	24
yqeG	b2845	JW2813	non-essential	IM	PREDICTED	NA	predicted.transporter	predicted.transporter	-	Y	E	--	--	--	Y	392	391	110	53	57	--	Y	215	214	120	40	80
yqhH	b3014	JW2982	non-essential	--	PREDICTED	NA	predicted.outer.membrane.lipoprotein	predicted.outer.membrane.lipoprotein	M	Y	L	--	--	--	Y	392	389	127	77	50	--	Y	208	207	85	45	40
yqiG	b3046	JW5507	non-essential	OM	PREDICTED	NA	predicted.outer.membrane.usher.protein	predicted.outer.membrane.usher.protein	--	Y	L	--	--	--	Y	389	385	104	53	51	--	Y	204	201	80	36	44
yraJ	b3144	JW3113	non-essential	OM	PREDICTED	NA	predicted.outer.membrane.protein	predicted.outer.membrane.protein	-	Y	H E	--	--	--	Y	387	385	130	69	61	--	Y	205	204	86	42	44
yraP	b3150	JW3119	non-essential	PE	FUNCTION-UNCERTAIN	PROTEIN.SECRETION,CHAPERONES	predicted.protein	YraP is a lipoprotein Deletion of yraP resulted in sensitivity to SDS and slight induction of ?E activity. A yraP surA double mutant had a very small colony phenotype, suggesting that YraP is part of the DegP/Skp folding pathway (PMID:15968066). Hu et al (2009) predicted yraP as COG-M-Cell wall/membrane/envelope biogenesis - 0.2856 and GO:0006260-DNA replication - 0.9902	R	Y	M	--	--	Y	Y	768	763	281	194	87	Y	Y	536	532	369	230	139
yrbB	b3191	JW5535	essential	--	CORE	PHOSPHOLIPIDS	predicted.protein	Recently discovered ABC transport system 'Mla' that maintains lipid asymmetry in the Gram-negative outer membrane. mlaA (vacJ), mlaB (yrbB), mlaC (yrbC), mlaD (yrbD), mlaE (yrbE), and mlaF (yrbF) [PMID:19383799] Hu et al (2009) predicted YrbB as both 'COG.M.Cell wall/membrane/envelope biogenesis - 0.9869' and 'GO:0007049.Cell cycle - 0.9859'. Hu et al (2009) found both PPI and GC hits with other …	R	Y	M	Y	23.886	Y	Y	802	786	296	137	159	Y	Y	600	588	338	228	110
yrbK	b3199	JW3166	essential	--	CORE	LPS.AND.ECA	conserved.protein	YrbK (LptC) is part of the LptABC ABC transporter which is involved in the transfer of lipopolysaccharide from the outer leaflet of the inner membrane to the outer membrane. Disruption of the pathway at any step after MsbA leads to indistinguishable phenotypes: in all cases, LPS accumulates in the outer leaflet of the IM. Therefore, we cannot conduct epistasis analysis to determine exact pathway …	S	--	--	--	--	--	Y	472	457	266	186	80	--	Y	305	294	180	134	46
yrbL	b3207	JW3174	non-essential	CY	FUNCTION-UNCERTAIN	NA	predicted.protein	Hu et al (2009) predict YrbL as COG-G-Carbohydrate transport and metabolism - 0.967, Multifun-1.7-Central intermediary metabolism - 0.8863, Multifun-1.6-Macromolecules (cellular constituent) biosynthesis - 0.9551, GO:0009103-Lipopolysaccharide biosynthetic process - 0.3187	-	Y	G	--	--	Y	--	687	671	187	94	93	--	--	--	--	--	--	--
ytfB	b4206	JW5745	non-essential	EC	PREDICTED	NA	predicted.cell.envelope.opacity.associated.protein	EcoCyc annotates yftB as 'predicted cell envelope opacity-associated protein' but has ni reference to this. Presumably may be by an INTERPRO:IPR013731 conserved domain similar to H. influenza OapA protein whose expression is associated with a distinctive transparent colony phenotype. Hu et al (2009) predicted YtfB as 'COG.L.Replication'	M	Y	L	--	--	Y	Y	776	767	201	66	135	Y	Y	608	601	175	60	115
ytfF	b4210	JW4168	non-essential	IM	PREDICTED	NA	predicted.inner.membrane.protein	predicted.inner.membrane.protein	-	Y	G M	--	--	--	Y	373	369	199	123	76	--	Y	186	184	88	55	33
ytfM	b4220	JW4179	non-essential	OM	PREDICTED	RESPONSE.TO.ANTIBIOTIC	predicted.outer.membrane.protein.and.surface.antigen	Hu et al (2009) predicted YtfM in a module with several 'multidrug resistance proteins' . EcoCyc: YtfM, a homolog of YaeT and member of the Omp85 family [ Robert06 ], localizes to the outer membrane in E. coli [ Marani06 ]	M	Y	K	--	--	Y	Y	808	801	240	66	174	Y	Y	733	726	439	261	178
ytfN	b4221	JW4180	non-essential	OM	PREDICTED	NA	conserved.protein	conserved.protein	S	Y	H	Y	0.617	--	Y	372	368	304	287	17	--	Y	178	174	143	126	17
zapA	b2910	JW2878	non-essential	--	CORE	CELL.DIVISION	protein.that.localizes.to.the.cytokinetic.ring	We demonstrate that the putative Escherichia coli ZapA orthologue, YgfE, exists in a dimer/tetramer equilibrium in solution, binds to FtsZ polymers, strongly promotes FtsZ polymer bundling and is a potent inhibitor of the FtsZ GTPase activity [PMID:17428494] --	S	--	--	--	--	Y	Y	529	525	140	76	64	Y	Y	341	339	120	72	48
zipA	b2412	JW2404	essential	IM	CORE	CELL.DIVISION,CELL.SHAPE	cell.division.protein.involved.in.Z.ring.assembly	FtsA and ZipA initially associate with FtsZ, followed by addition of FtsEX, FtsK, FtsQ, FtsL/FtsB, FtsW, FtsI, FtsN and AmiC, and EnvC apparently in this defined order guided by PPIs to form complexes for the divisome [PMID:17326815] --	D	--	--	--	--	Y	Y	802	794	400	84	316	Y	Y	686	681	524	356	168
a Target protein-coding genes linking to cell envelope related processes.
b b-number represents Blattner numbers.
c JW ID is the old systematic identification number to represent each E. coli gene.
d Gene representing whether it is an non-essential, essential or non-coding small RNAs.
e Localization is based on Díaz-Mejía et al (2009) (PMID: 19054114). OM, outer membrane; PE, periplasm; IM, inner membrane; CY, cytoplasm; EC, extracellular; No data, localization information is not clear
f In the E-MAP, each gene is grouped into one of the three categories: core, function uncertain and predicted.
g Each gene has been manually assigned to a specific pathway based on existing pathway annotations. In cases, where a gene is not assigned with a pathway annotation, we represented it as "NA". See main text for further details.
h The alphabet represent a specific functional group in COG (Cluster of orthologus genes). See Table S1 in Hu et al (2009) for details.
i Each orphan gene has been assigned with a predicited COG function using a stepPLR approach in the large scale proteomics approach (Hu et al., 2009; PMID 19402753)
j Indicates whether the gene has been tested as an orphan gene in our previous study (Hu et al., 2009). If there was a prediction made it is included under the subheading "predicted COG category for orphans". "Y" represents presence of an oprhan gene in our previous study (Hu et al., 2009).
k Indicates the availability of yellow fluroscent protein expression data for each E. coli gene (reresented as "Y"). The abundances in individual live E. coli cells were measured using a single-molecule fluorescence microscopy (Tanuguchi et al., 2010; PMID: 20671182 )
l Indicates the number of protein expression molecules per cell for each E. coli gene. For details see Tanuguchi et al., 2010 (PMID: 20671182 ).
m Query mutations were constructed in E. coli Hfr Cavalli strain by insertion of the CmR (chloramphenicol) cassette into the desired locus using a PCR based in-vivo recombination approach (Yu et al., 2000).
n The essential genes used in the recipient array were tagged at the C-terminal end with a sequential peptide affinity (SPA)-tag (Butland et al., 2005), while the non-essential F- recipient E. coli deletion strains were from Keio collection.
o Number of times the gene pair has been tested in the E-MAP prior to removing 30 kbp region flanking the query gene.
p Number of times the gene pair has been tested in the E-MAP after removing 30 kbp region flanking the query gene.
q Number of times the gene pair has been tested in the E-MAP with an |E-score >2|. The E-score is a quantitative measure to identify the aggravating and alleviating genetic interactions. See main text for details.
r Number of times the gene pair has been tested in the E-MAP with an E-score <-2. See main text for details.
s Number of times the gene pair has been tested in the E-MAP with an E-score > 2. See main text for details.
