# Supplementary material for: Genetic Interaction Maps in Escherichia coli Reveal Functional Crosstalk among Cell Envelope Biogenesis Pathways
Source: PLoS Genet. 2011 Nov 17;7(11):e1002377. doi: 10.1371/journal.pgen.1002377 (PMC3219608; doi:10.1371/journal.pgen.1002377)
Supplement: Table S3 — List of gene pairs with associated significant genetic interaction scores in rich LB and in minimal medium growth conditions. (XLSX) [file pgen.1002377.s022.xlsx]

## Sheet: Table S3-trimmed
Table S3. List of gene pairs with associated significant genetic interaction scores in rich LB and in minimal medium growth conditions
Gene1---Gene2	Rich Media E-scorea	P-value (RM screen)	Minimal Media E-score	P-value (MM screen)
aaeA---acrB	1.47	0.63	-1.11	0.34
aaeA---amiB	1.66	0.55	-0.01	0.7
aaeA---asmA	-20	0	NA	NA
aaeA---bacA	-5.98	0	0.46	0.88
aaeA---btuF	1.55	0.6	0.72	0.99
aaeA---cdh	1.05	0.82	2.47	0.37
aaeA---cedA	-4.19	0	-20	0
aaeA---cheY	0.82	0.93	-20	0
aaeA---crcA	0.06	0.71	1.89	0.55
aaeA---cusC	1.13	0.78	NA	NA
aaeA---ddpA	-2.36	0.07	2.41	0.39
aaeA---ddpX	1.54	0.6	0.27	0.81
aaeA---dppF	0.07	0.71	NA	NA
aaeA---emrA	-1.1	0.28	0.67	0.97
aaeA---entE	0.77	0.95	NA	NA
aaeA---fhuB	-0.18	0.61	NA	NA
aaeA---glgC	1.09	0.8	0.69	0.98
aaeA---gspJ	1.36	0.68	1.31	0.77
aaeA---gspO	-0.63	0.43	0.29	0.82
aaeA---imp	-1.31	0.23	1.15	0.83
aaeA---lamB	0.5	0.92	1.71	0.62
aaeA---mdtC	0.65	0.99	1.16	0.83
aaeA---mepA	0.95	0.87	-0.32	0.58
aaeA---mppA	0.05	0.7	-0.4	0.56
aaeA---ompF	1.86	0.47	1.71	0.62
aaeA---paaC	0.83	0.93	-20	0
aaeA---phoE	0.06	0.71	0.93	0.93
aaeA---pta	-20	0	NA	NA
aaeA---purB	-20	0	NA	NA
aaeA---rfaD	3.37	0.1	NA	NA
aaeA---rfaL	-0.24	0.58	2.4	0.39
aaeA---rffC	0.76	0.96	-1.15	0.33
aaeA---rffG	-0.56	0.46	0.21	0.78
aaeA---rof	-5.75	0	NA	NA
aaeA---sapF	2.85	0.19	1.53	0.69
aaeA---secG	3.05	0.15	1.22	0.81
aaeA---spr	0.18	0.77	4.51	0.05
aaeA---tatA	2.52	0.26	1.25	0.79
aaeA---wcaB	2.76	0.21	-0.94	0.38
aaeA---wcaD	1.18	0.76	1.82	0.58
aaeA---ybeD	-20	0	-20	0
aaeA---ycbS	1.04	0.83	0.13	0.75
aaeA---ydgA	-1.71	0.15	-0.13	0.65
aaeA---ydhJ	-1.14	0.27	1.03	0.89
aaeA---yehT	0.45	0.89	0.67	0.97
aaeA---yehU	0.16	0.76	2.21	0.45
aaeA---yeiW	1.71	0.53	0.79	0.98
aaeA---yfaZ	1.07	0.81	0.63	0.95
aaeA---yfbH	-0.46	0.49	-5.53	0
aaeA---ygeD	2.66	0.23	0.8	0.98
aaeA---yiaV	0.89	0.9	-0.97	0.38
aaeA---yjaH	1.45	0.64	1.17	0.83
aaeA---yjcH	0.87	0.91	0.57	0.93
aaeA---ytfM	0.3	0.82	0.44	0.87
aaeB---accA	1.06	0.82	1.77	0.6
aaeB---accD	1.53	0.6	NA	NA
aaeB---acrB	0.99	0.85	0.56	0.92
aaeB---acrD	-8.52	0	-20	0
aaeB---amiB	0.7	0.99	-3.36	0.03
aaeB---arcB	0.2	0.78	-2.61	0.08
aaeB---asmA	4.12	0.04	-3.03	0.05
aaeB---bacA	3.94	0.05	3.57	0.15
aaeB---bcsB	3.83	0.06	-1.53	0.24
aaeB---blr	1.63	0.56	14.76	0
aaeB---btuF	1.27	0.72	-20	0
aaeB---caiA	-20	0	NA	NA
aaeB---caiC	6.24	0	-20	0
aaeB---caiD	0.26	0.8	NA	NA
aaeB---caiT	-0.15	0.62	NA	NA
aaeB---cdh	2.64	0.23	0.63	0.95
aaeB---cedA	-6.81	0	NA	NA
aaeB---cheY	0.66	0.99	8.08	0
aaeB---cld	4.54	0.02	-20	0
aaeB---cls	3.15	0.14	2.65	0.32
aaeB---coaE	-20	0	NA	NA
aaeB---cpsB	-7.13	0	NA	NA
aaeB---cpsG	-0.25	0.58	-1.01	0.37
aaeB---cpxR	-5.64	0	NA	NA
aaeB---crcA	2.44	0.29	1.78	0.59
aaeB---csgE	1.27	0.72	NA	NA
aaeB---cusC	0.19	0.77	4.21	0.07
aaeB---cyaR	-20	0	NA	NA
aaeB---cyoA	0.96	0.86	2.93	0.26
aaeB---cyoB	0.38	0.86	2.63	0.33
aaeB---dacD	-20	0	NA	NA
aaeB---damX	-20	0	-20	0
aaeB---ddlB	-0.76	0.39	NA	NA
aaeB---ddpA	0.25	0.8	1.67	0.63
aaeB---ddpX	0.7	0.99	3.63	0.14
aaeB---dgkA	-1.84	0.13	NA	NA
aaeB---dicF	-10.42	0	-20	0
aaeB---dipZ	0.02	0.69	-0.06	0.68
aaeB---dppF	2.32	0.32	-2.25	0.12
aaeB---dsbB	5.64	0	-20	0
aaeB---dsbC	-0.66	0.42	NA	NA
aaeB---dut	2.14	0.38	NA	NA
aaeB---emrA	2.71	0.22	1.18	0.82
aaeB---eno	3.36	0.1	NA	NA
aaeB---entE	4.14	0.04	1.74	0.61
aaeB---etp	-20	0	NA	NA
aaeB---exbB	8.48	0	1.25	0.8
aaeB---exbD	0.75	0.96	0.06	0.73
aaeB---fabI	0.46	0.9	NA	NA
aaeB---fadB	-0.75	0.39	-0.34	0.58
aaeB---fecA	4.75	0.01	NA	NA
aaeB---fepD	1.26	0.72	-0.34	0.58
aaeB---fes	-20	0	-20	0
aaeB---fhuA	1.79	0.5	-0.95	0.38
aaeB---fhuB	0.88	0.9	7.34	0
aaeB---fliL	-20	0	NA	NA
aaeB---fliN	-1.94	0.11	NA	NA
aaeB---fliP	2.02	0.42	0.92	0.93
aaeB---fliR	0.03	0.7	-0.03	0.69
aaeB---folC	4.38	0.03	NA	NA
aaeB---frdB	1.24	0.73	NA	NA
aaeB---frlB	1.58	0.58	-0.08	0.67
aaeB---ftsQ	6.23	0	NA	NA
aaeB---ftsW	3.7	0.07	NA	NA
aaeB---ftsX	-0.17	0.61	0.48	0.89
aaeB---gcvB	-20	0	NA	NA
aaeB---glgB	1.88	0.47	NA	NA
aaeB---glgC	1.33	0.69	0.89	0.94
aaeB---glmU	5.69	0	0.47	0.89
aaeB---glpA	-1.75	0.14	NA	NA
aaeB---glpB	-20	0	NA	NA
aaeB---glpD	0.53	0.93	NA	NA
aaeB---glpF	0.55	0.94	1.75	0.6
aaeB---glpK	-3.36	0.01	5.52	0.01
aaeB---gmhB	0.42	0.88	0.29	0.81
aaeB---gspE	-4.77	0	3	0.25
aaeB---gspI	0.35	0.85	-0.13	0.65
aaeB---gspJ	3.9	0.05	NA	NA
aaeB---gspO	2.37	0.31	1.66	0.64
aaeB---gutQ	-0.27	0.57	1.52	0.69
aaeB---hflK	-20	0	-20	0
aaeB---imp	1.2	0.75	0.56	0.93
aaeB---ispD	1.64	0.56	2.86	0.28
aaeB---kefA	0.56	0.94	3.12	0.22
aaeB---lamB	1.92	0.45	1.69	0.62
aaeB---lpxC	3.08	0.15	1.77	0.6
aaeB---macA	0.81	0.94	NA	NA
aaeB---manA	2.57	0.25	NA	NA
aaeB---manX	4.53	0.02	NA	NA
aaeB---manY	-20	0	NA	NA
aaeB---manZ	0.54	0.94	NA	NA
aaeB---mdoB	2.23	0.35	0.68	0.97
aaeB---mdtC	0.1	0.73	4.67	0.04
aaeB---mepA	0.52	0.93	0.97	0.91
aaeB---micA	-1.2	0.26	1.07	0.87
aaeB---micC	-20	0	-20	0
aaeB---micF	1.26	0.72	NA	NA
aaeB---minE	-1.02	0.31	-20	0
aaeB---motB	0.89	0.89	1.58	0.67
aaeB---mpaA	-7.8	0	-20	0
aaeB---mppA	3.02	0.16	NA	NA
aaeB---mrcA	-20	0	-20	0
aaeB---mrdA	-5.66	0	-1.31	0.29
aaeB---msbA	0.7	0.99	NA	NA
aaeB---murC	1.01	0.84	0.23	0.79
aaeB---murG	2.42	0.29	0.77	0.99
aaeB---mviN	-20	0	-20	0
aaeB---nlpB	0.43	0.88	1.14	0.84
aaeB---nlpC	0.45	0.89	NA	NA
aaeB---nlpE	2.74	0.21	0.53	0.91
aaeB---ompF	1.9	0.46	0.89	0.94
aaeB---ompN	3.61	0.08	-1.08	0.35
aaeB---omrA	-20	0	NA	NA
aaeB---oppA	-1.77	0.14	NA	NA
aaeB---osmC	1.03	0.83	2.33	0.41
aaeB---oxyS	2.13	0.38	-1.47	0.25
aaeB---paaC	-0.18	0.61	2.15	0.47
aaeB---paaF	0.98	0.85	NA	NA
aaeB---paaK	0.21	0.78	-0.29	0.59
aaeB---panD	2.28	0.33	0.51	0.9
aaeB---panE	2.46	0.28	NA	NA
aaeB---phoE	1.84	0.48	1.73	0.61
aaeB---plsB	-0.03	0.67	1.39	0.74
aaeB---pta	-20	0	-20	0
aaeB---ptsH	-20	0	NA	NA
aaeB---ptsI	-9.92	0	NA	NA
aaeB---purB	1.39	0.66	-20	0
aaeB---rfaC	4.54	0.02	1.5	0.7
aaeB---rfaD	1.57	0.59	2.81	0.29
aaeB---rfaE	3.09	0.14	1.08	0.86
aaeB---rfaK	-0.85	0.36	-1.25	0.3
aaeB---rfaL	0.29	0.81	-0.8	0.43
aaeB---rfaP	0.9	0.89	6.29	0
aaeB---rfaZ	2.16	0.37	-2.4	0.1
aaeB---rfbC	-20	0	-20	0
aaeB---rfbD	-20	0	-20	0
aaeB---rfbX	2.12	0.38	8.38	0
aaeB---rffC	2.9	0.18	2.88	0.27
aaeB---rffD	3.07	0.15	4.48	0.05
aaeB---rffG	0.74	0.97	-0.48	0.53
aaeB---rof	-20	0	-20	0
aaeB---rpoE	0.31	0.82	NA	NA
aaeB---rybB	-20	0	-20	0
aaeB---sapF	2.83	0.19	NA	NA
aaeB---sbmA	-0.92	0.33	-0.3	0.59
aaeB---secD	0.11	0.73	1.72	0.62
aaeB---secE	0.47	0.9	-0.51	0.52
aaeB---secF	-11.6	0	-0.43	0.55
aaeB---secG	-3.13	0.02	3.33	0.18
aaeB---secM	5.84	0	NA	NA
aaeB---sgrS	-20	0	NA	NA
aaeB---slt	1.47	0.63	0.49	0.89
aaeB---spr	2.27	0.34	NA	NA
aaeB---tar	0.83	0.92	-0.27	0.6
aaeB---tatA	0.67	1	NA	NA
aaeB---tatE	1.3	0.7	2.5	0.37
aaeB---tolC	0.67	1	NA	NA
aaeB---torT	1.59	0.58	NA	NA
aaeB---ubiA	-5.93	0	NA	NA
aaeB---ubiH	-20	0	-20	0
aaeB---wcaA	3.35	0.11	0.69	0.98
aaeB---wcaB	3.61	0.08	NA	NA
aaeB---wcaD	0.39	0.86	2.12	0.48
aaeB---wzb	-14.02	0	NA	NA
aaeB---wzyE	0.89	0.9	-6.52	0
aaeB---yaaJ	-14.2	0	NA	NA
aaeB---yadE	1.32	0.69	0.31	0.82
aaeB---yafL	-0.54	0.46	2.22	0.45
aaeB---yajI	1.51	0.61	NA	NA
aaeB---ybaY	0.7	0.99	3.87	0.11
aaeB---ybdA	-7.7	0	NA	NA
aaeB---ybeD	0.52	0.93	-0.96	0.38
aaeB---ybeX	4.3	0.03	2.46	0.38
aaeB---ybgP	1.3	0.71	2.69	0.32
aaeB---ybiO	2.25	0.34	1.69	0.63
aaeB---ycbC	2.81	0.2	1.21	0.81
aaeB---ycbS	0.14	0.75	2.48	0.37
aaeB---yccC	1.94	0.44	NA	NA
aaeB---yceG	3.42	0.1	1.24	0.8
aaeB---ycfL	-0.62	0.44	NA	NA
aaeB---ychM	10.81	0	NA	NA
aaeB---ycjG	1.85	0.48	2.32	0.42
aaeB---ydgA	1.09	0.8	6.29	0
aaeB---ydgR	0.77	0.96	-20	0
aaeB---ydhJ	4.05	0.04	-0.05	0.68
aaeB---ydiD	0.06	0.71	2.66	0.32
aaeB---yehT	0.45	0.89	2.62	0.33
aaeB---yehU	3.5	0.09	-3.72	0.02
aaeB---yeiW	2.34	0.32	2.8	0.29
aaeB---yejO	0.1	0.73	NA	NA
aaeB---yfaZ	3.74	0.06	4.76	0.04
aaeB---yfbF	-0.84	0.36	3.16	0.21
aaeB---yfbH	0.96	0.86	NA	NA
aaeB---yfeW	-10.11	0	NA	NA
aaeB---yfgA	-20	0	-20	0
aaeB---yfiO	1.3	0.71	4.79	0.04
aaeB---ygeD	-1.71	0.15	NA	NA
aaeB---ygiH	-0.56	0.46	1.68	0.63
aaeB---yhjD	2.58	0.25	NA	NA
aaeB---yiaV	-20	0	-20	0
aaeB---yjaH	1.32	0.7	NA	NA
aaeB---yjcH	0.74	0.97	0.75	1
aaeB---yjeI	-0.85	0.36	NA	NA
aaeB---yjfM	-0.21	0.59	-20	0
aaeB---yjgP	1.19	0.76	1.18	0.82
aaeB---yjhR	-20	0	NA	NA
aaeB---yliI	3.88	0.05	NA	NA
aaeB---ymgF	-0.19	0.6	0.92	0.93
aaeB---ynbB	3.03	0.15	1.72	0.62
aaeB---yohG	0.44	0.89	0.98	0.9
aaeB---ypdI	-1.33	0.23	3.42	0.17
aaeB---yrbL	1.03	0.83	NA	NA
aaeB---ytfM	0.82	0.93	1.67	0.63
accC---accA	1.47	0.63	-20	0
accC---accD	4.3	0.03	NA	NA
accC---ackA	-4.58	0	NA	NA
accC---acrA	0.68	1	-0.34	0.58
accC---acrB	0.68	1	3.72	0.12
accC---acrD	1.53	0.61	2.48	0.37
accC---aidB	2.5	0.27	0	0.7
accC---alr	1	0.85	2.96	0.25
accC---amiB	1.26	0.72	1.03	0.88
accC---ampC	0.88	0.9	NA	NA
accC---ampG	0.71	0.98	1.22	0.8
accC---arcB	2.02	0.42	7.57	0
accC---avtA	2.38	0.3	2.28	0.43
accC---bcsA	1.94	0.45	NA	NA
accC---bcsB	1.67	0.55	4.22	0.07
accC---birA	1.38	0.67	2.94	0.26
accC---blr	0.05	0.71	-20	0
accC---btuB	-2.23	0.08	-20	0
accC---btuF	2.45	0.28	-0.85	0.41
accC---caiA	-1.27	0.24	NA	NA
accC---caiC	2.36	0.31	1.47	0.71
accC---caiD	1.23	0.74	NA	NA
accC---cdh	2.2	0.36	NA	NA
accC---cheR	1.03	0.83	NA	NA
accC---cheZ	-3.03	0.03	NA	NA
accC---coaD	-20	0	-20	0
accC---coaE	-6.34	0	NA	NA
accC---cpxR	0.74	0.97	NA	NA
accC---csgE	1.84	0.48	NA	NA
accC---cusC	3.04	0.15	NA	NA
accC---cusF	0.94	0.87	NA	NA
accC---cyaR	-4.93	0	NA	NA
accC---cydB	3.54	0.08	6.28	0
accC---cyoA	0.35	0.85	NA	NA
accC---cyoB	0.3	0.82	-0.49	0.52
accC---cyoC	-0.7	0.41	-0.55	0.51
accC---cyoD	-0.85	0.36	0.46	0.88
accC---damX	-0.54	0.46	NA	NA
accC---ddlB	0.29	0.82	NA	NA
accC---ddpA	0.55	0.94	NA	NA
accC---dgkA	1.25	0.73	NA	NA
accC---dicF	-0.2	0.6	-0.37	0.57
accC---dipZ	1.58	0.58	0.57	0.93
accC---dppC	1.02	0.84	NA	NA
accC---dppF	2.23	0.35	NA	NA
accC---dsbB	-2.98	0.03	NA	NA
accC---dsbC	0.23	0.79	NA	NA
accC---dut	-4.29	0	NA	NA
accC---ecnA	5.07	0.01	NA	NA
accC---ecnB	2.11	0.39	9.06	0
accC---eno	-0.43	0.5	-0.01	0.7
accC---entB	2.61	0.24	-2.73	0.07
accC---entD	-0.56	0.46	NA	NA
accC---entE	-0.63	0.43	4.98	0.03
accC---entF	-0.38	0.52	-20	0
accC---envC	3.55	0.08	NA	NA
accC---era	0.31	0.83	-2.36	0.11
accC---etp	2.83	0.19	1.44	0.72
accC---exbD	-0.21	0.59	-2.45	0.1
accC---fabH	0.78	0.95	-1.59	0.23
accC---fabR	3.26	0.12	15.3	0
accC---fabZ	3.07	0.15	-0.67	0.47
accC---fadA	0.9	0.89	-1.64	0.22
accC---fadB	4.93	0.01	NA	NA
accC---fecA	3.6	0.08	NA	NA
accC---fecB	-1.73	0.15	NA	NA
accC---fecC	1.13	0.78	NA	NA
accC---fecD	1.47	0.63	NA	NA
accC---fecE	-0.48	0.49	NA	NA
accC---fepA	0.24	0.79	5.09	0.03
accC---fepB	-1.1	0.28	NA	NA
accC---fepC	-2.99	0.03	NA	NA
accC---fepD	-0.63	0.43	5.72	0.01
accC---fepG	2.31	0.32	4.25	0.07
accC---fhuA	-0.27	0.57	-0.29	0.59
accC---fhuC	1.22	0.74	NA	NA
accC---fhuD	2.43	0.29	NA	NA
accC---fimC	2.56	0.25	2.51	0.36
accC---fliN	1.01	0.84	NA	NA
accC---fliP	1.1	0.8	4.66	0.04
accC---fliR	-2.76	0.04	4.94	0.03
accC---folA	2.48	0.27	-0.53	0.51
accC---folC	-20	0	NA	NA
accC---folD	3.41	0.1	-1.86	0.18
accC---folE	0.35	0.85	-0.93	0.39
accC---frdB	-0.03	0.67	NA	NA
accC---frdC	-3.67	0.01	-20	0
accC---frdD	0.83	0.92	NA	NA
accC---frlB	-1.23	0.25	1.06	0.87
accC---ftsB	1.58	0.58	-1.34	0.28
accC---ftsH	3.88	0.05	4.78	0.04
accC---ftsQ	-0.49	0.48	NA	NA
accC---ftsW	3.22	0.12	2.07	0.49
accC---ftsX	2.73	0.21	-1.39	0.27
accC---ftsY	2.53	0.26	NA	NA
accC---gcvB	-8.81	0	-20	0
accC---ggt	-20	0	-20	0
accC---glgA	3.39	0.1	NA	NA
accC---glgB	-1.53	0.18	NA	NA
accC---glgC	-20	0	-20	0
accC---glmS	4.08	0.04	-20	0
accC---glmU	1.68	0.55	-1.29	0.29
accC---glpA	-2.4	0.06	NA	NA
accC---glpB	0.2	0.78	-0.8	0.43
accC---glpD	-4.27	0	NA	NA
accC---glpF	-0.64	0.43	-0.16	0.64
accC---glpK	-1.78	0.14	4.22	0.07
accC---groL	-0.73	0.4	NA	NA
accC---gspC	-3.65	0.01	NA	NA
accC---gspD	1.79	0.5	NA	NA
accC---gspE	2.25	0.34	NA	NA
accC---gspG	-3.19	0.02	-20	0
accC---gspH	-2.38	0.06	-0.46	0.53
accC---gspI	2.41	0.3	NA	NA
accC---gspJ	3.6	0.08	NA	NA
accC---gspK	0.21	0.78	NA	NA
accC---gspO	2.25	0.34	NA	NA
accC---hemY	-0.13	0.63	6.2	0
accC---hflK	-1.61	0.17	-2.2	0.13
accC---htrL	1.94	0.45	1.41	0.73
accC---idi	2.46	0.28	NA	NA
accC---iscS	2.22	0.35	NA	NA
accC---ispB	0.79	0.94	9.7	0
accC---kdsC	1.27	0.72	-1.75	0.2
accC---kdtA	0.2	0.77	-20	0
accC---kefA	3.47	0.09	3.3	0.19
accC---lamB	-3.35	0.02	2.33	0.42
accC---lepB	-20	0	-20	0
accC---lgt	-20	0	-20	0
accC---lnt	2.62	0.24	-0.93	0.39
accC---lpxD	-0.23	0.59	2.6	0.34
accC---lspA	2.98	0.16	-5.23	0
accC---macA	3.39	0.1	NA	NA
accC---manA	2.02	0.42	NA	NA
accC---manX	1.33	0.69	NA	NA
accC---manZ	1	0.84	NA	NA
accC---mdoB	1.79	0.5	3.2	0.21
accC---mdoG	5.09	0.01	-20	0
accC---mdtB	1.06	0.81	NA	NA
accC---mdtE	1.24	0.73	-20	0
accC---mdtF	-0.87	0.35	NA	NA
accC---metK	6.32	0	16.84	0
accC---micA	-2.3	0.07	-3.17	0.04
accC---micC	-20	0	-20	0
accC---micF	-20	0	-20	0
accC---minE	0.92	0.88	-20	0
accC---motA	-2.84	0.03	NA	NA
accC---motB	-0.22	0.59	NA	NA
accC---mpl	2.96	0.17	-0.77	0.43
accC---mrcA	-6.6	0	-20	0
accC---mrdB	-20	0	NA	NA
accC---msbA	-20	0	-20	0
accC---mscL	-1.65	0.16	NA	NA
accC---mscS	0.13	0.74	-0.29	0.59
accC---mtgA	0.1	0.73	-0.37	0.56
accC---murA	2.2	0.36	NA	NA
accC---murB	0.18	0.77	-2.81	0.07
accC---murC	4.22	0.03	-0.33	0.58
accC---murG	2.74	0.21	3.37	0.18
accC---murI	2.55	0.26	NA	NA
accC---mviN	1.46	0.63	-3.33	0.04
accC---nanA	-1.52	0.18	-20	0
accC---nanK	-2.35	0.07	-0.44	0.54
accC---omrA	-3.22	0.02	-3.69	0.02
accC---oppA	0.87	0.91	3.67	0.13
accC---oppC	3.06	0.15	NA	NA
accC---oppD	1.76	0.51	1.8	0.59
accC---oppF	3.53	0.08	NA	NA
accC---oxyS	-1.06	0.29	-20	0
accC---paaF	3.22	0.12	NA	NA
accC---paaG	1.22	0.74	NA	NA
accC---paaH	0.97	0.86	NA	NA
accC---paaJ	-5.92	0	0.56	0.93
accC---paaK	2.03	0.41	NA	NA
accC---pabC	-20	0	NA	NA
accC---panB	-20	0	NA	NA
accC---panE	-1.08	0.29	NA	NA
accC---plsB	4.39	0.02	1.28	0.78
accC---plsX	-20	0	-20	0
accC---psd	0.49	0.91	-1.12	0.34
accC---pta	-0.71	0.4	-20	0
accC---ptsH	1.86	0.47	NA	NA
accC---ptsI	-9.44	0	NA	NA
accC---purB	2.35	0.31	-20	0
accC---rfaB	-0.08	0.65	0.53	0.91
accC---rfaC	-20	0	-20	0
accC---rfaD	5.54	0	-2.07	0.15
accC---rfaE	-20	0	-20	0
accC---rfaF	2.63	0.24	2.5	0.37
accC---rfaG	1.53	0.61	1.11	0.85
accC---rfaJ	0.45	0.89	0.15	0.76
accC---rfaK	-0.2	0.6	-20	0
accC---rfaL	-20	0	-20	0
accC---rfaP	4.39	0.03	9.5	0
accC---rfaQ	-0.49	0.48	2.09	0.49
accC---rfaY	-20	0	-20	0
accC---rfaZ	4	0.04	4.38	0.06
accC---rfe	-0.14	0.62	NA	NA
accC---rffA	3.54	0.08	4.47	0.05
accC---rffC	2.99	0.16	5.47	0.01
accC---rffD	3.36	0.1	0.66	0.97
accC---rffG	3.18	0.13	3.31	0.19
accC---rffH	2.53	0.26	NA	NA
accC---rffM	-0.72	0.4	-3.77	0.02
accC---rffT	-0.34	0.54	-20	0
accC---rhsD	0.97	0.86	3.53	0.15
accC---rmf	0.71	0.98	NA	NA
accC---rne	3.79	0.06	-0.27	0.6
accC---rplU	-0.57	0.45	-1.99	0.16
accC---rpoE	1.32	0.7	NA	NA
accC---rpoS	-1.28	0.24	NA	NA
accC---rssA	1.72	0.53	NA	NA
accC---rybB	-3.95	0.01	-3.2	0.04
accC---sapA	2	0.42	NA	NA
accC---sapB	3.29	0.11	2.84	0.28
accC---sapC	0.88	0.9	NA	NA
accC---sapD	1.93	0.45	2.45	0.38
accC---sapF	4.35	0.03	NA	NA
accC---secB	1.6	0.58	0.39	0.85
accC---secE	-0.95	0.33	-0.29	0.59
accC---secF	2.62	0.24	-20	0
accC---secG	-2.02	0.1	NA	NA
accC---secM	2.75	0.21	8.1	0
accC---secY	-1.54	0.18	5.92	0.01
accC---sgrS	-1.81	0.13	NA	NA
accC---slt	2.03	0.41	-20	0
accC---sohA	-4.58	0	NA	NA
accC---surA	1.11	0.79	NA	NA
accC---tar	-0.84	0.36	4.96	0.03
accC---tatA	4.81	0.01	3.89	0.11
accC---tatB	0.04	0.7	0.53	0.91
accC---tatC	-2.72	0.04	NA	NA
accC---tatE	1.27	0.72	-0.86	0.41
accC---tig	1.92	0.45	NA	NA
accC---torT	2.85	0.19	NA	NA
accC---trg	-0.83	0.36	NA	NA
accC---trxA	-0.44	0.5	NA	NA
accC---tsr	2.63	0.24	-1.13	0.33
accC---ttk	1.11	0.79	-3.3	0.04
accC---ubiA	-0.23	0.58	NA	NA
accC---ubiB	-0.45	0.5	NA	NA
accC---ubiC	-1.72	0.15	NA	NA
accC---ubiD	1.44	0.64	NA	NA
accC---ubiE	1.38	0.67	NA	NA
accC---ubiH	-20	0	NA	NA
accC---ubiX	-1.27	0.24	NA	NA
accC---wbbH	2.71	0.22	11	0
accC---wcaI	-5.5	0	NA	NA
accC---wzb	1.64	0.56	-2.82	0.07
accC---wzc	2.61	0.24	-1.26	0.3
accC---wzxE	1.66	0.55	9.28	0
accC---wzyE	-2.7	0.04	NA	NA
accC---wzzE	-1.61	0.17	1.18	0.82
accC---yaaJ	2.04	0.41	5.67	0.01
accC---yaeL	0.65	0.99	-0.51	0.52
accC---yajC	4.27	0.03	-20	0
accC---yajI	1.19	0.76	NA	NA
accC---ybaY	0.7	0.99	NA	NA
accC---ybdA	2.66	0.23	NA	NA
accC---ybeX	3.15	0.13	1.39	0.74
accC---ybiV	1.81	0.49	-20	0
accC---ycbC	0.84	0.92	2.1	0.48
accC---yccZ	-20	0	-20	0
accC---ychM	1.32	0.7	NA	NA
accC---ycjG	2.16	0.37	6.18	0.01
accC---yehT	0.38	0.86	-0.28	0.6
accC---yeiR	-0.52	0.47	-20	0
accC---yeiW	3.51	0.09	-20	0
accC---yfaL	0.99	0.85	0.25	0.8
accC---yfbW	3	0.16	NA	NA
accC---yfeW	0.95	0.87	NA	NA
accC---yfgA	-3.91	0.01	-20	0
accC---ygiH	-8.71	0	-20	0
accC---yhhH	-0.84	0.36	NA	NA
accC---yhjD	2.62	0.24	-3.38	0.03
accC---yhjR	1.74	0.52	NA	NA
accC---yiaF	-0.49	0.48	-20	0
accC---yiaV	-20	0	NA	NA
accC---yibJ	0.23	0.79	-0.03	0.69
accC---yidB	0.92	0.88	13.32	0
accC---yidC	1.37	0.67	NA	NA
accC---yihA	-20	0	NA	NA
accC---yiiU	0.08	0.72	-1.85	0.18
accC---yjcH	2.39	0.3	-20	0
accC---yjcP	3.39	0.1	7.94	0
accC---yjeI	2.69	0.22	NA	NA
accC---yjfM	3.94	0.05	-0.09	0.67
accC---yjgK	0.61	0.97	NA	NA
accC---yjgP	1.94	0.45	1.99	0.52
accC---yjgQ	2.41	0.29	2.64	0.33
accC---yjhR	-20	0	NA	NA
accC---yjiY	-0.36	0.53	-20	0
accC---yjjA	3.72	0.07	1.7	0.62
accC---ymgF	-0.78	0.38	-20	0
accC---ynbB	1	0.84	2.9	0.27
accC---yraP	-4.63	0	-20	0
accC---yrbL	-2.26	0.08	NA	NA
accC---ytfB	0.78	0.95	2	0.52
accC---ytfM	1.83	0.48	-20	0
accD---acrB	3.89	0.05	NA	NA
accD---acrD	0.49	0.91	NA	NA
accD---arcB	-1.12	0.28	NA	NA
accD---bcsB	2.11	0.39	NA	NA
accD---btuF	-1.13	0.28	NA	NA
accD---caiC	3.25	0.12	NA	NA
accD---csgE	2.7	0.22	NA	NA
accD---cusC	0.07	0.72	NA	NA
accD---cyoB	0.1	0.73	NA	NA
accD---damX	2.31	0.32	NA	NA
accD---ddpA	2.92	0.17	NA	NA
accD---dppF	0.59	0.96	NA	NA
accD---emrA	1.2	0.75	NA	NA
accD---entE	2.4	0.3	NA	NA
accD---exbD	1.11	0.79	NA	NA
accD---fhuB	0.11	0.74	NA	NA
accD---frlB	-0.63	0.43	NA	NA
accD---ftsX	3.15	0.14	NA	NA
accD---glgB	1.19	0.76	NA	NA
accD---glgC	0.43	0.88	NA	NA
accD---gspE	2.17	0.37	NA	NA
accD---gspI	-0.8	0.37	NA	NA
accD---gspJ	-0.09	0.65	NA	NA
accD---kefA	2.01	0.42	NA	NA
accD---lamB	1.04	0.82	NA	NA
accD---macA	1.43	0.65	NA	NA
accD---mdtC	1.22	0.74	NA	NA
accD---motB	2.12	0.38	NA	NA
accD---murC	6.56	0	NA	NA
accD---murG	3.96	0.05	NA	NA
accD---nanA	5.74	0	NA	NA
accD---oppA	-1.9	0.12	NA	NA
accD---oppB	-0.25	0.58	NA	NA
accD---paaC	1.09	0.8	NA	NA
accD---paaF	1.15	0.77	NA	NA
accD---paaK	-0.25	0.58	NA	NA
accD---panE	0.08	0.72	NA	NA
accD---purB	1.42	0.65	NA	NA
accD---rfaC	5.5	0	NA	NA
accD---rfaE	2.95	0.17	NA	NA
accD---rfaZ	0.56	0.94	NA	NA
accD---rof	3.05	0.15	NA	NA
accD---sapF	4.31	0.03	NA	NA
accD---sbmA	0.43	0.88	NA	NA
accD---secG	-0.12	0.63	NA	NA
accD---tatE	0.65	0.99	NA	NA
accD---torT	0.18	0.76	NA	NA
accD---ubiH	2.31	0.32	NA	NA
accD---yajI	0.7	0.99	NA	NA
accD---ybaY	0.08	0.72	NA	NA
accD---ycbC	2.52	0.27	NA	NA
accD---ycbS	0.56	0.95	NA	NA
accD---ycjG	2.77	0.21	NA	NA
accD---ydgA	1.31	0.7	NA	NA
accD---yehT	0.56	0.94	NA	NA
accD---ygiH	1.76	0.51	NA	NA
accD---yiaV	0.98	0.85	NA	NA
accD---yjcH	1.56	0.59	NA	NA
accD---ymgF	3.71	0.07	NA	NA
accD---ynbB	1.89	0.46	NA	NA
ackA---aaeA	6.65	0	1.86	0.56
ackA---aaeB	5.08	0.01	1.89	0.56
ackA---accA	0.82	0.93	-20	0
ackA---accB	-20	0	NA	NA
ackA---acrA	1.5	0.62	NA	NA
ackA---acrB	5.87	0	NA	NA
ackA---acrD	-20	0	-20	0
ackA---acrE	1.05	0.82	NA	NA
ackA---acrF	1.16	0.77	-0.97	0.38
ackA---amiB	-0.32	0.55	NA	NA
ackA---arcB	-20	0	-20	0
ackA---arnT	-1.73	0.15	NA	NA
ackA---asmA	-20	0	-20	0
ackA---bacA	-0.44	0.5	-20	0
ackA---bcsA	0.91	0.89	NA	NA
ackA---bcsB	2.15	0.37	-2.37	0.11
ackA---betT	3.56	0.08	-1.21	0.31
ackA---blc	2.5	0.27	NA	NA
ackA---blr	-20	0	NA	NA
ackA---btuB	2.41	0.29	NA	NA
ackA---btuF	-20	0	-20	0
ackA---caiA	-3.83	0.01	NA	NA
ackA---caiC	0.88	0.9	NA	NA
ackA---caiD	-20	0	NA	NA
ackA---caiT	-20	0	NA	NA
ackA---cdh	0.48	0.91	NA	NA
ackA---cedA	-20	0	NA	NA
ackA---cheY	2.99	0.16	NA	NA
ackA---cheZ	1.7	0.53	NA	NA
ackA---cld	-0.85	0.36	NA	NA
ackA---cls	-20	0	-20	0
ackA---coaE	-0.26	0.57	NA	NA
ackA---cpsG	3.65	0.07	NA	NA
ackA---cpxR	-1.89	0.12	NA	NA
ackA---crcA	1.74	0.52	-0.03	0.69
ackA---csgE	2.33	0.32	NA	NA
ackA---cusC	-4.05	0	NA	NA
ackA---cyaR	2.61	0.24	NA	NA
ackA---cydA	3.35	0.11	-20	0
ackA---cyoA	-20	0	NA	NA
ackA---cyoB	-20	0	-20	0
ackA---dacB	0.11	0.73	0.01	0.71
ackA---dacD	1.27	0.72	NA	NA
ackA---damX	-2.65	0.04	NA	NA
ackA---ddlA	0.38	0.86	NA	NA
ackA---ddlB	-20	0	NA	NA
ackA---ddpA	4.56	0.02	NA	NA
ackA---ddpB	-6.46	0	NA	NA
ackA---ddpX	-2.46	0.06	NA	NA
ackA---dgkA	4.44	0.02	NA	NA
ackA---dicF	-2.88	0.03	NA	NA
ackA---dipZ	-0.07	0.65	1.74	0.61
ackA---dppF	-0.43	0.5	NA	NA
ackA---dsbB	-10.55	0	NA	NA
ackA---dsbC	2.35	0.31	NA	NA
ackA---dut	-20	0	NA	NA
ackA---ecnA	1.76	0.51	NA	NA
ackA---emrA	-1.4	0.21	NA	NA
ackA---emrB	1.78	0.5	-4.64	0.01
ackA---eno	4.27	0.03	2.73	0.31
ackA---entE	2.85	0.19	-1.02	0.36
ackA---entF	0.9	0.89	-20	0
ackA---era	2.2	0.36	NA	NA
ackA---etp	-8.06	0	NA	NA
ackA---exbB	0.25	0.8	1.3	0.78
ackA---exbD	4.14	0.04	-20	0
ackA---fabD	6.8	0	NA	NA
ackA---fabI	-2.1	0.09	NA	NA
ackA---fadB	-0.09	0.65	NA	NA
ackA---fadE	1.01	0.84	-20	0
ackA---fcl	-2.23	0.08	NA	NA
ackA---fecA	0.07	0.72	NA	NA
ackA---fecE	0.79	0.95	NA	NA
ackA---fepA	1.47	0.63	NA	NA
ackA---fepD	-7.97	0	-20	0
ackA---fes	2.95	0.17	NA	NA
ackA---fhuA	1.07	0.81	NA	NA
ackA---fhuB	1.18	0.76	NA	NA
ackA---fhuD	1.77	0.51	NA	NA
ackA---fliL	-20	0	NA	NA
ackA---fliN	0.7	0.99	NA	NA
ackA---fliP	-0.13	0.63	1.14	0.84
ackA---fliR	0.25	0.8	-20	0
ackA---folA	-7.37	0	NA	NA
ackA---folD	1.85	0.48	-20	0
ackA---folE	1.36	0.68	NA	NA
ackA---frdB	-8.69	0	NA	NA
ackA---frdD	-20	0	NA	NA
ackA---frlB	-0.41	0.51	NA	NA
ackA---ftsK	3.56	0.08	NA	NA
ackA---ftsQ	3.6	0.08	NA	NA
ackA---ftsW	0.6	0.96	NA	NA
ackA---ftsX	0.33	0.84	NA	NA
ackA---galU	11.3	0	4.38	0.06
ackA---gcvB	3.97	0.05	-20	0
ackA---ggt	2.75	0.21	-20	0
ackA---glgB	2.11	0.38	NA	NA
ackA---glgC	0.65	0.99	NA	NA
ackA---glmS	-0.45	0.5	-20	0
ackA---glmU	1.24	0.73	1.46	0.71
ackA---glpA	-0.91	0.34	NA	NA
ackA---glpB	-5.66	0	-1.39	0.27
ackA---glpD	-1.62	0.17	NA	NA
ackA---glpF	2.48	0.27	2.46	0.38
ackA---glpK	-8.87	0	NA	NA
ackA---gmhB	0.35	0.84	NA	NA
ackA---gspD	1.46	0.64	NA	NA
ackA---gspE	-20	0	NA	NA
ackA---gspH	-0.55	0.46	-20	0
ackA---gspI	-0.93	0.33	NA	NA
ackA---gspJ	1.28	0.71	NA	NA
ackA---gspK	1.4	0.66	NA	NA
ackA---gspO	0.87	0.91	NA	NA
ackA---gutQ	2.86	0.19	NA	NA
ackA---hflC	2.67	0.23	NA	NA
ackA---hflK	-20	0	-20	0
ackA---imp	-20	0	-20	0
ackA---ispA	1.06	0.82	-20	0
ackA---ispD	-20	0	NA	NA
ackA---kdsC	2.5	0.27	-20	0
ackA---kdsD	-20	0	-20	0
ackA---kdtA	-3.37	0.01	-20	0
ackA---kefA	0.78	0.95	NA	NA
ackA---lamB	1.68	0.54	2.52	0.36
ackA---ldcA	-20	0	NA	NA
ackA---lnt	-3.36	0.01	NA	NA
ackA---lolE	0.85	0.92	NA	NA
ackA---lpxB	3.53	0.08	3.13	0.22
ackA---lpxC	-20	0	-20	0
ackA---lpxM	-20	0	NA	NA
ackA---macA	4.49	0.02	NA	NA
ackA---manA	0.85	0.91	NA	NA
ackA---manX	1.88	0.47	NA	NA
ackA---manY	-11.97	0	NA	NA
ackA---manZ	4.54	0.02	NA	NA
ackA---maoC	-2.99	0.03	-0.12	0.66
ackA---mdoB	-20	0	-20	0
ackA---mdoH	-0.15	0.62	NA	NA
ackA---mdtC	-5.34	0	NA	NA
ackA---mdtF	1.09	0.8	NA	NA
ackA---mepA	-20	0	-20	0
ackA---micA	1.26	0.72	NA	NA
ackA---micC	0.25	0.8	-3.9	0.02
ackA---micF	0.45	0.89	0.4	0.86
ackA---minE	-2.43	0.06	-20	0
ackA---mltA	1.48	0.63	1.58	0.67
ackA---motB	5.4	0	NA	NA
ackA---mpaA	0.75	0.96	NA	NA
ackA---mpl	-0.68	0.41	NA	NA
ackA---mppA	2.59	0.25	NA	NA
ackA---mrcB	2.27	0.34	3.87	0.11
ackA---mrdA	-2.93	0.03	NA	NA
ackA---mreD	2.71	0.22	NA	NA
ackA---msbA	2.87	0.18	NA	NA
ackA---mscS	-1.89	0.12	NA	NA
ackA---mtgA	-20	0	NA	NA
ackA---murB	-20	0	-20	0
ackA---murC	-20	0	-20	0
ackA---murG	1.39	0.67	-20	0
ackA---mviN	-20	0	-20	0
ackA---nanA	4.98	0.01	2.75	0.3
ackA---nlpB	-2.94	0.03	-20	0
ackA---nlpC	1.88	0.47	NA	NA
ackA---nlpD	3.02	0.16	-1.74	0.2
ackA---nlpE	0.73	0.97	-20	0
ackA---ompA	9.7	0	-20	0
ackA---ompF	3.09	0.15	NA	NA
ackA---ompN	-20	0	-20	0
ackA---omrA	-0.73	0.4	0.03	0.71
ackA---oppA	0.16	0.76	2.85	0.28
ackA---oppF	0.36	0.85	NA	NA
ackA---osmC	1.34	0.69	0.15	0.76
ackA---oxyS	1.22	0.74	-20	0
ackA---paaC	2.53	0.26	NA	NA
ackA---paaF	-0.57	0.45	NA	NA
ackA---paaG	-20	0	NA	NA
ackA---paaJ	0.62	0.97	NA	NA
ackA---paaK	2.89	0.18	NA	NA
ackA---panB	0.86	0.91	NA	NA
ackA---panD	0.83	0.93	NA	NA
ackA---panE	5.09	0.01	NA	NA
ackA---pgpA	-20	0	-20	0
ackA---pgsA	0.55	0.94	-3.51	0.03
ackA---phoE	-20	0	NA	NA
ackA---plsB	-20	0	NA	NA
ackA---ppiD	1.95	0.44	NA	NA
ackA---ptsH	-20	0	NA	NA
ackA---ptsI	-20	0	NA	NA
ackA---purB	-20	0	-20	0
ackA---rfaC	4.25	0.03	6.62	0
ackA---rfaD	-20	0	NA	NA
ackA---rfaE	-2.13	0.09	-20	0
ackA---rfaK	-20	0	-20	0
ackA---rfaL	0.36	0.85	NA	NA
ackA---rfaP	1.58	0.58	NA	NA
ackA---rfaQ	1.85	0.48	-20	0
ackA---rfaY	-20	0	NA	NA
ackA---rfaZ	0.29	0.82	NA	NA
ackA---rfbC	-9.55	0	NA	NA
ackA---rfbD	-20	0	NA	NA
ackA---rffC	1.99	0.43	-1.85	0.18
ackA---rffD	4.1	0.04	0.34	0.83
ackA---rffG	1.43	0.65	NA	NA
ackA---rffH	1.06	0.81	NA	NA
ackA---rhsD	0.38	0.86	1.49	0.7
ackA---rlpB	5.41	0	NA	NA
ackA---rmf	1	0.84	NA	NA
ackA---rpoE	0.55	0.94	NA	NA
ackA---rssA	1.82	0.49	NA	NA
ackA---rybB	0.02	0.69	-20	0
ackA---sapA	-20	0	NA	NA
ackA---sapF	0.7	0.99	NA	NA
ackA---sbmA	0.03	0.7	NA	NA
ackA---secA	0.8	0.94	-20	0
ackA---secD	2.51	0.27	-20	0
ackA---secE	-20	0	-20	0
ackA---secF	-20	0	-20	0
ackA---secG	0.23	0.79	NA	NA
ackA---secM	-20	0	NA	NA
ackA---sgrS	-2.78	0.04	NA	NA
ackA---slt	0.05	0.71	NA	NA
ackA---slyB	0.27	0.81	NA	NA
ackA---spr	3.46	0.09	NA	NA
ackA---surA	-5.04	0	NA	NA
ackA---tar	8.61	0	-20	0
ackA---tatA	2.94	0.17	NA	NA
ackA---tatB	2.96	0.17	NA	NA
ackA---tatE	2.23	0.35	-20	0
ackA---torT	2.46	0.28	NA	NA
ackA---trg	5.17	0.01	NA	NA
ackA---tsr	0.81	0.94	-20	0
ackA---ubiA	-3.96	0.01	NA	NA
ackA---ubiE	-1.74	0.15	NA	NA
ackA---ubiH	-0.82	0.37	NA	NA
ackA---wcaA	1.84	0.48	NA	NA
ackA---wcaB	-20	0	-20	0
ackA---wcaC	-20	0	NA	NA
ackA---wcaD	0.12	0.74	NA	NA
ackA---wcaJ	5.11	0.01	NA	NA
ackA---wcaM	-20	0	NA	NA
ackA---wzb	-20	0	NA	NA
ackA---wzc	-20	0	-20	0
ackA---wzxC	-20	0	NA	NA
ackA---wzyE	-20	0	NA	NA
ackA---yaaJ	-20	0	NA	NA
ackA---yadE	1.7	0.54	NA	NA
ackA---yaeF	-20	0	NA	NA
ackA---yafL	0	0.69	0.42	0.87
ackA---yajC	-1.88	0.12	-20	0
ackA---yajI	2.87	0.18	NA	NA
ackA---ybaY	1.95	0.44	NA	NA
ackA---ybcH	-20	0	-20	0
ackA---ybdA	-20	0	NA	NA
ackA---ybeD	2.39	0.3	NA	NA
ackA---ybeX	-20	0	NA	NA
ackA---ybiO	1.74	0.52	NA	NA
ackA---ybiV	-0.52	0.47	2.18	0.46
ackA---ycaR	2.77	0.21	NA	NA
ackA---ycbC	1.11	0.79	NA	NA
ackA---ycbS	2.81	0.2	NA	NA
ackA---yccC	1.14	0.78	NA	NA
ackA---yceG	-0.31	0.55	1.18	0.82
ackA---ycfL	-2	0.11	NA	NA
ackA---ycfP	2.01	0.42	NA	NA
ackA---ychM	-0.03	0.67	NA	NA
ackA---ycjG	-8.57	0	NA	NA
ackA---ydgA	0.38	0.86	NA	NA
ackA---ydgR	1.18	0.76	NA	NA
ackA---ydhJ	0.77	0.95	NA	NA
ackA---ydiD	1.4	0.66	-20	0
ackA---yebA	-20	0	NA	NA
ackA---yehT	3.91	0.05	-0.2	0.63
ackA---yehU	1.15	0.78	NA	NA
ackA---yeiW	1.64	0.56	-20	0
ackA---yejO	-0.56	0.46	NA	NA
ackA---yfaZ	-20	0	-20	0
ackA---yfbE	-7.12	0	NA	NA
ackA---yfbF	-0.08	0.65	NA	NA
ackA---yfbG	-20	0	NA	NA
ackA---yfbH	-20	0	NA	NA
ackA---yfeW	-20	0	NA	NA
ackA---yfgA	-20	0	NA	NA
ackA---yfgL	1.33	0.69	NA	NA
ackA---yfiO	0.79	0.94	NA	NA
ackA---ygeD	1.09	0.8	-20	0
ackA---ygiH	1.36	0.68	NA	NA
ackA---yhjD	2.29	0.33	NA	NA
ackA---yiaF	0.34	0.84	NA	NA
ackA---yiaV	1.93	0.45	-20	0
ackA---yiiU	-1.45	0.2	-1.46	0.26
ackA---yjaH	3.73	0.07	NA	NA
ackA---yjcH	-20	0	-20	0
ackA---yjcP	-20	0	NA	NA
ackA---yjeI	-4.46	0	NA	NA
ackA---yjfM	3.12	0.14	NA	NA
ackA---yjgP	-4.73	0	NA	NA
ackA---yjhR	-20	0	NA	NA
ackA---yjjA	-20	0	NA	NA
ackA---yliI	2.41	0.3	NA	NA
ackA---ymgF	0.89	0.9	-20	0
ackA---ynbB	7.47	0	1.08	0.86
ackA---yohG	-20	0	-20	0
ackA---ypdI	-1.48	0.19	NA	NA
ackA---yraP	-0.4	0.52	-20	0
ackA---yrbL	-1.7	0.15	NA	NA
ackA---ytfM	2.75	0.21	6	0.01
acpP---aaeA	-0.26	0.57	-20	0
acpP---aaeB	1.69	0.54	-4.22	0.01
acpP---accA	3.27	0.12	1.12	0.85
acpP---accB	0.93	0.88	3.23	0.2
acpP---accC	4.7	0.01	-1.61	0.22
acpP---accD	3.08	0.15	NA	NA
acpP---ackA	1.86	0.48	-20	0
acpP---acpS	1.82	0.49	NA	NA
acpP---acrA	2.42	0.29	5.68	0.01
acpP---acrB	0.6	0.97	-0.23	0.62
acpP---acrD	0.03	0.7	6.45	0
acpP---acrE	3.22	0.12	1.1	0.85
acpP---acrF	4.13	0.04	-20	0
acpP---aidB	4.78	0.01	6.77	0
acpP---alr	-0.58	0.45	-20	0
acpP---amiA	1.97	0.43	NA	NA
acpP---amiB	0.91	0.88	-0.92	0.39
acpP---amiC	-0.93	0.33	NA	NA
acpP---ampC	1.87	0.47	NA	NA
acpP---ampG	2.75	0.21	2.85	0.28
acpP---arcB	0.17	0.76	1.87	0.56
acpP---arnT	1.05	0.82	1.24	0.8
acpP---asmA	0.64	0.98	13.44	0
acpP---avtA	0.59	0.96	3.94	0.1
acpP---bacA	1.46	0.63	0.86	0.95
acpP---bcsA	2.56	0.26	NA	NA
acpP---bcsB	3.21	0.13	2.23	0.44
acpP---birA	1.97	0.43	-2.82	0.07
acpP---blr	-1.65	0.16	2.01	0.52
acpP---btuB	-1.87	0.12	-20	0
acpP---btuF	1.14	0.78	-1.44	0.26
acpP---caiA	-4.29	0	NA	NA
acpP---caiC	3.23	0.12	4.04	0.09
acpP---caiD	-20	0	NA	NA
acpP---cdh	0.49	0.91	4.66	0.04
acpP---cedA	1.42	0.65	NA	NA
acpP---cfa	-2.51	0.05	-1.16	0.33
acpP---cheA	-0.18	0.61	-20	0
acpP---cheW	-0.77	0.38	3.02	0.24
acpP---cheY	0.07	0.72	NA	NA
acpP---cheZ	2.02	0.42	1.07	0.87
acpP---cld	1.7	0.53	-20	0
acpP---cls	1.74	0.52	0.91	0.93
acpP---coaD	0.79	0.94	NA	NA
acpP---coaE	-0.32	0.55	NA	NA
acpP---cpsB	3.71	0.07	0.49	0.89
acpP---cpsG	3.75	0.06	2.23	0.44
acpP---cpxR	0.1	0.73	NA	NA
acpP---csgE	-1.87	0.12	NA	NA
acpP---csrA	0.9	0.89	5.59	0.01
acpP---cusC	0.79	0.94	-20	0
acpP---cusF	2.91	0.18	NA	NA
acpP---cyaR	-2.47	0.06	NA	NA
acpP---cydB	5.1	0.01	-0.52	0.51
acpP---cyoA	0.45	0.89	-20	0
acpP---cyoB	0.34	0.84	-1.87	0.18
acpP---cyoC	0.13	0.74	1.45	0.71
acpP---cyoD	-3.46	0.01	6.07	0.01
acpP---dacB	0.98	0.85	-20	0
acpP---dacD	0.83	0.93	-5.41	0
acpP---dadX	1.04	0.83	5.4	0.02
acpP---damX	-20	0	-20	0
acpP---ddg	-20	0	NA	NA
acpP---ddlB	-2.18	0.08	NA	NA
acpP---ddpA	0.05	0.71	-1.92	0.17
acpP---ddpB	1.99	0.43	NA	NA
acpP---ddpD	-0.21	0.59	NA	NA
acpP---ddpF	-0.51	0.47	1.34	0.76
acpP---ddpX	-0.37	0.53	-20	0
acpP---dgkA	0.34	0.84	NA	NA
acpP---dicF	-8.92	0	-0.83	0.42
acpP---dipZ	3.14	0.14	-0.5	0.52
acpP---dppC	0.66	0.99	NA	NA
acpP---dppF	2.42	0.29	NA	NA
acpP---dsbB	5.86	0	4.91	0.03
acpP---dsbC	13.88	0	NA	NA
acpP---dut	-20	0	NA	NA
acpP---ecnA	-0.14	0.62	NA	NA
acpP---ecnB	-0.2	0.6	-0.89	0.4
acpP---emrA	1.13	0.78	-20	0
acpP---emrB	7.19	0	-1.32	0.29
acpP---emtA	3.71	0.07	NA	NA
acpP---eno	0.47	0.9	0.08	0.73
acpP---entB	-1.6	0.17	-0.87	0.4
acpP---entD	0.77	0.95	3.67	0.13
acpP---entE	5.08	0.01	0.31	0.82
acpP---entF	1.68	0.54	4.13	0.08
acpP---envC	7.09	0	NA	NA
acpP---era	3.03	0.16	0.15	0.76
acpP---etp	-20	0	-20	0
acpP---exbB	2.64	0.23	10.34	0
acpP---exbD	2.61	0.24	1.32	0.77
acpP---fabB	3.76	0.06	8.09	0
acpP---fabI	4.39	0.02	-20	0
acpP---fabR	8.02	0	-1.38	0.27
acpP---fabZ	1.54	0.6	3.53	0.15
acpP---fadA	0.03	0.7	2.6	0.34
acpP---fadB	7.6	0	2.98	0.25
acpP---fadD	6.06	0	6.35	0
acpP---fadL	5.6	0	1.16	0.83
acpP---fcl	-3.05	0.02	2.73	0.31
acpP---fecA	2.67	0.23	NA	NA
acpP---fecB	-1.89	0.12	NA	NA
acpP---fecC	-0.24	0.58	NA	NA
acpP---fecD	0.57	0.95	-1.19	0.32
acpP---fecE	3.62	0.08	7.27	0
acpP---fepA	1.68	0.54	NA	NA
acpP---fepC	1.25	0.73	2.82	0.28
acpP---fepD	3.66	0.07	2.32	0.42
acpP---fepG	3.9	0.05	4.3	0.07
acpP---ffh	7.33	0	NA	NA
acpP---fhuA	0.97	0.86	3.1	0.22
acpP---fhuB	-0.43	0.5	-2.12	0.14
acpP---fhuC	-0.96	0.32	1.6	0.66
acpP---fhuD	7.61	0	2.49	0.37
acpP---fimC	2.85	0.19	2.14	0.47
acpP---fliL	-0.88	0.35	NA	NA
acpP---fliN	-1.16	0.27	NA	NA
acpP---fliP	0.63	0.98	0.41	0.86
acpP---fliR	0.04	0.7	1.05	0.87
acpP---folA	5.28	0.01	NA	NA
acpP---folC	2.71	0.22	2.97	0.25
acpP---folD	4.36	0.03	NA	NA
acpP---folE	4.04	0.04	-3.52	0.03
acpP---frdB	-0.4	0.52	NA	NA
acpP---frdC	-20	0	NA	NA
acpP---frdD	-0.66	0.42	NA	NA
acpP---frlB	1.94	0.44	2.02	0.51
acpP---ftsB	-1.28	0.24	3.09	0.23
acpP---ftsH	1.22	0.74	-20	0
acpP---ftsQ	-4.7	0	NA	NA
acpP---ftsW	-1.92	0.12	NA	NA
acpP---ftsX	-0.5	0.48	-2.52	0.09
acpP---ftsY	12.54	0	NA	NA
acpP---galF	-3.19	0.02	1.2	0.82
acpP---galU	1.45	0.64	0.45	0.88
acpP---gcvB	-0.16	0.61	-20	0
acpP---ggt	-0.09	0.64	7.25	0
acpP---glf	0.31	0.82	NA	NA
acpP---glgA	2.28	0.33	-20	0
acpP---glgB	0.85	0.92	NA	NA
acpP---glgC	3.54	0.08	1.37	0.75
acpP---glmM	-4.25	0	-5.04	0
acpP---glmS	1.63	0.56	-2.24	0.12
acpP---glmU	6.43	0	-1.22	0.31
acpP---glpA	-1.48	0.19	NA	NA
acpP---glpB	-15.62	0	NA	NA
acpP---glpD	-20	0	NA	NA
acpP---glpF	-0.56	0.46	0.89	0.94
acpP---glpK	-20	0	-20	0
acpP---gmd	0.31	0.82	1.21	0.81
acpP---gpsA	1.99	0.43	1.45	0.72
acpP---groL	1.7	0.54	NA	NA
acpP---gspC	2.77	0.21	NA	NA
acpP---gspD	5.87	0	NA	NA
acpP---gspE	1.41	0.66	NA	NA
acpP---gspF	5.98	0	-2.22	0.13
acpP---gspG	4.55	0.02	-4.63	0.01
acpP---gspH	1.3	0.71	-4.44	0.01
acpP---gspI	0.79	0.95	3.72	0.12
acpP---gspJ	0.52	0.92	1.9	0.55
acpP---gspK	3.16	0.13	NA	NA
acpP---gspO	1.62	0.57	4.13	0.08
acpP---gutQ	3.32	0.11	NA	NA
acpP---hemX	2.69	0.22	2.98	0.25
acpP---hemY	-1.12	0.28	NA	NA
acpP---hflC	1.03	0.83	-20	0
acpP---hflK	4.08	0.04	2.53	0.36
acpP---hflX	-20	0	NA	NA
acpP---htrL	3.05	0.15	-4.93	0
acpP---idi	-20	0	-20	0
acpP---iscS	3.43	0.1	NA	NA
acpP---ispB	-1.78	0.14	-4.95	0
acpP---ispD	3.36	0.11	1.93	0.54
acpP---ispE	-3.33	0.02	7.13	0
acpP---ispF	-0.88	0.35	NA	NA
acpP---ispG	0.3	0.82	NA	NA
acpP---kdsA	-2.49	0.06	1.87	0.56
acpP---kdsC	3.43	0.1	-20	0
acpP---kdsD	3.66	0.07	2.79	0.29
acpP---kdtA	3.71	0.07	-20	0
acpP---kefA	1.61	0.57	3.01	0.24
acpP---lamB	3.57	0.08	4.14	0.08
acpP---ldcA	3.01	0.16	3.16	0.21
acpP---lepB	1.89	0.46	7.17	0
acpP---lgt	1.72	0.53	NA	NA
acpP---lnt	6.36	0	-1.92	0.17
acpP---lolB	4.45	0.02	-3.22	0.04
acpP---lpp	5.3	0.01	0.93	0.92
acpP---lpxD	8.62	0	NA	NA
acpP---lpxM	-2.68	0.04	0.25	0.8
acpP---lspA	0.8	0.94	-20	0
acpP---macA	3.12	0.14	NA	NA
acpP---manA	1.73	0.52	NA	NA
acpP---manX	-2.27	0.08	NA	NA
acpP---manY	-0.99	0.32	NA	NA
acpP---manZ	2.3	0.33	NA	NA
acpP---maoC	-2.1	0.09	1.21	0.81
acpP---mdoB	0.04	0.7	-4.57	0.01
acpP---mdoG	-4.17	0	-20	0
acpP---mdoH	1.82	0.49	-0.23	0.61
acpP---mdtA	-7.37	0	-20	0
acpP---mdtB	0.1	0.73	NA	NA
acpP---mdtC	5.98	0	2.17	0.46
acpP---mdtE	4.73	0.01	1.62	0.65
acpP---mdtF	2.47	0.28	NA	NA
acpP---mepA	1.63	0.56	NA	NA
acpP---metK	14.85	0	7.92	0
acpP---micA	1.14	0.78	0.26	0.8
acpP---micC	-16.35	0	-3.37	0.03
acpP---micF	-0.6	0.44	6.11	0.01
acpP---minC	1.04	0.82	-0.14	0.65
acpP---minD	-6.23	0	-3.59	0.03
acpP---minE	1.33	0.69	-20	0
acpP---mltA	4.41	0.02	-20	0
acpP---mltB	6.73	0	NA	NA
acpP---mltC	1.01	0.84	3.52	0.15
acpP---motA	-20	0	NA	NA
acpP---motB	-7.25	0	-20	0
acpP---mpaA	1.46	0.63	0.97	0.91
acpP---mpl	3.51	0.09	NA	NA
acpP---mppA	0.92	0.88	-5.64	0
acpP---mrcA	2.29	0.33	1.21	0.81
acpP---mrdB	0.25	0.8	NA	NA
acpP---mreB	-2.48	0.06	-2.44	0.1
acpP---mreC	0.01	0.69	NA	NA
acpP---mreD	2.62	0.24	NA	NA
acpP---msbA	0.7	0.99	NA	NA
acpP---mscL	-1.96	0.11	1.36	0.75
acpP---mscS	3.02	0.16	-20	0
acpP---mtgA	0.59	0.96	-2.34	0.11
acpP---murA	4.44	0.02	NA	NA
acpP---murB	3.49	0.09	-20	0
acpP---murC	0.83	0.92	-5.45	0
acpP---murF	-8.73	0	-3.4	0.03
acpP---murG	4.95	0.01	NA	NA
acpP---murI	-0.74	0.39	NA	NA
acpP---nanA	4.28	0.03	-20	0
acpP---nanK	-20	0	NA	NA
acpP---nlpB	3.54	0.08	-20	0
acpP---nlpC	3.26	0.12	-2.8	0.07
acpP---nlpD	-1.22	0.25	6.49	0
acpP---nudD	7.62	0	0.82	0.97
acpP---ompC	4.87	0.01	NA	NA
acpP---ompN	1.73	0.52	6.01	0.01
acpP---ompW	-5.01	0	0.58	0.93
acpP---omrA	-3.74	0.01	-0.41	0.55
acpP---oppA	10.43	0	NA	NA
acpP---oppB	-20	0	-20	0
acpP---oppC	-20	0	NA	NA
acpP---oppF	5.06	0.01	NA	NA
acpP---osmC	6.95	0	3.26	0.2
acpP---oxyS	-3.43	0.01	-20	0
acpP---paaC	5.58	0	4.19	0.08
acpP---paaD	2.31	0.32	1.77	0.6
acpP---paaE	-1.33	0.23	3.53	0.15
acpP---paaF	1.26	0.73	1.43	0.72
acpP---paaG	0.71	0.98	3.18	0.21
acpP---paaH	3.42	0.1	NA	NA
acpP---paaJ	3.02	0.16	NA	NA
acpP---paaK	2.83	0.19	-20	0
acpP---pabB	3.11	0.14	2.43	0.38
acpP---panB	1.37	0.67	-20	0
acpP---panE	-0.49	0.48	NA	NA
acpP---pbpC	-1.3	0.23	-3.88	0.02
acpP---pbpG	0.37	0.85	-20	0
acpP---pgpB	-4.47	0	-20	0
acpP---pgsA	-1.53	0.18	-1.26	0.3
acpP---plsB	1.35	0.68	0.82	0.97
acpP---plsC	-0.01	0.68	1.72	0.62
acpP---ppiD	0.44	0.89	1.55	0.68
acpP---prc	-4.07	0	-20	0
acpP---psd	1.8	0.5	5.99	0.01
acpP---pssA	-4.53	0	-20	0
acpP---pta	-20	0	-20	0
acpP---ptsH	4.51	0.02	NA	NA
acpP---ptsI	-20	0	NA	NA
acpP---purB	2.28	0.33	-1.73	0.2
acpP---rfaB	2.93	0.17	NA	NA
acpP---rfaC	10.79	0	2.48	0.37
acpP---rfaD	1.23	0.74	3.52	0.15
acpP---rfaE	3.93	0.05	-1.28	0.3
acpP---rfaF	3.74	0.06	NA	NA
acpP---rfaG	-0.29	0.56	NA	NA
acpP---rfaJ	-8.39	0	-1.22	0.31
acpP---rfaK	1.92	0.45	-0.1	0.66
acpP---rfaL	-0.03	0.67	1.24	0.8
acpP---rfaP	3.8	0.06	-0.82	0.42
acpP---rfaQ	-0.31	0.55	0.21	0.78
acpP---rfaS	-0.26	0.57	-20	0
acpP---rfaY	-2.3	0.07	-3	0.05
acpP---rfaZ	2.46	0.28	0.9	0.94
acpP---rfbA	2.82	0.2	1.61	0.66
acpP---rfbB	2.82	0.19	1.82	0.58
acpP---rfbC	-0.83	0.36	NA	NA
acpP---rfbD	-0.13	0.63	-20	0
acpP---rfbX	2.22	0.35	1.48	0.71
acpP---rfe	2.88	0.18	NA	NA
acpP---rffA	-20	0	NA	NA
acpP---rffC	1.64	0.56	1.48	0.71
acpP---rffD	3.88	0.05	-0.34	0.58
acpP---rffG	2.64	0.24	3.02	0.24
acpP---rffH	0.77	0.95	1.56	0.67
acpP---rffM	5.57	0	1.34	0.76
acpP---rffT	6.29	0	2.8	0.29
acpP---rhsD	0.24	0.79	NA	NA
acpP---rmf	-0.98	0.32	NA	NA
acpP---rof	0.53	0.93	-1.57	0.23
acpP---rplU	-0.64	0.43	-5.15	0
acpP---rpoE	1.19	0.76	NA	NA
acpP---rpoS	1.94	0.44	NA	NA
acpP---rssA	0.55	0.94	NA	NA
acpP---rybB	-1.14	0.27	-20	0
acpP---sapA	1.83	0.48	NA	NA
acpP---sapB	2.45	0.28	0.86	0.95
acpP---sapC	1.87	0.47	NA	NA
acpP---sapF	5.87	0	NA	NA
acpP---sbmA	0.12	0.74	NA	NA
acpP---secB	-1.92	0.12	4.36	0.06
acpP---secE	3.76	0.06	3.3	0.19
acpP---secF	2.74	0.21	-20	0
acpP---secG	3.06	0.15	3.59	0.14
acpP---secM	1.44	0.64	NA	NA
acpP---secY	3	0.16	0.18	0.77
acpP---sgrS	-0.96	0.32	NA	NA
acpP---slt	10.49	0	1.53	0.69
acpP---slyB	1.42	0.65	-20	0
acpP---sohA	1.94	0.45	-20	0
acpP---spy	-2.24	0.08	1.42	0.73
acpP---surA	4.31	0.03	10.23	0
acpP---tap	4.46	0.02	-20	0
acpP---tar	-1.13	0.28	-3.83	0.02
acpP---tatA	0.12	0.74	-3.08	0.05
acpP---tatB	0.07	0.71	2.43	0.38
acpP---tatC	-0.52	0.47	-20	0
acpP---tatE	4.6	0.02	4.91	0.03
acpP---tig	6.43	0	3.74	0.12
acpP---tolC	0.99	0.85	-1.72	0.2
acpP---tolQ	-20	0	NA	NA
acpP---torT	3.42	0.1	NA	NA
acpP---trg	1.47	0.63	-20	0
acpP---trxA	-0.41	0.51	1.46	0.71
acpP---tsr	1.4	0.66	1.71	0.62
acpP---ttk	5.44	0	NA	NA
acpP---ubiA	-20	0	NA	NA
acpP---ubiB	6.87	0	0.31	0.82
acpP---ubiC	-0.36	0.53	NA	NA
acpP---ubiD	3.2	0.13	NA	NA
acpP---ubiE	-7.1	0	NA	NA
acpP---ubiH	3.83	0.06	2.39	0.4
acpP---ubiX	1.52	0.61	NA	NA
acpP---ugd	0.33	0.83	NA	NA
acpP---wbbH	-20	0	-20	0
acpP---wbbJ	-1.51	0.19	NA	NA
acpP---wbbK	5.75	0	-2.84	0.06
acpP---wcaA	2.21	0.35	1.97	0.53
acpP---wcaB	-0.15	0.62	-20	0
acpP---wcaC	2.82	0.19	-20	0
acpP---wcaD	1.6	0.58	-4.89	0
acpP---wcaE	0.83	0.92	3.96	0.1
acpP---wcaF	-0.67	0.42	4.77	0.04
acpP---wcaI	8.05	0	1.18	0.82
acpP---wcaJ	2.19	0.36	NA	NA
acpP---wcaK	1.44	0.64	0.37	0.85
acpP---wcaL	-0.52	0.47	-20	0
acpP---wcaM	1	0.85	NA	NA
acpP---wza	-3.59	0.01	0.72	0.99
acpP---wzb	-20	0	NA	NA
acpP---wzc	-2.49	0.06	-4.58	0.01
acpP---wzxC	0.61	0.97	-20	0
acpP---wzxE	-3.12	0.02	-1.53	0.24
acpP---wzyE	-2.39	0.06	-4.66	0.01
acpP---wzzE	1.99	0.43	-20	0
acpP---yaaJ	0.57	0.95	NA	NA
acpP---yaeF	-20	0	-20	0
acpP---yaeL	2.88	0.18	3.02	0.24
acpP---yajC	1.49	0.62	-0.03	0.69
acpP---yajI	5.66	0	-1.38	0.27
acpP---ybaY	-0.43	0.51	NA	NA
acpP---ybdA	2.72	0.22	NA	NA
acpP---ybeX	-20	0	NA	NA
acpP---ybgC	-20	0	-20	0
acpP---ybgF	8.35	0	-20	0
acpP---ybiV	0.09	0.72	5.96	0.01
acpP---ycbC	4.03	0.04	2.63	0.33
acpP---ycbS	2.54	0.26	0.59	0.94
acpP---ychM	2.86	0.19	NA	NA
acpP---ycjG	-0.04	0.67	3.16	0.21
acpP---yddL	-8.53	0	-20	0
acpP---ydgA	8.46	0	-5.23	0
acpP---ydgR	2.71	0.22	-5.11	0
acpP---ydhO	-0.6	0.44	-0.7	0.46
acpP---ydiD	1.9	0.46	-20	0
acpP---ydiO	0.45	0.89	7.23	0
acpP---yeaV	-0.04	0.66	NA	NA
acpP---yebA	2.13	0.38	-0.21	0.62
acpP---yehT	2.04	0.41	NA	NA
acpP---yehU	1.6	0.58	-2.4	0.11
acpP---yeiR	4.48	0.02	2.23	0.44
acpP---yeiW	4.62	0.02	NA	NA
acpP---yejO	0.13	0.74	3.63	0.14
acpP---yfaL	4.12	0.04	-2.56	0.09
acpP---yfaZ	4.47	0.02	-3.68	0.02
acpP---yfbE	-0.53	0.47	-0.57	0.5
acpP---yfbF	3.06	0.15	NA	NA
acpP---yfbG	-0.21	0.59	-20	0
acpP---yfbH	2.08	0.4	NA	NA
acpP---yfbJ	-1.5	0.19	-4.94	0
acpP---yfbW	-1.13	0.28	NA	NA
acpP---yfcX	2.68	0.23	NA	NA
acpP---yfcY	2.85	0.19	3.43	0.17
acpP---yfeW	-0.62	0.43	NA	NA
acpP---yfgA	-3.95	0.01	-20	0
acpP---yfgL	4.83	0.01	-20	0
acpP---yfhM	0.75	0.96	-1.85	0.18
acpP---yfiB	2.36	0.31	0.39	0.85
acpP---yfiH	6.86	0	1.33	0.76
acpP---yfiO	1.78	0.5	-20	0
acpP---ygaD	5.01	0.01	3.41	0.17
acpP---ygeD	1.02	0.83	2.44	0.38
acpP---yggU	1.4	0.66	NA	NA
acpP---ygiH	0.63	0.98	-20	0
acpP---yhbN	1.65	0.56	-3.78	0.02
acpP---yhcB	0.01	0.69	-20	0
acpP---yhhH	-1.93	0.12	NA	NA
acpP---yhjD	-5.14	0	-20	0
acpP---yhjR	1.64	0.56	NA	NA
acpP---yiaF	-2.28	0.07	0.98	0.9
acpP---yiaV	2.11	0.39	7.43	0
acpP---yibJ	-0.36	0.53	0.07	0.73
acpP---yidB	2.45	0.28	-0.67	0.47
acpP---yidC	2.62	0.24	-20	0
acpP---yihA	-20	0	-20	0
acpP---yiiU	-0.06	0.66	-20	0
acpP---yjaH	0.84	0.92	NA	NA
acpP---yjcH	1.07	0.81	NA	NA
acpP---yjcP	0.27	0.81	3.11	0.22
acpP---yjeI	2.23	0.35	NA	NA
acpP---yjfM	-20	0	-20	0
acpP---yjgK	2.02	0.41	-20	0
acpP---yjgP	2.95	0.17	1.44	0.72
acpP---yjgQ	-20	0	-20	0
acpP---yjhR	2.09	0.39	NA	NA
acpP---yjiY	1.82	0.49	1.92	0.54
acpP---yjjA	-2.42	0.06	NA	NA
acpP---ymgF	4.26	0.03	-20	0
acpP---ynaI	1.36	0.68	2.47	0.37
acpP---ynbB	2.25	0.34	2.02	0.51
acpP---yohG	2.38	0.3	-2.62	0.08
acpP---ypdA	0.54	0.94	2.9	0.27
acpP---ypdI	1.71	0.53	2.92	0.26
acpP---yraP	3.23	0.12	NA	NA
acpP---yrbB	2.18	0.36	-1.48	0.25
acpP---yrbL	3.29	0.11	NA	NA
acpP---ytfB	-0.24	0.58	-20	0
acpP---ytfM	2.08	0.4	-3.32	0.04
acpP---zapA	-3.89	0.01	NA	NA
acpP---zipA	-8.48	0	-20	0
acpS---aaeA	-20	0	-20	0
acpS---aaeB	2.78	0.2	-0.08	0.67
acpS---accA	1.05	0.82	0.2	0.78
acpS---accB	-8.14	0	-20	0
acpS---accC	1.81	0.49	8.86	0
acpS---accD	5.87	0	NA	NA
acpS---ackA	-20	0	-20	0
acpS---acrA	-3.95	0.01	0.39	0.85
acpS---acrB	-0.16	0.62	-1.64	0.22
acpS---acrD	-0.23	0.58	0.84	0.96
acpS---acrE	2.84	0.19	1.55	0.68
acpS---acrF	3.78	0.06	-20	0
acpS---aidB	0.79	0.94	4.35	0.06
acpS---alr	0.62	0.97	0.34	0.83
acpS---amiB	1.06	0.81	NA	NA
acpS---amiC	2.38	0.3	1.36	0.75
acpS---ampC	1.21	0.75	-1.19	0.32
acpS---ampG	2.65	0.23	4.18	0.08
acpS---arcB	-3.51	0.01	1.26	0.79
acpS---avtA	1.11	0.79	3.48	0.16
acpS---bacA	-0.77	0.38	1.85	0.57
acpS---bcsA	1.71	0.53	-1.17	0.32
acpS---bcsB	1.09	0.8	-2.19	0.13
acpS---birA	1.92	0.45	-4.75	0
acpS---blr	-20	0	-20	0
acpS---btuB	-3.46	0.01	0.52	0.91
acpS---btuF	0.04	0.7	-0.99	0.37
acpS---caiA	1.47	0.63	NA	NA
acpS---caiC	1.67	0.55	6.36	0
acpS---caiD	-20	0	NA	NA
acpS---cdh	-0.03	0.67	0.79	0.98
acpS---cheZ	0.71	0.99	1.14	0.84
acpS---coaD	-1.98	0.11	-20	0
acpS---coaE	-20	0	NA	NA
acpS---cpxR	0.47	0.9	NA	NA
acpS---csgE	1.95	0.44	NA	NA
acpS---csrA	-1.6	0.17	-1.84	0.18
acpS---cusC	2.76	0.21	NA	NA
acpS---cusF	2.19	0.36	NA	NA
acpS---cyaR	-3.39	0.01	NA	NA
acpS---cydB	4.96	0.01	3.55	0.15
acpS---cyoA	1.63	0.56	-20	0
acpS---cyoB	1.85	0.48	-20	0
acpS---cyoC	-0.44	0.5	2.59	0.34
acpS---dacB	0.62	0.97	0.04	0.71
acpS---damX	-8.63	0	NA	NA
acpS---ddlB	0.35	0.85	NA	NA
acpS---ddpA	1.09	0.8	-0.07	0.67
acpS---dgkA	3.28	0.12	NA	NA
acpS---dicF	-5.58	0	-20	0
acpS---dipZ	3.24	0.12	0.06	0.72
acpS---dppF	-1.95	0.11	-20	0
acpS---dsbB	-20	0	NA	NA
acpS---dsbC	0.67	1	NA	NA
acpS---dut	-20	0	NA	NA
acpS---ecnA	2.79	0.2	NA	NA
acpS---ecnB	2.65	0.23	3.47	0.16
acpS---emrA	-2.17	0.09	-1.18	0.32
acpS---emrB	4.12	0.04	-1.84	0.18
acpS---eno	0.55	0.94	0.97	0.91
acpS---entE	2.38	0.3	1.4	0.74
acpS---entF	0.46	0.9	0.45	0.88
acpS---envC	-6.16	0	-20	0
acpS---etp	-20	0	NA	NA
acpS---exbB	0.85	0.91	0.9	0.94
acpS---exbD	1.79	0.5	1.09	0.86
acpS---fabH	3.33	0.11	9.33	0
acpS---fabR	0.55	0.94	-2.09	0.14
acpS---fabZ	1.22	0.74	-1.03	0.36
acpS---fadA	1.51	0.61	0	0.7
acpS---fadB	1.63	0.56	0.49	0.9
acpS---fecA	1.76	0.51	NA	NA
acpS---fecE	-0.4	0.51	NA	NA
acpS---fepA	2.71	0.22	-20	0
acpS---fepD	1.74	0.52	11.84	0
acpS---ffh	-2.68	0.04	-6.04	0
acpS---fhuA	1.17	0.76	1.16	0.83
acpS---fhuB	0.44	0.89	-0.17	0.64
acpS---fhuD	2.36	0.31	NA	NA
acpS---fimC	0.87	0.9	3.38	0.17
acpS---fliL	-16.54	0	NA	NA
acpS---fliN	-20	0	NA	NA
acpS---fliP	-6.17	0	1.09	0.86
acpS---fliR	-5.62	0	0.84	0.96
acpS---folA	5.31	0.01	-1.4	0.27
acpS---folC	0.34	0.84	7.39	0
acpS---folD	0.61	0.97	-20	0
acpS---folE	3.75	0.06	0.83	0.97
acpS---frdB	-1.11	0.28	NA	NA
acpS---frdD	1.19	0.75	-1.04	0.36
acpS---frlB	0.34	0.84	-1.22	0.31
acpS---ftsH	0.98	0.85	NA	NA
acpS---ftsW	-20	0	NA	NA
acpS---ftsX	-1.17	0.27	-20	0
acpS---ftsY	-0.3	0.56	0.66	0.97
acpS---gcvB	-3.52	0.01	-20	0
acpS---ggt	-2.22	0.08	-0.88	0.4
acpS---glgB	0.34	0.84	-0.89	0.4
acpS---glgC	-0.89	0.34	-0.94	0.39
acpS---glmS	-0.4	0.52	-1.53	0.24
acpS---glmU	-0.04	0.67	-1.99	0.16
acpS---glpA	-4.16	0	NA	NA
acpS---glpB	-16.19	0	-20	0
acpS---glpD	-20	0	NA	NA
acpS---glpF	-0.49	0.48	3.88	0.11
acpS---glpK	0.68	1	2.59	0.34
acpS---gspD	1.41	0.66	2.25	0.44
acpS---gspE	2.19	0.36	NA	NA
acpS---gspG	0.44	0.89	-20	0
acpS---gspH	2.17	0.37	-0.76	0.44
acpS---gspI	1.21	0.75	-0.35	0.57
acpS---gspJ	0.49	0.91	2.76	0.3
acpS---gspK	3.46	0.09	NA	NA
acpS---gspO	1.21	0.74	14.47	0
acpS---gutQ	1.57	0.59	-20	0
acpS---hemX	0.9	0.89	2.78	0.3
acpS---hemY	2.01	0.42	-0.73	0.45
acpS---hflC	-1.33	0.23	2.06	0.5
acpS---hflK	-0.26	0.57	1.48	0.71
acpS---htrL	0.32	0.83	-0.21	0.62
acpS---iscS	-10.4	0	NA	NA
acpS---ispD	0.84	0.92	-20	0
acpS---ispF	-0.94	0.33	-3.63	0.02
acpS---kdsC	3.38	0.1	-0.24	0.61
acpS---kdsD	1.42	0.65	3.73	0.12
acpS---kdtA	0.34	0.84	NA	NA
acpS---kefA	2.48	0.28	1.19	0.82
acpS---lamB	0.37	0.86	1.55	0.68
acpS---lnt	3.3	0.11	-0.18	0.63
acpS---lpxD	0.17	0.76	-2.99	0.05
acpS---lspA	1.71	0.53	1.12	0.85
acpS---macA	4.08	0.04	NA	NA
acpS---manA	2.99	0.16	NA	NA
acpS---manX	-1.59	0.17	NA	NA
acpS---manZ	-2.79	0.04	NA	NA
acpS---mdoB	0.05	0.71	0.61	0.95
acpS---mdoG	1.65	0.56	-20	0
acpS---mdoH	1.95	0.44	4.97	0.03
acpS---mdtA	0.22	0.78	2.41	0.39
acpS---mdtC	1.05	0.82	NA	NA
acpS---mdtF	0.84	0.92	1.2	0.81
acpS---metK	1.45	0.64	-1.44	0.26
acpS---micA	-2.84	0.03	-2.56	0.09
acpS---micC	-5.48	0	-20	0
acpS---micF	-4.87	0	-0.81	0.42
acpS---minE	1.99	0.43	-5.75	0
acpS---mltA	0.24	0.79	2.34	0.41
acpS---mltB	1.61	0.57	0.8	0.98
acpS---mltC	0.67	1	1.74	0.61
acpS---motB	-0.23	0.59	-20	0
acpS---mpl	0.59	0.96	2.56	0.35
acpS---mrcA	-20	0	-20	0
acpS---mreC	-1.06	0.3	-20	0
acpS---mreD	-2.27	0.08	-1.51	0.25
acpS---msbA	3.28	0.12	NA	NA
acpS---mscS	1.56	0.59	-20	0
acpS---mtgA	2.08	0.4	-20	0
acpS---murA	2.73	0.22	NA	NA
acpS---murB	-0.36	0.53	NA	NA
acpS---murC	0.91	0.89	1.46	0.71
acpS---murF	4.17	0.03	2.02	0.51
acpS---murG	0.85	0.91	-0.54	0.51
acpS---murI	0.33	0.83	-20	0
acpS---mviN	1.7	0.54	0.22	0.79
acpS---nanA	2.3	0.32	-3.36	0.03
acpS---nlpD	0.5	0.92	11.88	0
acpS---omrA	-1.19	0.26	-5.81	0
acpS---oppA	4.11	0.04	2.1	0.48
acpS---oppB	-7.32	0	NA	NA
acpS---oppF	0.2	0.78	-20	0
acpS---oxyS	-1.5	0.19	-20	0
acpS---paaC	0.97	0.86	1.74	0.61
acpS---paaF	2.61	0.24	2.99	0.25
acpS---paaG	1.11	0.79	3.77	0.12
acpS---paaJ	1.11	0.79	1.02	0.89
acpS---paaK	-0.38	0.52	-20	0
acpS---panB	0.33	0.83	0.46	0.88
acpS---panE	0	0.68	NA	NA
acpS---plsB	1.58	0.58	NA	NA
acpS---plsC	-0.03	0.67	-20	0
acpS---plsX	-0.87	0.35	0.8	0.98
acpS---ppiD	2.79	0.2	-20	0
acpS---ptsH	-20	0	NA	NA
acpS---ptsI	-0.16	0.61	NA	NA
acpS---purB	1.76	0.51	-0.36	0.57
acpS---rfaB	-0.94	0.33	-0.16	0.64
acpS---rfaC	5.43	0	NA	NA
acpS---rfaD	5.03	0.01	-2.38	0.11
acpS---rfaE	-3.52	0.01	3.16	0.21
acpS---rfaF	0.81	0.93	NA	NA
acpS---rfaG	-0.45	0.5	-20	0
acpS---rfaJ	1.94	0.45	-20	0
acpS---rfaK	1.15	0.77	-3.39	0.03
acpS---rfaL	1.13	0.78	1.54	0.68
acpS---rfaP	1.55	0.6	6.06	0.01
acpS---rfaQ	0.5	0.92	-2.49	0.1
acpS---rfaS	1.48	0.63	0.98	0.9
acpS---rfaY	-20	0	-20	0
acpS---rfaZ	1.06	0.82	0.53	0.91
acpS---rfe	1.37	0.68	0.22	0.79
acpS---rffA	-0.97	0.32	-2.55	0.09
acpS---rffC	0.52	0.93	1.28	0.78
acpS---rffD	0.83	0.93	-0.18	0.63
acpS---rffG	1.31	0.7	-0.78	0.43
acpS---rffH	2.13	0.38	1.16	0.83
acpS---rffM	2.2	0.36	0.36	0.84
acpS---rffT	0.01	0.69	-1.27	0.3
acpS---rhsD	-0.31	0.55	1.84	0.57
acpS---rmf	2.7	0.22	NA	NA
acpS---rof	2.13	0.38	5.16	0.02
acpS---rssA	4.26	0.03	NA	NA
acpS---rybB	-10.4	0	-20	0
acpS---sapA	2.81	0.2	NA	NA
acpS---sapF	0.78	0.95	-20	0
acpS---sbmA	1.12	0.79	1.96	0.53
acpS---secB	1.28	0.72	0.96	0.91
acpS---secE	0.38	0.86	2.45	0.38
acpS---secF	0.78	0.95	-2.67	0.08
acpS---secG	1.67	0.55	NA	NA
acpS---secM	0.86	0.91	NA	NA
acpS---secY	1.48	0.63	-20	0
acpS---sgrS	-1.64	0.16	NA	NA
acpS---slt	2.36	0.31	6.18	0.01
acpS---surA	2.7	0.22	NA	NA
acpS---tar	-3.39	0.01	-20	0
acpS---tatA	-0.56	0.46	NA	NA
acpS---tatB	0.43	0.88	3.86	0.11
acpS---tatC	0.78	0.95	-7.5	0
acpS---tatE	2.59	0.25	2.56	0.35
acpS---tolC	0.09	0.72	-2.16	0.13
acpS---tolQ	2	0.42	1.95	0.54
acpS---torT	2.63	0.24	-20	0
acpS---trg	2.24	0.34	2.01	0.51
acpS---trxA	1.13	0.78	NA	NA
acpS---tsr	1.18	0.76	-3.15	0.04
acpS---ttk	-0.68	0.41	3.41	0.17
acpS---ubiA	1.03	0.83	NA	NA
acpS---ubiD	3.94	0.05	NA	NA
acpS---ubiE	6.09	0	2.99	0.25
acpS---ubiH	0.05	0.7	2	0.52
acpS---ubiX	2.87	0.19	NA	NA
acpS---wbbH	-0.22	0.59	-20	0
acpS---wcaI	-0.69	0.41	-20	0
acpS---wzb	-20	0	NA	NA
acpS---wzc	2.19	0.36	8.12	0
acpS---wzxE	-0.73	0.39	0.14	0.75
acpS---wzyE	0.65	0.99	3.58	0.14
acpS---wzzE	0.38	0.86	NA	NA
acpS---yaaJ	-0.98	0.32	NA	NA
acpS---yaeF	-20	0	-20	0
acpS---yajC	5.43	0	0.32	0.83
acpS---yajI	1.62	0.57	1.38	0.74
acpS---ybaY	1.15	0.77	NA	NA
acpS---ybdA	-17.87	0	NA	NA
acpS---ybeX	-20	0	-20	0
acpS---ybgC	1.16	0.77	-3.36	0.03
acpS---ybiV	0.48	0.91	0.57	0.93
acpS---ycbC	-0.7	0.41	3.16	0.21
acpS---ycbS	-1.58	0.17	-20	0
acpS---ychM	7.18	0	NA	NA
acpS---ycjG	2.51	0.27	1.13	0.84
acpS---ydgA	0.9	0.89	1.48	0.7
acpS---yehT	-0.42	0.51	NA	NA
acpS---yeiW	3.12	0.14	NA	NA
acpS---yfbW	0.77	0.95	-4.18	0.01
acpS---yfeW	-20	0	NA	NA
acpS---yfgA	-20	0	-20	0
acpS---yfgL	0.01	0.69	0.67	0.97
acpS---yfiB	0.41	0.87	4.09	0.08
acpS---yfiH	-20	0	-20	0
acpS---yfiO	2.35	0.31	-20	0
acpS---ygeD	2.86	0.19	7.23	0
acpS---yggU	1.41	0.66	-2.55	0.09
acpS---ygiH	0.93	0.88	1.1	0.86
acpS---yhbN	0	0.68	-20	0
acpS---yhcB	3.29	0.11	0.48	0.89
acpS---yhhH	0.32	0.83	0.81	0.97
acpS---yhjD	3.86	0.05	NA	NA
acpS---yhjR	0.98	0.85	4.34	0.06
acpS---yiaF	1.49	0.62	0.13	0.75
acpS---yiaV	2.64	0.23	NA	NA
acpS---yidB	1.78	0.51	1.98	0.52
acpS---yidC	-0.7	0.41	-20	0
acpS---yihA	0.68	1	-2.14	0.14
acpS---yiiU	0.84	0.92	1.67	0.64
acpS---yjaH	1.14	0.78	1.41	0.73
acpS---yjcH	5.5	0	NA	NA
acpS---yjcP	0.73	0.97	6.13	0.01
acpS---yjeI	-20	0	NA	NA
acpS---yjfM	-1.36	0.22	1.75	0.61
acpS---yjgK	0.84	0.92	-0.01	0.7
acpS---yjgP	-20	0	-20	0
acpS---yjgQ	-2.51	0.05	-1.64	0.22
acpS---yjhR	2.05	0.41	NA	NA
acpS---yjjA	1.41	0.66	-3.5	0.03
acpS---ymgF	-0.07	0.65	2.88	0.27
acpS---ynbB	-0.06	0.66	3.91	0.1
acpS---yraP	-20	0	-20	0
acpS---yrbB	-0.13	0.63	3.58	0.14
acpS---yrbL	-0.85	0.36	NA	NA
acpS---ytfB	1.37	0.67	-1.78	0.19
acpS---ytfM	1.73	0.52	-0.91	0.39
acpS---zapA	0.63	0.98	0.16	0.76
acpT---aaeA	0.15	0.75	NA	NA
acpT---aaeB	2.47	0.28	-1.81	0.19
acpT---accA	-1.93	0.12	-0.89	0.4
acpT---accB	0.51	0.92	-1.58	0.23
acpT---accD	-0.01	0.68	NA	NA
acpT---ackA	-0.36	0.53	NA	NA
acpT---acpP	0.27	0.8	3.43	0.17
acpT---acpS	1.3	0.71	-0.51	0.52
acpT---acrA	3.26	0.12	1.79	0.59
acpT---acrB	2.32	0.32	2.96	0.25
acpT---acrD	-20	0	-20	0
acpT---acrE	-0.19	0.6	1.3	0.77
acpT---acrF	0.36	0.85	0.65	0.96
acpT---amiA	-20	0	NA	NA
acpT---amiB	-0.53	0.47	1.69	0.62
acpT---ampC	3.74	0.06	NA	NA
acpT---ampD	1.4	0.66	2.82	0.28
acpT---ampG	1.04	0.83	1.54	0.68
acpT---ampH	1.14	0.78	1.22	0.81
acpT---arcB	-0.71	0.4	2.82	0.29
acpT---asmA	0.69	0.99	4.65	0.04
acpT---bacA	1.42	0.65	0.75	1
acpT---bcsA	-20	0	NA	NA
acpT---bcsB	1.17	0.77	1.48	0.7
acpT---betT	-0.89	0.35	5.54	0.01
acpT---birA	1.26	0.72	-0.56	0.5
acpT---blc	1.2	0.75	NA	NA
acpT---blr	0.54	0.93	-20	0
acpT---btuB	1.9	0.46	-20	0
acpT---btuF	1.16	0.77	3.24	0.2
acpT---caiA	1.76	0.51	NA	NA
acpT---caiC	0.72	0.98	1.4	0.73
acpT---caiD	-20	0	NA	NA
acpT---caiT	2.63	0.24	1.79	0.59
acpT---cedA	1.17	0.76	NA	NA
acpT---cheR	1.95	0.44	NA	NA
acpT---cheY	-2.09	0.1	NA	NA
acpT---cheZ	-2.57	0.05	NA	NA
acpT---cld	4.09	0.04	4.29	0.07
acpT---cls	1.84	0.48	0.99	0.9
acpT---coaE	1.23	0.74	NA	NA
acpT---cpxR	1.76	0.51	NA	NA
acpT---crcA	-1.96	0.11	-2.37	0.11
acpT---csgE	-0.54	0.46	NA	NA
acpT---csgG	-0.85	0.36	2.48	0.37
acpT---csrA	0.11	0.73	0.16	0.76
acpT---cusC	-0.11	0.64	NA	NA
acpT---cusF	0.65	0.99	NA	NA
acpT---cyaR	0.14	0.75	NA	NA
acpT---cydA	-0.17	0.61	0.08	0.73
acpT---cydB	-0.46	0.49	-0.11	0.66
acpT---cyoA	0.36	0.85	NA	NA
acpT---cyoB	0.82	0.93	1.85	0.57
acpT---cyoC	1.61	0.57	1.39	0.74
acpT---cyoD	1.24	0.73	-0.55	0.51
acpT---dacB	1.33	0.69	1.61	0.66
acpT---dacD	0.88	0.9	NA	NA
acpT---dadX	-1.57	0.18	-1.56	0.23
acpT---damX	0.73	0.97	NA	NA
acpT---ddlA	-0.65	0.42	2.52	0.36
acpT---ddlB	0.42	0.88	NA	NA
acpT---ddpA	3.29	0.11	NA	NA
acpT---ddpB	-0.73	0.4	NA	NA
acpT---ddpC	1.1	0.8	NA	NA
acpT---ddpX	0.87	0.9	1.33	0.76
acpT---degP	0.77	0.95	1.89	0.55
acpT---dgkA	2.56	0.25	NA	NA
acpT---dicF	-0.19	0.6	-1.33	0.29
acpT---dipZ	0	0.68	-0.92	0.39
acpT---dppC	3.35	0.11	NA	NA
acpT---dppF	0.17	0.76	NA	NA
acpT---dsbB	0.59	0.96	0.76	0.99
acpT---dsbC	-1.07	0.29	NA	NA
acpT---dut	-20	0	NA	NA
acpT---dxr	0.26	0.8	1.41	0.73
acpT---ecnA	0.69	0.99	NA	NA
acpT---emrB	0.03	0.7	-5.45	0
acpT---emtA	-1.07	0.29	NA	NA
acpT---eno	1.07	0.81	1.49	0.7
acpT---entB	0.94	0.87	1.77	0.6
acpT---entE	-1.46	0.2	0.22	0.79
acpT---entF	1.26	0.72	-20	0
acpT---era	-0.04	0.67	-2.65	0.08
acpT---etp	1.35	0.69	NA	NA
acpT---exbB	-2.03	0.1	-0.04	0.69
acpT---exbD	-1.21	0.26	3.12	0.22
acpT---fabB	-0.47	0.49	1.06	0.87
acpT---fabD	-2.1	0.09	NA	NA
acpT---fabF	-0.97	0.32	-0.6	0.49
acpT---fabH	-2.88	0.03	-0.32	0.58
acpT---fabI	-0.02	0.68	NA	NA
acpT---fabZ	-0.23	0.59	0.82	0.97
acpT---fadE	-1.18	0.26	2.4	0.39
acpT---fecA	-1.88	0.12	NA	NA
acpT---fecB	0.06	0.71	NA	NA
acpT---fecC	4.48	0.02	NA	NA
acpT---fecD	1.03	0.83	NA	NA
acpT---fecE	1.02	0.84	NA	NA
acpT---fepA	-1.52	0.18	-0.2	0.63
acpT---fepB	0.6	0.96	NA	NA
acpT---fepC	0.3	0.82	NA	NA
acpT---fepD	-1.11	0.28	0.44	0.88
acpT---fepG	4.93	0.01	4.97	0.03
acpT---fes	0.21	0.78	NA	NA
acpT---ffh	0.18	0.76	-3.45	0.03
acpT---fhuA	1.32	0.7	0.81	0.97
acpT---fhuC	0.91	0.88	NA	NA
acpT---fhuD	-0.17	0.61	NA	NA
acpT---fimC	1.79	0.5	NA	NA
acpT---fliL	-14.72	0	NA	NA
acpT---fliN	0.95	0.87	NA	NA
acpT---fliP	-1.03	0.3	0.96	0.91
acpT---fliR	0.31	0.83	0.92	0.93
acpT---folA	0.6	0.96	0.78	0.98
acpT---folC	-4.46	0	NA	NA
acpT---folD	-1	0.31	0.49	0.89
acpT---folE	-1.97	0.11	1.8	0.59
acpT---frdB	0.28	0.81	NA	NA
acpT---frdC	-20	0	-20	0
acpT---frdD	-0.2	0.6	NA	NA
acpT---frlB	-2.23	0.08	0.85	0.96
acpT---ftsK	0.63	0.98	NA	NA
acpT---ftsQ	2.33	0.32	NA	NA
acpT---ftsW	-20	0	NA	NA
acpT---ftsZ	0.18	0.76	NA	NA
acpT---galK	0.58	0.95	1.64	0.64
acpT---galT	0.77	0.95	NA	NA
acpT---galU	-20	0	-20	0
acpT---gcvB	-0.83	0.36	-7.12	0
acpT---glgA	-2.63	0.05	NA	NA
acpT---glgB	-0.35	0.53	NA	NA
acpT---glgC	0.52	0.92	-0.5	0.52
acpT---glmS	2.85	0.19	4.03	0.09
acpT---glmU	2.24	0.35	1.31	0.77
acpT---glpA	0.96	0.86	NA	NA
acpT---glpB	-20	0	-20	0
acpT---glpD	0.29	0.82	NA	NA
acpT---glpF	1.48	0.62	2.55	0.35
acpT---glpK	3.61	0.08	-20	0
acpT---gmhB	-1.33	0.23	NA	NA
acpT---groL	-0.71	0.4	NA	NA
acpT---gspC	0.4	0.87	NA	NA
acpT---gspD	-0.17	0.61	NA	NA
acpT---gspE	-1.07	0.29	NA	NA
acpT---gspG	-0.61	0.44	2.18	0.46
acpT---gspH	-0.03	0.67	-0.38	0.56
acpT---gspI	-1.57	0.18	NA	NA
acpT---gspJ	-0.78	0.38	NA	NA
acpT---gspK	-0.17	0.61	NA	NA
acpT---gspO	-2.01	0.1	-0.28	0.6
acpT---gutQ	2.06	0.4	0.93	0.92
acpT---hflK	-1.01	0.31	NA	NA
acpT---hofC	3.31	0.11	0.81	0.97
acpT---htrL	-20	0	NA	NA
acpT---imp	1.58	0.58	-20	0
acpT---iscS	-1.14	0.27	NA	NA
acpT---ispA	-0.85	0.36	4.31	0.07
acpT---ispG	0.06	0.71	NA	NA
acpT---ispH	1.45	0.64	NA	NA
acpT---kdsA	-1.01	0.31	0.8	0.98
acpT---kdsC	2.13	0.38	0.1	0.74
acpT---kdsD	-0.26	0.57	2.26	0.43
acpT---kdtA	2.24	0.34	1.64	0.64
acpT---kefA	0.19	0.77	0.66	0.97
acpT---lamB	-5.15	0	6.1	0.01
acpT---ldcA	1.02	0.84	NA	NA
acpT---lolB	0.17	0.76	NA	NA
acpT---lolC	-3.59	0.01	-1.67	0.21
acpT---lolE	-0.48	0.49	4.17	0.08
acpT---lpcA	0.64	0.98	0.17	0.77
acpT---lpxA	-0.05	0.66	-0.05	0.68
acpT---lpxB	-1.11	0.28	1.99	0.52
acpT---lpxC	1.97	0.44	0.81	0.97
acpT---lpxD	-1.95	0.11	1.3	0.78
acpT---lpxK	-0.23	0.58	0.81	0.97
acpT---macA	-2.48	0.06	NA	NA
acpT---manA	1.21	0.75	NA	NA
acpT---manX	-0.31	0.55	NA	NA
acpT---manY	1	0.84	NA	NA
acpT---manZ	-0.01	0.68	NA	NA
acpT---maoC	1.03	0.83	-2.34	0.11
acpT---mdoB	1.94	0.44	1.05	0.87
acpT---mdoG	-0.55	0.46	0.02	0.71
acpT---mdtB	1.42	0.65	NA	NA
acpT---mdtE	-0.11	0.64	1.09	0.86
acpT---mdtF	-20	0	NA	NA
acpT---mepA	0.08	0.72	-20	0
acpT---micA	-0.89	0.34	-1.82	0.19
acpT---micC	-0.58	0.45	NA	NA
acpT---micF	-1.05	0.3	-0.55	0.5
acpT---minD	-2.33	0.07	-2.4	0.11
acpT---minE	-0.11	0.64	-3.11	0.05
acpT---mltA	-2.78	0.04	0.3	0.82
acpT---mltB	3.25	0.12	0.66	0.97
acpT---mltC	-1.3	0.23	0.11	0.74
acpT---mltD	-20	0	-20	0
acpT---motA	0.16	0.76	NA	NA
acpT---mpaA	0.63	0.98	-0.31	0.59
acpT---mpl	1.99	0.43	1.5	0.7
acpT---mppA	1.88	0.47	NA	NA
acpT---mrcA	-1.31	0.23	-0.92	0.39
acpT---mrcB	-0.36	0.53	-0.23	0.62
acpT---mrdA	2.13	0.38	NA	NA
acpT---mreD	1.04	0.82	0.82	0.97
acpT---msbA	-1.81	0.13	NA	NA
acpT---mscL	1.67	0.55	NA	NA
acpT---mscS	-0.39	0.52	-0.28	0.6
acpT---mtgA	1.32	0.7	3.46	0.16
acpT---murA	-0.57	0.45	NA	NA
acpT---murB	-0.01	0.68	-0.24	0.61
acpT---murC	0.33	0.84	-0.02	0.69
acpT---murD	-3.1	0.02	0.07	0.73
acpT---murE	0.63	0.98	0.34	0.83
acpT---murG	0.69	0.99	0.79	0.98
acpT---mviN	-1.63	0.16	-2.53	0.09
acpT---nanA	-7.61	0	-2.02	0.15
acpT---nanK	2.02	0.42	-2.26	0.12
acpT---nlpB	0.01	0.69	-0.71	0.45
acpT---nlpC	1.89	0.46	NA	NA
acpT---nlpD	1.77	0.51	2.13	0.47
acpT---nlpE	-0.43	0.5	1.33	0.76
acpT---ompC	1.54	0.6	NA	NA
acpT---ompF	1.42	0.65	1.15	0.84
acpT---ompN	1.05	0.82	-1.4	0.27
acpT---ompW	-0.85	0.36	0.07	0.73
acpT---omrA	0.01	0.69	-3.13	0.05
acpT---oppA	1.24	0.73	1.94	0.54
acpT---oppC	-20	0	NA	NA
acpT---oppD	1.13	0.78	0.19	0.77
acpT---oppF	3.73	0.06	NA	NA
acpT---osmC	0.2	0.78	0.66	0.96
acpT---oxyS	1.37	0.67	-20	0
acpT---paaF	-1.25	0.25	NA	NA
acpT---paaG	1.04	0.82	NA	NA
acpT---paaH	-0.71	0.4	NA	NA
acpT---paaJ	2.43	0.29	-0.48	0.53
acpT---paaK	0.84	0.92	NA	NA
acpT---pabC	-2.83	0.03	NA	NA
acpT---panD	2.12	0.38	NA	NA
acpT---panE	1.27	0.72	NA	NA
acpT---pbpG	3.1	0.14	-0.09	0.67
acpT---pgpA	-2.75	0.04	-1.48	0.25
acpT---pgsA	-2.35	0.07	-0.86	0.41
acpT---phoE	-0.69	0.41	4.54	0.05
acpT---plsB	0.22	0.78	NA	NA
acpT---prc	-20	0	NA	NA
acpT---pta	-1.94	0.11	-1.62	0.22
acpT---ptsH	0.97	0.86	NA	NA
acpT---ptsI	1.09	0.8	NA	NA
acpT---purB	1	0.84	3.92	0.1
acpT---rfaC	-20	0	-20	0
acpT---rfaD	-20	0	NA	NA
acpT---rfaE	2.12	0.38	1.83	0.57
acpT---rfaF	-2.75	0.04	NA	NA
acpT---rfaK	-6.81	0	-2.33	0.11
acpT---rfaP	-20	0	NA	NA
acpT---rfaQ	-0.86	0.35	3.17	0.21
acpT---rfaZ	0.26	0.8	2.02	0.51
acpT---rfe	-1.28	0.24	NA	NA
acpT---rffC	0.63	0.98	2.05	0.5
acpT---rffD	4.2	0.03	-1.35	0.28
acpT---rffG	-3.23	0.02	NA	NA
acpT---rffT	-1.28	0.24	1.96	0.53
acpT---rhsD	-2.32	0.07	-0.38	0.56
acpT---rlpB	0.08	0.72	NA	NA
acpT---rmf	0.23	0.79	NA	NA
acpT---rne	-0.56	0.46	0.01	0.7
acpT---rplU	-0.95	0.33	-0.57	0.5
acpT---rpoE	-1.86	0.13	NA	NA
acpT---rpoS	-0.67	0.42	-4.12	0.01
acpT---rssA	0.72	0.98	NA	NA
acpT---rybB	0.36	0.85	-20	0
acpT---sapA	-1.31	0.23	NA	NA
acpT---sapB	0.07	0.72	-1.82	0.19
acpT---sapC	-0.43	0.5	NA	NA
acpT---sapD	1.96	0.44	NA	NA
acpT---sapF	1.74	0.52	NA	NA
acpT---secA	0.61	0.97	1.37	0.75
acpT---secB	-3.14	0.02	NA	NA
acpT---secD	-0.62	0.43	-0.48	0.53
acpT---secE	0.05	0.71	2.69	0.32
acpT---secF	-2.25	0.08	-20	0
acpT---secG	-0.52	0.47	NA	NA
acpT---secM	3.25	0.12	NA	NA
acpT---secY	1.11	0.79	0.49	0.89
acpT---sgrS	-0.95	0.33	NA	NA
acpT---slt	1.14	0.78	3.81	0.11
acpT---slyB	0.31	0.83	NA	NA
acpT---sohA	-1.91	0.12	NA	NA
acpT---spr	1.69	0.54	NA	NA
acpT---tar	-0.6	0.44	1.74	0.61
acpT---tatA	1.66	0.55	NA	NA
acpT---tatE	-1.66	0.16	6.35	0
acpT---tolB	-2.11	0.09	NA	NA
acpT---tolC	0.06	0.71	NA	NA
acpT---torT	-1.56	0.18	NA	NA
acpT---trg	1.06	0.82	NA	NA
acpT---trxA	0.48	0.9	NA	NA
acpT---tsr	0.82	0.93	-3.79	0.02
acpT---ubiA	-0.9	0.34	NA	NA
acpT---ubiB	2.53	0.26	NA	NA
acpT---ubiC	-0.21	0.6	NA	NA
acpT---ubiD	-0.31	0.55	NA	NA
acpT---ubiE	4.71	0.01	NA	NA
acpT---ubiX	3.91	0.05	0.24	0.8
[truncated: 233,035+ more rows]
