# Supplementary material for: Genetic Interaction Maps in Escherichia coli Reveal Functional Crosstalk among Cell Envelope Biogenesis Pathways
Source: PLoS Genet. 2011 Nov 17;7(11):e1002377. doi: 10.1371/journal.pgen.1002377 (PMC3219608; doi:10.1371/journal.pgen.1002377)
Supplement: Table S5 — Comparison of genetic interactions from two different growth conditions (rich and minimal medium, this study) to literature curated cell envelope gene pairs from low-throughput experimental studies. (XLSX) [file pgen.1002377.s024.xlsx]

## Sheet: Sheet1
Table S5. Comparison of genetic interactions from two different growth conditions (rich and minimal medium, this study) to literature curated cell envelope gene pairs from low-throughput experimental studies
Gene1---Gene2a	Chromosome distanceb	Previous interactionsc	PubMed_ID (Growth conditions)d	GI score		Commentsg
				RMe	MMf
cpxR__b3912__JW3883---ompA__b0957__JW0940	2134058	Alleviating	19160513 (LB_or_M9-glycerol)	-1.42501		False negative
degP__b0161__JW0157---sohA__b3129__JW3098	1550024	Aggravating	2407727 (high_temp)	-2.07065	-20	True positive RM & MM
dut__b3640__JW3615---ftsK__b0890__JW0873	1753495	Aggravating	18586941	-20		True positive RM
dut__b3640__JW3615---xerC__b3811__JW3784	185634	Aggravating	18586941	-20		True positive RM
dut__b3640__JW3615---xerD__b2894__JW2862	787629	Aggravating	18586941	-20		True positive RM
envC__b3613__JW5646---minC__b1176__JW1165	2019717	Aggravating	15165230	-1.57999		False negative, Sick RM
envC__b3613__JW5646---minD__b1175__JW1164	2018881	Aggravating	15165230	-4.7551	-20	True positive RM & MM
fabZ__b0180__JW0175---ftsH__b3178__JW3145	1521643	Alleviating	10048027 (high_temperature)	0.881465	-2.43375	False negative
ffh__b2610__JW5414---secA__b0098__JW0096	2008160	Aggravating	10085146	2.12533	0.568978	False negative
ftsK__b0890__JW0873---mukB__b0924__JW0907	39113	Aggravating	9829960	-3.45401		True positive RM
imp__b0054__JW0053---yfgL__b2512__JW2496	2063779	Aggravating	15851036 (fast_growth)	-20		True positive RM
kdsD__b3197__JW3164---gutQ__b2708__JW5431	511687	Aggravating	16765569,16199563	-11.7926	-20	True positive RM & MM
minE__b1174__JW1163---ttk__b3641__JW5641	2046267	Aggravating	15916962	-1.59954	0.242665	False negative, Sick RM
mrcA__b3396__JW3359---mrcB__b0149__JW0145	693517	Aggravating	2993822 (high_temperature),3906031 (high_temperature)	-3.8487		True positive RM
mrcA__b3396__JW3359---ycfM__b1105__JW5157	1693002	Aggravating	21183073	-20	-20	True positive RM & MM
mrcB__b0149__JW0145---ycfM__b1105__JW5157	996951	Aggravating	21183073	-0.202376	-1.26362	False negative, othe genetic background or condition
msbA__b0914__JW0897---rfaC__b3621__JW3596	1768939	Alleviating	19346244	7.78924		True positive, RM
mscS__b2924__JW2891---mscL__b3291__JW3252	1133519	Aggravating	10202137 (osmotic_downshock)	-0.287494	0.488011	False negative, other condition
nlpB__b2477__JW2462---imp__b0054__JW0053	2103566	Aggravating	15851030	-20		True positive RM
ompA__b0957__JW0940---degP__b0161__JW0157	837127	Alleviating	19160513 (M9-glycerol)	0.682221	1.77562	False negative
ompA__b0957__JW0940---pal__b0741__JW0731	239425	Aggravating	18677320 (M9-glycerol)	-20	-20	True positive RM & MM
ompA__b0957__JW0940---yraP__b3150__JW3119	2275789	Aggravating	19160513 (M9-glycerol)	-1.62602	2.78556	False negative, Sick RM
ompC__b2215__JW2203---degP__b0161__JW0157	2132672	Alleviating	12486051	2.1503	0.11136	True positive, RM
pal__b0741__JW0731---degP__b0161__JW0157	597181	Aggravating	19160513	-3.67446	0.455511	True positive RM
pgsA__b1912__JW1897---lpp__b1677__JW1667	235035	Alleviating	10629182	3.02887	-2.97888	True positive RM, not in MM
pssA__b2585__JW2569---cls__b1249__JW1241	1411024	Aggravating	2982784 (high_temperature)	-0.380662	-0.241962	False negative, other genetic background
rmf__b0953__JW0936---ompC__b2215__JW2203	1298676	Aggravating	9792800	-20		True positive RM
rof__b0189__JW0184---groL__b4143__JW4103	482659	Aggravating	9723924	-20		True positive RM
rpoE__b2573__JW2557---ompC__b2215__JW2203	392010	Aggravating	15774872(zinc)	-1.25723		False negative, other condition
rpoS__b2741__JW5437---cfa__b1661__JW1653	1120940	Aggravating	10411742 (acidic)	2.2308		False negative, other condition
rpoS__b2741__JW5437---csrA__b2696__JW2666	47413	Aggravating	10692369 (acetate)	2.74279	1.73486	False negative, other condition
secG__b3175__JW3142---secA__b0098__JW0096	1432251	Aggravating	9701825	-20		True positive RM
surA__b0053__JW0052---lpxD__b0179__JW0174	146269	Aggravating	11698367	-20		True positive RM
surA__b0053__JW0052---nlpB__b2477__JW2462	2102227	Aggravating	15968066	-20		True positive RM
surA__b0053__JW0052---ompA__b0957__JW0940	964733	Alleviating	19160513	-20		False negative
surA__b0053__JW0052---pal__b0741__JW0731	724787	Aggravating	18677320 (M9-glycerol)	2.35455		False negative, other condition
surA__b0053__JW0052---ppiD__b0441__JW0431	406437	Aggravating	9670013	-20		True positive RM
surA__b0053__JW0052---yfgL__b2512__JW2496	2062440	Aggravating	15968066	-20		True positive RM
surA__b0053__JW0052---yraP__b3150__JW3119	1402909	Aggravating	15968066	-4.23627		True positive RM
tolC__b3035__JW5503---acrA__b0463__JW0452	1951730	Aggravating	15491355	-7.66204		True positive RM
tolQ__b0737__JW0727---exbB__b3006__JW2974	2271267	Alleviating	2553680 (colicin)	7.48997		True positive RM
ttk__b3641__JW5641---ftsZ__b0095__JW0093	925716	Aggravating	20132438	2.82631	-6.62377	True positive MM, not in RM
ttk__b3641__JW5641---minC__b1176__JW1165	2047373	Aggravating	15916962	-0.171193	-0.825287	False negative
ttk__b3641__JW5641---minD__b1175__JW1164	2046537	Aggravating	15916962	-4.22502		True positive RM
ychM__b1206__JW5189---acpP__b1094__JW1080	107273	Aggravating	21070944	2.85572		False negative
ychM__b1206__JW5189---fabA__b0954__JW0937	243809	Aggravating	21070944	-2.4039		True postive RM
ychM__b1206__JW5189---fabG__b1093__JW1079	107720	Aggravating	21070944	6.4479		False negative
ychM__b1206__JW5189---fabH__b1091__JW1077	109412	Aggravating	21070944	-20		True postive RM
ychM__b1206__JW5189---fabI__b1288__JW1281	89585	Aggravating	21070944	2.38725		False negative
ychM__b1206__JW5189---fadA__b3845__JW5578	2297961	Aggravating	21070944	-2.24427		True postive RM
ychM__b1206__JW5189---fadB__b3846__JW3822	2299134	Aggravating	21070944	-5.8818		True postive RM
ychM__b1206__JW5189---fadD__b1805__JW1794	627395	Aggravating	21070944	0.66257		False negative
ychM__b1206__JW5189---fadE__b0221__JW5020	1017398	Aggravating	21070944	-8.25778		True postive RM
ychM__b1206__JW5189---fadL__b2344__JW2341	1204366	Aggravating	21070944	-1.32113		False negative, Sick RM
yfgA__b2516__JW2500---yhcB__b3233__JW5539	738546	Aggravating	18180259	-20	-20	True positive RM & MM
yfgL__b2512__JW2496---degP__b0161__JW0157	2189908	Aggravating	19160513	2.39467		False negative, other condition
yfiO__b2595__JW2577---imp__b0054__JW0053	1965548	Aggravating	15851030 (fast_growth)	-5.70979	2.7941	True positive RM, not in MM
ygiH__b3059__JW3031---plsX__b1090__JW5156	2053082	Aggravating	17645809	-3.26723	-2.21073	True positive RM & MM
yiiU__b3928__JW3899---ftsZ__b0095__JW0093	1233471	Aggravating	18394147	-0.126487	-3.14264	True positive MM, False negative RM
yraP__b3150__JW3119---pal__b0741__JW0731	2128982	Alleviating	19160513	1.21797		False negative, other condition
yfgA__b2516__JW2500---minC__b1176__JW1165	1412830	Aggravating	15165230	-2.11025	-0.00641923	True positive RM, not in MM
yfgA__b2516__JW2500---minD__b1175__JW1164	1413549	Aggravating	15165230	-20	-20	True positive RM & MM
a Literature curated gene pairs which displayed a genetic interaction under specific growth condition
b Chromosomal distance between two genes
c Previously known GI displaying an aggravating or an alleviating phenotype
d Pubmed ID reference from where the information has been extracted as well the growth condition in which the gene pair is tested is given in parenthesis.
If there is no indication of growth condition in parenthesis it implies that the gene pair is tested in LB rich media.
e RM, rich media. The number indicates the GI scores (E-score) for a specific gene pair in rich media growth condition.
Negative E-scores correspond to aggravating interactions, while positive E-scores to alleviating interactions.
f MM, minimal media. The number indicates the GI scores (E-score) for a specific gene pair in minimal media growth condition.
The empty cell represent that either there is no E-score generated for that gene pair or the pair was not tested.
g Indicates whether we obtained a true positive or false negative GI from our E-MAP data under various growth conditions
when compared to the literature curated gene pairs.
