# Supplementary material for: Genetic Interaction Maps in Escherichia coli Reveal Functional Crosstalk among Cell Envelope Biogenesis Pathways
Source: PLoS Genet. 2011 Nov 17;7(11):e1002377. doi: 10.1371/journal.pgen.1002377 (PMC3219608; doi:10.1371/journal.pgen.1002377)
Supplement: Table S6 — Correlation coefficients for the genetic interaction profiles of each gene across all other genes in rich LB and in minimal medium growth conditions. (XLSX) [file pgen.1002377.s025.xlsx]

## Sheet: Table S6- trimmed
Table S6. Correlation coefficients for the genetic interaction profiles of each gene
across all other genes in rich LB and in minimal medium growth conditions
Gene1---Gene2	PCCa
	RM	MM
aaeA---alr	0.08	0.21
aaeA---caiD	0.24	NA
aaeA---caiE	0.11	0.18
aaeA---cheZ	0.15	-0.04
aaeA---ddlB	0.15	0.04
aaeA---emrD	-0.06	0.21
aaeA---fadD	0.07	0.19
aaeA---fcl	0.12	0.05
aaeA---fliL	0.18	NA
aaeA---ggt	0.29	0.31
aaeA---glpA	0.16	NA
aaeA---glpD	0.19	NA
aaeA---nlpB	0.33	0.47
aaeA---oxyS	0.09	0.36
aaeA---paaH	0.15	0.14
aaeA---panB	0.04	0.02
aaeA---rlpA	0.06	0.09
aaeA---rybB	0.06	0.37
aaeA---sgrS	0.32	NA
aaeA---wbbI	0.08	0.17
aaeA---wbbK	0.02	0.08
aaeA---wzb	0.25	0.41
aaeA---wzyE	0.23	0.26
aaeA---yaaJ	0.2	0.42
aaeA---yaaU	0.1	-0.01
aaeA---ybdA	0.16	NA
aaeA---yceG	0.01	-0.03
aaeA---ydiY	0.06	0.02
aaeA---yeiB	0	0.04
aaeA---yhcD	0.06	0.11
aaeA---yhjD	0.12	0.25
aaeA---yieG	0.12	0.1
aaeA---yifL	0.01	0.08
aaeB---aaeA	0.2	0.24
aaeB---acpS	0.14	0.17
aaeB---alr	0.22	0.26
aaeB---arcB	0.38	0.34
aaeB---caiD	0.27	NA
aaeB---caiE	0.18	0.16
aaeB---cheZ	0.42	0.04
aaeB---chiA	0.09	0.2
aaeB---cydB	0.06	0.04
aaeB---cyoB	0.17	0.13
aaeB---dacB	0.17	0.2
aaeB---damX	0.33	0.45
aaeB---ddlB	0.37	-0.1
aaeB---emrD	0.05	0.15
aaeB---fabI	0.13	0.25
aaeB---fadD	0.16	0.16
aaeB---fcl	0.25	0.3
aaeB---fecB	0.34	0.27
aaeB---fliL	0.36	NA
aaeB---ggt	0.22	0.23
aaeB---glpA	0.36	NA
aaeB---glpD	0.29	NA
aaeB---glpQ	0.18	0.27
aaeB---gmd	0.12	0.12
aaeB---gspA	0.12	0.33
aaeB---hflX	0	0.27
aaeB---htrL	0.14	0.27
aaeB---ispU	0.08	0.15
aaeB---lpxC	0.04	0.14
aaeB---lpxH	0.09	0.23
aaeB---mdlB	0.2	0.22
aaeB---mipA	0.12	0.2
aaeB---mscL	0.18	0.02
aaeB---mscS	0.12	0.24
aaeB---murA	0.23	0.2
aaeB---nlpB	0.24	0.23
aaeB---ompC	0.17	0.23
aaeB---oxyS	0.25	0.41
aaeB---paaH	0.36	0.33
aaeB---paaK	0.34	0.49
aaeB---pal	0.36	0.34
aaeB---panB	0.17	0.07
aaeB---pldA	0.18	0.32
aaeB---pldB	0.28	0.29
aaeB---rfaG	0.16	0.19
aaeB---rfaJ	0.22	0.31
aaeB---rffD	0.1	0.14
aaeB---rlpA	0.2	0.2
aaeB---rybB	0.29	0.37
aaeB---secY	0.12	0.24
aaeB---sgrS	0.4	NA
aaeB---spoT	0.24	0.34
aaeB---wbbI	0.23	0.3
aaeB---wbbK	0.11	0.16
aaeB---wzb	0.37	0.19
aaeB---wzyE	0.25	0.26
aaeB---yaaJ	0.37	0.35
aaeB---yaaU	0.21	0.15
aaeB---ybaW	0.16	0.33
aaeB---ybaY	0.39	0.45
aaeB---ybdA	0.36	NA
aaeB---yceG	0.18	-0.02
aaeB---yceK	0.2	0.28
aaeB---ycjG	0.18	0.18
aaeB---ydcO	0.13	0.28
aaeB---yddA	0.17	0.29
aaeB---ydiY	0.19	0.1
aaeB---yegE	0.14	0.23
aaeB---yeiB	0.2	0.08
aaeB---yfdI	0.19	0.31
aaeB---yfdV	0.27	0.42
aaeB---yfeO	0.18	0.29
aaeB---yfiB	0.2	0.26
aaeB---yhcD	0.14	0.24
aaeB---yhgN	0.3	0.39
aaeB---yhhH	0.29	0.25
aaeB---yhjD	0.15	0.14
aaeB---yhjE	0.15	0.36
aaeB---yhjR	0.16	0.11
aaeB---yhjV	0.11	0.27
aaeB---yidB	0.18	0.17
aaeB---yidC	0.11	0.26
aaeB---yieG	0.16	0.25
aaeB---yifL	0.12	0.3
aaeB---yihP	-0.01	0.31
aaeB---yjbF	-0.04	0.36
aaeB---yjcR	0.24	0.34
aaeB---yjeP	0.07	0.32
aaeB---yjgQ	0.13	0.22
aaeB---yjhA	0.16	0.38
aaeB---yjiO	0.27	0.45
aaeB---yohG	0.18	0.16
aaeB---yqcE	0.11	0.26
aaeB---yrbB	0.2	0.24
aaeB---ytfN	0.14	0.34
accA---aaeA	0.23	0.36
accA---aaeB	0.08	0.18
accA---acpS	0.42	0.55
accA---alr	0.02	0.18
accA---ansB	0.06	0.21
accA---arcB	0.12	0.22
accA---btuD	0.18	0.09
accA---caiD	-0.02	NA
accA---caiE	0.14	0.09
accA---cheZ	0.04	-0.08
accA---chiA	-0.11	0.06
accA---coaD	0.05	0.28
accA---cydB	0.11	0.1
accA---cyoB	0.21	0.54
accA---dacB	0.35	0.33
accA---damX	0.07	0.21
accA---ddlB	0.1	0.58
accA---dsbG	0	0.02
accA---emrD	0.01	0
accA---fabH	0.12	0.14
accA---fabI	0.41	0.25
accA---fadD	-0.01	-0.03
accA---fcl	0.09	0.05
accA---fecB	0.18	0.19
accA---fliL	-0.01	NA
accA---ftsE	-0.01	0.24
accA---galF	-0.03	-0.04
accA---ggt	0.13	0.43
accA---glmS	0.12	0.37
accA---glpA	0.09	NA
accA---glpD	0.01	NA
accA---glpQ	-0.02	0.14
accA---glpT	0.12	0.12
accA---gmd	0.03	0.21
accA---gspA	-0.05	0.33
accA---gspH	0.34	0.5
accA---gspK	0.25	NA
accA---gspM	0.01	0.08
accA---hemY	0.02	0.04
accA---hflX	0	0.33
accA---hlpA	-0.03	0.03
accA---htrL	0.14	0.3
accA---ispU	0.06	0.13
accA---lepA	-0.03	0.05
accA---lpxC	0.35	0.5
accA---lpxH	0.05	0.2
accA---mdlB	-0.05	0.11
accA---mdtE	0.25	0.4
accA---mdtI	0.14	0.06
accA---minD	0.13	0.34
accA---mipA	0.02	0.23
accA---mscL	0.1	-0.12
accA---mscS	0.18	0.32
accA---murA	0.39	0.17
accA---murF	0	0.13
accA---napD	0.04	0.02
accA---nfrA	0.11	0.08
accA---nlpB	0.27	0.38
accA---ompC	0.03	0.01
accA---oxyS	0.04	0.33
accA---paaE	-0.11	0.04
accA---paaH	0.11	0.21
accA---paaK	0.11	0.15
accA---pal	0.03	0.2
accA---panB	0.07	0.04
accA---pbpC	0.01	0.08
accA---pgsA	0.14	0.42
accA---pldA	-0.06	0.27
accA---pldB	0.05	0.08
accA---plsC	0.04	0.23
accA---rfaB	0.14	0.17
accA---rfaG	0.13	0.24
accA---rfaJ	0.01	0.15
accA---rfaS	0.1	0.07
accA---rffD	-0.01	0.05
accA---rffH	-0.09	0.05
accA---rlpA	0.09	-0.01
accA---rybB	0.01	0.35
accA---secY	0.3	0.4
accA---sgrS	0.14	NA
accA---sohA	0.12	0.17
accA---spoT	0.03	0.36
accA---sugE	0.11	0.18
accA---sulA	-0.02	0.02
accA---tolR	0.04	-0.04
accA---tonB	0.05	0.14
accA---tsx	0.1	0.05
accA---ugd	0.06	0.28
accA---ugpA	0	0.02
accA---ugpC	-0.02	0.16
accA---ugpE	0.01	0.03
accA---wbbI	0.09	0.19
accA---wbbK	0.07	0.19
accA---wcaF	0.03	0.14
accA---wcaL	0.06	0.16
accA---wzb	0.03	0.05
accA---wzxE	-0.03	0.06
accA---wzyE	0.14	0.31
accA---yaaJ	-0.01	0.04
accA---yaaU	0.03	0.19
accA---yaeT	0.02	0.35
accA---yagX	0.09	0.03
accA---yaiS	0.03	0.05
accA---yaiT	0.1	0.16
accA---yajG	0.08	0.22
accA---yajR	-0.11	0.09
accA---ybaW	0.01	0.06
accA---ybaY	-0.02	0.35
accA---ybbW	0.02	-0.01
accA---ybdA	0.04	NA
accA---ycdQ	0.06	0.29
accA---yceG	0.01	-0.05
accA---yceK	0	0.28
accA---ycjG	0.24	0.13
accA---ydcO	-0.13	0.24
accA---yddA	0.01	0.19
accA---ydeA	0.05	0.11
accA---ydgI	0.02	0.32
accA---ydhK	0.01	0.12
accA---ydiY	0.07	0.05
accA---ydjE	0.07	0.18
accA---ydjN	0.01	0.01
accA---yedE	0.06	0.1
accA---yegE	0.01	0.31
accA---yeiB	0.15	-0.05
accA---yfaW	0.06	0.03
accA---yfbG	0.06	0.1
accA---yfbS	0.04	0.16
accA---yfdI	0.02	0.2
accA---yfdV	0.05	0.05
accA---yfeH	0.03	0.08
accA---yfeO	-0.01	0.3
accA---yfgH	0.02	0.21
accA---yfgL	0.06	-0.05
accA---yfhM	0.1	0.07
accA---yfiB	0.06	0.11
accA---yhbN	0.06	0.23
accA---yhcD	0.1	0.05
accA---yhgE	0.05	0.13
accA---yhgN	-0.03	0.14
accA---yhhH	0.15	0.29
accA---yhjD	-0.03	-0.01
accA---yhjE	-0.02	0.23
accA---yhjR	0.21	-0.08
accA---yhjV	-0.09	0.24
accA---yhjY	-0.03	0.08
accA---yicJ	0.03	0.1
accA---yidB	0.01	0.09
accA---yidC	0.08	0.16
accA---yieG	-0.11	0.08
accA---yifK	0.09	0.18
accA---yifL	0.07	0.04
accA---yihP	-0.08	0.3
accA---yjbF	-0.05	0.22
accA---yjcD	-0.07	0.25
accA---yjcE	-0.08	0.04
accA---yjcR	-0.13	0.08
accA---yjdL	0	0.18
accA---yjeM	-0.05	0.31
accA---yjeP	-0.07	0.11
accA---yjgQ	0.03	0.25
accA---yjhA	0.01	0.18
accA---yjhB	0.13	0.09
accA---yjiJ	0.03	0.15
accA---yjiO	0.03	0.14
accA---yjiZ	0.05	-0.04
accA---yohG	0.24	0.29
accA---yojI	0	0.03
accA---yqcE	0.04	0.21
accA---yrbB	0.12	0.35
accA---ytfF	0	0.12
accA---ytfN	-0.11	0.32
accB---aaeA	0.19	0.18
accB---aaeB	0.25	0.21
accB---accA	0.16	0.35
accB---acpS	0.09	0.22
accB---alr	0.18	0.18
accB---ansB	0.37	0.43
accB---arcB	0.33	0.31
accB---btuD	0.26	0.2
accB---caiD	0.43	NA
accB---caiE	0.2	0.06
accB---cheZ	0.17	-0.25
accB---chiA	0.2	0.28
accB---coaD	0.1	0.43
accB---cydB	0.17	0.1
accB---cyoB	0.05	0.27
accB---dacB	0.2	0.3
accB---damX	0.36	0.41
accB---ddlB	0.43	0.09
accB---dppD	0.29	0.32
accB---dsbG	0.17	0.15
accB---emrD	-0.11	-0.01
accB---fabH	0.24	0.09
accB---fabI	0.11	0.21
accB---fadD	0.04	0
accB---fcl	0.22	0.15
accB---fecB	0.28	0.28
accB---fliL	0.41	NA
accB---ftsE	0.19	0.4
accB---galF	0.23	0.16
accB---ggt	0.14	0.13
accB---glmS	0.21	0.33
accB---glpA	0.35	NA
accB---glpD	0.29	NA
accB---glpQ	0.1	0.28
accB---glpT	0.09	0.09
accB---gmd	0.39	0.22
accB---gspA	0.32	0.36
accB---gspG	0.21	0.3
accB---gspH	0.19	0.29
accB---gspK	0.17	NA
accB---gspM	0.14	0.32
accB---hemY	0.06	0.17
accB---hflX	0.21	0.35
accB---hlpA	0.01	0.24
accB---htrL	0.11	0.19
accB---iscS	0.15	0.12
accB---ispU	0.21	0.2
accB---lepA	0.35	0.18
accB---lpxC	0.06	0.28
accB---lpxH	0.08	0.31
accB---mdlB	0.19	0.23
accB---mdtE	0.21	0.24
accB---mdtI	0.2	0.18
accB---minD	0.17	0.3
accB---mipA	0.1	0.23
accB---mscL	-0.01	-0.13
accB---mscS	0.08	0.22
accB---murA	0.17	0.4
accB---murF	0.01	0.32
accB---nanK	0.16	0.11
accB---napD	0.03	-0.03
accB---nfrA	0.05	0.21
accB---nlpB	0.25	0.3
accB---ompC	0.1	0.15
accB---oppB	0.36	0.26
accB---oxyS	0.16	0.3
accB---paaE	0.21	0.21
accB---paaH	0.28	0.4
accB---paaK	0.24	0.32
accB---pal	0.12	0.16
accB---panB	0.08	0.19
accB---pbpC	0.22	0.25
accB---pgsA	0.14	0.42
accB---pldA	0.34	0.32
accB---pldB	0.3	0.19
accB---plsC	0.32	0.35
accB---rfaB	0.18	0.17
accB---rfaG	0.2	0.24
accB---rfaJ	0.16	0.22
accB---rfaS	0.28	0.3
accB---rfaY	0.39	0.34
accB---rffD	-0.05	0.05
accB---rffH	0.01	0.17
accB---rffM	0.11	0.09
accB---rlpA	0.16	0.03
accB---rybB	0.18	0.35
accB---secY	0.12	0.2
accB---sgrS	0.34	NA
accB---sohA	0.16	0.41
accB---spoT	0.39	0.41
accB---sugE	0.19	0.14
accB---sulA	0	-0.06
accB---tolR	-0.11	-0.08
accB---tonB	0.06	-0.01
accB---trg	0.22	-0.24
accB---tsx	0.22	0.04
accB---ugd	0.35	0.27
accB---ugpA	0.06	0.26
accB---ugpC	0.16	0.23
accB---ugpE	0.28	0.21
accB---uidC	0.21	0.16
accB---wbbI	0.24	0.2
accB---wbbK	0.13	0.15
accB---wcaF	0.21	0.21
accB---wcaL	0.13	0.23
accB---wzb	0.38	0.06
accB---wzxE	0.31	0.18
accB---wzyE	0.23	0.28
accB---yaaJ	0.37	0.08
accB---yaaU	0.22	0.11
accB---yaeT	0.36	0.18
accB---yagX	0.07	0.2
accB---yaiS	0.14	0.2
accB---yaiT	0.33	0.35
accB---yajG	0.21	0.27
accB---yajR	0.15	0.14
accB---ybaW	0.17	0.14
accB---ybaY	0.29	0.45
accB---ybbW	0.22	0.13
accB---ybdA	0.31	NA
accB---ycdQ	0.22	0.2
accB---yceG	-0.01	-0.09
accB---yceK	0.29	0.21
accB---ycjG	0.06	0.11
accB---ydcO	0.29	0.23
accB---yddA	0.3	0.38
accB---ydeA	0.29	0.32
accB---ydgI	0.27	0.32
accB---ydhK	0.07	0
accB---ydiY	0.19	-0.01
accB---ydjE	0.45	0.3
accB---ydjN	0.24	0.11
accB---yedE	0.18	0.3
accB---yegE	0.2	0.28
accB---yeiB	0.1	0.15
accB---yfaW	0.14	0.05
accB---yfbG	0.28	0.28
accB---yfbS	0.2	0.21
accB---yfdI	0.33	0.31
accB---yfdV	0.24	0.11
accB---yfeH	0.28	0.22
accB---yfeO	0.33	0.37
accB---yfgH	0.18	0.18
accB---yfgL	0.08	-0.11
accB---yfhM	0.11	0.21
accB---yfiB	0.14	0.16
accB---ygfU	0.11	0.23
accB---yhbN	0.17	0.32
accB---yhcD	0.07	0.16
accB---yhgE	0.05	0.12
accB---yhgN	0.19	0.25
accB---yhhH	0.29	0.29
accB---yhjD	0.21	-0.02
accB---yhjE	0.3	0.41
accB---yhjR	0.02	-0.13
accB---yhjV	0.34	0.23
accB---yhjY	0.18	0.16
accB---yibH	0.29	0.38
accB---yicJ	0.13	0.26
accB---yidB	0.17	0.13
accB---yidC	0.11	0.29
accB---yieG	0.18	0.2
accB---yifK	0.12	0.21
accB---yifL	0.03	0.1
accB---yihP	0.36	0.33
accB---yjbF	0.29	0.3
accB---yjcD	0.3	0.35
accB---yjcE	0.28	0.1
accB---yjcR	0.1	0.12
accB---yjdL	0.18	0.28
accB---yjeM	0.34	0.35
accB---yjeP	0.23	0.26
accB---yjgQ	0.34	0.28
accB---yjhA	0.27	0.3
accB---yjhB	0.2	0.29
accB---yjiJ	0.28	0.22
accB---yjiO	0.21	0.21
accB---yjiZ	0	-0.02
accB---yohG	0.14	0.24
accB---yojI	0.19	0.05
accB---yqcE	0.08	0.3
accB---yraP	0.15	0.24
accB---yrbB	0.18	0.3
accB---yrbK	0.38	0.32
accB---ytfF	0.19	0.17
accB---ytfN	0.42	0.31
accC---aaeA	-0.07	-0.04
accC---aaeB	0.16	0.17
accC---accA	0.11	0.09
accC---accB	0.16	0.15
accC---ackA	-0.06	0.33
accC---acpS	0.11	0.25
accC---acrB	0.08	0.09
accC---alr	0.08	0.13
accC---ansB	0.07	0.35
accC---appB	-0.02	0.13
accC---arcB	0.05	0.18
accC---btuD	0	0.04
accC---btuF	0.06	0.03
accC---caiD	-0.02	NA
accC---caiE	0.02	0.16
accC---cheB	-0.06	0.18
accC---cheZ	0.02	0.15
accC---chiA	-0.04	0.24
accC---cirA	0.17	-0.08
accC---coaD	0.21	0.44
accC---cpsB	-0.06	0.25
accC---crcB	-0.04	0.11
accC---csgE	0.04	0.2
accC---cusA	-0.08	0.25
accC---cydB	0.06	0.17
accC---cydC	0.19	0.31
accC---cyoB	0.09	0.2
accC---dacB	0.06	0.26
accC---damX	0.05	0.3
accC---ddlB	0.12	0.13
accC---ddpA	0.11	0.16
accC---ddpX	0	0.1
accC---dppD	-0.06	0.29
accC---dsbA	0.08	0.23
accC---dsbG	-0.04	0.1
accC---emrA	0.12	0.19
accC---emrD	0.07	0.18
accC---entC	0.12	0.14
accC---entE	0.08	0.13
accC---exbB	0.06	0.21
accC---exbD	0.03	0.29
accC---fabA	0.26	0.35
accC---fabH	0.06	0.13
accC---fabI	0.23	0.47
accC---fadD	-0.01	0.01
accC---fcl	0.01	0.18
accC---fecB	0	0.33
accC---fepC	0.18	-0.02
accC---fhuA	0.01	-0.09
accC---fhuE	-0.13	0.19
accC---fimD	-0.09	0.29
accC---fiu	0.01	0.12
accC---fliL	0.03	NA
accC---folM	0.02	0.02
accC---frdA	0.05	0.1
accC---frdB	0	0.21
accC---frdC	0.01	-0.01
accC---frdD	0.02	0.26
accC---frlB	0.09	0.12
accC---ftsE	0.18	0.43
accC---galF	0.12	0.21
accC---ggt	-0.02	0.12
accC---glgC	0.03	0.21
accC---glmS	0.11	0.3
accC---glpA	0.09	NA
accC---glpD	-0.02	NA
accC---glpQ	0.05	0.17
accC---glpT	0.09	0.23
accC---gmd	0.03	0.36
accC---gspA	-0.08	0.31
accC---gspD	0.07	0.3
accC---gspG	0.05	0.19
accC---gspH	0.02	0.09
accC---gspJ	0.16	0.19
accC---gspK	0.06	NA
accC---gspM	0.05	0.1
accC---gspO	0.16	0.18
accC---hemX	0.04	0.07
accC---hemY	0.06	0.16
accC---hflX	-0.18	0.13
accC---hlpA	0.02	0.03
accC---hsrA	0.07	0.38
accC---htrE	0.04	0.08
accC---htrL	0.04	0.17
accC---iscS	0.02	0.16
accC---ispU	0.38	0.36
accC---kdsC	0.03	0.06
accC---kdsD	0.1	0.22
accC---kefA	0	0.01
accC---lamB	-0.02	0.1
accC---lepA	0	0.04
accC---lpxA	0.15	0.09
accC---lpxC	0.12	0.21
accC---lpxH	0.14	0.47
accC---mdlA	0.11	0.24
accC---mdlB	0.05	0.18
accC---mdtE	0.04	0.05
accC---mdtF	0.1	0.18
accC---mdtI	0.13	0.27
accC---mdtJ	0.11	0.22
accC---mdtL	0.15	0.07
accC---minD	0.22	0.27
accC---mipA	0.14	0.32
accC---mltB	0.21	0.15
accC---mltC	0.07	0.17
accC---motA	0	0.12
accC---motB	0.01	0.13
accC---mrcA	0.12	0.17
accC---mscL	-0.03	0.06
accC---mscS	0.04	0.16
accC---mtgA	0.14	0.18
accC---mtr	0.14	0.09
accC---murA	0.14	0.45
accC---murB	0.21	0.33
accC---murF	0.05	0.37
accC---nanA	0.11	0.22
accC---nanK	0.04	0.11
accC---napD	0.1	0.23
accC---nfrA	-0.05	0.05
accC---nlpB	0.01	0.17
accC---nlpE	0.11	0.05
accC---ompC	0.13	0.31
accC---ompL	0.03	0.31
accC---ompN	0.15	0.24
accC---ompT	0.12	0.06
accC---oppB	-0.05	0.14
accC---oxyS	0.01	0.09
accC---paaA	0.02	0.16
accC---paaB	0.08	-0.1
accC---paaE	-0.04	0.22
accC---paaH	0.07	0.32
accC---paaK	0.05	0.14
accC---pabB	0.04	0.16
accC---pal	0.13	0.22
accC---panB	-0.07	0.29
accC---panC	-0.03	0.16
accC---panE	0.07	0.17
accC---pbpC	0.08	0.18
accC---pgsA	0.06	0.32
accC---phoE	0.2	0.03
accC---pldA	-0.02	0.26
accC---pldB	0.23	0.24
accC---plsC	0.28	0.35
accC---pta	-0.04	0.26
accC---rfaB	0.16	0.26
accC---rfaG	0.02	0.14
accC---rfaJ	0.05	0.19
accC---rfaS	0.07	0.22
accC---rfaY	0.02	0.13
accC---rffD	-0.07	0.09
accC---rffH	0.12	0.05
accC---rffM	0.02	0.09
accC---rlpA	0.03	0.28
accC---rof	0.03	0.28
accC---rpoS	0.01	0.14
accC---rssA	0.11	0.19
accC---rybB	0.09	0.19
accC---sapF	0.05	0.19
accC---secG	0.07	0.13
accC---secY	0.18	0.22
accC---sfmC	0.06	0.17
accC---sfmD	0.04	0.2
accC---sgrS	0.02	NA
accC---sohA	-0.01	0.25
accC---spoT	0.01	0.36
accC---sugE	-0.03	0.21
accC---sulA	-0.04	-0.09
accC---tar	0.01	0.06
accC---tatE	0.02	0.01
accC---tolR	0.13	0.08
accC---tonB	0.07	0.11
accC---trg	0.08	-0.14
accC---tsx	0.01	0.3
accC---ubiE	0.03	0.25
accC---ubiF	0.06	0.22
accC---ugd	0.14	0.3
accC---ugpA	0.02	0.18
accC---ugpC	0.04	0.35
accC---ugpE	0.04	0.17
accC---uidC	-0.08	0.24
accC---wbbH	0.02	0.03
accC---wbbI	0.02	0.17
accC---wbbK	0.09	0.18
accC---wcaD	0.02	0.21
accC---wcaF	0.05	0.32
accC---wcaL	0.18	0.21
accC---wzb	0.02	-0.1
accC---wzxE	0.15	0.28
accC---wzyE	0.05	0.16
accC---yaaJ	0.08	-0.01
accC---yaaU	0.01	0.1
accC---yaeT	0.19	0.32
accC---yagX	0.13	0.25
accC---yahF	-0.04	-0.03
accC---yaiO	0.03	0.03
accC---yaiS	0.16	0.2
accC---yaiT	0.13	0.37
accC---yajG	0.01	0.17
accC---yajI	0.03	0.06
accC---yajR	0	0.09
accC---ybaL	-0.02	0.09
accC---ybaT	0.14	0.26
accC---ybaW	0.1	0.36
accC---ybaY	0.01	0.26
accC---ybbW	0.01	0.16
accC---ybbY	-0.01	0.2
accC---ybdA	0.02	NA
accC---ybhG	-0.05	0.11
accC---ybhI	-0.09	0.22
accC---ybiV	-0.01	0.05
accC---ybjL	0.03	0.12
accC---ybjP	0.06	0.12
accC---ycaD	0.13	0.1
accC---ycbS	-0.02	-0.02
accC---yccS	-0.08	0.22
accC---ycdQ	0.15	0.18
accC---yceG	0.08	-0.01
accC---yceK	-0.09	0.23
accC---ycfL	0.23	0.28
accC---ycfM	0.03	0.19
accC---ychP	-0.07	0.01
accC---ycjG	0.14	0.18
accC---ydcO	-0.07	0.1
accC---yddA	0	0.27
accC---yddL	0	0.19
accC---yddW	-0.13	0.14
accC---ydeA	0.08	0.34
accC---ydeK	0.09	0.15
accC---ydgA	-0.06	0.16
accC---ydgI	-0.16	0.11
accC---ydhK	-0.04	0.2
accC---ydiN	-0.08	0.05
accC---ydiY	0.02	0.19
accC---ydjE	0.11	0.36
accC---ydjN	0.09	0.24
accC---yedE	-0.06	0.19
accC---yegE	-0.06	0.33
accC---yehT	0.05	0.07
accC---yehU	0.2	0.14
accC---yeiB	0.02	0.21
accC---yeiM	0	0.32
accC---yfaL	0.01	0.05
accC---yfaW	-0.06	0.21
accC---yfbG	0.15	0.28
accC---yfbS	-0.09	0.35
accC---yfbW	0.22	0.23
accC---yfcJ	0.03	0.27
accC---yfdG	-0.03	0.29
accC---yfdH	-0.05	0.18
accC---yfdI	0.01	0.2
accC---yfdV	0.01	0.33
accC---yfeH	0.11	0.34
accC---yfeO	-0.05	0.18
accC---yfgH	-0.08	0.23
accC---yfgL	-0.01	0.09
accC---yfhM	-0.06	0.18
accC---yfiB	0.01	0.17
accC---ygaD	0.02	0.25
accC---ygeR	0.03	0.26
accC---ygfU	0.02	0.19
accC---ygiH	0.14	0.12
accC---ygjI	0.08	0.07
accC---ygjJ	0.12	0.12
accC---yhbN	0.1	0.37
accC---yhcD	0.05	0.14
accC---yhgE	0.03	0.31
accC---yhgN	0.01	0.24
accC---yhhH	0.06	0.19
accC---yhiI	0.04	0.1
accC---yhjD	0.05	-0.2
accC---yhjE	-0.12	0.34
accC---yhjR	0.14	0.26
accC---yhjV	-0.1	0.24
accC---yhjY	0.06	0.29
accC---yiaT	0.01	0.21
accC---yiaV	0.01	0
accC---yibH	-0.14	0.22
accC---yicJ	0.01	0.22
accC---yidB	0.01	0.1
accC---yidC	0.08	0.44
accC---yieG	-0.03	0.27
accC---yifK	-0.05	0.25
accC---yifL	0.07	0.17
accC---yihP	-0.13	0.18
accC---yiiU	0.1	0.19
accC---yjbF	-0.17	0.25
accC---yjcD	0.01	0.33
accC---yjcE	-0.05	0.13
accC---yjcH	0.12	0.14
accC---yjcR	-0.01	0.23
accC---yjdL	0.03	0.13
accC---yjeM	-0.02	0.23
accC---yjeP	-0.09	0.22
accC---yjgJ	0.07	0.23
accC---yjgQ	0.39	0.44
accC---yjhA	-0.05	0.17
accC---yjhB	0.06	0.25
accC---yjhF	0	0.08
accC---yjiJ	0.05	0.13
accC---yjiO	0.06	0.24
accC---yjiZ	0.22	0.02
accC---ymcA	0.09	0.23
accC---ymgF	0.06	0.01
accC---ynaI	0.21	0.14
accC---ynbB	0.03	0.1
accC---ynfM	0.17	0.1
accC---yohG	0.16	0.2
accC---yojI	0.04	0.12
accC---ypjA	-0.08	0.35
accC---yqcE	-0.04	0.3
accC---yraJ	-0.03	0.26
accC---yraP	0	0.25
accC---yrbB	0.15	0.24
accC---yrbK	0.2	0.39
accC---ytfF	-0.01	0.16
accC---ytfN	-0.07	0.27
accD---aaeA	-0.17	-0.34
accD---aaeB	-0.2	-0.03
accD---accA	0.08	-0.37
accD---accB	-0.25	0.29
accD---accC	0.1	-0.17
accD---ackA	-0.35	0.32
accD---acpP	-0.08	-0.38
accD---acpS	0.03	0.03
accD---acpT	-0.07	-0.45
accD---acrA	0.03	0.01
accD---acrB	-0.04	-0.53
accD---acrD	-0.26	0.04
accD---acrE	0.08	0.13
accD---acrF	-0.14	0.16
accD---agaS	-0.35	0.05
accD---aidB	-0.19	-0.13
accD---alr	-0.18	0.03
accD---amiA	-0.19	0.35
accD---amiB	0	0.41
accD---amiC	0.13	0.39
accD---ampC	0.09	0.85
accD---ampD	0.03	0.09
accD---ampG	0.11	0.49
accD---ampH	0.06	-0.09
accD---ansB	-0.36	0.09
accD---appB	-0.06	0.51
accD---appC	-0.16	-0.91
accD---arcB	-0.24	-0.01
accD---arnT	0.01	0.24
accD---asmA	0	0.42
accD---avtA	-0.02	0.08
accD---bacA	0.07	0.1
accD---bcr	-0.03	-0.23
accD---bcsA	-0.05	-0.51
accD---bcsB	0.06	0.37
accD---bcsC	-0.12	-0.04
accD---betT	0.09	0.01
accD---bglH	-0.16	0.23
accD---birA	-0.11	0.23
accD---blc	0.14	0.12
accD---blr	-0.24	-0.4
accD---btuB	-0.14	0.21
accD---btuC	-0.05	-0.92
accD---btuD	-0.12	-0.72
accD---btuF	0.02	-0.6
accD---caiA	-0.26	NA
accD---caiC	0.04	0.02
accD---caiD	-0.53	NA
accD---caiE	-0.04	-0.2
accD---caiT	-0.06	0.07
accD---ccmE	-0.09	-0.8
accD---cdh	-0.01	0.18
accD---cedA	-0.13	0.46
accD---cfa	-0.12	-0.21
accD---cheA	-0.22	-0.03
accD---cheB	-0.34	0.12
accD---cheR	-0.17	0.15
accD---cheW	-0.21	-0.04
accD---cheY	-0.12	-0.1
accD---cheZ	-0.14	-0.1
accD---chiA	-0.24	0.19
accD---cirA	0.02	0.74
accD---cld	-0.21	-0.82
accD---cls	0.05	0.33
accD---cmr	0.03	-0.7
accD---coaD	-0.13	-0.03
accD---coaE	-0.2	NA
accD---cpsB	0.03	0.21
accD---cpsG	-0.01	0.39
accD---cpxP	-0.08	-0.47
accD---cpxR	-0.02	NA
accD---crcA	-0.01	0.53
accD---crcB	-0.11	0.16
accD---csgE	0.01	-0.64
accD---csgF	-0.1	-0.04
accD---csgG	0.03	-0.18
accD---csrA	0.02	0.28
accD---cusA	-0.25	0.58
accD---cusB	-0.07	-0.85
accD---cusC	-0.06	-0.59
accD---cusF	0.01	-0.01
accD---cyaR	-0.37	NA
accD---cycA	-0.19	-0.15
accD---cydA	0.1	-0.38
accD---cydB	0.07	-0.19
accD---cydC	-0.28	-0.23
accD---cyoA	-0.12	-0.05
accD---cyoB	-0.03	-0.67
accD---cyoC	0.1	0.06
accD---cyoD	0.07	-0.25
accD---dacA	-0.19	-0.25
accD---dacB	0	0.1
accD---dacC	-0.15	-0.01
accD---dacD	-0.14	0.16
accD---dadX	0.02	0.09
accD---damX	-0.2	0.1
accD---dcrB	-0.02	0.33
accD---ddg	-0.21	-0.04
accD---ddlA	0	0.35
accD---ddlB	-0.23	-0.4
accD---ddpA	-0.15	-0.62
accD---ddpB	0.01	0.15
accD---ddpC	0.03	-0.47
accD---ddpD	0.08	-0.41
accD---ddpF	0.1	-0.1
accD---ddpX	-0.04	0.25
accD---degP	0.05	0.17
accD---dgkA	-0.01	0.06
accD---dicF	-0.43	-0.37
accD---dipZ	-0.2	-0.06
accD---dppA	-0.11	0.18
accD---dppB	-0.12	-0.1
accD---dppC	0.02	0.38
accD---dppD	-0.44	0.27
accD---dppF	-0.17	0.23
accD---dsbA	-0.01	-0.15
accD---dsbB	-0.35	0.1
accD---dsbC	-0.28	NA
accD---dsbG	-0.15	-0.79
accD---dut	-0.47	NA
accD---dxr	0.05	0.23
accD---dxs	0.01	0.14
accD---ecnA	-0.04	0.36
accD---ecnB	-0.06	0.45
accD---emrA	-0.2	0.46
accD---emrB	0.57	-0.55
accD---emrD	-0.04	0.79
accD---emrK	0.09	-0.19
accD---emrY	-0.02	-0.39
accD---emtA	0.07	0.29
accD---eno	-0.14	0.38
accD---entA	-0.13	0.76
accD---entB	0.03	-0.13
accD---entC	-0.03	-0.57
accD---entD	-0.14	-0.21
accD---entE	0.03	0.02
accD---entF	-0.08	-0.45
accD---envC	-0.22	0.49
accD---eptA	0.01	0.43
accD---era	0.03	0.07
accD---etp	-0.37	-0.19
accD---exbB	0.04	0.64
accD---exbD	0.03	-0.32
accD---fabA	-0.11	0.07
accD---fabB	0.06	0.29
accD---fabD	0.13	0.2
accD---fabF	-0.06	0.15
accD---fabG	0.21	0.2
accD---fabH	-0.13	-0.19
accD---fabI	0.04	0.71
accD---fabR	-0.17	-0.34
accD---fabZ	0.05	0.09
accD---fadA	-0.25	-0.07
accD---fadB	0.15	-0.4
accD---fadD	-0.06	-0.2
accD---fadE	0.02	-0.18
accD---fadL	0.1	0.76
accD---fcl	-0.13	0.5
accD---fdrA	-0.1	0.58
accD---fecA	-0.23	NA
accD---fecB	-0.19	0.56
accD---fecC	-0.2	0.31
accD---fecD	-0.16	0.42
accD---fecE	-0.06	-0.05
accD---fepA	-0.01	-0.5
accD---fepB	0.25	-0.49
accD---fepC	0.1	-0.58
accD---fepD	0.1	0.34
accD---fepE	-0.09	-0.05
accD---fepG	0.36	0.21
accD---fes	-0.15	0.75
accD---ffh	0.05	0.16
accD---fhuA	0.35	0.18
accD---fhuB	-0.24	0.03
accD---fhuC	-0.2	-0.22
accD---fhuD	-0.05	-1
accD---fhuE	-0.21	-0.05
accD---fimC	-0.05	0.06
accD---fimD	-0.34	-0.07
accD---fiu	-0.07	-0.78
accD---flgA	-0.08	-0.81
accD---flgJ	0.04	-0.06
accD---fliL	-0.39	NA
accD---fliN	-0.29	NA
accD---fliP	-0.14	-0.08
accD---fliR	-0.26	-0.18
accD---folA	0.03	0.17
accD---folC	-0.1	0.89
accD---folD	0.26	0.1
accD---folE	0.06	-0.16
accD---folM	-0.01	-0.42
accD---frdA	-0.27	-0.7
accD---frdB	-0.28	0.87
accD---frdC	-0.25	0.37
accD---frdD	-0.3	0.07
accD---frlB	0	-0.34
accD---ftsA	-0.18	0.08
accD---ftsB	-0.32	0
accD---ftsE	-0.23	0.65
accD---ftsH	-0.15	-0.01
accD---ftsK	0.07	-0.31
accD---ftsL	-0.11	0.55
accD---ftsQ	-0.21	0.39
accD---ftsW	-0.29	-0.54
accD---ftsX	-0.01	-0.15
accD---ftsY	0.06	0.15
accD---ftsZ	0.18	0.2
accD---galE	-0.07	-0.09
accD---galF	-0.1	0.24
accD---galK	0.06	0.13
accD---galT	0.09	0.16
accD---galU	0.02	0.4
accD---gcvB	-0.37	-0.03
accD---ggt	-0.17	-0.06
accD---gidB	0.05	-0.75
accD---glf	-0.36	-0.3
accD---glgA	0.01	0.19
accD---glgB	-0.11	0.28
accD---glgC	-0.13	0
accD---glmM	-0.42	-0.37
accD---glmS	-0.02	-0.1
accD---glmU	0	0.19
accD---glpA	-0.29	NA
accD---glpB	-0.36	-0.33
accD---glpD	-0.36	NA
accD---glpF	-0.03	-0.06
accD---glpK	-0.3	-0.22
accD---glpQ	0	0.51
accD---glpT	-0.03	-0.3
accD---gmd	-0.25	0.34
accD---gmhB	0.01	0.6
accD---gpsA	-0.19	-0.41
accD---groL	-0.29	NA
accD---gspA	-0.41	0.42
accD---gspC	-0.04	0.52
accD---gspD	-0.09	-0.57
accD---gspE	-0.12	0.46
accD---gspF	0.05	-0.09
accD---gspG	-0.06	-0.43
accD---gspH	-0.13	0.14
accD---gspI	0.01	-0.54
accD---gspJ	0.01	0.07
accD---gspK	-0.14	NA
accD---gspL	-0.08	-0.1
accD---gspM	0	0.42
accD---gspO	0.07	0.33
accD---gutQ	-0.1	-0.12
accD---hemX	0.1	-0.07
accD---hemY	-0.11	-0.03
accD---hflC	0.01	-0.8
accD---hflK	-0.13	-0.1
accD---hflX	-0.39	0.51
accD---hlpA	-0.2	-0.69
accD---hofC	0.12	0.36
accD---hsrA	-0.05	-0.14
accD---htrE	0.03	-0.44
accD---htrL	0.01	0.02
accD---idi	-0.41	0.12
accD---imp	-0.1	0.1
accD---iscS	-0.17	0.23
accD---ispA	0.18	0.06
accD---ispB	-0.4	-0.25
accD---ispD	-0.06	-0.29
accD---ispE	-0.13	-0.42
accD---ispF	-0.05	-0.02
accD---ispG	-0.03	-0.43
accD---ispH	-0.08	0.3
accD---ispU	-0.12	0.09
accD---kdsA	-0.04	0.14
accD---kdsB	-0.18	-0.12
accD---kdsC	0	-0.14
accD---kdsD	-0.18	-0.17
accD---kdtA	0.14	-0.12
accD---kefA	-0.04	-0.03
accD---lamB	-0.01	-0.29
accD---ldcA	-0.1	-0.4
accD---lepA	-0.29	0.46
accD---lepB	-0.28	-0.04
accD---lgt	-0.28	0.13
accD---lnt	-0.02	0.15
accD---lolA	-0.2	-0.04
accD---lolB	0.6	0.72
accD---lolC	-0.1	0.37
accD---lolD	0.08	0.27
accD---lolE	0.15	-0.2
accD---lpcA	0.23	-0.27
accD---lpp	-0.02	-0.63
accD---lpxA	0.3	0.17
accD---lpxB	0.05	0.13
accD---lpxC	0.16	0.22
accD---lpxD	0.09	0.07
accD---lpxH	-0.03	0.44
accD---lpxK	0.2	-0.07
accD---lpxL	-0.34	-0.3
accD---lpxM	-0.22	-0.14
accD---lspA	-0.01	-0.14
accD---macA	0	-0.94
accD---macB	0.13	-0.57
accD---manA	-0.08	NA
accD---manX	-0.17	NA
accD---manY	-0.34	NA
accD---manZ	-0.24	NA
accD---maoC	-0.07	-0.05
accD---mdlA	-0.08	0.44
accD---mdlB	-0.17	-0.29
accD---mdoB	0.02	-0.25
accD---mdoC	-0.18	-0.05
accD---mdoG	-0.29	0.15
accD---mdoH	0.02	-0.75
accD---mdtA	-0.19	0.64
accD---mdtB	-0.1	-0.48
accD---mdtC	0.09	0.1
accD---mdtD	0.17	-0.53
accD---mdtE	0.03	0.13
accD---mdtF	-0.06	0.59
accD---mdtH	0.05	0.45
accD---mdtI	-0.1	-0.06
accD---mdtJ	-0.04	-0.58
accD---mdtK	-0.23	0.13
accD---mdtL	0.13	0.29
accD---mepA	-0.14	-0.12
accD---metK	0.23	0.28
accD---micA	-0.15	-0.08
accD---micC	-0.59	0.04
accD---micF	-0.34	0.02
accD---minC	-0.12	-0.33
accD---minD	-0.05	0.08
accD---minE	-0.19	-0.2
accD---mipA	-0.16	-0.13
accD---mltA	0.03	0.15
accD---mltB	-0.2	0.05
accD---mltC	-0.04	-0.07
accD---mltD	-0.07	0.31
accD---motA	-0.24	0.4
accD---motB	-0.31	0.02
accD---mpaA	0.03	-0.22
accD---mpl	-0.03	0.13
accD---mppA	0.03	-0.02
accD---mraY	-0.08	-0.54
accD---mrcA	-0.21	0.1
accD---mrcB	0.15	0.09
accD---mrdA	0.11	-0.04
accD---mrdB	-0.31	-0.3
accD---mreB	-0.25	-0.75
accD---mreC	-0.12	-0.05
accD---mreD	-0.09	0.41
accD---msbA	0.26	0.16
accD---mscL	0	-0.76
accD---mscS	-0.11	0.04
accD---mtgA	-0.04	-0.11
accD---mtr	-0.04	0.36
accD---mukB	-0.01	-0.22
accD---murA	0.08	0.56
accD---murB	0.1	0.11
accD---murC	0.16	-0.07
accD---murD	0.44	-0.17
accD---murE	0.11	0.07
accD---murF	0.04	-0.11
accD---murG	0.17	-0.37
accD---murI	-0.13	0.05
accD---mviN	-0.05	0.06
accD---nanA	-0.02	0.07
accD---nanE	-0.08	-0.69
accD---nanK	-0.12	0.11
accD---napD	0	-0.34
accD---nfrA	-0.01	-0.05
accD---nfrB	0.13	-0.22
accD---nlpB	-0.01	0
accD---nlpC	0.05	0.32
accD---nlpD	0.07	0.11
accD---nlpE	0.04	0.22
accD---nudD	0.11	-0.2
accD---ompA	-0.14	0.07
accD---ompC	-0.03	0.18
accD---ompF	0.1	-0.07
accD---ompG	-0.04	-0.82
accD---ompL	-0.33	0.7
accD---ompN	-0.12	0.1
accD---ompT	-0.12	-0.52
accD---ompW	0.02	0.22
accD---ompX	-0.23	0.08
accD---omrA	-0.19	-0.11
accD---oppA	0.04	0.11
accD---oppB	-0.47	0.07
accD---oppC	-0.28	0.21
accD---oppD	-0.14	-0.34
accD---oppF	-0.19	0.34
accD---osmB	-0.12	-0.52
accD---osmC	-0.04	-0.03
accD---osmY	-0.22	-0.51
accD---oxyS	-0.2	-0.2
accD---paaA	0.08	-0.33
accD---paaB	0.13	-0.36
accD---paaC	0.06	-0.33
accD---paaD	0.04	-0.32
accD---paaE	-0.28	-0.05
accD---paaF	-0.1	-0.18
accD---paaG	-0.16	0.25
accD---paaH	-0.26	0.25
accD---paaJ	0.06	-0.23
accD---paaK	-0.16	0.3
accD---pabB	-0.08	-0.86
accD---pabC	-0.28	0.52
accD---pal	-0.17	-0.41
accD---panB	-0.14	0.2
accD---panC	-0.08	0.44
accD---panD	0.01	0.33
accD---panE	-0.18	0.02
accD---panF	-0.19	-0.07
accD---parE	-0.11	0.47
accD---pbpC	-0.18	-0.03
accD---pbpG	0.04	0.04
accD---pgpA	0.12	0.05
accD---pgpB	-0.17	0
accD---pgsA	-0.07	-0.12
accD---phoE	0.05	0.07
accD---pldA	-0.39	0.21
accD---pldB	-0.17	-0.07
accD---plsB	0	0.22
accD---plsC	-0.23	0.09
accD---plsX	-0.13	-0.35
accD---ppiD	0.05	-0.28
accD---pppA	-0.13	0.23
accD---prc	-0.3	-0.13
accD---psd	-0.1	0.02
accD---pssA	-0.51	-0.43
accD---pta	-0.28	0.34
accD---ptsH	-0.48	NA
accD---ptsI	-0.39	NA
accD---purB	0.03	-0.51
accD---rfaB	-0.1	0.01
accD---rfaC	-0.02	0.35
accD---rfaD	0.07	-0.36
accD---rfaE	-0.17	-0.42
accD---rfaF	-0.07	-0.35
accD---rfaG	-0.18	-0.45
accD---rfaI	-0.16	-0.38
accD---rfaJ	-0.18	-0.11
accD---rfaK	0.06	-0.05
accD---rfaL	-0.06	0.13
accD---rfaP	0.11	-0.56
accD---rfaQ	0	-0.32
accD---rfaS	-0.21	0.38
accD---rfaY	-0.4	-0.7
accD---rfaZ	0.04	0.18
accD---rfbA	-0.08	0.04
accD---rfbB	-0.02	-0.12
accD---rfbC	-0.17	-0.36
accD---rfbD	-0.09	0.09
accD---rfbX	0.03	-0.67
accD---rfe	-0.1	-0.04
accD---rffA	-0.3	0.08
accD---rffC	0.1	0.2
accD---rffD	-0.04	0.14
accD---rffE	-0.11	0.23
accD---rffG	-0.03	-0.56
accD---rffH	-0.03	0.72
accD---rffM	-0.09	-0.09
accD---rffT	-0.11	-0.17
accD---rhsA	-0.11	-0.13
accD---rhsD	-0.05	-0.24
accD---rhsE	0.02	-0.23
accD---rlpA	0.02	0.18
accD---rlpB	0.09	0.12
accD---rmf	-0.1	NA
accD---rne	0.08	-0.48
accD---rof	-0.1	-0.78
accD---rplU	-0.13	-0.14
accD---rplW	-0.19	0.15
accD---rpmA	-0.07	0.62
accD---rpoE	0.61	NA
accD---rpoS	-0.09	0.24
accD---rssA	0.01	-0.87
accD---rybB	-0.42	-0.11
accD---sapA	0	NA
accD---sapB	0.16	0.09
accD---sapC	0.04	NA
accD---sapD	-0.02	-0.12
accD---sapF	0.04	-0.08
accD---sbmA	0.11	0.02
accD---secA	-0.11	-0.01
accD---secB	-0.01	-0.57
accD---secD	0.02	0.15
accD---secE	-0.1	0.17
accD---secF	-0.14	0.17
accD---secG	-0.09	0.04
accD---secM	-0.08	0.13
accD---secY	0.05	-0.37
accD---sfmC	0.08	-0.21
accD---sfmD	0.06	-0.71
accD---sgrS	-0.32	NA
accD---slp	-0.17	0.61
accD---slt	0.06	-0.41
accD---slyB	-0.05	0.21
accD---smpA	-0.08	0.48
accD---sohA	-0.17	0.53
accD---spoT	-0.5	0.84
accD---spr	-0.03	-0.22
accD---spy	0	-0.29
accD---sugE	-0.15	0.24
accD---sulA	-0.04	-0.3
accD---surA	-0.22	-0.12
accD---tap	-0.1	-0.63
accD---tar	-0.2	-0.02
accD---tatA	0.23	-0.5
accD---tatB	0.31	-0.01
accD---tatC	-0.08	0.25
accD---tatE	-0.11	0.33
accD---tig	0.16	-0.02
accD---tolA	-0.05	-0.07
accD---tolB	-0.08	-0.18
accD---tolC	-0.22	-0.31
accD---tolQ	-0.07	-0.01
accD---tolR	0.12	-0.99
accD---tonB	-0.04	0.37
accD---torD	-0.09	-0.05
accD---torT	0.12	-0.03
accD---tpx	0.23	-0.23
accD---treA	-0.04	-0.36
accD---trg	-0.11	-0.53
accD---trxA	-0.14	0.58
accD---tsr	0.21	-0.2
accD---tsx	-0.1	0.6
accD---ttk	-0.11	0.16
accD---ubiA	-0.26	NA
accD---ubiB	0	0.27
accD---ubiC	-0.08	0.18
accD---ubiD	-0.06	0.59
accD---ubiE	-0.06	-0.57
accD---ubiF	0.08	-0.51
accD---ubiH	-0.16	0.73
accD---ubiX	-0.2	0.13
accD---ugd	-0.25	-0.04
accD---ugpA	-0.05	-0.02
accD---ugpB	-0.05	-0.54
accD---ugpC	-0.22	0.5
accD---ugpE	-0.24	-0.33
accD---uidC	-0.31	0.42
accD---vacJ	0.01	0.07
accD---wbbH	-0.23	-0.48
accD---wbbI	-0.22	-0.89
accD---wbbJ	-0.35	-0.39
accD---wbbK	-0.01	-0.37
accD---wcaA	0.12	-0.08
accD---wcaB	0.1	-0.01
accD---wcaC	0.01	-0.03
accD---wcaD	-0.14	0.27
accD---wcaE	-0.2	0.11
accD---wcaF	-0.22	0.22
accD---wcaI	-0.22	-0.82
accD---wcaJ	0.37	0.41
accD---wcaK	0.03	-0.76
accD---wcaL	0.02	0.48
accD---wcaM	0.03	-0.8
accD---wza	-0.2	-0.26
accD---wzb	-0.41	0.27
accD---wzc	-0.03	0.15
accD---wzxC	-0.31	-0.56
accD---wzxE	-0.17	-0.78
accD---wzyE	-0.21	0.22
accD---wzzE	-0.01	0.35
accD---xerC	-0.04	0.85
accD---xerD	-0.13	0.01
accD---yaaJ	-0.34	0
accD---yaaU	-0.12	-0.78
accD---yadE	-0.08	-0.02
accD---yaeF	-0.23	0.88
accD---yaeL	-0.23	-0.26
accD---yaeT	-0.14	-0.41
accD---yafD	0.08	0.06
accD---yafL	0.07	0.05
accD---yagG	0.27	-0.45
accD---yagX	-0.06	-0.3
accD---yahF	0.06	0.1
accD---yaiO	0.02	0.41
accD---yaiP	0.15	0.26
accD---yaiS	0.07	0.09
accD---yaiT	-0.22	0.34
accD---yaiU	-0.09	0.2
accD---yajC	0	-0.03
accD---yajG	-0.23	0.65
accD---yajI	-0.12	-0.1
accD---yajR	-0.11	-0.38
accD---ybaL	-0.02	-0.79
accD---ybaT	0.07	-0.02
accD---ybaW	-0.25	-0.85
accD---ybaY	-0.24	0.1
accD---ybbC	0.02	0.07
accD---ybbW	-0.17	-0.01
accD---ybbY	-0.14	0.37
accD---ybcH	-0.05	-0.29
accD---ybdA	-0.3	NA
accD---ybeD	0.71	0.56
accD---ybeX	-0.42	-0.39
accD---ybfM	-0.1	0.25
accD---ybfN	0.08	-0.69
accD---ybfO	0.1	-0.6
accD---ybgC	-0.25	-0.77
accD---ybgF	-0.13	-0.68
accD---ybgH	0.01	-0.06
accD---ybgP	-0.06	-0.16
accD---ybgQ	-0.02	-0.16
accD---ybhG	0.08	0.25
accD---ybhI	-0.2	0.03
accD---ybhO	0	-0.75
accD---ybiO	0.09	0.04
accD---ybiR	-0.08	-0.6
accD---ybiV	-0.16	0.23
accD---ybjG	-0.15	0.11
accD---ybjI	0.02	-0.49
accD---ybjJ	-0.11	0.47
accD---ybjL	-0.08	-0.26
accD---ybjP	0.03	-0.66
accD---ycaD	-0.06	-0.09
accD---ycaI	0.13	0.84
accD---ycaM	0.04	0.6
accD---ycaR	0.01	0.17
accD---ycbC	-0.05	-0.01
accD---ycbS	0.02	0.14
accD---yccC	0.02	0.28
accD---yccS	-0.09	0.01
accD---yccZ	-0.4	-0.46
accD---ycdQ	-0.27	-0.54
accD---ycdS	0.13	-0.27
accD---yceB	-0.03	0.43
accD---yceG	0.09	0.09
accD---yceK	-0.38	0.23
accD---ycfL	0.01	0.12
accD---ycfM	-0.11	-0.19
accD---ycfN	-0.02	-0.73
accD---ycfP	0.02	0.1
accD---ycgR	-0.04	-0.85
accD---ycgV	-0.25	-0.02
accD---ychM	-0.11	NA
accD---ychP	0.11	0.31
accD---ycjG	0.08	0.28
accD---ydcL	-0.13	-0.03
accD---ydcO	-0.4	0.44
accD---yddA	-0.37	0.45
accD---yddB	-0.1	-0.61
accD---yddL	-0.08	-0.05
accD---yddW	-0.29	0.85
accD---ydeA	-0.29	0.76
accD---ydeE	-0.09	0.57
accD---ydeK	-0.01	0.6
accD---ydeT	-0.42	0.22
accD---ydfJ	0.09	-0.39
accD---ydgA	-0.07	0.37
accD---ydgI	-0.44	0.35
accD---ydgR	-0.09	-0.12
accD---ydhA	0.12	-0.83
accD---ydhC	-0.13	0.17
accD---ydhJ	0.16	-0.08
accD---ydhK	-0.05	0.26
accD---ydhO	-0.04	0.3
accD---ydhP	0.02	-0.85
accD---ydiD	0.05	-0.45
accD---ydiM	0.08	-0.63
accD---ydiN	-0.15	-0.87
accD---ydiO	0.14	0.41
accD---ydiY	-0.07	-0.57
accD---ydjE	-0.23	0.27
accD---ydjK	0.16	0.37
accD---ydjN	-0.09	-0.91
accD---yeaN	0.06	0.63
accD---yeaV	-0.1	-0.08
accD---yeaY	0.02	0.1
accD---yebA	-0.27	-0.18
accD---yebQ	-0.18	0.38
accD---yedE	-0.18	0.45
accD---yeeF	-0.01	-0.08
accD---yeeO	-0.22	-0.13
accD---yegE	-0.26	0.31
accD---yegT	0.17	-0.09
accD---yehB	-0.01	0.14
accD---yehT	-0.15	0.07
accD---yehU	0	0
accD---yeiB	0	-0.33
accD---yeiH	0.18	-0.29
accD---yeiM	0	0.04
accD---yeiR	-0.06	-0.14
accD---yeiW	0.21	-0.42
accD---yejO	0	-0.09
accD---yfaL	0.11	-0.71
accD---yfaV	-0.04	0.03
accD---yfaW	-0.08	-0.82
accD---yfaZ	0.03	0.05
accD---yfbE	0.03	-0.06
accD---yfbF	-0.18	-0.6
accD---yfbG	-0.09	-0.36
accD---yfbH	0.09	0.54
accD---yfbJ	-0.23	-0.42
accD---yfbS	-0.23	0.7
accD---yfbW	-0.14	-0.47
accD---yfcC	-0.05	0.07
accD---yfcJ	-0.14	-0.07
accD---yfcU	-0.18	0.45
accD---yfcX	0.1	0.13
accD---yfcY	-0.17	-0.18
accD---yfdG	-0.03	-0.02
accD---yfdH	-0.14	0.52
accD---yfdI	-0.33	0.83
accD---yfdV	-0.21	-0.77
accD---yfeH	-0.23	0.61
accD---yfeN	-0.08	0.71
accD---yfeO	-0.54	0.68
accD---yfeW	-0.25	0.27
accD---yfgA	-0.42	0.1
accD---yfgH	-0.21	0.54
accD---yfgL	0.06	0.13
accD---yfhM	-0.08	0.46
accD---yfiB	-0.14	-0.49
accD---yfiH	-0.1	-0.12
accD---yfiO	-0.01	0.08
accD---ygaD	-0.1	0.36
accD---ygbN	-0.27	0.51
accD---ygcS	0.04	0.55
accD---ygeD	-0.16	0.34
accD---ygeR	-0.21	0.47
accD---ygfQ	-0.19	-0.71
accD---ygfU	-0.14	0.36
accD---yggU	-0.07	0.17
accD---ygiH	-0.1	0.19
accD---ygjI	0.02	-0.2
accD---ygjJ	0.02	-0.47
accD---yhaO	-0.02	0.42
accD---yhbN	-0.14	-0.3
accD---yhbT	-0.2	0.53
accD---yhcB	-0.01	-0.3
accD---yhcD	-0.05	0.11
accD---yhfK	-0.13	0.27
accD---yhfT	-0.2	0.92
accD---yhgE	0.02	0.07
accD---yhgN	-0.31	-0.51
accD---yhhH	-0.27	-0.32
accD---yhhS	-0.08	-0.22
accD---yhiI	-0.05	-0.06
accD---yhiM	-0.03	0.71
accD---yhiP	0.01	0.38
accD---yhjD	-0.23	0.46
accD---yhjE	-0.43	0.53
accD---yhjR	0.08	0.21
accD---yhjV	-0.49	0.53
accD---yhjX	-0.14	-0.07
accD---yhjY	-0.12	0.14
accD---yiaF	-0.08	0.01
accD---yiaT	0.06	0.14
accD---yiaV	-0.02	0.11
accD---yibD	-0.02	-0.09
accD---yibH	-0.5	0.03
accD---yibJ	-0.29	0.02
accD---yicJ	-0.24	0.57
accD---yicO	0	-0.18
accD---yidB	-0.01	-0.08
accD---yidC	0	0.46
accD---yidE	-0.22	0.47
accD---yidK	-0.1	0.47
accD---yieG	-0.19	0.33
accD---yifK	-0.12	0.59
accD---yifL	0.05	-0.56
accD---yihA	-0.21	-0.05
accD---yihN	-0.27	0.36
accD---yihP	-0.53	0.53
accD---yiiD	0	-0.22
accD---yiiU	0.01	-0.23
accD---yijE	0.07	-0.11
accD---yjaH	0.09	0.31
accD---yjbF	-0.4	0.26
accD---yjcD	-0.27	0.52
accD---yjcE	-0.27	0.36
accD---yjcH	-0.01	-0.51
accD---yjcP	-0.13	0.37
accD---yjcR	-0.15	-0.69
accD---yjdL	-0.12	0.22
accD---yjeI	-0.35	NA
accD---yjeM	-0.42	0.95
accD---yjeP	-0.31	0.24
accD---yjfM	-0.19	0.11
accD---yjgJ	-0.06	0.24
accD---yjgK	0.16	0.09
accD---yjgP	-0.33	0.06
accD---yjgQ	-0.28	-0.04
accD---yjhA	-0.42	0.98
accD---yjhB	-0.19	-0.99
accD---yjhF	-0.09	-0.61
accD---yjhR	-0.45	NA
accD---yjiJ	-0.25	0.88
accD---yjiO	-0.14	-0.2
accD---yjiY	-0.03	-0.31
accD---yjiZ	0	-0.85
accD---yjjA	0.02	0.34
accD---ylbH	-0.06	0.51
accD---yliI	0.11	0.18
accD---ymcA	0.01	-0.65
accD---ymgF	-0.24	0.3
accD---ynaI	-0.14	-0.6
accD---ynbB	0.07	0.05
accD---ynbE	-0.2	-0.95
accD---yncD	-0.09	-0.11
accD---ynfM	0.08	-0.29
accD---yohG	0.02	0.14
accD---yojI	-0.09	-0.5
accD---ypdA	-0.07	-0.47
accD---ypdI	-0.13	0.59
accD---ypjA	-0.38	0.55
accD---yqcE	-0.2	-0.68
accD---yqeG	0.09	-0.48
accD---yqhH	-0.06	0.84
accD---yqiG	-0.07	-0.03
accD---yraJ	-0.07	-0.05
accD---yraP	-0.31	0.23
accD---yrbB	-0.09	0.16
accD---yrbK	-0.24	-0.23
accD---yrbL	-0.09	NA
accD---ytfB	-0.04	0.4
accD---ytfF	-0.15	0.26
accD---ytfM	0.06	-0.46
accD---ytfN	-0.55	0.41
accD---zapA	-0.06	0.09
accD---zipA	0.22	-0.02
ackA---aaeA	0.2	0.19
ackA---aaeB	0.33	0.41
ackA---accA	-0.04	0.33
ackA---accB	0.25	0.39
ackA---acpS	0.07	0.25
ackA---alr	0.29	0.16
ackA---ansB	0.3	0.47
ackA---arcB	0.38	0.37
ackA---btuD	0.29	0.31
ackA---caiD	0.44	NA
ackA---caiE	0.18	0.05
ackA---cheZ	0.35	-0.09
ackA---chiA	0.25	0.3
ackA---coaD	0.08	0.54
ackA---cydB	0.1	0.31
ackA---cyoB	0.15	0.39
ackA---dacB	0.15	0.41
ackA---damX	0.43	0.66
ackA---ddlB	0.37	-0.21
ackA---dppD	0.27	0.69
ackA---dsbG	0.25	0.19
ackA---emrD	0.04	0.08
ackA---fabH	0.28	0.23
ackA---fabI	0.04	0.5
ackA---fadD	0.21	0.05
ackA---fcl	0.21	0.08
ackA---fecB	0.36	0.5
ackA---fliL	0.42	NA
ackA---ftsE	0.2	0.68
ackA---galF	0.22	0.17
ackA---ggt	0.26	0.24
ackA---glmS	0.14	0.39
ackA---glpA	0.35	NA
ackA---glpD	0.37	NA
ackA---glpQ	0.26	0.35
ackA---glpT	0.15	0.1
ackA---gmd	0.21	0.48
ackA---gspA	0.45	0.77
ackA---gspG	0.22	0.43
ackA---gspH	0.15	0.33
ackA---gspK	0.11	NA
ackA---gspM	0.08	0.36
ackA---hemY	0.17	0.26
ackA---hflX	0.33	0.7
ackA---hlpA	0.25	0.4
ackA---htrL	0.09	0.34
ackA---iscS	0.35	0.75
ackA---ispU	0.15	0.44
ackA---lepA	0.28	0.24
ackA---lpxC	-0.04	0.32
ackA---lpxH	0.11	0.58
ackA---mdlB	0.24	0.28
ackA---mdtE	0.06	0.35
ackA---mdtI	0.2	0.25
ackA---minD	0.13	0.56
ackA---mipA	0.32	0.44
ackA---mscL	0.07	0.07
ackA---mscS	0.23	0.42
ackA---murA	0.07	0.38
ackA---murF	0.04	0.4
ackA---nanK	0.12	0.26
ackA---napD	0.12	0.06
ackA---nfrA	0.16	0.11
ackA---nlpB	0.17	0.1
ackA---ompC	0.17	0.36
ackA---oppB	0.34	0.5
ackA---oxyS	0.31	0.55
ackA---paaE	0.18	0.27
ackA---paaH	0.34	0.61
ackA---paaK	0.36	0.48
ackA---pal	0.22	0.27
ackA---panB	0.19	0.5
ackA---pbpC	0.22	0.32
ackA---pgsA	0.08	0.44
ackA---pldA	0.38	0.61
ackA---pldB	0.19	0.25
ackA---plsC	0.3	0.43
ackA---rfaB	0.15	0.11
ackA---rfaG	0.18	0.37
ackA---rfaJ	0.17	0.39
ackA---rfaS	0.28	0.22
ackA---rfaY	0.36	0.51
ackA---rffD	-0.01	0.2
ackA---rffH	0.08	0.08
ackA---rffM	0.15	0.19
ackA---rlpA	0.17	0.18
ackA---rybB	0.37	0.65
ackA---secY	0.06	0.32
ackA---sgrS	0.43	NA
ackA---sohA	0.42	0.72
ackA---spoT	0.33	0.7
ackA---sugE	0.2	0.18
ackA---sulA	0.16	-0.02
ackA---tolR	-0.04	0.05
ackA---tonB	0.13	0.11
ackA---trg	0.19	-0.07
ackA---tsx	0.31	0.19
ackA---ugd	0.3	0.41
ackA---ugpA	-0.03	0.23
ackA---ugpC	0.24	0.52
ackA---ugpE	0.3	0.29
ackA---uidC	0.26	0.41
ackA---wbbI	0.26	0.34
ackA---wbbK	0.16	0.23
ackA---wcaF	0.26	0.2
ackA---wcaL	0.15	0.3
ackA---wzb	0.47	0.25
ackA---wzxE	0.21	0.23
ackA---wzyE	0.31	0.48
ackA---yaaJ	0.41	0.53
ackA---yaaU	0.25	0.15
ackA---yaeT	0.21	0.54
ackA---yagX	0.06	0.16
ackA---yaiS	0.11	0.41
ackA---yaiT	0.29	0.53
ackA---yajG	0.3	0.51
ackA---yajR	0.22	0.33
ackA---ybaW	0.32	0.42
ackA---ybaY	0.42	0.42
ackA---ybbW	0.22	0.32
ackA---ybdA	0.39	NA
ackA---ycdQ	0.32	0.46
ackA---yceG	-0.01	-0.17
ackA---yceK	0.35	0.49
ackA---ycjG	0.05	0.17
ackA---ydcO	0.24	0.45
ackA---yddA	0.3	0.48
ackA---ydeA	0.27	0.43
ackA---ydgI	0.37	0.61
ackA---ydhK	0.28	0.35
ackA---ydiY	0.3	0.08
ackA---ydjE	0.28	0.44
ackA---ydjN	0.24	0.04
ackA---yedE	0.33	0.5
ackA---yegE	0.39	0.68
ackA---yeiB	0.2	0.2
ackA---yfaW	0.32	0.23
ackA---yfbG	0.17	0.34
ackA---yfbS	0.37	0.56
ackA---yfdI	0.18	0.47
ackA---yfdV	0.33	0.37
ackA---yfeH	0.24	0.28
ackA---yfeO	0.38	0.68
ackA---yfgH	0.31	0.56
ackA---yfgL	0.33	0.09
ackA---yfhM	0.15	0.24
ackA---yfiB	0.14	0.31
ackA---ygfU	0.1	0.34
ackA---yhbN	0.2	0.5
ackA---yhcD	0.17	0.15
ackA---yhgE	0.14	0.13
ackA---yhgN	0.2	0.37
ackA---yhhH	0.25	0.27
ackA---yhjD	0.28	0.44
ackA---yhjE	0.41	0.74
ackA---yhjR	0.07	0.04
ackA---yhjV	0.33	0.62
ackA---yhjY	0.24	0.19
ackA---yibH	0.4	0.62
ackA---yicJ	0.16	0.47
ackA---yidB	0.18	0.14
ackA---yidC	0.13	0.53
ackA---yieG	0.27	0.23
ackA---yifK	0.2	0.45
ackA---yifL	0.1	0.09
ackA---yihP	0.27	0.66
ackA---yjbF	0.34	0.73
ackA---yjcD	0.23	0.58
ackA---yjcE	0.29	0.3
ackA---yjcR	0.19	0.37
ackA---yjdL	0.19	0.47
ackA---yjeM	0.34	0.66
ackA---yjeP	0.23	0.59
ackA---yjgQ	0.14	0.48
ackA---yjhA	0.27	0.54
ackA---yjhB	0.26	0.31
ackA---yjiJ	0.18	0.23
ackA---yjiO	0.25	0.43
ackA---yjiZ	0.13	-0.07
ackA---yohG	0.11	0.35
ackA---yojI	0.19	0.1
ackA---yqcE	0.28	0.58
ackA---yraP	0.35	0.45
ackA---yrbB	0.17	0.35
ackA---yrbK	0.19	0.52
ackA---ytfF	0.27	0.38
ackA---ytfN	0.45	0.73
acpP---aaeA	0.23	0.31
acpP---aaeB	0.2	0.26
acpP---accA	0.26	0.45
acpP---accB	0.16	0.31
acpP---accC	0.07	0.18
acpP---ackA	0.19	0.31
acpP---acpS	0.28	0.42
acpP---acrB	0.31	0.36
acpP---alr	0.02	0.07
acpP---amiA	0.22	0.11
acpP---ampH	0.18	0.25
acpP---ansB	0.05	0.31
acpP---appB	0.27	0.35
acpP---appC	0.1	0.26
acpP---arcB	0.14	0.27
acpP---bcr	0.17	0.3
acpP---bglH	0.11	0.39
acpP---birA	0.32	0.32
acpP---btuD	0.18	0.12
acpP---btuF	0.24	0.3
acpP---caiD	0.05	NA
acpP---caiE	0.18	0.09
acpP---ccmE	0	0.21
acpP---cfa	0.06	0.07
acpP---cheB	0.01	0.11
acpP---cheW	0.03	0.07
acpP---cheZ	0.24	0.18
acpP---chiA	-0.01	0.14
acpP---cirA	0.01	-0.18
acpP---coaD	0.23	0.33
acpP---cpsB	0.13	0.17
acpP---cpxP	0.16	0.2
acpP---crcB	0.05	0.2
acpP---csgE	0.28	0.14
acpP---cusA	0.02	0.26
acpP---cusF	0.3	0.39
acpP---cycA	0.15	0.07
acpP---cydB	0.02	0.09
acpP---cydC	0	0.29
acpP---cyoB	0.21	0.29
acpP---dacB	0.36	0.41
acpP---dacC	0.11	0.1
acpP---damX	0.19	0.28
acpP---ddlB	0.15	0.14
acpP---ddpA	0.18	0.09
acpP---ddpF	0.22	0.26
acpP---ddpX	0.41	0.33
acpP---dppD	-0.11	0.27
acpP---dsbA	0.1	0.12
acpP---dsbG	0.12	0.12
acpP---dxs	0.14	0.32
acpP---ecnB	0.2	0.32
acpP---emrA	0.13	0.42
acpP---emrD	0.15	0.25
acpP---emtA	0.27	0.21
acpP---entC	0.13	0.32
acpP---entE	0.3	0.26
acpP---exbB	0.14	0.05
acpP---exbD	0.2	0.23
acpP---fabA	0.21	0.43
acpP---fabG	0.18	0.15
acpP---fabH	0.21	0.08
acpP---fabI	0.33	0.29
acpP---fadD	0.2	0.12
acpP---fcl	0.15	0.22
acpP---fecB	0.26	0.22
acpP---fecC	0.24	0.17
acpP---fepC	0.29	0.16
acpP---ffh	0.18	0.38
acpP---fhuA	0.03	-0.06
acpP---fhuC	0.31	0.09
acpP---fhuE	0.09	0.32
acpP---fimD	0.05	0.32
acpP---fiu	0.08	0.1
acpP---fliL	0.16	NA
acpP---folM	0.11	0.21
acpP---frdA	0.1	0.23
acpP---frdB	0.22	0.23
acpP---frdC	0.22	0.26
acpP---frdD	0.2	0.23
acpP---frlB	0.27	0.5
acpP---ftsE	0.06	0.37
acpP---ftsL	0.22	0.28
acpP---galF	0.07	0.11
acpP---galT	0.07	0.26
acpP---ggt	0.2	0.37
acpP---glgC	0.16	0.2
acpP---glmM	-0.02	0.33
acpP---glmS	0.21	0.43
acpP---glpA	0.13	NA
acpP---glpD	0.19	NA
acpP---glpQ	0.2	0.23
acpP---glpT	0.23	0.14
acpP---gmd	0.01	0.19
acpP---gspA	-0.05	0.41
acpP---gspD	0.28	0.3
acpP---gspG	0.32	0.45
acpP---gspH	0.23	0.46
acpP---gspJ	0.22	0.18
acpP---gspK	0.29	NA
acpP---gspM	0.22	0.3
acpP---gspO	0.22	0.29
acpP---hemX	0.15	0.19
acpP---hemY	0.24	0.3
acpP---hflX	-0.09	0.13
acpP---hlpA	0.19	0.28
acpP---hsrA	0.16	0.29
acpP---htrE	0.15	0.15
acpP---htrL	0.13	0.35
acpP---iscS	0.16	0.14
acpP---ispE	0.16	0.36
acpP---ispH	0.25	0.25
acpP---ispU	0.18	0.2
acpP---kdsA	0.34	0.41
acpP---kdsB	0.1	0.21
acpP---kdsC	0.33	0.48
acpP---kdsD	0.23	0.42
acpP---kefA	0.35	0.25
acpP---lamB	0.11	0.01
acpP---lepA	0.04	0.14
acpP---lolA	0.1	0.27
acpP---lpxA	0.05	0.22
acpP---lpxC	0.28	0.46
acpP---lpxH	0.16	0.3
acpP---mdlA	0.12	0.28
acpP---mdlB	0.19	0.38
acpP---mdtE	0.19	0.28
acpP---mdtF	0.34	0.08
acpP---mdtI	0.16	0.15
acpP---mdtJ	0.17	0.25
acpP---mdtK	0.09	0.2
acpP---mdtL	0.15	-0.09
acpP---minD	0.19	0.32
acpP---mipA	0.07	0.2
acpP---mltB	0.23	0.29
acpP---mltC	0.23	0.33
acpP---motA	0.18	0.08
acpP---motB	0.15	0.24
acpP---mraY	0.23	0.23
acpP---mrcA	0.04	0.23
acpP---mreC	0.23	0.26
acpP---mscL	0.17	0.11
acpP---mscS	0.17	0.25
acpP---mtgA	0.35	0.4
acpP---mtr	0.04	0.12
acpP---mukB	0.28	0.47
acpP---murA	0.24	0.31
acpP---murB	0.26	0.39
acpP---murF	0.21	0.31
acpP---nanA	0.31	0.38
acpP---nanE	0.02	0.23
acpP---nanK	0.11	0.13
acpP---napD	0.15	0.04
acpP---nfrA	0.1	0.14
acpP---nlpB	0.33	0.4
acpP---nlpE	0.17	0.24
acpP---nudD	0.25	0.16
acpP---ompC	0.11	0.17
acpP---ompL	-0.02	0.37
acpP---ompN	0.27	0.37
acpP---ompT	0.12	0.29
acpP---ompW	0.28	0.13
acpP---ompX	0.09	0.26
acpP---oppB	-0.04	0.16
acpP---osmB	0.14	0.02
acpP---oxyS	0.09	0.3
acpP---paaA	0.22	0.28
acpP---paaB	0.22	0.1
acpP---paaE	-0.01	0.11
acpP---paaH	0.16	0.22
acpP---paaK	0.22	0.39
acpP---pabB	0.05	0.22
acpP---pal	0.02	0.24
acpP---panB	0.12	0.26
acpP---panC	0.04	0.34
acpP---panE	0.11	0.27
acpP---panF	0.09	0.17
acpP---parE	0.18	0.29
acpP---pbpC	0.19	0.26
acpP---pbpG	0.23	0.39
acpP---pgpB	0.01	0.25
acpP---pgsA	0.16	0.4
acpP---phoE	0.28	0.29
acpP---pldA	-0.01	0.35
acpP---pldB	0.09	0.18
acpP---plsC	0.18	0.23
acpP---pppA	0.2	0.18
[truncated: 334,616+ more rows]
