# Supplementary material for: Genetic Interaction Maps in Escherichia coli Reveal Functional Crosstalk among Cell Envelope Biogenesis Pathways
Source: PLoS Genet. 2011 Nov 17;7(11):e1002377. doi: 10.1371/journal.pgen.1002377 (PMC3219608; doi:10.1371/journal.pgen.1002377)
Supplement: Table S7 — Enrichment analysis on genetic interaction cross talk between various functional bioprocess combinations in rich medium. (XLSX) [file pgen.1002377.s026.xlsx]

## Sheet: RM.Enrichment.ClassLevel
Table S7. Enrichment analysis on genetic interaction cross talk between various functional bioprocess combinations in rich medium
Class_1_ID---Class_2_ID---typea	Class_1 description b	Class_2 descriptionc	Typed	Ne	nf	Interacting_Class_1_vs_Class_2g	Interacting_all_other_Class_pairsh	Not_interacting_Class_1_vs_Class_2i	Not_interacting_all_other_Class_pairsj	Expectedk	P_valuel	P_value_correctedm	-Log10_P_valuen	-Log10_P_value_correctedo
ECOCYCcplx:ABC.22.CPLX---ECOCYCcplx:ABC.29.CPLX---RBN---aggrv	oligopeptide.ABC.transporter	peptide.uptake.ABC.transporter	aggrv	5311490	25	5	910084	20	4401381	4.28359	0.431255	1	0.365266	0
ECOCYCcplx:ABC.59.CPLX---ECOCYCcplx:ABC.22.CPLX---RBN---aggrv	YddO.YddP.YddQ.YddR.YddS.ABC.transporter	oligopeptide.ABC.transporter	aggrv	5311490	21	5	910084	16	4401385	3.59821	0.285022	0.753805	0.545121	0.122741
ECOCYCcplx:ABC.8.CPLX---ECOCYCcplx:ABC.22.CPLX---RBN---aggrv	dipeptide.ABC.transporter	oligopeptide.ABC.transporter	aggrv	5311490	20	8	910081	12	4401389	3.42687	0.0132667	0.0662037	1.87724	1.17912
ECOCYCcplx:ABC.22.CPLX---ECOCYCcplx:CPLX0.1762---RBN---aggrv	oligopeptide.ABC.transporter	putative.phenylacetate.CoA.oxygenase	aggrv	5311490	19	5	910084	14	4401387	3.25553	0.215507	0.619438	0.666538	0.208002
ECOCYCcplx:CPLX0.1862---ECOCYCcplx:ABC.22.CPLX---RBN---aggrv	vitamin.B12.transport.system	oligopeptide.ABC.transporter	aggrv	5311490	26	9	910080	17	4401384	4.45493	0.0243073	0.109969	1.61426	0.958732
ECOCYCcplx:CPLX0.1944---ECOCYCcplx:ABC.22.CPLX---RBN---aggrv	Ferric.Enterobactin.Transport.System	oligopeptide.ABC.transporter	aggrv	5311490	33	7	910082	26	4401375	5.65433	0.332451	0.844115	0.478273	0.0735986
ECOCYCcplx:CPLX0.2001---ECOCYCcplx:ABC.22.CPLX---RBN---aggrv	ferric.dicitrate.uptake.system	oligopeptide.ABC.transporter	aggrv	5311490	34	12	910077	22	4401379	5.82568	0.00841646	0.0452932	2.07487	1.34397
ECOCYCcplx:ABC.22.CPLX---ECOCYCcplx:CPLX0.2201.TCDBcplx:2.C.1.2.1---RBN---aggrv	oligopeptide.ABC.transporter	The.Tol.Pal.Cell.Envelope.Complex.The.TolA.energy.transducing.system	aggrv	5311490	18	6	910083	12	4401389	3.08418	0.0730534	0.267181	1.13636	0.573194
ECOCYCcplx:ABC.22.CPLX---ECOCYCcplx:CPLX0.2202---RBN---aggrv	oligopeptide.ABC.transporter	Colicin.S4.Transport.System	aggrv	5311490	18	6	910083	12	4401389	3.08418	0.0730534	0.267181	1.13636	0.573194
ECOCYCcplx:CPLX0.2221---ECOCYCcplx:ABC.22.CPLX---RBN---aggrv	The.Colicin.A.Import.System	oligopeptide.ABC.transporter	aggrv	5311490	28	9	910080	19	4401382	4.79762	0.0390059	0.160956	1.40887	0.793293
ECOCYCcplx:CPLX0.3382---ECOCYCcplx:ABC.22.CPLX---RBN---aggrv	GspC.O.secreton.complex	oligopeptide.ABC.transporter	aggrv	5311490	55	13	910076	42	4401359	9.42389	0.136553	0.440446	0.864699	0.356107
ECOCYCcplx:CPLX0.3933---ECOCYCcplx:ABC.22.CPLX---RBN---aggrv	Outer.Membrane.Protein.Assembly.Complex	oligopeptide.ABC.transporter	aggrv	5311490	22	5	910084	17	4401384	3.76956	0.321228	0.823405	0.493187	0.0843866
ECOCYCcplx:CPLX0.3970---ECOCYCcplx:ABC.22.CPLX---RBN---aggrv	murein.tripeptide.ABC.transporter	oligopeptide.ABC.transporter	aggrv	5311490	5	1	910088	4	4401397	0.856717	0.609274	1	0.215188	0
ECOCYCcplx:CPLX0.7452---ECOCYCcplx:ABC.22.CPLX---RBN---aggrv	Flagellum	oligopeptide.ABC.transporter	aggrv	5311490	24	9	910080	15	4401386	4.11224	0.0140403	0.0693662	1.85262	1.15885
ECOCYCcplx:ABC.22.CPLX---ECOCYCcplx:SEC.SECRETION.CPLX---RBN---aggrv	oligopeptide.ABC.transporter	Sec.Protein.Secretion.Complex	aggrv	5311490	44	15	910074	29	4401372	7.53911	0.00495107	0.0289001	2.3053	1.5391
ECOCYCpathway:ALL.CHORISMATE.PWY---ECOCYCcplx:ABC.22.CPLX---RBN---aggrv	superpathway.of.chorismate	oligopeptide.ABC.transporter	aggrv	5311490	92	25	910064	67	4401334	15.7636	0.0106688	0.0551082	1.97189	1.25878
ECOCYCpathway:COLANSYN.PWY---ECOCYCcplx:ABC.22.CPLX---RBN---aggrv	colanic.acid.building.blocks.biosynthesis	oligopeptide.ABC.transporter	aggrv	5311490	39	12	910077	27	4401374	6.68239	0.0262354	0.11727	1.58111	0.930812
ECOCYCcplx:ABC.22.CPLX---ECOCYCpathway:ECASYN.PWY---RBN---aggrv	oligopeptide.ABC.transporter	enterobacterial.common.antigen.biosynthesis	aggrv	5311490	40	6	910083	34	4401367	6.85374	0.703542	1	0.15271	0
ECOCYCpathway:ENTBACSYN.PWY---ECOCYCcplx:ABC.22.CPLX---RBN---aggrv	enterobactin.biosynthesis	oligopeptide.ABC.transporter	aggrv	5311490	22	4	910085	18	4401383	3.76956	0.535234	1	0.271456	0
ECOCYCpathway:FAO.PWY---ECOCYCcplx:ABC.22.CPLX---RBN---aggrv	fatty.acid.beta.oxidation.I	oligopeptide.ABC.transporter	aggrv	5311490	39	12	910077	27	4401374	6.68239	0.0262354	0.11727	1.58111	0.930812
ECOCYCpathway:FASYN.ELONG.PWY---ECOCYCcplx:ABC.22.CPLX---RBN---aggrv	fatty.acid.elongation.saturated	oligopeptide.ABC.transporter	aggrv	5311490	28	9	910080	19	4401382	4.79762	0.0390059	0.160956	1.40887	0.793293
ECOCYCpathway:FASYN.INITIAL.PWY---ECOCYCcplx:ABC.22.CPLX---RBN---aggrv	superpathway.of.fatty.acid.biosynthesis.initiation.E.coli	oligopeptide.ABC.transporter	aggrv	5311490	39	9	910080	30	4401371	6.68239	0.21422	0.618029	0.669139	0.208991
ECOCYCpathway:FOLSYN.PWY---ECOCYCcplx:ABC.22.CPLX---RBN---aggrv	tetrahydrofolate.biosynthesis	oligopeptide.ABC.transporter	aggrv	5311490	32	10	910079	22	4401379	5.48299	0.0366693	0.15338	1.4357	0.814231
ECOCYCpathway:GALACTMETAB.PWY---ECOCYCcplx:ABC.22.CPLX---RBN---aggrv	galactose.degradation.I.Leloir.pathway	oligopeptide.ABC.transporter	aggrv	5311490	17	5	910084	12	4401389	2.91284	0.152442	0.480561	0.816896	0.318252
ECOCYCpathway:KDO.NAGLIPASYN.PWY---ECOCYCcplx:ABC.22.CPLX---RBN---aggrv	superpathway.of.KDO.2.lipid.A.biosynthesis	oligopeptide.ABC.transporter	aggrv	5311490	62	15	910074	47	4401354	10.6233	0.0991244	0.341866	1.00382	0.466144
ECOCYCcplx:ABC.22.CPLX---ECOCYCpathway:LIPA.CORESYN.PWY---RBN---aggrv	oligopeptide.ABC.transporter	Lipid.A.core.biosynthesis	aggrv	5311490	42	9	910080	33	4401368	7.19642	0.285857	0.75523	0.54385	0.121921
ECOCYCpathway:LPSSYN.PWY---ECOCYCcplx:ABC.22.CPLX---RBN---aggrv	superpathway.of.lipopolysaccharide.biosynthesis	oligopeptide.ABC.transporter	aggrv	5311490	101	22	910067	79	4401322	17.3057	0.135008	0.437961	0.86964	0.358565
ECOCYCpathway:NAGLIPASYN.PWY---ECOCYCcplx:ABC.22.CPLX---RBN---aggrv	lipid.A.precursor.biosynthesis	oligopeptide.ABC.transporter	aggrv	5311490	28	4	910085	24	4401377	4.79762	0.730996	1	0.136085	0
ECOCYCpathway:NONMEVIPP.PWY---ECOCYCcplx:ABC.22.CPLX---RBN---aggrv	methylerythritol.phosphate.pathway	oligopeptide.ABC.transporter	aggrv	5311490	29	7	910082	22	4401379	4.96896	0.218119	0.623642	0.661306	0.205065
ECOCYCpathway:OANTIGEN.PWY---ECOCYCcplx:ABC.22.CPLX---RBN---aggrv	O.antigen.biosynthesis.E.coli	oligopeptide.ABC.transporter	aggrv	5311490	25	7	910082	18	4401383	4.28359	0.122324	0.40427	0.912487	0.393329
ECOCYCpathway:PANTOSYN.PWY---ECOCYCcplx:ABC.22.CPLX---RBN---aggrv	pantothenate.and.coenzyme.A.biosynthesis.I	oligopeptide.ABC.transporter	aggrv	5311490	26	9	910080	17	4401384	4.45493	0.0243073	0.109969	1.61426	0.958732
ECOCYCpathway:PEPTIDOGLYCANSYN.PWY---ECOCYCcplx:ABC.22.CPLX---RBN---aggrv	peptidoglycan.biosynthesis.III	oligopeptide.ABC.transporter	aggrv	5311490	51	15	910074	36	4401365	8.73852	0.0210804	0.0975101	1.67612	1.01095
ECOCYCcplx:ABC.22.CPLX---ECOCYCpathway:PHOSLIPSYN.PWY---RBN---aggrv	oligopeptide.ABC.transporter	phospholipid.biosynthesis.I	aggrv	5311490	27	9	910080	18	4401383	4.62627	0.0310573	0.134085	1.50784	0.872619
ECOCYCpathway:PWY.1269---ECOCYCcplx:ABC.22.CPLX---RBN---aggrv	CMP.KDO.biosynthesis.I	oligopeptide.ABC.transporter	aggrv	5311490	22	7	910082	15	4401386	3.76956	0.0685969	0.254577	1.1637	0.594181
ECOCYCpathway:PWY.4381---ECOCYCcplx:ABC.22.CPLX---RBN---aggrv	fatty.acid.biosynthesis.initiation.I	oligopeptide.ABC.transporter	aggrv	5311490	29	4	910085	25	4401376	4.96896	0.75671	1	0.12107	0
ECOCYCcplx:ABC.22.CPLX---ECOCYCpathway:PWY.5668---RBN---aggrv	oligopeptide.ABC.transporter	cardiolipin.biosynthesis.I	aggrv	5311490	19	6	910083	13	4401388	3.25553	0.0918878	0.32123	1.03674	0.493184
ECOCYCpathway:PWY.6071---ECOCYCcplx:ABC.22.CPLX---RBN---aggrv	superpathway.of.phenylethylamine.degradation	oligopeptide.ABC.transporter	aggrv	5311490	49	14	910075	35	4401366	8.39583	0.0322248	0.137546	1.49181	0.861551
ECOCYCpathway:PWY.6284---ECOCYCcplx:ABC.22.CPLX---RBN---aggrv	superpathway.of.unsaturated.fatty.acids.biosynthesis.E.coli	oligopeptide.ABC.transporter	aggrv	5311490	28	9	910080	19	4401382	4.79762	0.0390059	0.160956	1.40887	0.793293
ECOCYCpathway:PWY0.321---ECOCYCcplx:ABC.22.CPLX---RBN---aggrv	phenylacetate.degradation.I.aerobic	oligopeptide.ABC.transporter	aggrv	5311490	49	14	910075	35	4401366	8.39583	0.0322248	0.137546	1.49181	0.861551
ECOCYCpathway:PWY0.862---ECOCYCcplx:ABC.22.CPLX---RBN---aggrv	cis.dodecenoyl.biosynthesis	oligopeptide.ABC.transporter	aggrv	5311490	23	5	910084	18	4401383	3.9409	0.357896	0.888793	0.446243	0.0511994
ECOCYCpathway:PWY0.881---ECOCYCcplx:ABC.22.CPLX---RBN---aggrv	superpathway.of.fatty.acid.biosynthesis.I.E.coli	oligopeptide.ABC.transporter	aggrv	5311490	57	13	910076	44	4401357	9.76658	0.167124	0.519768	0.77696	0.284191
ECOCYCcplx:ABC.22.CPLX---ECOCYCpathway:UBISYN.PWY---RBN---aggrv	oligopeptide.ABC.transporter	ubiquinone.8.biosynthesis.prokaryotic	aggrv	5311490	38	11	910078	27	4401374	6.51105	0.0495383	0.195932	1.30506	0.707895
GO:0000917---ECOCYCcplx:ABC.22.CPLX---RBN---aggrv	barrier.septum.formation	oligopeptide.ABC.transporter	aggrv	5311490	47	10	910079	37	4401364	8.05314	0.27797	0.742465	0.556003	0.129324
GO:0006522---ECOCYCcplx:ABC.22.CPLX---RBN---aggrv	alanine.metabolic.process	oligopeptide.ABC.transporter	aggrv	5311490	21	7	910082	14	4401387	3.59821	0.0545623	0.212271	1.26311	0.673108
GO:0006523---ECOCYCcplx:ABC.22.CPLX---RBN---aggrv	alanine.biosynthetic.process	oligopeptide.ABC.transporter	aggrv	5311490	21	7	910082	14	4401387	3.59821	0.0545623	0.212271	1.26311	0.673108
GO:0006631---ECOCYCcplx:ABC.22.CPLX---RBN---aggrv	fatty.acid.metabolic.process	oligopeptide.ABC.transporter	aggrv	5311490	128	35	910054	93	4401308	21.932	0.00261325	0.0168261	2.58282	1.77402
GO:0006633---ECOCYCcplx:ABC.22.CPLX---RBN---aggrv	fatty.acid.biosynthetic.process	oligopeptide.ABC.transporter	aggrv	5311490	69	17	910072	52	4401349	11.8227	0.0721399	0.264963	1.14182	0.576815
GO:0006643---ECOCYCcplx:ABC.22.CPLX---RBN---aggrv	membrane.lipid.metabolic.process	oligopeptide.ABC.transporter	aggrv	5311490	127	32	910057	95	4401306	21.7606	0.0137694	0.0684854	1.86108	1.1644
GO:0006644---ECOCYCcplx:ABC.22.CPLX---RBN---aggrv	phospholipid.metabolic.process	oligopeptide.ABC.transporter	aggrv	5311490	127	32	910057	95	4401306	21.7606	0.0137694	0.0684854	1.86108	1.1644
GO:0006650---ECOCYCcplx:ABC.22.CPLX---RBN---aggrv	glycerophospholipid.metabolic.process	oligopeptide.ABC.transporter	aggrv	5311490	95	23	910066	72	4401329	16.2776	0.0496228	0.196045	1.30432	0.707645
GO:0006654---ECOCYCcplx:ABC.22.CPLX---RBN---aggrv	phosphatidic.acid.biosynthetic.process	oligopeptide.ABC.transporter	aggrv	5311490	95	23	910066	72	4401329	16.2776	0.0496228	0.196045	1.30432	0.707645
GO:0006720---ECOCYCcplx:ABC.22.CPLX---RBN---aggrv	isoprenoid.metabolic.process	oligopeptide.ABC.transporter	aggrv	5311490	41	9	910080	32	4401369	7.02508	0.261232	0.710705	0.582974	0.148311
GO:0006721---ECOCYCcplx:ABC.22.CPLX---RBN---aggrv	terpenoid.metabolic.process	oligopeptide.ABC.transporter	aggrv	5311490	29	7	910082	22	4401379	4.96896	0.218119	0.623642	0.661306	0.205065
GO:0006743---ECOCYCcplx:ABC.22.CPLX---RBN---aggrv	ubiquinone.metabolic.process	oligopeptide.ABC.transporter	aggrv	5311490	72	19	910070	53	4401348	12.3367	0.0318556	0.136683	1.49681	0.864284
GO:0006744---ECOCYCcplx:ABC.22.CPLX---RBN---aggrv	ubiquinone.biosynthetic.process	oligopeptide.ABC.transporter	aggrv	5311490	72	19	910070	53	4401348	12.3367	0.0318556	0.136683	1.49681	0.864284
GO:0006857---ECOCYCcplx:ABC.22.CPLX---RBN---aggrv	oligopeptide.transport	oligopeptide.ABC.transporter	aggrv	5311490	88	24	910065	64	4401337	15.0782	0.0116337	0.0594704	1.93428	1.2257
GO:0006886---ECOCYCcplx:ABC.22.CPLX---RBN---aggrv	intracellular.protein.transport	oligopeptide.ABC.transporter	aggrv	5311490	70	22	910067	48	4401353	11.994	0.00247339	0.0160949	2.60671	1.79331
GO:0007049---ECOCYCcplx:ABC.22.CPLX---RBN---aggrv	cell.cycle	oligopeptide.ABC.transporter	aggrv	5311490	174	53	910036	121	4401280	29.8138	1.12097e-05	0.000145335	4.95041	3.83763
GO:0008299---ECOCYCcplx:ABC.22.CPLX---RBN---aggrv	isoprenoid.biosynthetic.process	oligopeptide.ABC.transporter	aggrv	5311490	41	9	910080	32	4401369	7.02508	0.261232	0.710705	0.582974	0.148311
GO:0008360---ECOCYCcplx:ABC.22.CPLX---RBN---aggrv	regulation.of.cell.shape	oligopeptide.ABC.transporter	aggrv	5311490	144	40	910049	104	4401297	24.6735	0.00098546	0.00736089	3.00636	2.13307
GO:0008610---ECOCYCcplx:ABC.22.CPLX---RBN---aggrv	lipid.biosynthetic.process	oligopeptide.ABC.transporter	aggrv	5311490	496	124	909965	372	4401029	84.9863	6.13544e-06	8.71387e-05	5.21215	4.05979
GO:0008653---ECOCYCcplx:ABC.22.CPLX---RBN---aggrv	lipopolysaccharide.metabolic.process	oligopeptide.ABC.transporter	aggrv	5311490	328	81	910008	247	4401154	56.2007	0.00033105	0.00285449	3.48011	2.54447
GO:0008654---ECOCYCcplx:ABC.22.CPLX---RBN---aggrv	phospholipid.biosynthetic.process	oligopeptide.ABC.transporter	aggrv	5311490	127	32	910057	95	4401306	21.7606	0.0137694	0.0684854	1.86108	1.1644
GO:0009103---ECOCYCcplx:ABC.22.CPLX---RBN---aggrv	lipopolysaccharide.biosynthetic.process	oligopeptide.ABC.transporter	aggrv	5311490	328	81	910008	247	4401154	56.2007	0.00033105	0.00285449	3.48011	2.54447
GO:0009242---ECOCYCcplx:ABC.22.CPLX---RBN---aggrv	colanic.acid.biosynthetic.process	oligopeptide.ABC.transporter	aggrv	5311490	96	30	910059	66	4401335	16.449	0.000509279	0.00417042	3.29304	2.37982
GO:0009243---ECOCYCcplx:ABC.22.CPLX---RBN---aggrv	O.antigen.biosynthetic.process	oligopeptide.ABC.transporter	aggrv	5311490	40	15	910074	25	4401376	6.85374	0.00171077	0.0117625	2.76681	1.9295
GO:0009244---ECOCYCcplx:ABC.22.CPLX---RBN---aggrv	lipopolysaccharide.core.region.biosynthetic.process	oligopeptide.ABC.transporter	aggrv	5311490	100	18	910071	82	4401319	17.1343	0.449903	1	0.346881	0
GO:0009245---ECOCYCcplx:ABC.22.CPLX---RBN---aggrv	lipid.A.biosynthetic.process	oligopeptide.ABC.transporter	aggrv	5311490	66	11	910078	55	4401346	11.3087	0.590874	1	0.228505	0
GO:0009253---ECOCYCcplx:ABC.22.CPLX---RBN---aggrv	peptidoglycan.catabolic.process	oligopeptide.ABC.transporter	aggrv	5311490	28	7	910082	21	4401380	4.79762	0.191976	0.570137	0.716752	0.244021
GO:0010382---ECOCYCcplx:ABC.22.CPLX---RBN---aggrv	cell.wall.metabolic.process	oligopeptide.ABC.transporter	aggrv	5311490	45	18	910071	27	4401374	7.71046	0.000243008	0.00215983	3.61438	2.66558
GO:0015628---ECOCYCcplx:ABC.22.CPLX---RBN---aggrv	protein.secretion.by.the.type.II.secretion.system	oligopeptide.ABC.transporter	aggrv	5311490	94	28	910061	66	4401335	16.1063	0.00173728	0.011918	2.76013	1.9238
ECOCYCcplx:ABC.22.CPLX---GO:0015794---RBN---aggrv	oligopeptide.ABC.transporter	glycerol.3.phosphate.transport	aggrv	5311490	18	5	910084	13	4401388	3.08418	0.182976	0.553886	0.737606	0.25658
GO:0015833---ECOCYCcplx:ABC.22.CPLX---RBN---aggrv	peptide.transport	oligopeptide.ABC.transporter	aggrv	5311490	92	25	910064	67	4401334	15.7636	0.0106688	0.0551082	1.97189	1.25878
GO:0015834---ECOCYCcplx:ABC.22.CPLX---RBN---aggrv	peptidoglycan.peptide.transport	oligopeptide.ABC.transporter	aggrv	5311490	5	1	910088	4	4401397	0.856717	0.609274	1	0.215188	0
GO:0016044---ECOCYCcplx:ABC.22.CPLX---RBN---aggrv	membrane.organization	oligopeptide.ABC.transporter	aggrv	5311490	20	6	910083	14	4401387	3.42687	0.113069	0.380001	0.946656	0.420215
GO:0016114---ECOCYCcplx:ABC.22.CPLX---RBN---aggrv	terpenoid.biosynthetic.process	oligopeptide.ABC.transporter	aggrv	5311490	29	7	910082	22	4401379	4.96896	0.218119	0.623642	0.661306	0.205065
GO:0016998---ECOCYCcplx:ABC.22.CPLX---RBN---aggrv	cell.wall.catabolic.process	oligopeptide.ABC.transporter	aggrv	5311490	33	15	910074	18	4401383	5.65433	0.000146414	0.0013714	3.83442	2.86284
GO:0019395---ECOCYCcplx:ABC.22.CPLX---RBN---aggrv	fatty.acid.oxidation	oligopeptide.ABC.transporter	aggrv	5311490	44	13	910076	31	4401370	7.53911	0.0294357	0.128205	1.53113	0.892094
GO:0030258---ECOCYCcplx:ABC.22.CPLX---RBN---aggrv	lipid.modification	oligopeptide.ABC.transporter	aggrv	5311490	53	14	910075	39	4401362	9.0812	0.0591899	0.226589	1.22775	0.644762
GO:0032506---ECOCYCcplx:ABC.22.CPLX---RBN---aggrv	cytokinetic.process	oligopeptide.ABC.transporter	aggrv	5311490	47	10	910079	37	4401364	8.05314	0.27797	0.742465	0.556003	0.129324
GO:0034440---ECOCYCcplx:ABC.22.CPLX---RBN---aggrv	lipid.oxidation	oligopeptide.ABC.transporter	aggrv	5311490	44	13	910076	31	4401370	7.53911	0.0294357	0.128205	1.53113	0.892094
GO:0034613---ECOCYCcplx:ABC.22.CPLX---RBN---aggrv	cellular.protein.localization	oligopeptide.ABC.transporter	aggrv	5311490	74	23	910066	51	4401350	12.6794	0.0023485	0.0154067	2.62921	1.81229
GO:0042938---ECOCYCcplx:ABC.22.CPLX---RBN---aggrv	dipeptide.transport	oligopeptide.ABC.transporter	aggrv	5311490	29	10	910079	19	4401382	4.96896	0.0185141	0.0871524	1.7325	1.05972
GO:0042939---ECOCYCcplx:ABC.22.CPLX---RBN---aggrv	tripeptide.transport	oligopeptide.ABC.transporter	aggrv	5311490	14	3	910086	11	4401390	2.39881	0.439558	1	0.356984	0
GO:0043163---ECOCYCcplx:ABC.22.CPLX---RBN---aggrv	cell.envelope.organization	oligopeptide.ABC.transporter	aggrv	5311490	23	6	910083	17	4401384	3.9409	0.18922	0.56648	0.723032	0.246815
GO:0046377---ECOCYCcplx:ABC.22.CPLX---RBN---aggrv	colanic.acid.metabolic.process	oligopeptide.ABC.transporter	aggrv	5311490	96	30	910059	66	4401335	16.449	0.000509279	0.00417042	3.29304	2.37982
GO:0046401---ECOCYCcplx:ABC.22.CPLX---RBN---aggrv	lipopolysaccharide.core.region.metabolic.process	oligopeptide.ABC.transporter	aggrv	5311490	100	18	910071	82	4401319	17.1343	0.449903	1	0.346881	0
GO:0046402---ECOCYCcplx:ABC.22.CPLX---RBN---aggrv	O.antigen.metabolic.process	oligopeptide.ABC.transporter	aggrv	5311490	40	15	910074	25	4401376	6.85374	0.00171077	0.0117625	2.76681	1.9295
GO:0046467---ECOCYCcplx:ABC.22.CPLX---RBN---aggrv	membrane.lipid.biosynthetic.process	oligopeptide.ABC.transporter	aggrv	5311490	127	32	910057	95	4401306	21.7606	0.0137694	0.0684854	1.86108	1.1644
GO:0046473---ECOCYCcplx:ABC.22.CPLX---RBN---aggrv	phosphatidic.acid.metabolic.process	oligopeptide.ABC.transporter	aggrv	5311490	95	23	910066	72	4401329	16.2776	0.0496228	0.196045	1.30432	0.707645
GO:0046474---ECOCYCcplx:ABC.22.CPLX---RBN---aggrv	glycerophospholipid.biosynthetic.process	oligopeptide.ABC.transporter	aggrv	5311490	95	23	910066	72	4401329	16.2776	0.0496228	0.196045	1.30432	0.707645
GO:0046493---ECOCYCcplx:ABC.22.CPLX---RBN---aggrv	lipid.A.metabolic.process	oligopeptide.ABC.transporter	aggrv	5311490	66	11	910078	55	4401346	11.3087	0.590874	1	0.228505	0
GO:0046907---ECOCYCcplx:ABC.22.CPLX---RBN---aggrv	intracellular.transport	oligopeptide.ABC.transporter	aggrv	5311490	70	22	910067	48	4401353	11.994	0.00247339	0.0160949	2.60671	1.79331
GO:0051301---ECOCYCcplx:ABC.22.CPLX---RBN---aggrv	cell.division	oligopeptide.ABC.transporter	aggrv	5311490	224	65	910024	159	4401242	38.3809	7.52196e-06	0.000102606	5.12367	3.98883
MYGROUPINGS:CELL.DIVISION---ECOCYCcplx:ABC.22.CPLX---RBN---aggrv	CELL.DIVISION	oligopeptide.ABC.transporter	aggrv	5311490	222	73	910016	149	4401252	38.0382	9.07391e-09	2.48437e-07	8.04221	6.60478
MYGROUPINGS:CELL.SHAPE---ECOCYCcplx:ABC.22.CPLX---RBN---aggrv	CELL.SHAPE	oligopeptide.ABC.transporter	aggrv	5311490	105	32	910057	73	4401328	17.9911	0.000553125	0.00447677	3.25718	2.34904
MYGROUPINGS:CHORISMATE.DEGRADATION---ECOCYCcplx:ABC.22.CPLX---RBN---aggrv	CHORISMATE.DEGRADATION	oligopeptide.ABC.transporter	aggrv	5311490	100	29	910060	71	4401330	17.1343	0.00227697	0.0150927	2.64264	1.82123
MYGROUPINGS:CHROMOSOME.SEGREGATION---ECOCYCcplx:ABC.22.CPLX---RBN---aggrv	CHROMOSOME.SEGREGATION	oligopeptide.ABC.transporter	aggrv	5311490	40	10	910079	30	4401371	6.85374	0.134681	0.43727	0.870694	0.35925
MYGROUPINGS:CRYPTIC.SECRETORY.PATHWAY---ECOCYCcplx:ABC.22.CPLX---RBN---aggrv	CRYPTIC.SECRETORY.PATHWAY	oligopeptide.ABC.transporter	aggrv	5311490	59	16	910073	43	4401358	10.1093	0.036719	0.15338	1.43511	0.814231
MYGROUPINGS:ENTEROBACTIN.BIOSYNTHESIS---ECOCYCcplx:ABC.22.CPLX---RBN---aggrv	ENTEROBACTIN.BIOSYNTHESIS	oligopeptide.ABC.transporter	aggrv	5311490	30	8	910081	22	4401379	5.1403	0.12837	0.420709	0.891535	0.376019
MYGROUPINGS:FAD---ECOCYCcplx:ABC.22.CPLX---RBN---aggrv	FAD	oligopeptide.ABC.transporter	aggrv	5311490	109	36	910053	73	4401328	18.6764	4.1642e-05	0.000455562	4.38047	3.34145
MYGROUPINGS:FAS---ECOCYCcplx:ABC.22.CPLX---RBN---aggrv	FAS	oligopeptide.ABC.transporter	aggrv	5311490	128	34	910055	94	4401307	21.932	0.00489511	0.028639	2.31024	1.54304
MYGROUPINGS:FERRIC.CITRATE.TRANSPORT---ECOCYCcplx:ABC.22.CPLX---RBN---aggrv	FERRIC.CITRATE.TRANSPORT	oligopeptide.ABC.transporter	aggrv	5311490	34	12	910077	22	4401379	5.82568	0.00841646	0.0452932	2.07487	1.34397
MYGROUPINGS:IRON.ENTEROBACTIN.TRANSPORT---ECOCYCcplx:ABC.22.CPLX---RBN---aggrv	IRON.ENTEROBACTIN.TRANSPORT	oligopeptide.ABC.transporter	aggrv	5311490	43	13	910076	30	4401371	7.36777	0.0244735	0.110394	1.6113	0.957054
MYGROUPINGS:ISOPRENOIDS.BIOSYNTHESIS---ECOCYCcplx:ABC.22.CPLX---RBN---aggrv	ISOPRENOIDS.BIOSYNTHESIS	oligopeptide.ABC.transporter	aggrv	5311490	41	9	910080	32	4401369	7.02508	0.261232	0.710705	0.582974	0.148311
MYGROUPINGS:LIPID.A---ECOCYCcplx:ABC.22.CPLX---RBN---aggrv	LIPID.A	oligopeptide.ABC.transporter	aggrv	5311490	194	46	910043	148	4401253	33.2406	0.0119933	0.0609014	1.92106	1.21537
MYGROUPINGS:LOL.PROTEIN.SECRETION.PATHWAY---ECOCYCcplx:ABC.22.CPLX---RBN---aggrv	LOL.PROTEIN.SECRETION.PATHWAY	oligopeptide.ABC.transporter	aggrv	5311490	22	2	910087	20	4401381	3.76956	0.911192	1	0.0403902	0
MYGROUPINGS:LPT.PATHWAY---ECOCYCcplx:ABC.22.CPLX---RBN---aggrv	LPT.PATHWAY	oligopeptide.ABC.transporter	aggrv	5311490	26	5	910084	21	4401380	4.45493	0.467338	1	0.330369	0
MYGROUPINGS:METAL.ION.TRANSPORT---ECOCYCcplx:ABC.22.CPLX---RBN---aggrv	METAL.ION.TRANSPORT	oligopeptide.ABC.transporter	aggrv	5311490	43	13	910076	30	4401371	7.36777	0.0244735	0.110394	1.6113	0.957054
MYGROUPINGS:OLIGOPEPTIDE.TRANSPORT---ECOCYCcplx:ABC.22.CPLX---RBN---aggrv	OLIGOPEPTIDE.TRANSPORT	oligopeptide.ABC.transporter	aggrv	5311490	33	11	910078	22	4401379	5.65433	0.0180086	0.0853318	1.74452	1.06889
MYGROUPINGS:PANTOTHENATE.AND.COA.BIOSYNTHESIS---ECOCYCcplx:ABC.22.CPLX---RBN---aggrv	PANTOTHENATE.AND.COA.BIOSYNTHESIS	oligopeptide.ABC.transporter	aggrv	5311490	30	11	910078	19	4401382	5.1403	0.00833189	0.044913	2.07926	1.34763
MYGROUPINGS:PEPTIDOGLYCAN.RECYCLING---ECOCYCcplx:ABC.22.CPLX---RBN---aggrv	PEPTIDOGLYCAN.RECYCLING	oligopeptide.ABC.transporter	aggrv	5311490	40	11	910078	29	4401372	6.85374	0.068895	0.25525	1.16181	0.593034
MYGROUPINGS:PROTEASE---ECOCYCcplx:ABC.22.CPLX---RBN---aggrv	PROTEASE	oligopeptide.ABC.transporter	aggrv	5311490	18	5	910084	13	4401388	3.08418	0.182976	0.553886	0.737606	0.25658
ECOCYCcplx:ABC.22.CPLX---MYGROUPINGS:TAT.PROTEIN.SECRETION.PATHWAY---RBN---aggrv	oligopeptide.ABC.transporter	TAT.PROTEIN.SECRETION.PATHWAY	aggrv	5311490	17	5	910084	12	4401389	2.91284	0.152442	0.480561	0.816896	0.318252
MYGROUPINGS:TETRAHYDROFOLATE.BIOSYNTHESIS---ECOCYCcplx:ABC.22.CPLX---RBN---aggrv	TETRAHYDROFOLATE.BIOSYNTHESIS	oligopeptide.ABC.transporter	aggrv	5311490	28	9	910080	19	4401382	4.79762	0.0390059	0.160956	1.40887	0.793293
ECOCYCcplx:ABC.22.CPLX---MYGROUPINGS:UBIQUINONE.8.BIOSYNTHESIS---RBN---aggrv	oligopeptide.ABC.transporter	UBIQUINONE.8.BIOSYNTHESIS	aggrv	5311490	42	12	910077	30	4401371	7.19642	0.045352	0.182613	1.3434	0.738468
MYGROUPINGS:UNDPLARA4N---ECOCYCcplx:ABC.22.CPLX---RBN---aggrv	UNDPLARA4N	oligopeptide.ABC.transporter	aggrv	5311490	49	14	910075	35	4401366	8.39583	0.0322248	0.137546	1.49181	0.861551
MYGROUPINGS:UNDPLARA4N.CORE---ECOCYCcplx:ABC.22.CPLX---RBN---aggrv	UNDPLARA4N.CORE	oligopeptide.ABC.transporter	aggrv	5311490	49	14	910075	35	4401366	8.39583	0.0322248	0.137546	1.49181	0.861551
MYGROUPINGS:VITAMIN.B12.TRANSPORT---ECOCYCcplx:ABC.22.CPLX---RBN---aggrv	VITAMIN.B12.TRANSPORT	oligopeptide.ABC.transporter	aggrv	5311490	26	9	910080	17	4401384	4.45493	0.0243073	0.109969	1.61426	0.958732
TCDBcplx:3.A.5.1.1---ECOCYCcplx:ABC.22.CPLX---RBN---aggrv	General.secretory.pathway.Sec.SRP.complex	oligopeptide.ABC.transporter	aggrv	5311490	49	19	910070	30	4401371	8.39583	0.000266167	0.00234255	3.57485	2.63031
ECOCYCcplx:ABC.8.CPLX---ECOCYCcplx:ABC.29.CPLX---RBN---aggrv	dipeptide.ABC.transporter	peptide.uptake.ABC.transporter	aggrv	5311490	22	7	910082	15	4401386	3.76956	0.0685969	0.254577	1.1637	0.594181
ECOCYCcplx:CPLX.165---ECOCYCcplx:ABC.29.CPLX---RBN---aggrv	mannose.PTS.permease	peptide.uptake.ABC.transporter	aggrv	5311490	18	7	910082	11	4401390	3.08418	0.0238075	0.10838	1.62329	0.965051
ECOCYCcplx:CPLX0.1762---ECOCYCcplx:ABC.29.CPLX---RBN---aggrv	putative.phenylacetate.CoA.oxygenase	peptide.uptake.ABC.transporter	aggrv	5311490	25	3	910086	22	4401379	4.28359	0.82701	1	0.082489	0
ECOCYCcplx:CPLX0.1862---ECOCYCcplx:ABC.29.CPLX---RBN---aggrv	vitamin.B12.transport.system	peptide.uptake.ABC.transporter	aggrv	5311490	33	1	910088	32	4401369	5.65433	0.997975	1	0.00088019	0
ECOCYCcplx:CPLX0.1944---ECOCYCcplx:ABC.29.CPLX---RBN---aggrv	Ferric.Enterobactin.Transport.System	peptide.uptake.ABC.transporter	aggrv	5311490	38	1	910088	37	4401364	6.51105	0.999209	1	0.000343699	0
ECOCYCcplx:CPLX0.1981---ECOCYCcplx:ABC.29.CPLX---RBN---aggrv	ferrichrome.uptake.system	peptide.uptake.ABC.transporter	aggrv	5311490	33	2	910087	31	4401370	5.65433	0.98416	1	0.00693429	0
ECOCYCcplx:CPLX0.2001---ECOCYCcplx:ABC.29.CPLX---RBN---aggrv	ferric.dicitrate.uptake.system	peptide.uptake.ABC.transporter	aggrv	5311490	39	3	910086	36	4401365	6.68239	0.97329	1	0.0117579	0
ECOCYCcplx:CPLX0.3382---ECOCYCcplx:ABC.29.CPLX---RBN---aggrv	GspC.O.secreton.complex	peptide.uptake.ABC.transporter	aggrv	5311490	55	3	910086	52	4401349	9.42389	0.997542	1	0.0010689	0
ECOCYCcplx:CPLX0.3970---ECOCYCcplx:ABC.29.CPLX---RBN---aggrv	murein.tripeptide.ABC.transporter	peptide.uptake.ABC.transporter	aggrv	5311490	25	5	910084	20	4401381	4.28359	0.431255	1	0.365266	0
ECOCYCcplx:CPLX0.7452---ECOCYCcplx:ABC.29.CPLX---RBN---aggrv	Flagellum	peptide.uptake.ABC.transporter	aggrv	5311490	22	7	910082	15	4401386	3.76956	0.0685969	0.254577	1.1637	0.594181
ECOCYCcplx:ABC.29.CPLX---ECOCYCcplx:SEC.SECRETION.CPLX---RBN---aggrv	peptide.uptake.ABC.transporter	Sec.Protein.Secretion.Complex	aggrv	5311490	39	2	910087	37	4401364	6.68239	0.994058	1	0.00258823	0
ECOCYCpathway:ALL.CHORISMATE.PWY---ECOCYCcplx:ABC.29.CPLX---RBN---aggrv	superpathway.of.chorismate	peptide.uptake.ABC.transporter	aggrv	5311490	98	10	910079	88	4401313	16.7917	0.980441	1	0.00857862	0
ECOCYCpathway:ANARESP1.PWY---ECOCYCcplx:ABC.29.CPLX---RBN---aggrv	respiration.anaerobic	peptide.uptake.ABC.transporter	aggrv	5311490	24	2	910087	22	4401379	4.11224	0.934473	1	0.0294331	0
ECOCYCpathway:COLANSYN.PWY---ECOCYCcplx:ABC.29.CPLX---RBN---aggrv	colanic.acid.building.blocks.biosynthesis	peptide.uptake.ABC.transporter	aggrv	5311490	54	5	910084	49	4401352	9.25255	0.965951	1	0.0150448	0
ECOCYCpathway:ECASYN.PWY---ECOCYCcplx:ABC.29.CPLX---RBN---aggrv	enterobacterial.common.antigen.biosynthesis	peptide.uptake.ABC.transporter	aggrv	5311490	44	7	910082	37	4401364	7.53911	0.647046	1	0.189065	0
ECOCYCpathway:ENTBACSYN.PWY---ECOCYCcplx:ABC.29.CPLX---RBN---aggrv	enterobactin.biosynthesis	peptide.uptake.ABC.transporter	aggrv	5311490	25	3	910086	22	4401379	4.28359	0.82701	1	0.082489	0
ECOCYCpathway:FAO.PWY---ECOCYCcplx:ABC.29.CPLX---RBN---aggrv	fatty.acid.beta.oxidation.I	peptide.uptake.ABC.transporter	aggrv	5311490	43	4	910085	39	4401362	7.36777	0.951286	1	0.0216891	0
ECOCYCpathway:FASYN.ELONG.PWY---ECOCYCcplx:ABC.29.CPLX---RBN---aggrv	fatty.acid.elongation.saturated	peptide.uptake.ABC.transporter	aggrv	5311490	21	2	910087	19	4401382	3.59821	0.896822	1	0.0472936	0
ECOCYCpathway:FASYN.INITIAL.PWY---ECOCYCcplx:ABC.29.CPLX---RBN---aggrv	superpathway.of.fatty.acid.biosynthesis.initiation.E.coli	peptide.uptake.ABC.transporter	aggrv	5311490	32	2	910087	30	4401371	5.48299	0.98139	1	0.00815841	0
ECOCYCpathway:FERMENTATION.PWY---ECOCYCcplx:ABC.29.CPLX---RBN---aggrv	mixed.acid.fermentation	peptide.uptake.ABC.transporter	aggrv	5311490	30	6	910083	24	4401377	5.1403	0.410561	0.976024	0.386622	0.0105397
ECOCYCpathway:FOLSYN.PWY---ECOCYCcplx:ABC.29.CPLX---RBN---aggrv	tetrahydrofolate.biosynthesis	peptide.uptake.ABC.transporter	aggrv	5311490	35	2	910087	33	4401368	5.99702	0.988548	1	0.00500215	0
ECOCYCpathway:KDO.NAGLIPASYN.PWY---ECOCYCcplx:ABC.29.CPLX---RBN---aggrv	superpathway.of.KDO.2.lipid.A.biosynthesis	peptide.uptake.ABC.transporter	aggrv	5311490	69	9	910080	60	4401341	11.8227	0.857359	1	0.0668375	0
ECOCYCpathway:LIPA.CORESYN.PWY---ECOCYCcplx:ABC.29.CPLX---RBN---aggrv	Lipid.A.core.biosynthesis	peptide.uptake.ABC.transporter	aggrv	5311490	48	11	910078	37	4401364	8.22449	0.188623	0.565721	0.724405	0.247398
ECOCYCpathway:LPSSYN.PWY---ECOCYCcplx:ABC.29.CPLX---RBN---aggrv	superpathway.of.lipopolysaccharide.biosynthesis	peptide.uptake.ABC.transporter	aggrv	5311490	112	18	910071	94	4401307	19.1905	0.655684	1	0.183306	0
ECOCYCpathway:NAGLIPASYN.PWY---ECOCYCcplx:ABC.29.CPLX---RBN---aggrv	lipid.A.precursor.biosynthesis	peptide.uptake.ABC.transporter	aggrv	5311490	29	2	910087	27	4401374	4.96896	0.969958	1	0.0132472	0
ECOCYCpathway:NONMEVIPP.PWY---ECOCYCcplx:ABC.29.CPLX---RBN---aggrv	methylerythritol.phosphate.pathway	peptide.uptake.ABC.transporter	aggrv	5311490	35	1	910088	34	4401367	5.99702	0.99861	1	0.000604208	0
ECOCYCpathway:OANTIGEN.PWY---ECOCYCcplx:ABC.29.CPLX---RBN---aggrv	O.antigen.biosynthesis.E.coli	peptide.uptake.ABC.transporter	aggrv	5311490	30	2	910087	28	4401373	5.1403	0.97437	1	0.0112763	0
ECOCYCpathway:PANTOSYN.PWY---ECOCYCcplx:ABC.29.CPLX---RBN---aggrv	pantothenate.and.coenzyme.A.biosynthesis.I	peptide.uptake.ABC.transporter	aggrv	5311490	29	3	910086	26	4401375	4.96896	0.895421	1	0.0479729	0
ECOCYCpathway:PEPTIDOGLYCANSYN.PWY---ECOCYCcplx:ABC.29.CPLX---RBN---aggrv	peptidoglycan.biosynthesis.III	peptide.uptake.ABC.transporter	aggrv	5311490	54	3	910086	51	4401350	9.25255	0.997132	1	0.00124741	0
ECOCYCpathway:PWY.1269---ECOCYCcplx:ABC.29.CPLX---RBN---aggrv	CMP.KDO.biosynthesis.I	peptide.uptake.ABC.transporter	aggrv	5311490	25	3	910086	22	4401379	4.28359	0.82701	1	0.082489	0
ECOCYCpathway:PWY.4381---ECOCYCcplx:ABC.29.CPLX---RBN---aggrv	fatty.acid.biosynthesis.initiation.I	peptide.uptake.ABC.transporter	aggrv	5311490	26	1	910088	25	4401376	4.45493	0.992454	1	0.00328974	0
ECOCYCpathway:PWY.6071---ECOCYCcplx:ABC.29.CPLX---RBN---aggrv	superpathway.of.phenylethylamine.degradation	peptide.uptake.ABC.transporter	aggrv	5311490	54	6	910083	48	4401353	9.25255	0.919208	1	0.0365863	0
ECOCYCpathway:PWY.6284---ECOCYCcplx:ABC.29.CPLX---RBN---aggrv	superpathway.of.unsaturated.fatty.acids.biosynthesis.E.coli	peptide.uptake.ABC.transporter	aggrv	5311490	21	2	910087	19	4401382	3.59821	0.896822	1	0.0472936	0
ECOCYCpathway:PWY0.321---ECOCYCcplx:ABC.29.CPLX---RBN---aggrv	phenylacetate.degradation.I.aerobic	peptide.uptake.ABC.transporter	aggrv	5311490	54	6	910083	48	4401353	9.25255	0.919208	1	0.0365863	0
ECOCYCpathway:PWY0.381---ECOCYCcplx:ABC.29.CPLX---RBN---aggrv	glycerol.degradation.I	peptide.uptake.ABC.transporter	aggrv	5311490	21	7	910082	14	4401387	3.59821	0.0545623	0.212271	1.26311	0.673108
ECOCYCpathway:PWY0.862---ECOCYCcplx:ABC.29.CPLX---RBN---aggrv	cis.dodecenoyl.biosynthesis	peptide.uptake.ABC.transporter	aggrv	5311490	18	1	910088	17	4401384	3.08418	0.966058	1	0.0149969	0
ECOCYCpathway:PWY0.881---ECOCYCcplx:ABC.29.CPLX---RBN---aggrv	superpathway.of.fatty.acid.biosynthesis.I.E.coli	peptide.uptake.ABC.transporter	aggrv	5311490	47	3	910086	44	4401357	8.05314	0.991702	1	0.0036189	0
ECOCYCcplx:ABC.29.CPLX---ECOCYCpathway:UBISYN.PWY---RBN---aggrv	peptide.uptake.ABC.transporter	ubiquinone.8.biosynthesis.prokaryotic	aggrv	5311490	38	5	910084	33	4401368	6.51105	0.803471	1	0.09503	0
GO:0000270---ECOCYCcplx:ABC.29.CPLX---RBN---aggrv	peptidoglycan.metabolic.process	peptide.uptake.ABC.transporter	aggrv	5311490	254	16	910073	238	4401163	43.5212	1	1	3.63986e-08	0
GO:0000902---ECOCYCcplx:ABC.29.CPLX---RBN---aggrv	cell.morphogenesis	peptide.uptake.ABC.transporter	aggrv	5311490	42	7	910082	35	4401366	7.19642	0.595606	1	0.225041	0
GO:0000917---ECOCYCcplx:ABC.29.CPLX---RBN---aggrv	barrier.septum.formation	peptide.uptake.ABC.transporter	aggrv	5311490	56	5	910084	51	4401350	9.59523	0.973286	1	0.0117595	0
GO:0006457---ECOCYCcplx:ABC.29.CPLX---RBN---aggrv	protein.folding	peptide.uptake.ABC.transporter	aggrv	5311490	75	12	910077	63	4401338	12.8508	0.649891	1	0.18716	0
GO:0006631---ECOCYCcplx:ABC.29.CPLX---RBN---aggrv	fatty.acid.metabolic.process	peptide.uptake.ABC.transporter	aggrv	5311490	131	10	910079	121	4401280	22.446	0.999502	1	0.000216198	0
GO:0006633---ECOCYCcplx:ABC.29.CPLX---RBN---aggrv	fatty.acid.biosynthetic.process	peptide.uptake.ABC.transporter	aggrv	5311490	62	3	910086	59	4401342	10.6233	0.999177	1	0.000357581	0
GO:0006643---ECOCYCcplx:ABC.29.CPLX---RBN---aggrv	membrane.lipid.metabolic.process	peptide.uptake.ABC.transporter	aggrv	5311490	136	3	910086	133	4401268	23.3027	1	1	1.45047e-09	0
GO:0006644---ECOCYCcplx:ABC.29.CPLX---RBN---aggrv	phospholipid.metabolic.process	peptide.uptake.ABC.transporter	aggrv	5311490	136	3	910086	133	4401268	23.3027	1	1	1.45047e-09	0
GO:0006650---ECOCYCcplx:ABC.29.CPLX---RBN---aggrv	glycerophospholipid.metabolic.process	peptide.uptake.ABC.transporter	aggrv	5311490	103	3	910086	100	4401301	17.6484	0.999999	1	4.19563e-07	0
GO:0006654---ECOCYCcplx:ABC.29.CPLX---RBN---aggrv	phosphatidic.acid.biosynthetic.process	peptide.uptake.ABC.transporter	aggrv	5311490	98	3	910086	95	4401306	16.7917	0.999998	1	9.76345e-07	0
GO:0006720---ECOCYCcplx:ABC.29.CPLX---RBN---aggrv	isoprenoid.metabolic.process	peptide.uptake.ABC.transporter	aggrv	5311490	50	1	910088	49	4401352	8.56717	0.999917	1	3.60172e-05	0
GO:0006721---ECOCYCcplx:ABC.29.CPLX---RBN---aggrv	terpenoid.metabolic.process	peptide.uptake.ABC.transporter	aggrv	5311490	35	1	910088	34	4401367	5.99702	0.99861	1	0.000604208	0
GO:0006743---ECOCYCcplx:ABC.29.CPLX---RBN---aggrv	ubiquinone.metabolic.process	peptide.uptake.ABC.transporter	aggrv	5311490	78	6	910083	72	4401329	13.3648	0.995099	1	0.00213375	0
GO:0006744---ECOCYCcplx:ABC.29.CPLX---RBN---aggrv	ubiquinone.biosynthetic.process	peptide.uptake.ABC.transporter	aggrv	5311490	78	6	910083	72	4401329	13.3648	0.995099	1	0.00213375	0
GO:0006826---ECOCYCcplx:ABC.29.CPLX---RBN---aggrv	iron.ion.transport	peptide.uptake.ABC.transporter	aggrv	5311490	135	11	910078	124	4401277	23.1314	0.999156	1	0.000366572	0
GO:0006857---ECOCYCcplx:ABC.29.CPLX---RBN---aggrv	oligopeptide.transport	peptide.uptake.ABC.transporter	aggrv	5311490	95	13	910076	82	4401319	16.2776	0.848923	1	0.0711316	0
GO:0006886---ECOCYCcplx:ABC.29.CPLX---RBN---aggrv	intracellular.protein.transport	peptide.uptake.ABC.transporter	aggrv	5311490	66	2	910087	64	4401337	11.3087	0.99994	1	2.60758e-05	0
GO:0007047---ECOCYCcplx:ABC.29.CPLX---RBN---aggrv	cell.wall.organization	peptide.uptake.ABC.transporter	aggrv	5311490	288	23	910066	265	4401136	49.3469	0.999998	1	9.57593e-07	0
GO:0007049---ECOCYCcplx:ABC.29.CPLX---RBN---aggrv	cell.cycle	peptide.uptake.ABC.transporter	aggrv	5311490	189	15	910074	174	4401227	32.3839	0.99992	1	3.49043e-05	0
GO:0008104---ECOCYCcplx:ABC.29.CPLX---RBN---aggrv	protein.localization	peptide.uptake.ABC.transporter	aggrv	5311490	336	32	910057	304	4401097	57.5714	0.999974	1	1.12998e-05	0
GO:0008299---ECOCYCcplx:ABC.29.CPLX---RBN---aggrv	isoprenoid.biosynthetic.process	peptide.uptake.ABC.transporter	aggrv	5311490	50	1	910088	49	4401352	8.56717	0.999917	1	3.60172e-05	0
GO:0008360---ECOCYCcplx:ABC.29.CPLX---RBN---aggrv	regulation.of.cell.shape	peptide.uptake.ABC.transporter	aggrv	5311490	157	7	910082	150	4401251	26.9009	1	1	1.2015e-07	0
GO:0008610---ECOCYCcplx:ABC.29.CPLX---RBN---aggrv	lipid.biosynthetic.process	peptide.uptake.ABC.transporter	aggrv	5311490	566	52	910037	514	4400887	96.9804	1	1	9.9225e-09	0
GO:0008653---ECOCYCcplx:ABC.29.CPLX---RBN---aggrv	lipopolysaccharide.metabolic.process	peptide.uptake.ABC.transporter	aggrv	5311490	381	47	910042	334	4401067	65.2819	0.995975	1	0.00175148	0
GO:0008654---ECOCYCcplx:ABC.29.CPLX---RBN---aggrv	phospholipid.biosynthetic.process	peptide.uptake.ABC.transporter	aggrv	5311490	131	3	910086	128	4401273	22.446	1	1	3.45287e-09	0
GO:0009103---ECOCYCcplx:ABC.29.CPLX---RBN---aggrv	lipopolysaccharide.biosynthetic.process	peptide.uptake.ABC.transporter	aggrv	5311490	381	47	910042	334	4401067	65.2819	0.995975	1	0.00175148	0
GO:0009242---ECOCYCcplx:ABC.29.CPLX---RBN---aggrv	colanic.acid.biosynthetic.process	peptide.uptake.ABC.transporter	aggrv	5311490	117	11	910078	106	4401295	20.0472	0.993844	1	0.00268189	0
GO:0009243---ECOCYCcplx:ABC.29.CPLX---RBN---aggrv	O.antigen.biosynthetic.process	peptide.uptake.ABC.transporter	aggrv	5311490	50	11	910078	39	4401362	8.56717	0.228094	0.646117	0.641887	0.189689
GO:0009244---ECOCYCcplx:ABC.29.CPLX---RBN---aggrv	lipopolysaccharide.core.region.biosynthetic.process	peptide.uptake.ABC.transporter	aggrv	5311490	110	17	910072	93	4401308	18.8478	0.71754	1	0.144154	0
GO:0009245---ECOCYCcplx:ABC.29.CPLX---RBN---aggrv	lipid.A.biosynthetic.process	peptide.uptake.ABC.transporter	aggrv	5311490	73	6	910083	67	4401334	12.5081	0.990822	1	0.00400453	0
GO:0009246---ECOCYCcplx:ABC.29.CPLX---RBN---aggrv	enterobacterial.common.antigen.biosynthetic.process	peptide.uptake.ABC.transporter	aggrv	5311490	58	9	910080	49	4401352	9.93792	0.681176	1	0.166741	0
GO:0009252---ECOCYCcplx:ABC.29.CPLX---RBN---aggrv	peptidoglycan.biosynthetic.process	peptide.uptake.ABC.transporter	aggrv	5311490	234	16	910073	218	4401183	40.0944	0.999999	1	4.56448e-07	0
GO:0009253---ECOCYCcplx:ABC.29.CPLX---RBN---aggrv	peptidoglycan.catabolic.process	peptide.uptake.ABC.transporter	aggrv	5311490	30	1	910088	29	4401372	5.1403	0.996442	1	0.00154806	0
GO:0009273---ECOCYCcplx:ABC.29.CPLX---RBN---aggrv	peptidoglycan.based.cell.wall.biogenesis	peptide.uptake.ABC.transporter	aggrv	5311490	234	16	910073	218	4401183	40.0944	0.999999	1	4.56448e-07	0
GO:0009306---ECOCYCcplx:ABC.29.CPLX---RBN---aggrv	protein.secretion	peptide.uptake.ABC.transporter	aggrv	5311490	181	20	910069	161	4401240	31.0132	0.991402	1	0.00375015	0
GO:0009653---ECOCYCcplx:ABC.29.CPLX---RBN---aggrv	anatomical.structure.morphogenesis	peptide.uptake.ABC.transporter	aggrv	5311490	42	7	910082	35	4401366	7.19642	0.595606	1	0.225041	0
GO:0010382---ECOCYCcplx:ABC.29.CPLX---RBN---aggrv	cell.wall.metabolic.process	peptide.uptake.ABC.transporter	aggrv	5311490	48	7	910082	41	4401360	8.22449	0.73743	1	0.132279	0
GO:0015031---ECOCYCcplx:ABC.29.CPLX---RBN---aggrv	protein.transport	peptide.uptake.ABC.transporter	aggrv	5311490	331	32	910057	299	4401102	56.7147	0.999958	1	1.80261e-05	0
GO:0015628---ECOCYCcplx:ABC.29.CPLX---RBN---aggrv	protein.secretion.by.the.type.II.secretion.system	peptide.uptake.ABC.transporter	aggrv	5311490	86	6	910083	80	4401321	14.7355	0.998268	1	0.000752709	0
ECOCYCcplx:ABC.29.CPLX---GO:0015794---RBN---aggrv	peptide.uptake.ABC.transporter	glycerol.3.phosphate.transport	aggrv	5311490	25	1	910088	24	4401377	4.28359	0.990893	1	0.00397309	0
GO:0015833---ECOCYCcplx:ABC.29.CPLX---RBN---aggrv	peptide.transport	peptide.uptake.ABC.transporter	aggrv	5311490	100	13	910076	87	4401314	17.1343	0.894093	1	0.0486172	0
GO:0015834---ECOCYCcplx:ABC.29.CPLX---RBN---aggrv	peptidoglycan.peptide.transport	peptide.uptake.ABC.transporter	aggrv	5311490	25	5	910084	20	4401381	4.28359	0.431255	1	0.365266	0
GO:0016042---ECOCYCcplx:ABC.29.CPLX---RBN---aggrv	lipid.catabolic.process	peptide.uptake.ABC.transporter	aggrv	5311490	39	8	910081	31	4401370	6.68239	0.348991	0.873476	0.457186	0.0587488
GO:0016044---ECOCYCcplx:ABC.29.CPLX---RBN---aggrv	membrane.organization	peptide.uptake.ABC.transporter	aggrv	5311490	22	2	910087	20	4401381	3.76956	0.911192	1	0.0403902	0
GO:0016114---ECOCYCcplx:ABC.29.CPLX---RBN---aggrv	terpenoid.biosynthetic.process	peptide.uptake.ABC.transporter	aggrv	5311490	35	1	910088	34	4401367	5.99702	0.99861	1	0.000604208	0
GO:0016998---ECOCYCcplx:ABC.29.CPLX---RBN---aggrv	cell.wall.catabolic.process	peptide.uptake.ABC.transporter	aggrv	5311490	34	6	910083	28	4401373	5.82568	0.538835	1	0.268544	0
GO:0019395---ECOCYCcplx:ABC.29.CPLX---RBN---aggrv	fatty.acid.oxidation	peptide.uptake.ABC.transporter	aggrv	5311490	54	5	910084	49	4401352	9.25255	0.965951	1	0.0150448	0
GO:0030258---ECOCYCcplx:ABC.29.CPLX---RBN---aggrv	lipid.modification	peptide.uptake.ABC.transporter	aggrv	5311490	64	5	910084	59	4401342	10.966	0.990268	1	0.00424726	0
GO:0031504---ECOCYCcplx:ABC.29.CPLX---RBN---aggrv	peptidoglycan.based.cell.wall.organization	peptide.uptake.ABC.transporter	aggrv	5311490	234	16	910073	218	4401183	40.0944	0.999999	1	4.56448e-07	0
GO:0032506---ECOCYCcplx:ABC.29.CPLX---RBN---aggrv	cytokinetic.process	peptide.uptake.ABC.transporter	aggrv	5311490	56	5	910084	51	4401350	9.59523	0.973286	1	0.0117595	0
GO:0032989---ECOCYCcplx:ABC.29.CPLX---RBN---aggrv	cellular.structure.morphogenesis	peptide.uptake.ABC.transporter	aggrv	5311490	42	7	910082	35	4401366	7.19642	0.595606	1	0.225041	0
GO:0034440---ECOCYCcplx:ABC.29.CPLX---RBN---aggrv	lipid.oxidation	peptide.uptake.ABC.transporter	aggrv	5311490	54	5	910084	49	4401352	9.25255	0.965951	1	0.0150448	0
GO:0034613---ECOCYCcplx:ABC.29.CPLX---RBN---aggrv	cellular.protein.localization	peptide.uptake.ABC.transporter	aggrv	5311490	71	2	910087	69	4401332	12.1654	0.999975	1	1.09073e-05	0
GO:0042546---ECOCYCcplx:ABC.29.CPLX---RBN---aggrv	cell.wall.biogenesis	peptide.uptake.ABC.transporter	aggrv	5311490	234	16	910073	218	4401183	40.0944	0.999999	1	4.56448e-07	0
GO:0042938---ECOCYCcplx:ABC.29.CPLX---RBN---aggrv	dipeptide.transport	peptide.uptake.ABC.transporter	aggrv	5311490	52	12	910077	40	4401361	8.90986	0.168827	0.523692	0.772558	0.280924
GO:0042939---ECOCYCcplx:ABC.29.CPLX---RBN---aggrv	tripeptide.transport	peptide.uptake.ABC.transporter	aggrv	5311490	35	5	910084	30	4401371	5.99702	0.739665	1	0.130965	0
GO:0043163---ECOCYCcplx:ABC.29.CPLX---RBN---aggrv	cell.envelope.organization	peptide.uptake.ABC.transporter	aggrv	5311490	27	2	910087	25	4401376	4.62627	0.958835	1	0.018256	0
GO:0043687---ECOCYCcplx:ABC.29.CPLX---RBN---aggrv	post.translational.protein.modification	peptide.uptake.ABC.transporter	aggrv	5311490	47	11	910078	36	4401365	8.05314	0.170149	0.525343	0.769171	0.279557
GO:0045184---ECOCYCcplx:ABC.29.CPLX---RBN---aggrv	establishment.of.protein.localization	peptide.uptake.ABC.transporter	aggrv	5311490	331	32	910057	299	4401102	56.7147	0.999958	1	1.80261e-05	0
GO:0045229---ECOCYCcplx:ABC.29.CPLX---RBN---aggrv	external.encapsulating.structure.organization	peptide.uptake.ABC.transporter	aggrv	5311490	315	25	910064	290	4401111	53.9732	0.999999	1	3.06256e-07	0
GO:0046377---ECOCYCcplx:ABC.29.CPLX---RBN---aggrv	colanic.acid.metabolic.process	peptide.uptake.ABC.transporter	aggrv	5311490	117	11	910078	106	4401295	20.0472	0.993844	1	0.00268189	0
GO:0046378---ECOCYCcplx:ABC.29.CPLX---RBN---aggrv	enterobacterial.common.antigen.metabolic.process	peptide.uptake.ABC.transporter	aggrv	5311490	58	9	910080	49	4401352	9.93792	0.681176	1	0.166741	0
GO:0046401---ECOCYCcplx:ABC.29.CPLX---RBN---aggrv	lipopolysaccharide.core.region.metabolic.process	peptide.uptake.ABC.transporter	aggrv	5311490	110	17	910072	93	4401308	18.8478	0.71754	1	0.144154	0
GO:0046402---ECOCYCcplx:ABC.29.CPLX---RBN---aggrv	O.antigen.metabolic.process	peptide.uptake.ABC.transporter	aggrv	5311490	50	11	910078	39	4401362	8.56717	0.228094	0.646117	0.641887	0.189689
GO:0046467---ECOCYCcplx:ABC.29.CPLX---RBN---aggrv	membrane.lipid.biosynthetic.process	peptide.uptake.ABC.transporter	aggrv	5311490	131	3	910086	128	4401273	22.446	1	1	3.45287e-09	0
GO:0046473---ECOCYCcplx:ABC.29.CPLX---RBN---aggrv	phosphatidic.acid.metabolic.process	peptide.uptake.ABC.transporter	aggrv	5311490	98	3	910086	95	4401306	16.7917	0.999998	1	9.76345e-07	0
GO:0046474---ECOCYCcplx:ABC.29.CPLX---RBN---aggrv	glycerophospholipid.biosynthetic.process	peptide.uptake.ABC.transporter	aggrv	5311490	98	3	910086	95	4401306	16.7917	0.999998	1	9.76345e-07	0
GO:0046493---ECOCYCcplx:ABC.29.CPLX---RBN---aggrv	lipid.A.metabolic.process	peptide.uptake.ABC.transporter	aggrv	5311490	73	6	910083	67	4401334	12.5081	0.990822	1	0.00400453	0
GO:0046907---ECOCYCcplx:ABC.29.CPLX---RBN---aggrv	intracellular.transport	peptide.uptake.ABC.transporter	aggrv	5311490	66	2	910087	64	4401337	11.3087	0.99994	1	2.60758e-05	0
GO:0051301---ECOCYCcplx:ABC.29.CPLX---RBN---aggrv	cell.division	peptide.uptake.ABC.transporter	aggrv	5311490	248	20	910069	228	4401173	42.4932	0.999988	1	5.04711e-06	0
GO:0051649---ECOCYCcplx:ABC.29.CPLX---RBN---aggrv	establishment.of.localization.in.cell	peptide.uptake.ABC.transporter	aggrv	5311490	195	20	910069	175	4401226	33.412	0.997464	1	0.00110267	0
GO:0055085---ECOCYCcplx:ABC.29.CPLX---RBN---aggrv	transmembrane.transport	peptide.uptake.ABC.transporter	aggrv	5311490	93	5	910084	88	4401313	15.9349	0.999829	1	7.44531e-05	0
ECOCYCcplx:ABC.29.CPLX---GO:0065002---RBN---aggrv	peptide.uptake.ABC.transporter	intracellular.protein.transmembrane.transport	aggrv	5311490	54	1	910088	53	4401348	9.25255	0.999961	1	1.69823e-05	0
MYGROUPINGS:CELL.ADHESION---ECOCYCcplx:ABC.29.CPLX---RBN---aggrv	CELL.ADHESION	peptide.uptake.ABC.transporter	aggrv	5311490	53	15	910074	38	4401363	9.0812	0.0295634	0.128578	1.52925	0.890832
MYGROUPINGS:CELL.DIVISION---ECOCYCcplx:ABC.29.CPLX---RBN---aggrv	CELL.DIVISION	peptide.uptake.ABC.transporter	aggrv	5311490	246	23	910066	223	4401178	42.1505	0.999821	1	7.79055e-05	0
MYGROUPINGS:CELL.ENVELOPE.INTEGRITY---ECOCYCcplx:ABC.29.CPLX---RBN---aggrv	CELL.ENVELOPE.INTEGRITY	peptide.uptake.ABC.transporter	aggrv	5311490	94	8	910081	86	4401315	16.1063	0.994546	1	0.00237515	0
MYGROUPINGS:CELL.SHAPE---ECOCYCcplx:ABC.29.CPLX---RBN---aggrv	CELL.SHAPE	peptide.uptake.ABC.transporter	aggrv	5311490	115	5	910084	110	4401291	19.7045	0.999994	1	2.69459e-06	0
MYGROUPINGS:CELL.WALL.BIOGENESIS---ECOCYCcplx:ABC.29.CPLX---RBN---aggrv	CELL.WALL.BIOGENESIS	peptide.uptake.ABC.transporter	aggrv	5311490	433	37	910052	396	4401005	74.1917	1	1	3.86355e-08	0
MYGROUPINGS:CELL.WALL.EARLY---ECOCYCcplx:ABC.29.CPLX---RBN---aggrv	CELL.WALL.EARLY	peptide.uptake.ABC.transporter	aggrv	5311490	114	8	910081	106	4401295	19.5332	0.999533	1	0.000202899	0
MYGROUPINGS:CELL.WALL.LATE---ECOCYCcplx:ABC.29.CPLX---RBN---aggrv	CELL.WALL.LATE	peptide.uptake.ABC.transporter	aggrv	5311490	116	5	910084	111	4401290	19.8758	0.999995	1	2.30882e-06	0
MYGROUPINGS:CHAPERONES---ECOCYCcplx:ABC.29.CPLX---RBN---aggrv	CHAPERONES	peptide.uptake.ABC.transporter	aggrv	5311490	83	16	910073	67	4401334	14.2215	0.344714	0.866029	0.462541	0.0624675
MYGROUPINGS:CHEMOTAXIS---ECOCYCcplx:ABC.29.CPLX---RBN---aggrv	CHEMOTAXIS	peptide.uptake.ABC.transporter	aggrv	5311490	49	5	910084	44	4401357	8.39583	0.938791	1	0.0274309	0
MYGROUPINGS:CHORISMATE.DEGRADATION---ECOCYCcplx:ABC.29.CPLX---RBN---aggrv	CHORISMATE.DEGRADATION	peptide.uptake.ABC.transporter	aggrv	5311490	108	10	910079	98	4401303	18.5051	0.993069	1	0.00302067	0
MYGROUPINGS:CHROMOSOME.SEGREGATION---ECOCYCcplx:ABC.29.CPLX---RBN---aggrv	CHROMOSOME.SEGREGATION	peptide.uptake.ABC.transporter	aggrv	5311490	47	3	910086	44	4401357	8.05314	0.991702	1	0.0036189	0
MYGROUPINGS:CRYPTIC.SECRETORY.PATHWAY---ECOCYCcplx:ABC.29.CPLX---RBN---aggrv	CRYPTIC.SECRETORY.PATHWAY	peptide.uptake.ABC.transporter	aggrv	5311490	60	7	910082	53	4401348	10.2806	0.90808	1	0.0418758	0
MYGROUPINGS:ECA---ECOCYCcplx:ABC.29.CPLX---RBN---aggrv	ECA	peptide.uptake.ABC.transporter	aggrv	5311490	110	20	910069	90	4401311	18.8478	0.423888	0.997799	0.372749	0.00095683
MYGROUPINGS:ECA.LIPID.A.CELLWALL.COMMON.SUGAR.PRECURSORS---ECOCYCcplx:ABC.29.CPLX---RBN---aggrv	ECA.LIPID.A.CELLWALL.COMMON.SUGAR.PRECURSORS	peptide.uptake.ABC.transporter	aggrv	5311490	28	7	910082	21	4401380	4.79762	0.191976	0.570137	0.716752	0.244021
MYGROUPINGS:ELECTRON.TRANSPORT.CHAIN---ECOCYCcplx:ABC.29.CPLX---RBN---aggrv	ELECTRON.TRANSPORT.CHAIN	peptide.uptake.ABC.transporter	aggrv	5311490	60	3	910086	57	4401344	10.2806	0.998872	1	0.000490091	0
MYGROUPINGS:ENTEROBACTIN.AND.METAL.ION.TRANSPORT---ECOCYCcplx:ABC.29.CPLX---RBN---aggrv	ENTEROBACTIN.AND.METAL.ION.TRANSPORT	peptide.uptake.ABC.transporter	aggrv	5311490	172	15	910074	157	4401244	29.4711	0.999471	1	0.00023	0
MYGROUPINGS:ENTEROBACTIN.BIOSYNTHESIS---ECOCYCcplx:ABC.29.CPLX---RBN---aggrv	ENTEROBACTIN.BIOSYNTHESIS	peptide.uptake.ABC.transporter	aggrv	5311490	35	4	910085	31	4401370	5.99702	0.872736	1	0.0591172	0
MYGROUPINGS:FAD---ECOCYCcplx:ABC.29.CPLX---RBN---aggrv	FAD	peptide.uptake.ABC.transporter	aggrv	5311490	121	17	910072	104	4401297	20.7326	0.846948	1	0.072143	0
MYGROUPINGS:FAS---ECOCYCcplx:ABC.29.CPLX---RBN---aggrv	FAS	peptide.uptake.ABC.transporter	aggrv	5311490	127	10	910079	117	4401284	21.7606	0.999196	1	0.000349215	0
MYGROUPINGS:FERRIC.CITRATE.TRANSPORT---ECOCYCcplx:ABC.29.CPLX---RBN---aggrv	FERRIC.CITRATE.TRANSPORT	peptide.uptake.ABC.transporter	aggrv	5311490	39	3	910086	36	4401365	6.68239	0.97329	1	0.0117579	0
MYGROUPINGS:FERRICHROME.TRANSPORT---ECOCYCcplx:ABC.29.CPLX---RBN---aggrv	FERRICHROME.TRANSPORT	peptide.uptake.ABC.transporter	aggrv	5311490	33	2	910087	31	4401370	5.65433	0.98416	1	0.00693429	0
MYGROUPINGS:IRON.ENTEROBACTIN.TRANSPORT---ECOCYCcplx:ABC.29.CPLX---RBN---aggrv	IRON.ENTEROBACTIN.TRANSPORT	peptide.uptake.ABC.transporter	aggrv	5311490	47	3	910086	44	4401357	8.05314	0.991702	1	0.0036189	0
MYGROUPINGS:ISOPRENOIDS.BIOSYNTHESIS---ECOCYCcplx:ABC.29.CPLX---RBN---aggrv	ISOPRENOIDS.BIOSYNTHESIS	peptide.uptake.ABC.transporter	aggrv	5311490	50	1	910088	49	4401352	8.56717	0.999917	1	3.60172e-05	0
MYGROUPINGS:LIPID.A---ECOCYCcplx:ABC.29.CPLX---RBN---aggrv	LIPID.A	peptide.uptake.ABC.transporter	aggrv	5311490	210	29	910060	181	4401220	35.9821	0.917834	1	0.0372359	0
MYGROUPINGS:LOCOMOTION---ECOCYCcplx:ABC.29.CPLX---RBN---aggrv	LOCOMOTION	peptide.uptake.ABC.transporter	aggrv	5311490	133	25	910064	108	4401293	22.7887	0.339109	0.85567	0.469661	0.0676937
MYGROUPINGS:LOCOMOTION.CHEMOTAXIS.AND.CELL.ADHESION---ECOCYCcplx:ABC.29.CPLX---RBN---aggrv	LOCOMOTION.CHEMOTAXIS.AND.CELL.ADHESION	peptide.uptake.ABC.transporter	aggrv	5311490	148	32	910057	116	4401285	25.3588	0.0928119	0.323393	1.0324	0.490269
MYGROUPINGS:LPS---ECOCYCcplx:ABC.29.CPLX---RBN---aggrv	LPS	peptide.uptake.ABC.transporter	aggrv	5311490	376	54	910035	322	4401079	64.4251	0.935235	1	0.0290791	0
MYGROUPINGS:LPS.AND.ECA---ECOCYCcplx:ABC.29.CPLX---RBN---aggrv	LPS.AND.ECA	peptide.uptake.ABC.transporter	aggrv	5311490	438	67	910022	371	4401030	75.0484	0.861465	1	0.0647625	0
MYGROUPINGS:LPT.PATHWAY---ECOCYCcplx:ABC.29.CPLX---RBN---aggrv	LPT.PATHWAY	peptide.uptake.ABC.transporter	aggrv	5311490	32	2	910087	30	4401371	5.48299	0.98139	1	0.00815841	0
MYGROUPINGS:M.ANTIGEN---ECOCYCcplx:ABC.29.CPLX---RBN---aggrv	M.ANTIGEN	peptide.uptake.ABC.transporter	aggrv	5311490	156	16	910073	140	4401261	26.7296	0.994228	1	0.00251407	0
MYGROUPINGS:M.ANTIGEN.AND.OSMOTIC.STRESS.RESPONSE---ECOCYCcplx:ABC.29.CPLX---RBN---aggrv	M.ANTIGEN.AND.OSMOTIC.STRESS.RESPONSE	peptide.uptake.ABC.transporter	aggrv	5311490	200	28	910061	172	4401229	34.2687	0.900595	1	0.0454707	0
MYGROUPINGS:M.ANTIGEN.CORE---ECOCYCcplx:ABC.29.CPLX---RBN---aggrv	M.ANTIGEN.CORE	peptide.uptake.ABC.transporter	aggrv	5311490	122	14	910075	108	4401293	20.9039	0.967827	1	0.0142024	0
MYGROUPINGS:M.ANTIGEN.PRECURSORS---ECOCYCcplx:ABC.29.CPLX---RBN---aggrv	M.ANTIGEN.PRECURSORS	peptide.uptake.ABC.transporter	aggrv	5311490	52	9	910080	43	4401358	8.90986	0.543917	1	0.264468	0
MYGROUPINGS:MANNOSE.PTS.PERMEASE---ECOCYCcplx:ABC.29.CPLX---RBN---aggrv	MANNOSE.PTS.PERMEASE	peptide.uptake.ABC.transporter	aggrv	5311490	18	7	910082	11	4401390	3.08418	0.0238075	0.10838	1.62329	0.965051
MYGROUPINGS:METAL.ION.TRANSPORT---ECOCYCcplx:ABC.29.CPLX---RBN---aggrv	METAL.ION.TRANSPORT	peptide.uptake.ABC.transporter	aggrv	5311490	50	5	910084	45	4401356	8.56717	0.945433	1	0.0243692	0
MYGROUPINGS:OANTIGEN---ECOCYCcplx:ABC.29.CPLX---RBN---aggrv	OANTIGEN	peptide.uptake.ABC.transporter	aggrv	5311490	34	11	910078	23	4401378	5.82568	0.0225961	0.103543	1.64597	0.984879
MYGROUPINGS:OLIGOPEPTIDE.TRANSPORT---ECOCYCcplx:ABC.29.CPLX---RBN---aggrv	OLIGOPEPTIDE.TRANSPORT	peptide.uptake.ABC.transporter	aggrv	5311490	59	12	910077	47	4401354	10.1093	0.305286	0.795167	0.515293	0.0995415
MYGROUPINGS:PANTOTHENATE.AND.COA.BIOSYNTHESIS---ECOCYCcplx:ABC.29.CPLX---RBN---aggrv	PANTOTHENATE.AND.COA.BIOSYNTHESIS	peptide.uptake.ABC.transporter	aggrv	5311490	34	4	910085	30	4401371	5.82568	0.857528	1	0.0667518	0
MYGROUPINGS:PEPTIDOGLYCAN.RECYCLING---ECOCYCcplx:ABC.29.CPLX---RBN---aggrv	PEPTIDOGLYCAN.RECYCLING	peptide.uptake.ABC.transporter	aggrv	5311490	65	6	910083	59	4401342	11.1373	0.976011	1	0.0105451	0
MYGROUPINGS:PHOSPHOLIPIDS---ECOCYCcplx:ABC.29.CPLX---RBN---aggrv	PHOSPHOLIPIDS	peptide.uptake.ABC.transporter	aggrv	5311490	170	13	910076	157	4401244	29.1284	0.999898	1	4.4266e-05	0
MYGROUPINGS:PROTEASE---ECOCYCcplx:ABC.29.CPLX---RBN---aggrv	PROTEASE	peptide.uptake.ABC.transporter	aggrv	5311490	18	3	910086	15	4401386	3.08418	0.617694	1	0.209227	0
MYGROUPINGS:PROTEIN.SECRETION---ECOCYCcplx:ABC.29.CPLX---RBN---aggrv	PROTEIN.SECRETION	peptide.uptake.ABC.transporter	aggrv	5311490	197	10	910079	187	4401214	33.7547	1	1	3.28317e-08	0
MYGROUPINGS:RESPONSE.TO.ANTIBIOTIC---ECOCYCcplx:ABC.29.CPLX---RBN---aggrv	RESPONSE.TO.ANTIBIOTIC	peptide.uptake.ABC.transporter	aggrv	5311490	203	15	910074	188	4401213	34.7827	0.999984	1	6.79829e-06	0
MYGROUPINGS:SEC.PROTEIN.SECRETION.PATHWAY---ECOCYCcplx:ABC.29.CPLX---RBN---aggrv	SEC.PROTEIN.SECRETION.PATHWAY	peptide.uptake.ABC.transporter	aggrv	5311490	103	5	910084	98	4401303	17.6484	0.999961	1	1.6812e-05	0
MYGROUPINGS:TETRAHYDROFOLATE.BIOSYNTHESIS---ECOCYCcplx:ABC.29.CPLX---RBN---aggrv	TETRAHYDROFOLATE.BIOSYNTHESIS	peptide.uptake.ABC.transporter	aggrv	5311490	30	1	910088	29	4401372	5.1403	0.996442	1	0.00154806	0
ECOCYCcplx:ABC.29.CPLX---MYGROUPINGS:UBIQUINONE.8.BIOSYNTHESIS---RBN---aggrv	peptide.uptake.ABC.transporter	UBIQUINONE.8.BIOSYNTHESIS	aggrv	5311490	43	5	910084	38	4401363	7.36777	0.881555	1	0.0547508	0
MYGROUPINGS:UNDPLARA4N---ECOCYCcplx:ABC.29.CPLX---RBN---aggrv	UNDPLARA4N	peptide.uptake.ABC.transporter	aggrv	5311490	64	3	910086	61	4401340	10.966	0.9994	1	0.000260445	0
MYGROUPINGS:UNDPLARA4N.CORE---ECOCYCcplx:ABC.29.CPLX---RBN---aggrv	UNDPLARA4N.CORE	peptide.uptake.ABC.transporter	aggrv	5311490	64	3	910086	61	4401340	10.966	0.9994	1	0.000260445	0
MYGROUPINGS:VITAMIN.B12.TRANSPORT---ECOCYCcplx:ABC.29.CPLX---RBN---aggrv	VITAMIN.B12.TRANSPORT	peptide.uptake.ABC.transporter	aggrv	5311490	33	1	910088	32	4401369	5.65433	0.997975	1	0.00088019	0
TCDBcplx:3.A.5.1.1---ECOCYCcplx:ABC.29.CPLX---RBN---aggrv	General.secretory.pathway.Sec.SRP.complex	peptide.uptake.ABC.transporter	aggrv	5311490	42	2	910087	40	4401361	7.19642	0.996388	1	0.00157169	0
ECOCYCcplx:ABC.59.CPLX---ECOCYCcplx:ABC.8.CPLX---RBN---aggrv	YddO.YddP.YddQ.YddR.YddS.ABC.transporter	dipeptide.ABC.transporter	aggrv	5311490	19	5	910084	14	4401387	3.25553	0.215507	0.619438	0.666538	0.208002
ECOCYCcplx:CPLX.165---ECOCYCcplx:ABC.59.CPLX---RBN---aggrv	mannose.PTS.permease	YddO.YddP.YddQ.YddR.YddS.ABC.transporter	aggrv	5311490	19	4	910085	15	4401386	3.25553	0.414792	0.982911	0.38217	0.0074856
ECOCYCcplx:ABC.59.CPLX---ECOCYCcplx:CPLX0.1762---RBN---aggrv	YddO.YddP.YddQ.YddR.YddS.ABC.transporter	putative.phenylacetate.CoA.oxygenase	aggrv	5311490	15	1	910088	14	4401387	2.57015	0.940349	1	0.0267109	0
ECOCYCcplx:CPLX0.1862---ECOCYCcplx:ABC.59.CPLX---RBN---aggrv	vitamin.B12.transport.system	YddO.YddP.YddQ.YddR.YddS.ABC.transporter	aggrv	5311490	27	2	910087	25	4401376	4.62627	0.958835	1	0.018256	0
ECOCYCcplx:ABC.59.CPLX---ECOCYCcplx:CPLX0.1944---RBN---aggrv	YddO.YddP.YddQ.YddR.YddS.ABC.transporter	Ferric.Enterobactin.Transport.System	aggrv	5311490	36	1	910088	35	4401366	6.16836	0.998848	1	0.00050062	0
ECOCYCcplx:ABC.59.CPLX---ECOCYCcplx:CPLX0.1981---RBN---aggrv	YddO.YddP.YddQ.YddR.YddS.ABC.transporter	ferrichrome.uptake.system	aggrv	5311490	29	2	910087	27	4401374	4.96896	0.969958	1	0.0132472	0
ECOCYCcplx:ABC.59.CPLX---ECOCYCcplx:CPLX0.2001---RBN---aggrv	YddO.YddP.YddQ.YddR.YddS.ABC.transporter	ferric.dicitrate.uptake.system	aggrv	5311490	36	3	910086	33	4401368	6.16836	0.95924	1	0.0180725	0
ECOCYCcplx:ABC.59.CPLX---ECOCYCcplx:CPLX0.2201.TCDBcplx:2.C.1.2.1---RBN---aggrv	YddO.YddP.YddQ.YddR.YddS.ABC.transporter	The.Tol.Pal.Cell.Envelope.Complex.The.TolA.energy.transducing.system	aggrv	5311490	19	3	910086	16	4401385	3.25553	0.655738	1	0.18327	0
ECOCYCcplx:ABC.59.CPLX---ECOCYCcplx:CPLX0.2202---RBN---aggrv	YddO.YddP.YddQ.YddR.YddS.ABC.transporter	Colicin.S4.Transport.System	aggrv	5311490	24	3	910086	21	4401380	4.11224	0.80479	1	0.0943174	0
ECOCYCcplx:CPLX0.2221---ECOCYCcplx:ABC.59.CPLX---RBN---aggrv	The.Colicin.A.Import.System	YddO.YddP.YddQ.YddR.YddS.ABC.transporter	aggrv	5311490	28	3	910086	25	4401376	4.79762	0.881071	1	0.054989	0
ECOCYCcplx:ABC.59.CPLX---ECOCYCcplx:CPLX0.3382---RBN---aggrv	YddO.YddP.YddQ.YddR.YddS.ABC.transporter	GspC.O.secreton.complex	aggrv	5311490	52	1	910088	51	4401350	8.90986	0.999943	1	2.47316e-05	0
ECOCYCcplx:ABC.59.CPLX---ECOCYCcplx:CPLX0.3933---RBN---aggrv	YddO.YddP.YddQ.YddR.YddS.ABC.transporter	Outer.Membrane.Protein.Assembly.Complex	aggrv	5311490	20	2	910087	18	4401383	3.42687	0.880307	1	0.0553658	0
ECOCYCcplx:ABC.59.CPLX---ECOCYCcplx:CPLX0.3970---RBN---aggrv	YddO.YddP.YddQ.YddR.YddS.ABC.transporter	murein.tripeptide.ABC.transporter	aggrv	5311490	21	3	910086	18	4401383	3.59821	0.723414	1	0.140613	0
ECOCYCcplx:ABC.59.CPLX---ECOCYCcplx:CPLX0.7452---RBN---aggrv	YddO.YddP.YddQ.YddR.YddS.ABC.transporter	Flagellum	aggrv	5311490	22	4	910085	18	4401383	3.76956	0.535234	1	0.271456	0
ECOCYCcplx:ABC.59.CPLX---ECOCYCcplx:SEC.SECRETION.CPLX---RBN---aggrv	YddO.YddP.YddQ.YddR.YddS.ABC.transporter	Sec.Protein.Secretion.Complex	aggrv	5311490	43	2	910087	41	4401360	7.36777	0.996943	1	0.00132982	0
ECOCYCcplx:ABC.59.CPLX---ECOCYCpathway:ALL.CHORISMATE.PWY---RBN---aggrv	YddO.YddP.YddQ.YddR.YddS.ABC.transporter	superpathway.of.chorismate	aggrv	5311490	89	11	910078	78	4401323	15.2496	0.914115	1	0.0389992	0
ECOCYCcplx:ABC.59.CPLX---ECOCYCpathway:ANARESP1.PWY---RBN---aggrv	YddO.YddP.YddQ.YddR.YddS.ABC.transporter	respiration.anaerobic	aggrv	5311490	22	5	910084	17	4401384	3.76956	0.321228	0.823405	0.493187	0.0843866
ECOCYCpathway:COLANSYN.PWY---ECOCYCcplx:ABC.59.CPLX---RBN---aggrv	colanic.acid.building.blocks.biosynthesis	YddO.YddP.YddQ.YddR.YddS.ABC.transporter	aggrv	5311490	40	8	910081	32	4401369	6.85374	0.376911	0.920622	0.423761	0.0359185
ECOCYCcplx:ABC.59.CPLX---ECOCYCpathway:ECASYN.PWY---RBN---aggrv	YddO.YddP.YddQ.YddR.YddS.ABC.transporter	enterobacterial.common.antigen.biosynthesis	aggrv	5311490	37	5	910084	32	4401369	6.33971	0.783722	1	0.105838	0
ECOCYCcplx:ABC.59.CPLX---ECOCYCpathway:ENTBACSYN.PWY---RBN---aggrv	YddO.YddP.YddQ.YddR.YddS.ABC.transporter	enterobactin.biosynthesis	aggrv	5311490	23	2	910087	21	4401380	3.9409	0.923666	1	0.0344849	0
ECOCYCpathway:FAO.PWY---ECOCYCcplx:ABC.59.CPLX---RBN---aggrv	fatty.acid.beta.oxidation.I	YddO.YddP.YddQ.YddR.YddS.ABC.transporter	aggrv	5311490	39	1	910088	38	4401363	6.68239	0.999344	1	0.000284788	0
ECOCYCpathway:FASYN.INITIAL.PWY---ECOCYCcplx:ABC.59.CPLX---RBN---aggrv	superpathway.of.fatty.acid.biosynthesis.initiation.E.coli	YddO.YddP.YddQ.YddR.YddS.ABC.transporter	aggrv	5311490	37	3	910086	34	4401367	6.33971	0.964558	1	0.0156719	0
ECOCYCpathway:FERMENTATION.PWY---ECOCYCcplx:ABC.59.CPLX---RBN---aggrv	mixed.acid.fermentation	YddO.YddP.YddQ.YddR.YddS.ABC.transporter	aggrv	5311490	28	9	910080	19	4401382	4.79762	0.0390059	0.160956	1.40887	0.793293
ECOCYCcplx:ABC.59.CPLX---ECOCYCpathway:FOLSYN.PWY---RBN---aggrv	YddO.YddP.YddQ.YddR.YddS.ABC.transporter	tetrahydrofolate.biosynthesis	aggrv	5311490	31	5	910084	26	4401375	5.31165	0.632766	1	0.198757	0
ECOCYCcplx:ABC.59.CPLX---ECOCYCpathway:GALACTMETAB.PWY---RBN---aggrv	YddO.YddP.YddQ.YddR.YddS.ABC.transporter	galactose.degradation.I.Leloir.pathway	aggrv	5311490	21	3	910086	18	4401383	3.59821	0.723414	1	0.140613	0
ECOCYCpathway:KDO.NAGLIPASYN.PWY---ECOCYCcplx:ABC.59.CPLX---RBN---aggrv	superpathway.of.KDO.2.lipid.A.biosynthesis	YddO.YddP.YddQ.YddR.YddS.ABC.transporter	aggrv	5311490	61	4	910085	57	4401344	10.452	0.995698	1	0.00187225	0
ECOCYCcplx:ABC.59.CPLX---ECOCYCpathway:LIPA.CORESYN.PWY---RBN---aggrv	YddO.YddP.YddQ.YddR.YddS.ABC.transporter	Lipid.A.core.biosynthesis	aggrv	5311490	38	7	910082	31	4401370	6.51105	0.48269	1	0.316332	0
ECOCYCcplx:ABC.59.CPLX---ECOCYCpathway:LPSSYN.PWY---RBN---aggrv	YddO.YddP.YddQ.YddR.YddS.ABC.transporter	superpathway.of.lipopolysaccharide.biosynthesis	aggrv	5311490	96	11	910078	85	4401316	16.449	0.952651	1	0.0210664	0
ECOCYCcplx:ABC.59.CPLX---ECOCYCpathway:NAGLIPASYN.PWY---RBN---aggrv	YddO.YddP.YddQ.YddR.YddS.ABC.transporter	lipid.A.precursor.biosynthesis	aggrv	5311490	28	1	910088	27	4401374	4.79762	0.994818	1	0.00225628	0
ECOCYCcplx:ABC.59.CPLX---ECOCYCpathway:NONMEVIPP.PWY---RBN---aggrv	YddO.YddP.YddQ.YddR.YddS.ABC.transporter	methylerythritol.phosphate.pathway	aggrv	5311490	31	2	910087	29	4401372	5.31165	0.978152	1	0.00959387	0
ECOCYCcplx:ABC.59.CPLX---ECOCYCpathway:OANTIGEN.PWY---RBN---aggrv	YddO.YddP.YddQ.YddR.YddS.ABC.transporter	O.antigen.biosynthesis.E.coli	aggrv	5311490	26	5	910084	21	4401380	4.45493	0.467338	1	0.330369	0
ECOCYCpathway:PANTOSYN.PWY---ECOCYCcplx:ABC.59.CPLX---RBN---aggrv	pantothenate.and.coenzyme.A.biosynthesis.I	YddO.YddP.YddQ.YddR.YddS.ABC.transporter	aggrv	5311490	25	2	910087	23	4401378	4.28359	0.943818	1	0.0251118	0
ECOCYCpathway:PEPTIDOGLYCANSYN.PWY---ECOCYCcplx:ABC.59.CPLX---RBN---aggrv	peptidoglycan.biosynthesis.III	YddO.YddP.YddQ.YddR.YddS.ABC.transporter	aggrv	5311490	48	3	910086	45	4401356	8.22449	0.992856	1	0.00311374	0
ECOCYCpathway:PHOSLIPSYN.PWY---ECOCYCcplx:ABC.59.CPLX---RBN---aggrv	phospholipid.biosynthesis.I	YddO.YddP.YddQ.YddR.YddS.ABC.transporter	aggrv	5311490	37	6	910083	31	4401370	6.33971	0.626429	1	0.203128	0
ECOCYCcplx:ABC.59.CPLX---ECOCYCpathway:PWY.1269---RBN---aggrv	YddO.YddP.YddQ.YddR.YddS.ABC.transporter	CMP.KDO.biosynthesis.I	aggrv	5311490	22	2	910087	20	4401381	3.76956	0.911192	1	0.0403902	0
ECOCYCpathway:PWY.4381---ECOCYCcplx:ABC.59.CPLX---RBN---aggrv	fatty.acid.biosynthesis.initiation.I	YddO.YddP.YddQ.YddR.YddS.ABC.transporter	aggrv	5311490	27	3	910086	24	4401377	4.62627	0.864992	1	0.0629881	0
ECOCYCpathway:PWY.5668---ECOCYCcplx:ABC.59.CPLX---RBN---aggrv	cardiolipin.biosynthesis.I	YddO.YddP.YddQ.YddR.YddS.ABC.transporter	aggrv	5311490	23	1	910088	22	4401379	3.9409	0.986738	1	0.00579817	0
ECOCYCcplx:ABC.59.CPLX---ECOCYCpathway:PWY.6071---RBN---aggrv	YddO.YddP.YddQ.YddR.YddS.ABC.transporter	superpathway.of.phenylethylamine.degradation	aggrv	5311490	45	4	910085	41	4401360	7.71046	0.962203	1	0.0167335	0
ECOCYCcplx:ABC.59.CPLX---ECOCYCpathway:PWY0.321---RBN---aggrv	YddO.YddP.YddQ.YddR.YddS.ABC.transporter	phenylacetate.degradation.I.aerobic	aggrv	5311490	45	4	910085	41	4401360	7.71046	0.962203	1	0.0167335	0
ECOCYCcplx:ABC.59.CPLX---ECOCYCpathway:PWY0.381---RBN---aggrv	YddO.YddP.YddQ.YddR.YddS.ABC.transporter	glycerol.degradation.I	aggrv	5311490	19	5	910084	14	4401387	3.25553	0.215507	0.619438	0.666538	0.208002
ECOCYCpathway:PWY0.881---ECOCYCcplx:ABC.59.CPLX---RBN---aggrv	superpathway.of.fatty.acid.biosynthesis.I.E.coli	YddO.YddP.YddQ.YddR.YddS.ABC.transporter	aggrv	5311490	53	3	910086	50	4401351	9.0812	0.996655	1	0.00145493	0
ECOCYCcplx:ABC.59.CPLX---ECOCYCpathway:UBISYN.PWY---RBN---aggrv	YddO.YddP.YddQ.YddR.YddS.ABC.transporter	ubiquinone.8.biosynthesis.prokaryotic	aggrv	5311490	35	4	910085	31	4401370	5.99702	0.872736	1	0.0591172	0
GO:0000270---ECOCYCcplx:ABC.59.CPLX---RBN---aggrv	peptidoglycan.metabolic.process	YddO.YddP.YddQ.YddR.YddS.ABC.transporter	aggrv	5311490	229	26	910063	203	4401198	39.2376	0.994163	1	0.00254252	0
ECOCYCcplx:ABC.59.CPLX---GO:0000902---RBN---aggrv	YddO.YddP.YddQ.YddR.YddS.ABC.transporter	cell.morphogenesis	aggrv	5311490	37	10	910079	27	4401374	6.33971	0.0889071	0.313013	1.05106	0.504438
ECOCYCcplx:ABC.59.CPLX---GO:0000917---RBN---aggrv	YddO.YddP.YddQ.YddR.YddS.ABC.transporter	barrier.septum.formation	aggrv	5311490	44	8	910081	36	4401365	7.53911	0.488423	1	0.311204	0
ECOCYCcplx:ABC.59.CPLX---GO:0006457---RBN---aggrv	YddO.YddP.YddQ.YddR.YddS.ABC.transporter	protein.folding	aggrv	5311490	59	8	910081	51	4401350	10.1093	0.814626	1	0.0890418	0
GO:0006522---ECOCYCcplx:ABC.59.CPLX---RBN---aggrv	alanine.metabolic.process	YddO.YddP.YddQ.YddR.YddS.ABC.transporter	aggrv	5311490	19	3	910086	16	4401385	3.25553	0.655738	1	0.18327	0
GO:0006523---ECOCYCcplx:ABC.59.CPLX---RBN---aggrv	alanine.biosynthetic.process	YddO.YddP.YddQ.YddR.YddS.ABC.transporter	aggrv	5311490	19	3	910086	16	4401385	3.25553	0.655738	1	0.18327	0
GO:0006631---ECOCYCcplx:ABC.59.CPLX---RBN---aggrv	fatty.acid.metabolic.process	YddO.YddP.YddQ.YddR.YddS.ABC.transporter	aggrv	5311490	120	7	910082	113	4401288	20.5612	0.99994	1	2.61285e-05	0
GO:0006633---ECOCYCcplx:ABC.59.CPLX---RBN---aggrv	fatty.acid.biosynthetic.process	YddO.YddP.YddQ.YddR.YddS.ABC.transporter	aggrv	5311490	64	3	910086	61	4401340	10.966	0.9994	1	0.000260445	0
GO:0006643---ECOCYCcplx:ABC.59.CPLX---RBN---aggrv	membrane.lipid.metabolic.process	YddO.YddP.YddQ.YddR.YddS.ABC.transporter	aggrv	5311490	134	17	910072	117	4401284	22.96	0.935388	1	0.0290084	0
GO:0006644---ECOCYCcplx:ABC.59.CPLX---RBN---aggrv	phospholipid.metabolic.process	YddO.YddP.YddQ.YddR.YddS.ABC.transporter	aggrv	5311490	134	17	910072	117	4401284	22.96	0.935388	1	0.0290084	0
GO:0006650---ECOCYCcplx:ABC.59.CPLX---RBN---aggrv	glycerophospholipid.metabolic.process	YddO.YddP.YddQ.YddR.YddS.ABC.transporter	aggrv	5311490	92	11	910078	81	4401320	15.7636	0.933064	1	0.0300884	0
GO:0006654---ECOCYCcplx:ABC.59.CPLX---RBN---aggrv	phosphatidic.acid.biosynthetic.process	YddO.YddP.YddQ.YddR.YddS.ABC.transporter	aggrv	5311490	87	10	910079	77	4401324	14.9069	0.944365	1	0.0248599	0
ECOCYCcplx:ABC.59.CPLX---GO:0006720---RBN---aggrv	YddO.YddP.YddQ.YddR.YddS.ABC.transporter	isoprenoid.metabolic.process	aggrv	5311490	45	3	910086	42	4401359	7.71046	0.988829	1	0.00487886	0
ECOCYCcplx:ABC.59.CPLX---GO:0006721---RBN---aggrv	YddO.YddP.YddQ.YddR.YddS.ABC.transporter	terpenoid.metabolic.process	aggrv	5311490	29	2	910087	27	4401374	4.96896	0.969958	1	0.0132472	0
ECOCYCcplx:ABC.59.CPLX---GO:0006743---RBN---aggrv	YddO.YddP.YddQ.YddR.YddS.ABC.transporter	ubiquinone.metabolic.process	aggrv	5311490	72	7	910082	65	4401336	12.3367	0.973412	1	0.0117034	0
ECOCYCcplx:ABC.59.CPLX---GO:0006744---RBN---aggrv	YddO.YddP.YddQ.YddR.YddS.ABC.transporter	ubiquinone.biosynthetic.process	aggrv	5311490	72	7	910082	65	4401336	12.3367	0.973412	1	0.0117034	0
GO:0006826---ECOCYCcplx:ABC.59.CPLX---RBN---aggrv	iron.ion.transport	YddO.YddP.YddQ.YddR.YddS.ABC.transporter	aggrv	5311490	122	7	910082	115	4401286	20.9039	0.999955	1	1.97543e-05	0
ECOCYCcplx:ABC.59.CPLX---GO:0006857---RBN---aggrv	YddO.YddP.YddQ.YddR.YddS.ABC.transporter	oligopeptide.transport	aggrv	5311490	82	10	910079	72	4401329	14.0502	0.913915	1	0.039094	0
ECOCYCcplx:ABC.59.CPLX---GO:0006886---RBN---aggrv	YddO.YddP.YddQ.YddR.YddS.ABC.transporter	intracellular.protein.transport	aggrv	5311490	68	3	910086	65	4401336	11.6514	0.999683	1	0.000137493	0
GO:0007047---ECOCYCcplx:ABC.59.CPLX---RBN---aggrv	cell.wall.organization	YddO.YddP.YddQ.YddR.YddS.ABC.transporter	aggrv	5311490	255	27	910062	228	4401173	43.6926	0.998737	1	0.000548926	0
GO:0007049---ECOCYCcplx:ABC.59.CPLX---RBN---aggrv	cell.cycle	YddO.YddP.YddQ.YddR.YddS.ABC.transporter	aggrv	5311490	166	15	910074	151	4401250	28.443	0.999001	1	0.000434256	0
GO:0008104---ECOCYCcplx:ABC.59.CPLX---RBN---aggrv	protein.localization	YddO.YddP.YddQ.YddR.YddS.ABC.transporter	aggrv	5311490	302	27	910062	275	4401126	51.7457	0.999984	1	6.83371e-06	0
ECOCYCcplx:ABC.59.CPLX---GO:0008299---RBN---aggrv	YddO.YddP.YddQ.YddR.YddS.ABC.transporter	isoprenoid.biosynthetic.process	aggrv	5311490	45	3	910086	42	4401359	7.71046	0.988829	1	0.00487886	0
GO:0008360---ECOCYCcplx:ABC.59.CPLX---RBN---aggrv	regulation.of.cell.shape	YddO.YddP.YddQ.YddR.YddS.ABC.transporter	aggrv	5311490	145	14	910075	131	4401270	24.8448	0.996166	1	0.00166823	0
GO:0008610---ECOCYCcplx:ABC.59.CPLX---RBN---aggrv	lipid.biosynthetic.process	YddO.YddP.YddQ.YddR.YddS.ABC.transporter	aggrv	5311490	485	65	910024	420	4400981	83.1016	0.989326	1	0.0046606	0
GO:0008653---ECOCYCcplx:ABC.59.CPLX---RBN---aggrv	lipopolysaccharide.metabolic.process	YddO.YddP.YddQ.YddR.YddS.ABC.transporter	aggrv	5311490	310	44	910045	266	4401135	53.1165	0.929222	1	0.0318803	0
GO:0008654---ECOCYCcplx:ABC.59.CPLX---RBN---aggrv	phospholipid.biosynthetic.process	YddO.YddP.YddQ.YddR.YddS.ABC.transporter	aggrv	5311490	129	16	910073	113	4401288	22.1033	0.943611	1	0.0252069	0
GO:0009103---ECOCYCcplx:ABC.59.CPLX---RBN---aggrv	lipopolysaccharide.biosynthetic.process	YddO.YddP.YddQ.YddR.YddS.ABC.transporter	aggrv	5311490	310	44	910045	266	4401135	53.1165	0.929222	1	0.0318803	0
GO:0009242---ECOCYCcplx:ABC.59.CPLX---RBN---aggrv	colanic.acid.biosynthetic.process	YddO.YddP.YddQ.YddR.YddS.ABC.transporter	aggrv	5311490	94	15	910074	79	4401322	16.1063	0.660806	1	0.179926	0
GO:0009243---ECOCYCcplx:ABC.59.CPLX---RBN---aggrv	O.antigen.biosynthetic.process	YddO.YddP.YddQ.YddR.YddS.ABC.transporter	aggrv	5311490	36	8	910081	28	4401373	6.16836	0.2675	0.722197	0.572676	0.141344
GO:0009244---ECOCYCcplx:ABC.59.CPLX---RBN---aggrv	lipopolysaccharide.core.region.biosynthetic.process	YddO.YddP.YddQ.YddR.YddS.ABC.transporter	aggrv	5311490	99	13	910076	86	4401315	16.963	0.886063	1	0.0525352	0
GO:0009245---ECOCYCcplx:ABC.59.CPLX---RBN---aggrv	lipid.A.biosynthetic.process	YddO.YddP.YddQ.YddR.YddS.ABC.transporter	aggrv	5311490	65	3	910086	62	4401339	11.1373	0.999489	1	0.000222134	0
ECOCYCcplx:ABC.59.CPLX---GO:0009246---RBN---aggrv	YddO.YddP.YddQ.YddR.YddS.ABC.transporter	enterobacterial.common.antigen.biosynthetic.process	aggrv	5311490	48	9	910080	39	4401362	8.22449	0.441434	1	0.355135	0
GO:0009252---ECOCYCcplx:ABC.59.CPLX---RBN---aggrv	peptidoglycan.biosynthetic.process	YddO.YddP.YddQ.YddR.YddS.ABC.transporter	aggrv	5311490	211	24	910065	187	4401214	36.1535	0.992198	1	0.00340182	0
GO:0009253---ECOCYCcplx:ABC.59.CPLX---RBN---aggrv	peptidoglycan.catabolic.process	YddO.YddP.YddQ.YddR.YddS.ABC.transporter	aggrv	5311490	26	4	910085	22	4401379	4.45493	0.673568	1	0.171619	0
GO:0009273---ECOCYCcplx:ABC.59.CPLX---RBN---aggrv	peptidoglycan.based.cell.wall.biogenesis	YddO.YddP.YddQ.YddR.YddS.ABC.transporter	aggrv	5311490	211	24	910065	187	4401214	36.1535	0.992198	1	0.00340182	0
GO:0009306---ECOCYCcplx:ABC.59.CPLX---RBN---aggrv	protein.secretion	YddO.YddP.YddQ.YddR.YddS.ABC.transporter	aggrv	5311490	170	13	910076	157	4401244	29.1284	0.999898	1	4.4266e-05	0
ECOCYCcplx:ABC.59.CPLX---GO:0009653---RBN---aggrv	YddO.YddP.YddQ.YddR.YddS.ABC.transporter	anatomical.structure.morphogenesis	aggrv	5311490	37	10	910079	27	4401374	6.33971	0.0889071	0.313013	1.05106	0.504438
GO:0010382---ECOCYCcplx:ABC.59.CPLX---RBN---aggrv	cell.wall.metabolic.process	YddO.YddP.YddQ.YddR.YddS.ABC.transporter	aggrv	5311490	44	5	910084	39	4401362	7.53911	0.893503	1	0.0489042	0
GO:0015031---ECOCYCcplx:ABC.59.CPLX---RBN---aggrv	protein.transport	YddO.YddP.YddQ.YddR.YddS.ABC.transporter	aggrv	5311490	299	26	910063	273	4401128	51.2317	0.999991	1	4.10322e-06	0
ECOCYCcplx:ABC.59.CPLX---GO:0015628---RBN---aggrv	YddO.YddP.YddQ.YddR.YddS.ABC.transporter	protein.secretion.by.the.type.II.secretion.system	aggrv	5311490	92	3	910086	89	4401312	15.7636	0.999994	1	2.67322e-06	0
ECOCYCcplx:ABC.59.CPLX---GO:0015794---RBN---aggrv	YddO.YddP.YddQ.YddR.YddS.ABC.transporter	glycerol.3.phosphate.transport	aggrv	5311490	15	3	910086	12	4401389	2.57015	0.487546	1	0.311984	0
ECOCYCcplx:ABC.59.CPLX---GO:0015833---RBN---aggrv	YddO.YddP.YddQ.YddR.YddS.ABC.transporter	peptide.transport	aggrv	5311490	85	11	910078	74	4401327	14.5642	0.881998	1	0.0545324	0
ECOCYCcplx:ABC.59.CPLX---GO:0015834---RBN---aggrv	YddO.YddP.YddQ.YddR.YddS.ABC.transporter	peptidoglycan.peptide.transport	aggrv	5311490	21	3	910086	18	4401383	3.59821	0.723414	1	0.140613	0
ECOCYCcplx:ABC.59.CPLX---GO:0016042---RBN---aggrv	YddO.YddP.YddQ.YddR.YddS.ABC.transporter	lipid.catabolic.process	aggrv	5311490	33	5	910084	28	4401373	5.65433	0.689345	1	0.161564	0
ECOCYCcplx:ABC.59.CPLX---GO:0016044---RBN---aggrv	YddO.YddP.YddQ.YddR.YddS.ABC.transporter	membrane.organization	aggrv	5311490	20	1	910088	19	4401382	3.42687	0.976693	1	0.010242	0
ECOCYCcplx:ABC.59.CPLX---GO:0016114---RBN---aggrv	YddO.YddP.YddQ.YddR.YddS.ABC.transporter	terpenoid.biosynthetic.process	aggrv	5311490	29	2	910087	27	4401374	4.96896	0.969958	1	0.0132472	0
GO:0016998---ECOCYCcplx:ABC.59.CPLX---RBN---aggrv	cell.wall.catabolic.process	YddO.YddP.YddQ.YddR.YddS.ABC.transporter	aggrv	5311490	33	3	910086	30	4401371	5.65433	0.938454	1	0.0275872	0
ECOCYCcplx:ABC.59.CPLX---GO:0019395---RBN---aggrv	YddO.YddP.YddQ.YddR.YddS.ABC.transporter	fatty.acid.oxidation	aggrv	5311490	41	2	910087	39	4401362	7.02508	0.995734	1	0.00185678	0
ECOCYCcplx:ABC.59.CPLX---GO:0030258---RBN---aggrv	YddO.YddP.YddQ.YddR.YddS.ABC.transporter	lipid.modification	aggrv	5311490	49	2	910087	47	4401354	8.39583	0.998886	1	0.000484097	0
GO:0031504---ECOCYCcplx:ABC.59.CPLX---RBN---aggrv	peptidoglycan.based.cell.wall.organization	YddO.YddP.YddQ.YddR.YddS.ABC.transporter	aggrv	5311490	211	24	910065	187	4401214	36.1535	0.992198	1	0.00340182	0
ECOCYCcplx:ABC.59.CPLX---GO:0032506---RBN---aggrv	YddO.YddP.YddQ.YddR.YddS.ABC.transporter	cytokinetic.process	aggrv	5311490	44	8	910081	36	4401365	7.53911	0.488423	1	0.311204	0
ECOCYCcplx:ABC.59.CPLX---GO:0032989---RBN---aggrv	YddO.YddP.YddQ.YddR.YddS.ABC.transporter	cellular.structure.morphogenesis	aggrv	5311490	37	10	910079	27	4401374	6.33971	0.0889071	0.313013	1.05106	0.504438
ECOCYCcplx:ABC.59.CPLX---GO:0034440---RBN---aggrv	YddO.YddP.YddQ.YddR.YddS.ABC.transporter	lipid.oxidation	aggrv	5311490	41	2	910087	39	4401362	7.02508	0.995734	1	0.00185678	0
ECOCYCcplx:ABC.59.CPLX---GO:0034613---RBN---aggrv	YddO.YddP.YddQ.YddR.YddS.ABC.transporter	cellular.protein.localization	aggrv	5311490	71	4	910085	67	4401334	12.1654	0.998995	1	0.0004365	0
GO:0042546---ECOCYCcplx:ABC.59.CPLX---RBN---aggrv	cell.wall.biogenesis	YddO.YddP.YddQ.YddR.YddS.ABC.transporter	aggrv	5311490	211	24	910065	187	4401214	36.1535	0.992198	1	0.00340182	0
ECOCYCcplx:ABC.59.CPLX---GO:0042938---RBN---aggrv	YddO.YddP.YddQ.YddR.YddS.ABC.transporter	dipeptide.transport	aggrv	5311490	43	8	910081	35	4401366	7.36777	0.460842	1	0.336448	0
ECOCYCcplx:ABC.59.CPLX---GO:0042939---RBN---aggrv	YddO.YddP.YddQ.YddR.YddS.ABC.transporter	tripeptide.transport	aggrv	5311490	29	3	910086	26	4401375	4.96896	0.895421	1	0.0479729	0
GO:0043687---ECOCYCcplx:ABC.59.CPLX---RBN---aggrv	post.translational.protein.modification	YddO.YddP.YddQ.YddR.YddS.ABC.transporter	aggrv	5311490	48	17	910072	31	4401370	8.22449	0.00179887	0.0122609	2.745	1.91148
GO:0045184---ECOCYCcplx:ABC.59.CPLX---RBN---aggrv	establishment.of.protein.localization	YddO.YddP.YddQ.YddR.YddS.ABC.transporter	aggrv	5311490	299	26	910063	273	4401128	51.2317	0.999991	1	4.10322e-06	0
GO:0045229---ECOCYCcplx:ABC.59.CPLX---RBN---aggrv	external.encapsulating.structure.organization	YddO.YddP.YddQ.YddR.YddS.ABC.transporter	aggrv	5311490	282	31	910058	251	4401150	48.3189	0.998479	1	0.000660921	0
GO:0046377---ECOCYCcplx:ABC.59.CPLX---RBN---aggrv	colanic.acid.metabolic.process	YddO.YddP.YddQ.YddR.YddS.ABC.transporter	aggrv	5311490	94	15	910074	79	4401322	16.1063	0.660806	1	0.179926	0
ECOCYCcplx:ABC.59.CPLX---GO:0046378---RBN---aggrv	YddO.YddP.YddQ.YddR.YddS.ABC.transporter	enterobacterial.common.antigen.metabolic.process	aggrv	5311490	48	9	910080	39	4401362	8.22449	0.441434	1	0.355135	0
GO:0046401---ECOCYCcplx:ABC.59.CPLX---RBN---aggrv	lipopolysaccharide.core.region.metabolic.process	YddO.YddP.YddQ.YddR.YddS.ABC.transporter	aggrv	5311490	99	13	910076	86	4401315	16.963	0.886063	1	0.0525352	0
GO:0046402---ECOCYCcplx:ABC.59.CPLX---RBN---aggrv	O.antigen.metabolic.process	YddO.YddP.YddQ.YddR.YddS.ABC.transporter	aggrv	5311490	36	8	910081	28	4401373	6.16836	0.2675	0.722197	0.572676	0.141344
GO:0046467---ECOCYCcplx:ABC.59.CPLX---RBN---aggrv	membrane.lipid.biosynthetic.process	YddO.YddP.YddQ.YddR.YddS.ABC.transporter	aggrv	5311490	129	16	910073	113	4401288	22.1033	0.943611	1	0.0252069	0
GO:0046473---ECOCYCcplx:ABC.59.CPLX---RBN---aggrv	phosphatidic.acid.metabolic.process	YddO.YddP.YddQ.YddR.YddS.ABC.transporter	aggrv	5311490	87	10	910079	77	4401324	14.9069	0.944365	1	0.0248599	0
GO:0046474---ECOCYCcplx:ABC.59.CPLX---RBN---aggrv	glycerophospholipid.biosynthetic.process	YddO.YddP.YddQ.YddR.YddS.ABC.transporter	aggrv	5311490	87	10	910079	77	4401324	14.9069	0.944365	1	0.0248599	0
GO:0046493---ECOCYCcplx:ABC.59.CPLX---RBN---aggrv	lipid.A.metabolic.process	YddO.YddP.YddQ.YddR.YddS.ABC.transporter	aggrv	5311490	65	3	910086	62	4401339	11.1373	0.999489	1	0.000222134	0
ECOCYCcplx:ABC.59.CPLX---GO:0046907---RBN---aggrv	YddO.YddP.YddQ.YddR.YddS.ABC.transporter	intracellular.transport	aggrv	5311490	68	3	910086	65	4401336	11.6514	0.999683	1	0.000137493	0
GO:0051301---ECOCYCcplx:ABC.59.CPLX---RBN---aggrv	cell.division	YddO.YddP.YddQ.YddR.YddS.ABC.transporter	aggrv	5311490	220	19	910070	201	4401200	37.6956	0.9999	1	4.32947e-05	0
GO:0051649---ECOCYCcplx:ABC.59.CPLX---RBN---aggrv	establishment.of.localization.in.cell	YddO.YddP.YddQ.YddR.YddS.ABC.transporter	aggrv	5311490	180	13	910076	167	4401234	30.8418	0.999969	1	1.33263e-05	0
GO:0055085---ECOCYCcplx:ABC.59.CPLX---RBN---aggrv	transmembrane.transport	YddO.YddP.YddQ.YddR.YddS.ABC.transporter	aggrv	5311490	89	5	910084	84	4401317	15.2496	0.999693	1	0.000133509	0
ECOCYCcplx:ABC.59.CPLX---GO:0065002---RBN---aggrv	YddO.YddP.YddQ.YddR.YddS.ABC.transporter	intracellular.protein.transmembrane.transport	aggrv	5311490	54	2	910087	52	4401349	9.25255	0.999524	1	0.000206649	0
MYGROUPINGS:CELL.ADHESION---ECOCYCcplx:ABC.59.CPLX---RBN---aggrv	CELL.ADHESION	YddO.YddP.YddQ.YddR.YddS.ABC.transporter	aggrv	5311490	36	8	910081	28	4401373	6.16836	0.2675	0.722197	0.572676	0.141344
MYGROUPINGS:CELL.DIVISION---ECOCYCcplx:ABC.59.CPLX---RBN---aggrv	CELL.DIVISION	YddO.YddP.YddQ.YddR.YddS.ABC.transporter	aggrv	5311490	213	28	910061	185	4401216	36.4962	0.95301	1	0.0209026	0
MYGROUPINGS:CELL.ENVELOPE.INTEGRITY---ECOCYCcplx:ABC.59.CPLX---RBN---aggrv	CELL.ENVELOPE.INTEGRITY	YddO.YddP.YddQ.YddR.YddS.ABC.transporter	aggrv	5311490	83	9	910080	74	4401327	14.2215	0.959079	1	0.0181454	0
MYGROUPINGS:CELL.SHAPE---ECOCYCcplx:ABC.59.CPLX---RBN---aggrv	CELL.SHAPE	YddO.YddP.YddQ.YddR.YddS.ABC.transporter	aggrv	5311490	108	7	910082	101	4401300	18.5051	0.999689	1	0.000135191	0
MYGROUPINGS:CELL.WALL.BIOGENESIS---ECOCYCcplx:ABC.59.CPLX---RBN---aggrv	CELL.WALL.BIOGENESIS	YddO.YddP.YddQ.YddR.YddS.ABC.transporter	aggrv	5311490	377	40	910049	337	4401064	64.5965	0.999858	1	6.14997e-05	0
MYGROUPINGS:CELL.WALL.EARLY---ECOCYCcplx:ABC.59.CPLX---RBN---aggrv	CELL.WALL.EARLY	YddO.YddP.YddQ.YddR.YddS.ABC.transporter	aggrv	5311490	76	9	910080	67	4401334	13.0221	0.921451	1	0.0355279	0
MYGROUPINGS:CELL.WALL.LATE---ECOCYCcplx:ABC.59.CPLX---RBN---aggrv	CELL.WALL.LATE	YddO.YddP.YddQ.YddR.YddS.ABC.transporter	aggrv	5311490	111	6	910083	105	4401296	19.0191	0.999946	1	2.32894e-05	0
MYGROUPINGS:CHAPERONES---ECOCYCcplx:ABC.59.CPLX---RBN---aggrv	CHAPERONES	YddO.YddP.YddQ.YddR.YddS.ABC.transporter	aggrv	5311490	68	7	910082	61	4401340	11.6514	0.959075	1	0.0181472	0
MYGROUPINGS:CHEMOTAXIS---ECOCYCcplx:ABC.59.CPLX---RBN---aggrv	CHEMOTAXIS	YddO.YddP.YddQ.YddR.YddS.ABC.transporter	aggrv	5311490	41	7	910082	34	4401367	7.02508	0.568501	1	0.245268	0
ECOCYCcplx:ABC.59.CPLX---MYGROUPINGS:CHORISMATE.DEGRADATION---RBN---aggrv	YddO.YddP.YddQ.YddR.YddS.ABC.transporter	CHORISMATE.DEGRADATION	aggrv	5311490	97	10	910079	87	4401314	16.6203	0.978396	1	0.00948543	0
ECOCYCcplx:ABC.59.CPLX---MYGROUPINGS:CHROMOSOME.SEGREGATION---RBN---aggrv	YddO.YddP.YddQ.YddR.YddS.ABC.transporter	CHROMOSOME.SEGREGATION	aggrv	5311490	34	2	910087	32	4401369	5.82568	0.986527	1	0.00589095	0
ECOCYCcplx:ABC.59.CPLX---MYGROUPINGS:CRYPTIC.SECRETORY.PATHWAY---RBN---aggrv	YddO.YddP.YddQ.YddR.YddS.ABC.transporter	CRYPTIC.SECRETORY.PATHWAY	aggrv	5311490	55	3	910086	52	4401349	9.42389	0.997542	1	0.0010689	0
ECOCYCcplx:ABC.59.CPLX---MYGROUPINGS:ECA---RBN---aggrv	YddO.YddP.YddQ.YddR.YddS.ABC.transporter	ECA	aggrv	5311490	98	20	910069	78	4401323	16.7917	0.229642	0.649782	0.638949	0.187232
ECOCYCcplx:ABC.59.CPLX---MYGROUPINGS:ECA.LIPID.A.CELLWALL.COMMON.SUGAR.PRECURSORS---RBN---aggrv	YddO.YddP.YddQ.YddR.YddS.ABC.transporter	ECA.LIPID.A.CELLWALL.COMMON.SUGAR.PRECURSORS	aggrv	5311490	31	6	910083	25	4401376	5.31165	0.443401	1	0.353203	0
MYGROUPINGS:ELECTRON.TRANSPORT.CHAIN---ECOCYCcplx:ABC.59.CPLX---RBN---aggrv	ELECTRON.TRANSPORT.CHAIN	YddO.YddP.YddQ.YddR.YddS.ABC.transporter	aggrv	5311490	54	8	910081	46	4401355	9.25255	0.728357	1	0.137656	0
MYGROUPINGS:ENTEROBACTIN.AND.METAL.ION.TRANSPORT---ECOCYCcplx:ABC.59.CPLX---RBN---aggrv	ENTEROBACTIN.AND.METAL.ION.TRANSPORT	YddO.YddP.YddQ.YddR.YddS.ABC.transporter	aggrv	5311490	150	12	910077	138	4401263	25.7015	0.999608	1	0.0001704	0
ECOCYCcplx:ABC.59.CPLX---MYGROUPINGS:ENTEROBACTIN.BIOSYNTHESIS---RBN---aggrv	YddO.YddP.YddQ.YddR.YddS.ABC.transporter	ENTEROBACTIN.BIOSYNTHESIS	aggrv	5311490	31	2	910087	29	4401372	5.31165	0.978152	1	0.00959387	0
MYGROUPINGS:FAD---ECOCYCcplx:ABC.59.CPLX---RBN---aggrv	FAD	YddO.YddP.YddQ.YddR.YddS.ABC.transporter	aggrv	5311490	102	13	910076	89	4401312	17.477	0.908765	1	0.0415483	0
MYGROUPINGS:FAS---ECOCYCcplx:ABC.59.CPLX---RBN---aggrv	FAS	YddO.YddP.YddQ.YddR.YddS.ABC.transporter	aggrv	5311490	118	9	910080	109	4401292	20.2185	0.999151	1	0.000368842	0
ECOCYCcplx:ABC.59.CPLX---MYGROUPINGS:FERRIC.CITRATE.TRANSPORT---RBN---aggrv	YddO.YddP.YddQ.YddR.YddS.ABC.transporter	FERRIC.CITRATE.TRANSPORT	aggrv	5311490	36	3	910086	33	4401368	6.16836	0.95924	1	0.0180725	0
ECOCYCcplx:ABC.59.CPLX---MYGROUPINGS:FERRICHROME.TRANSPORT---RBN---aggrv	YddO.YddP.YddQ.YddR.YddS.ABC.transporter	FERRICHROME.TRANSPORT	aggrv	5311490	29	2	910087	27	4401374	4.96896	0.969958	1	0.0132472	0
ECOCYCcplx:ABC.59.CPLX---MYGROUPINGS:IRON.ENTEROBACTIN.TRANSPORT---RBN---aggrv	YddO.YddP.YddQ.YddR.YddS.ABC.transporter	IRON.ENTEROBACTIN.TRANSPORT	aggrv	5311490	45	1	910088	44	4401357	7.71046	0.999788	1	9.21869e-05	0
MYGROUPINGS:ISOPRENOIDS.BIOSYNTHESIS---ECOCYCcplx:ABC.59.CPLX---RBN---aggrv	ISOPRENOIDS.BIOSYNTHESIS	YddO.YddP.YddQ.YddR.YddS.ABC.transporter	aggrv	5311490	45	3	910086	42	4401359	7.71046	0.988829	1	0.00487886	0
MYGROUPINGS:LIPID.A---ECOCYCcplx:ABC.59.CPLX---RBN---aggrv	LIPID.A	YddO.YddP.YddQ.YddR.YddS.ABC.transporter	aggrv	5311490	189	23	910066	166	4401235	32.3839	0.975858	1	0.0106132	0
MYGROUPINGS:LOCOMOTION---ECOCYCcplx:ABC.59.CPLX---RBN---aggrv	LOCOMOTION	YddO.YddP.YddQ.YddR.YddS.ABC.transporter	aggrv	5311490	104	23	910066	81	4401320	17.8197	0.113708	0.38156	0.944211	0.418437
MYGROUPINGS:LOCOMOTION.CHEMOTAXIS.AND.CELL.ADHESION---ECOCYCcplx:ABC.59.CPLX---RBN---aggrv	LOCOMOTION.CHEMOTAXIS.AND.CELL.ADHESION	YddO.YddP.YddQ.YddR.YddS.ABC.transporter	aggrv	5311490	115	25	910064	90	4401311	19.7045	0.11939	0.397751	0.923031	0.400388
ECOCYCcplx:ABC.59.CPLX---MYGROUPINGS:LOL.PROTEIN.SECRETION.PATHWAY---RBN---aggrv	YddO.YddP.YddQ.YddR.YddS.ABC.transporter	LOL.PROTEIN.SECRETION.PATHWAY	aggrv	5311490	21	1	910088	20	4401381	3.59821	0.980686	1	0.00846983	0
MYGROUPINGS:LPS---ECOCYCcplx:ABC.59.CPLX---RBN---aggrv	LPS	YddO.YddP.YddQ.YddR.YddS.ABC.transporter	aggrv	5311490	327	48	910041	279	4401122	56.0293	0.896544	1	0.0474283	0
MYGROUPINGS:LPS.AND.ECA---ECOCYCcplx:ABC.59.CPLX---RBN---aggrv	LPS.AND.ECA	YddO.YddP.YddQ.YddR.YddS.ABC.transporter	aggrv	5311490	380	60	910029	320	4401081	65.1105	0.775658	1	0.11033	0
ECOCYCcplx:ABC.59.CPLX---MYGROUPINGS:LPT.PATHWAY---RBN---aggrv	YddO.YddP.YddQ.YddR.YddS.ABC.transporter	LPT.PATHWAY	aggrv	5311490	28	3	910086	25	4401376	4.79762	0.881071	1	0.054989	0
MYGROUPINGS:M.ANTIGEN---ECOCYCcplx:ABC.59.CPLX---RBN---aggrv	M.ANTIGEN	YddO.YddP.YddQ.YddR.YddS.ABC.transporter	aggrv	5311490	123	24	910065	99	4401302	21.0752	0.275105	0.737387	0.560501	0.132304
MYGROUPINGS:M.ANTIGEN.AND.OSMOTIC.STRESS.RESPONSE---ECOCYCcplx:ABC.59.CPLX---RBN---aggrv	M.ANTIGEN.AND.OSMOTIC.STRESS.RESPONSE	YddO.YddP.YddQ.YddR.YddS.ABC.transporter	aggrv	5311490	165	30	910059	135	4401266	28.2717	0.391722	0.943993	0.407022	0.0250312
MYGROUPINGS:M.ANTIGEN.CORE---ECOCYCcplx:ABC.59.CPLX---RBN---aggrv	M.ANTIGEN.CORE	YddO.YddP.YddQ.YddR.YddS.ABC.transporter	aggrv	5311490	95	19	910070	76	4401325	16.2776	0.266362	0.72077	0.574528	0.142204
ECOCYCcplx:ABC.59.CPLX---MYGROUPINGS:M.ANTIGEN.PRECURSORS---RBN---aggrv	YddO.YddP.YddQ.YddR.YddS.ABC.transporter	M.ANTIGEN.PRECURSORS	aggrv	5311490	47	9	910080	38	4401363	8.05314	0.415193	0.982911	0.38175	0.0074856
MYGROUPINGS:MANNOSE.PTS.PERMEASE---ECOCYCcplx:ABC.59.CPLX---RBN---aggrv	MANNOSE.PTS.PERMEASE	YddO.YddP.YddQ.YddR.YddS.ABC.transporter	aggrv	5311490	19	4	910085	15	4401386	3.25553	0.414792	0.982911	0.38217	0.0074856
MYGROUPINGS:METAL.ION.TRANSPORT---ECOCYCcplx:ABC.59.CPLX---RBN---aggrv	METAL.ION.TRANSPORT	YddO.YddP.YddQ.YddR.YddS.ABC.transporter	aggrv	5311490	40	6	910083	34	4401367	6.85374	0.703542	1	0.15271	0
MYGROUPINGS:OANTIGEN---ECOCYCcplx:ABC.59.CPLX---RBN---aggrv	OANTIGEN	YddO.YddP.YddQ.YddR.YddS.ABC.transporter	aggrv	5311490	24	6	910083	18	4401383	4.11224	0.218122	0.623642	0.661301	0.205065
ECOCYCcplx:ABC.59.CPLX---MYGROUPINGS:OLIGOPEPTIDE.TRANSPORT---RBN---aggrv	YddO.YddP.YddQ.YddR.YddS.ABC.transporter	OLIGOPEPTIDE.TRANSPORT	aggrv	5311490	54	12	910077	42	4401359	9.25255	0.204445	0.599431	0.689423	0.222261
MYGROUPINGS:PANTOTHENATE.AND.COA.BIOSYNTHESIS---ECOCYCcplx:ABC.59.CPLX---RBN---aggrv	PANTOTHENATE.AND.COA.BIOSYNTHESIS	YddO.YddP.YddQ.YddR.YddS.ABC.transporter	aggrv	5311490	28	2	910087	26	4401375	4.79762	0.964817	1	0.015555	0
MYGROUPINGS:PEPTIDOGLYCAN.RECYCLING---ECOCYCcplx:ABC.59.CPLX---RBN---aggrv	PEPTIDOGLYCAN.RECYCLING	YddO.YddP.YddQ.YddR.YddS.ABC.transporter	aggrv	5311490	56	7	910082	49	4401352	9.59523	0.866379	1	0.062292	0
MYGROUPINGS:PHOSPHOLIPIDS---ECOCYCcplx:ABC.59.CPLX---RBN---aggrv	PHOSPHOLIPIDS	YddO.YddP.YddQ.YddR.YddS.ABC.transporter	aggrv	5311490	152	28	910061	124	4401277	26.0442	0.369011	0.907263	0.432961	0.0422669
ECOCYCcplx:ABC.59.CPLX---MYGROUPINGS:PROTEASE---RBN---aggrv	YddO.YddP.YddQ.YddR.YddS.ABC.transporter	PROTEASE	aggrv	5311490	18	3	910086	15	4401386	3.08418	0.617694	1	0.209227	0
MYGROUPINGS:PROTEIN.SECRETION---ECOCYCcplx:ABC.59.CPLX---RBN---aggrv	PROTEIN.SECRETION	YddO.YddP.YddQ.YddR.YddS.ABC.transporter	aggrv	5311490	184	9	910080	175	4401226	31.5272	1	1	4.9158e-08	0
MYGROUPINGS:RESPONSE.TO.ANTIBIOTIC---ECOCYCcplx:ABC.59.CPLX---RBN---aggrv	RESPONSE.TO.ANTIBIOTIC	YddO.YddP.YddQ.YddR.YddS.ABC.transporter	aggrv	5311490	177	15	910074	162	4401239	30.3278	0.999692	1	0.00013376	0
ECOCYCcplx:ABC.59.CPLX---MYGROUPINGS:SEC.PROTEIN.SECRETION.PATHWAY---RBN---aggrv	YddO.YddP.YddQ.YddR.YddS.ABC.transporter	SEC.PROTEIN.SECRETION.PATHWAY	aggrv	5311490	104	6	910083	98	4401303	17.8197	0.999854	1	6.34147e-05	0
ECOCYCcplx:ABC.59.CPLX---MYGROUPINGS:TAT.PROTEIN.SECRETION.PATHWAY---RBN---aggrv	YddO.YddP.YddQ.YddR.YddS.ABC.transporter	TAT.PROTEIN.SECRETION.PATHWAY	aggrv	5311490	18	1	910088	17	4401384	3.08418	0.966058	1	0.0149969	0
ECOCYCcplx:ABC.59.CPLX---MYGROUPINGS:TETRAHYDROFOLATE.BIOSYNTHESIS---RBN---aggrv	YddO.YddP.YddQ.YddR.YddS.ABC.transporter	TETRAHYDROFOLATE.BIOSYNTHESIS	aggrv	5311490	28	4	910085	24	4401377	4.79762	0.730996	1	0.136085	0
ECOCYCcplx:ABC.59.CPLX---MYGROUPINGS:UBIQUINONE.8.BIOSYNTHESIS---RBN---aggrv	YddO.YddP.YddQ.YddR.YddS.ABC.transporter	UBIQUINONE.8.BIOSYNTHESIS	aggrv	5311490	38	4	910085	34	4401367	6.51105	0.910216	1	0.0408555	0
MYGROUPINGS:UNDPLARA4N---ECOCYCcplx:ABC.59.CPLX---RBN---aggrv	UNDPLARA4N	YddO.YddP.YddQ.YddR.YddS.ABC.transporter	aggrv	5311490	51	7	910082	44	4401357	8.73852	0.793667	1	0.100362	0
MYGROUPINGS:UNDPLARA4N.CORE---ECOCYCcplx:ABC.59.CPLX---RBN---aggrv	UNDPLARA4N.CORE	YddO.YddP.YddQ.YddR.YddS.ABC.transporter	aggrv	5311490	51	7	910082	44	4401357	8.73852	0.793667	1	0.100362	0
MYGROUPINGS:VITAMIN.B12.TRANSPORT---ECOCYCcplx:ABC.59.CPLX---RBN---aggrv	VITAMIN.B12.TRANSPORT	YddO.YddP.YddQ.YddR.YddS.ABC.transporter	aggrv	5311490	27	2	910087	25	4401376	4.62627	0.958835	1	0.018256	0
ECOCYCcplx:ABC.59.CPLX---TCDBcplx:3.A.5.1.1---RBN---aggrv	YddO.YddP.YddQ.YddR.YddS.ABC.transporter	General.secretory.pathway.Sec.SRP.complex	aggrv	5311490	48	2	910087	46	4401355	8.22449	0.998681	1	0.000573403	0
ECOCYCcplx:CPLX.165---ECOCYCcplx:ABC.8.CPLX---RBN---aggrv	mannose.PTS.permease	dipeptide.ABC.transporter	aggrv	5311490	22	7	910082	15	4401386	3.76956	0.0685969	0.254577	1.1637	0.594181
ECOCYCcplx:ABC.8.CPLX---ECOCYCcplx:CPLX0.1762---RBN---aggrv	dipeptide.ABC.transporter	putative.phenylacetate.CoA.oxygenase	aggrv	5311490	9	1	910088	8	4401393	1.54209	0.815766	1	0.0884346	0
ECOCYCcplx:CPLX0.1862---ECOCYCcplx:ABC.8.CPLX---RBN---aggrv	vitamin.B12.transport.system	dipeptide.ABC.transporter	aggrv	5311490	24	7	910082	17	4401384	4.11224	0.102516	0.351638	0.989208	0.453904
ECOCYCcplx:ABC.8.CPLX---ECOCYCcplx:CPLX0.1944---RBN---aggrv	dipeptide.ABC.transporter	Ferric.Enterobactin.Transport.System	aggrv	5311490	35	10	910079	25	4401376	5.99702	0.0644453	0.243059	1.19081	0.614287
ECOCYCcplx:ABC.8.CPLX---ECOCYCcplx:CPLX0.1981---RBN---aggrv	dipeptide.ABC.transporter	ferrichrome.uptake.system	aggrv	5311490	28	5	910084	23	4401378	4.79762	0.537048	1	0.269987	0
ECOCYCcplx:ABC.8.CPLX---ECOCYCcplx:CPLX0.2001---RBN---aggrv	dipeptide.ABC.transporter	ferric.dicitrate.uptake.system	aggrv	5311490	34	8	910081	26	4401375	5.82568	0.21662	0.621554	0.664301	0.206521
ECOCYCcplx:ABC.8.CPLX---ECOCYCcplx:CPLX0.2201.TCDBcplx:2.C.1.2.1---RBN---aggrv	dipeptide.ABC.transporter	The.Tol.Pal.Cell.Envelope.Complex.The.TolA.energy.transducing.system	aggrv	5311490	13	2	910087	11	4401390	2.22746	0.67962	1	0.167734	0
ECOCYCcplx:ABC.8.CPLX---ECOCYCcplx:CPLX0.2202---RBN---aggrv	dipeptide.ABC.transporter	Colicin.S4.Transport.System	aggrv	5311490	18	3	910086	15	4401386	3.08418	0.617694	1	0.209227	0
ECOCYCcplx:CPLX0.2221---ECOCYCcplx:ABC.8.CPLX---RBN---aggrv	The.Colicin.A.Import.System	dipeptide.ABC.transporter	aggrv	5311490	22	3	910086	19	4401382	3.76956	0.753126	1	0.123132	0
ECOCYCcplx:ABC.8.CPLX---ECOCYCcplx:CPLX0.3382---RBN---aggrv	dipeptide.ABC.transporter	GspC.O.secreton.complex	aggrv	5311490	51	11	910078	40	4401361	8.73852	0.248948	0.687132	0.603892	0.16296
ECOCYCcplx:ABC.8.CPLX---ECOCYCcplx:CPLX0.3933---RBN---aggrv	dipeptide.ABC.transporter	Outer.Membrane.Protein.Assembly.Complex	aggrv	5311490	17	4	910085	13	4401388	2.91284	0.330646	0.84062	0.480637	0.0754004
ECOCYCcplx:ABC.8.CPLX---ECOCYCcplx:CPLX0.3970---RBN---aggrv	dipeptide.ABC.transporter	murein.tripeptide.ABC.transporter	aggrv	5311490	20	8	910081	12	4401389	3.42687	0.0132667	0.0662037	1.87724	1.17912
ECOCYCcplx:ABC.8.CPLX---ECOCYCcplx:CPLX0.7452---RBN---aggrv	dipeptide.ABC.transporter	Flagellum	aggrv	5311490	24	8	910081	16	4401385	4.11224	0.0410485	0.168341	1.3867	0.773811
ECOCYCcplx:ABC.8.CPLX---ECOCYCcplx:SEC.SECRETION.CPLX---RBN---aggrv	dipeptide.ABC.transporter	Sec.Protein.Secretion.Complex	aggrv	5311490	40	10	910079	30	4401371	6.85374	0.134681	0.43727	0.870694	0.35925
ECOCYCcplx:ABC.8.CPLX---ECOCYCpathway:ALL.CHORISMATE.PWY---RBN---aggrv	dipeptide.ABC.transporter	superpathway.of.chorismate	aggrv	5311490	77	19	910070	58	4401343	13.1934	0.0590391	0.226134	1.22886	0.645634
ECOCYCcplx:ABC.8.CPLX---ECOCYCpathway:ANARESP1.PWY---RBN---aggrv	dipeptide.ABC.transporter	respiration.anaerobic	aggrv	5311490	21	7	910082	14	4401387	3.59821	0.0545623	0.212271	1.26311	0.673108
ECOCYCpathway:COLANSYN.PWY---ECOCYCcplx:ABC.8.CPLX---RBN---aggrv	colanic.acid.building.blocks.biosynthesis	dipeptide.ABC.transporter	aggrv	5311490	31	9	910080	22	4401379	5.31165	0.0707034	0.260625	1.15056	0.583984
ECOCYCcplx:ABC.8.CPLX---ECOCYCpathway:ECASYN.PWY---RBN---aggrv	dipeptide.ABC.transporter	enterobacterial.common.antigen.biosynthesis	aggrv	5311490	33	4	910085	29	4401372	5.65433	0.840794	1	0.0753102	0
ECOCYCcplx:ABC.8.CPLX---ECOCYCpathway:ENTBACSYN.PWY---RBN---aggrv	dipeptide.ABC.transporter	enterobactin.biosynthesis	aggrv	5311490	17	2	910087	15	4401386	2.91284	0.815057	1	0.0888119	0
ECOCYCcplx:ABC.8.CPLX---ECOCYCpathway:FAO.PWY---RBN---aggrv	dipeptide.ABC.transporter	fatty.acid.beta.oxidation.I	aggrv	5311490	32	9	910080	23	4401378	5.48299	0.084021	0.298778	1.07561	0.524651
ECOCYCcplx:ABC.8.CPLX---ECOCYCpathway:FASYN.ELONG.PWY---RBN---aggrv	dipeptide.ABC.transporter	fatty.acid.elongation.saturated	aggrv	5311490	24	4	910085	20	4401381	4.11224	0.608147	1	0.215992	0
ECOCYCpathway:FASYN.INITIAL.PWY---ECOCYCcplx:ABC.8.CPLX---RBN---aggrv	superpathway.of.fatty.acid.biosynthesis.initiation.E.coli	dipeptide.ABC.transporter	aggrv	5311490	36	8	910081	28	4401373	6.16836	0.2675	0.722197	0.572676	0.141344
ECOCYCpathway:FERMENTATION.PWY---ECOCYCcplx:ABC.8.CPLX---RBN---aggrv	mixed.acid.fermentation	dipeptide.ABC.transporter	aggrv	5311490	26	10	910079	16	4401385	4.45493	0.00801591	0.0434432	2.09605	1.36208
ECOCYCcplx:ABC.8.CPLX---ECOCYCpathway:FOLSYN.PWY---RBN---aggrv	dipeptide.ABC.transporter	tetrahydrofolate.biosynthesis	aggrv	5311490	25	8	910081	17	4401384	4.28359	0.0515806	0.202421	1.28751	0.693745
ECOCYCcplx:ABC.8.CPLX---ECOCYCpathway:GALACTMETAB.PWY---RBN---aggrv	dipeptide.ABC.transporter	galactose.degradation.I.Leloir.pathway	aggrv	5311490	17	5	910084	12	4401389	2.91284	0.152442	0.480561	0.816896	0.318252
ECOCYCcplx:ABC.8.CPLX---ECOCYCpathway:KDO.NAGLIPASYN.PWY---RBN---aggrv	dipeptide.ABC.transporter	superpathway.of.KDO.2.lipid.A.biosynthesis	aggrv	5311490	56	9	910080	47	4401354	9.59523	0.638286	1	0.194985	0
ECOCYCcplx:ABC.8.CPLX---ECOCYCpathway:LIPA.CORESYN.PWY---RBN---aggrv	dipeptide.ABC.transporter	Lipid.A.core.biosynthesis	aggrv	5311490	34	10	910079	24	4401377	5.82568	0.0540271	0.210671	1.26739	0.676395
ECOCYCcplx:ABC.8.CPLX---ECOCYCpathway:LPSSYN.PWY---RBN---aggrv	dipeptide.ABC.transporter	superpathway.of.lipopolysaccharide.biosynthesis	aggrv	5311490	88	18	910071	70	4401331	15.0782	0.241476	0.673934	0.617126	0.171382
ECOCYCcplx:ABC.8.CPLX---ECOCYCpathway:NAGLIPASYN.PWY---RBN---aggrv	dipeptide.ABC.transporter	lipid.A.precursor.biosynthesis	aggrv	5311490	26	4	910085	22	4401379	4.45493	0.673568	1	0.171619	0
ECOCYCcplx:ABC.8.CPLX---ECOCYCpathway:NONMEVIPP.PWY---RBN---aggrv	dipeptide.ABC.transporter	methylerythritol.phosphate.pathway	aggrv	5311490	26	6	910083	20	4401381	4.45493	0.279709	0.743479	0.553293	0.128731
ECOCYCcplx:ABC.8.CPLX---ECOCYCpathway:OANTIGEN.PWY---RBN---aggrv	dipeptide.ABC.transporter	O.antigen.biosynthesis.E.coli	aggrv	5311490	17	3	910086	14	4401387	2.91284	0.576884	1	0.238911	0
ECOCYCpathway:PANTOSYN.PWY---ECOCYCcplx:ABC.8.CPLX---RBN---aggrv	pantothenate.and.coenzyme.A.biosynthesis.I	dipeptide.ABC.transporter	aggrv	5311490	23	3	910086	20	4401381	3.9409	0.78021	1	0.107789	0
ECOCYCpathway:PEPTIDOGLYCANSYN.PWY---ECOCYCcplx:ABC.8.CPLX---RBN---aggrv	peptidoglycan.biosynthesis.III	dipeptide.ABC.transporter	aggrv	5311490	43	6	910083	37	4401364	7.36777	0.76909	1	0.114023	0
ECOCYCpathway:PHOSLIPSYN.PWY---ECOCYCcplx:ABC.8.CPLX---RBN---aggrv	phospholipid.biosynthesis.I	dipeptide.ABC.transporter	aggrv	5311490	28	7	910082	21	4401380	4.79762	0.191976	0.570137	0.716752	0.244021
ECOCYCcplx:ABC.8.CPLX---ECOCYCpathway:PWY.1269---RBN---aggrv	dipeptide.ABC.transporter	CMP.KDO.biosynthesis.I	aggrv	5311490	21	3	910086	18	4401383	3.59821	0.723414	1	0.140613	0
ECOCYCpathway:PWY.4381---ECOCYCcplx:ABC.8.CPLX---RBN---aggrv	fatty.acid.biosynthesis.initiation.I	dipeptide.ABC.transporter	aggrv	5311490	26	7	910082	19	4401382	4.45493	0.143922	0.459956	0.841873	0.337284
ECOCYCpathway:PWY.5668---ECOCYCcplx:ABC.8.CPLX---RBN---aggrv	cardiolipin.biosynthesis.I	dipeptide.ABC.transporter	aggrv	5311490	22	5	910084	17	4401384	3.76956	0.321228	0.823405	0.493187	0.0843866
ECOCYCcplx:ABC.8.CPLX---ECOCYCpathway:PWY.6071---RBN---aggrv	dipeptide.ABC.transporter	superpathway.of.phenylethylamine.degradation	aggrv	5311490	38	8	910081	30	4401371	6.51105	0.321346	0.823405	0.493027	0.0843866
ECOCYCcplx:ABC.8.CPLX---ECOCYCpathway:PWY.6284---RBN---aggrv	dipeptide.ABC.transporter	superpathway.of.unsaturated.fatty.acids.biosynthesis.E.coli	aggrv	5311490	24	4	910085	20	4401381	4.11224	0.608147	1	0.215992	0
ECOCYCcplx:ABC.8.CPLX---ECOCYCpathway:PWY0.321---RBN---aggrv	dipeptide.ABC.transporter	phenylacetate.degradation.I.aerobic	aggrv	5311490	38	8	910081	30	4401371	6.51105	0.321346	0.823405	0.493027	0.0843866
ECOCYCcplx:ABC.8.CPLX---ECOCYCpathway:PWY0.381---RBN---aggrv	dipeptide.ABC.transporter	glycerol.degradation.I	aggrv	5311490	22	10	910079	12	4401389	3.76956	0.00188679	0.0128002	2.72428	1.89278
ECOCYCcplx:ABC.8.CPLX---ECOCYCpathway:PWY0.862---RBN---aggrv	dipeptide.ABC.transporter	cis.dodecenoyl.biosynthesis	aggrv	5311490	19	4	910085	15	4401386	3.25553	0.414792	0.982911	0.38217	0.0074856
ECOCYCpathway:PWY0.881---ECOCYCcplx:ABC.8.CPLX---RBN---aggrv	superpathway.of.fatty.acid.biosynthesis.I.E.coli	dipeptide.ABC.transporter	aggrv	5311490	50	11	910078	39	4401362	8.56717	0.228094	0.646117	0.641887	0.189689
ECOCYCcplx:ABC.8.CPLX---ECOCYCpathway:UBISYN.PWY---RBN---aggrv	dipeptide.ABC.transporter	ubiquinone.8.biosynthesis.prokaryotic	aggrv	5311490	35	9	910080	26	4401375	5.99702	0.132271	0.431185	0.878534	0.365337
GO:0000270---ECOCYCcplx:ABC.8.CPLX---RBN---aggrv	peptidoglycan.metabolic.process	dipeptide.ABC.transporter	aggrv	5311490	208	57	910032	151	4401250	35.6394	0.00014694	0.00137548	3.83286	2.86155
ECOCYCcplx:ABC.8.CPLX---GO:0000902---RBN---aggrv	dipeptide.ABC.transporter	cell.morphogenesis	aggrv	5311490	35	14	910075	21	4401380	5.99702	0.00116741	0.00846388	2.93278	2.07243
ECOCYCcplx:ABC.8.CPLX---GO:0000917---RBN---aggrv	dipeptide.ABC.transporter	barrier.septum.formation	aggrv	5311490	41	10	910079	31	4401370	7.02508	0.152266	0.480561	0.817397	0.318252
ECOCYCcplx:ABC.8.CPLX---GO:0006457---RBN---aggrv	dipeptide.ABC.transporter	protein.folding	aggrv	5311490	51	9	910080	42	4401359	8.73852	0.518862	1	0.284948	0
GO:0006522---ECOCYCcplx:ABC.8.CPLX---RBN---aggrv	alanine.metabolic.process	dipeptide.ABC.transporter	aggrv	5311490	16	2	910087	14	4401387	2.7415	0.787037	1	0.104005	0
GO:0006523---ECOCYCcplx:ABC.8.CPLX---RBN---aggrv	alanine.biosynthetic.process	dipeptide.ABC.transporter	aggrv	5311490	16	2	910087	14	4401387	2.7415	0.787037	1	0.104005	0
GO:0006631---ECOCYCcplx:ABC.8.CPLX---RBN---aggrv	fatty.acid.metabolic.process	dipeptide.ABC.transporter	aggrv	5311490	104	22	910067	82	4401319	17.8197	0.168259	0.522776	0.774023	0.281684
GO:0006633---ECOCYCcplx:ABC.8.CPLX---RBN---aggrv	fatty.acid.biosynthetic.process	dipeptide.ABC.transporter	aggrv	5311490	59	13	910076	46	4401355	10.1093	0.200805	0.589664	0.697224	0.229396
GO:0006643---ECOCYCcplx:ABC.8.CPLX---RBN---aggrv	membrane.lipid.metabolic.process	dipeptide.ABC.transporter	aggrv	5311490	111	26	910063	85	4401316	19.0191	0.0554376	0.214694	1.2562	0.66818
GO:0006644---ECOCYCcplx:ABC.8.CPLX---RBN---aggrv	phospholipid.metabolic.process	dipeptide.ABC.transporter	aggrv	5311490	111	26	910063	85	4401316	19.0191	0.0554376	0.214694	1.2562	0.66818
GO:0006650---ECOCYCcplx:ABC.8.CPLX---RBN---aggrv	glycerophospholipid.metabolic.process	dipeptide.ABC.transporter	aggrv	5311490	80	21	910068	59	4401342	13.7075	0.0264091	0.117771	1.57825	0.928961
GO:0006654---ECOCYCcplx:ABC.8.CPLX---RBN---aggrv	phosphatidic.acid.biosynthetic.process	dipeptide.ABC.transporter	aggrv	5311490	75	20	910069	55	4401346	12.8508	0.025334	0.113606	1.5963	0.944599
ECOCYCcplx:ABC.8.CPLX---GO:0006720---RBN---aggrv	dipeptide.ABC.transporter	isoprenoid.metabolic.process	aggrv	5311490	37	8	910081	29	4401372	6.33971	0.29413	0.771624	0.531461	0.112594
ECOCYCcplx:ABC.8.CPLX---GO:0006721---RBN---aggrv	dipeptide.ABC.transporter	terpenoid.metabolic.process	aggrv	5311490	26	6	910083	20	4401381	4.45493	0.279709	0.743479	0.553293	0.128731
ECOCYCcplx:ABC.8.CPLX---GO:0006743---RBN---aggrv	dipeptide.ABC.transporter	ubiquinone.metabolic.process	aggrv	5311490	65	16	910073	49	4401352	11.1373	0.079876	0.287445	1.09758	0.541446
ECOCYCcplx:ABC.8.CPLX---GO:0006744---RBN---aggrv	dipeptide.ABC.transporter	ubiquinone.biosynthetic.process	aggrv	5311490	65	16	910073	49	4401352	11.1373	0.079876	0.287445	1.09758	0.541446
GO:0006826---ECOCYCcplx:ABC.8.CPLX---RBN---aggrv	iron.ion.transport	dipeptide.ABC.transporter	aggrv	5311490	110	23	910066	87	4401314	18.8478	0.176456	0.53972	0.753362	0.267831
GO:0006857---ECOCYCcplx:ABC.8.CPLX---RBN---aggrv	oligopeptide.transport	dipeptide.ABC.transporter	aggrv	5311490	77	22	910067	55	4401346	13.1934	0.00871276	0.0466907	2.05984	1.33077
GO:0007047---ECOCYCcplx:ABC.8.CPLX---RBN---aggrv	cell.wall.organization	dipeptide.ABC.transporter	aggrv	5311490	231	61	910028	170	4401231	39.5803	0.00026683	0.00234703	3.57377	2.62948
GO:0007049---ECOCYCcplx:ABC.8.CPLX---RBN---aggrv	cell.cycle	dipeptide.ABC.transporter	aggrv	5311490	146	42	910047	104	4401297	25.0161	0.000340426	0.00292874	3.46798	2.53332
ECOCYCcplx:ABC.8.CPLX---GO:0008299---RBN---aggrv	dipeptide.ABC.transporter	isoprenoid.biosynthetic.process	aggrv	5311490	37	8	910081	29	4401372	6.33971	0.29413	0.771624	0.531461	0.112594
GO:0008360---ECOCYCcplx:ABC.8.CPLX---RBN---aggrv	regulation.of.cell.shape	dipeptide.ABC.transporter	aggrv	5311490	122	30	910059	92	4401309	20.9039	0.023046	0.105371	1.6374	0.977277
GO:0008610---ECOCYCcplx:ABC.8.CPLX---RBN---aggrv	lipid.biosynthetic.process	dipeptide.ABC.transporter	aggrv	5311490	408	95	909994	313	4401088	69.9081	0.000920812	0.00690835	3.03583	2.16063
GO:0008653---ECOCYCcplx:ABC.8.CPLX---RBN---aggrv	lipopolysaccharide.metabolic.process	dipeptide.ABC.transporter	aggrv	5311490	266	62	910027	204	4401197	45.5774	0.00614027	0.0347237	2.21181	1.45937
GO:0008654---ECOCYCcplx:ABC.8.CPLX---RBN---aggrv	phospholipid.biosynthetic.process	dipeptide.ABC.transporter	aggrv	5311490	106	25	910064	81	4401320	18.1624	0.0554036	0.214694	1.25646	0.66818
GO:0009103---ECOCYCcplx:ABC.8.CPLX---RBN---aggrv	lipopolysaccharide.biosynthetic.process	dipeptide.ABC.transporter	aggrv	5311490	266	62	910027	204	4401197	45.5774	0.00614027	0.0347237	2.21181	1.45937
GO:0009242---ECOCYCcplx:ABC.8.CPLX---RBN---aggrv	colanic.acid.biosynthetic.process	dipeptide.ABC.transporter	aggrv	5311490	81	19	910070	62	4401339	13.8788	0.0900408	0.315915	1.04556	0.50043
ECOCYCcplx:ABC.8.CPLX---GO:0009244---RBN---aggrv	dipeptide.ABC.transporter	lipopolysaccharide.core.region.biosynthetic.process	aggrv	5311490	90	19	910070	71	4401330	15.4209	0.192186	0.570151	0.716278	0.24401
GO:0009245---ECOCYCcplx:ABC.8.CPLX---RBN---aggrv	lipid.A.biosynthetic.process	dipeptide.ABC.transporter	aggrv	5311490	57	8	910081	49	4401352	9.76658	0.782985	1	0.106246	0
ECOCYCcplx:ABC.8.CPLX---GO:0009246---RBN---aggrv	dipeptide.ABC.transporter	enterobacterial.common.antigen.biosynthetic.process	aggrv	5311490	42	7	910082	35	4401366	7.19642	0.595606	1	0.225041	0
GO:0009252---ECOCYCcplx:ABC.8.CPLX---RBN---aggrv	peptidoglycan.biosynthetic.process	dipeptide.ABC.transporter	aggrv	5311490	191	54	910035	137	4401264	32.7266	8.97713e-05	0.000894499	4.04686	3.04842
GO:0009273---ECOCYCcplx:ABC.8.CPLX---RBN---aggrv	peptidoglycan.based.cell.wall.biogenesis	dipeptide.ABC.transporter	aggrv	5311490	191	54	910035	137	4401264	32.7266	8.97713e-05	0.000894499	4.04686	3.04842
ECOCYCcplx:ABC.8.CPLX---GO:0009653---RBN---aggrv	dipeptide.ABC.transporter	anatomical.structure.morphogenesis	aggrv	5311490	35	14	910075	21	4401380	5.99702	0.00116741	0.00846388	2.93278	2.07243
GO:0010382---ECOCYCcplx:ABC.8.CPLX---RBN---aggrv	cell.wall.metabolic.process	dipeptide.ABC.transporter	aggrv	5311490	40	11	910078	29	4401372	6.85374	0.068895	0.25525	1.16181	0.593034
ECOCYCcplx:ABC.8.CPLX---GO:0015794---RBN---aggrv	dipeptide.ABC.transporter	glycerol.3.phosphate.transport	aggrv	5311490	10	5	910084	5	4401396	1.71343	0.0173672	0.082857	1.76027	1.08167
GO:0015833---ECOCYCcplx:ABC.8.CPLX---RBN---aggrv	peptide.transport	dipeptide.ABC.transporter	aggrv	5311490	79	22	910067	57	4401344	13.5361	0.0119112	0.0606656	1.92405	1.21706
ECOCYCcplx:ABC.8.CPLX---GO:0015834---RBN---aggrv	dipeptide.ABC.transporter	peptidoglycan.peptide.transport	aggrv	5311490	20	8	910081	12	4401389	3.42687	0.0132667	0.0662037	1.87724	1.17912
ECOCYCcplx:ABC.8.CPLX---GO:0016042---RBN---aggrv	dipeptide.ABC.transporter	lipid.catabolic.process	aggrv	5311490	26	6	910083	20	4401381	4.45493	0.279709	0.743479	0.553293	0.128731
ECOCYCcplx:ABC.8.CPLX---GO:0016044---RBN---aggrv	dipeptide.ABC.transporter	membrane.organization	aggrv	5311490	18	4	910085	14	4401387	3.08418	0.372837	0.914759	0.428481	0.0386931
ECOCYCcplx:ABC.8.CPLX---GO:0016114---RBN---aggrv	dipeptide.ABC.transporter	terpenoid.biosynthetic.process	aggrv	5311490	26	6	910083	20	4401381	4.45493	0.279709	0.743479	0.553293	0.128731
GO:0016998---ECOCYCcplx:ABC.8.CPLX---RBN---aggrv	cell.wall.catabolic.process	dipeptide.ABC.transporter	aggrv	5311490	32	10	910079	22	4401379	5.48299	0.0366693	0.15338	1.4357	0.814231
ECOCYCcplx:ABC.8.CPLX---GO:0019395---RBN---aggrv	dipeptide.ABC.transporter	fatty.acid.oxidation	aggrv	5311490	31	6	910083	25	4401376	5.31165	0.443401	1	0.353203	0
ECOCYCcplx:ABC.8.CPLX---GO:0030258---RBN---aggrv	dipeptide.ABC.transporter	lipid.modification	aggrv	5311490	38	7	910082	31	4401370	6.51105	0.48269	1	0.316332	0
GO:0031504---ECOCYCcplx:ABC.8.CPLX---RBN---aggrv	peptidoglycan.based.cell.wall.organization	dipeptide.ABC.transporter	aggrv	5311490	191	54	910035	137	4401264	32.7266	8.97713e-05	0.000894499	4.04686	3.04842
ECOCYCcplx:ABC.8.CPLX---GO:0032506---RBN---aggrv	dipeptide.ABC.transporter	cytokinetic.process	aggrv	5311490	41	10	910079	31	4401370	7.02508	0.152266	0.480561	0.817397	0.318252
ECOCYCcplx:ABC.8.CPLX---GO:0032989---RBN---aggrv	dipeptide.ABC.transporter	cellular.structure.morphogenesis	aggrv	5311490	35	14	910075	21	4401380	5.99702	0.00116741	0.00846388	2.93278	2.07243
ECOCYCcplx:ABC.8.CPLX---GO:0034440---RBN---aggrv	dipeptide.ABC.transporter	lipid.oxidation	aggrv	5311490	31	6	910083	25	4401376	5.31165	0.443401	1	0.353203	0
GO:0042546---ECOCYCcplx:ABC.8.CPLX---RBN---aggrv	cell.wall.biogenesis	dipeptide.ABC.transporter	aggrv	5311490	191	54	910035	137	4401264	32.7266	8.97713e-05	0.000894499	4.04686	3.04842
ECOCYCcplx:ABC.8.CPLX---GO:0042938---RBN---aggrv	dipeptide.ABC.transporter	dipeptide.transport	aggrv	5311490	22	9	910080	13	4401388	3.76956	0.00738719	0.0405527	2.13152	1.39198
ECOCYCcplx:ABC.8.CPLX---GO:0042939---RBN---aggrv	dipeptide.ABC.transporter	tripeptide.transport	aggrv	5311490	27	9	910080	18	4401383	4.62627	0.0310573	0.134085	1.50784	0.872619
ECOCYCcplx:ABC.8.CPLX---GO:0043163---RBN---aggrv	dipeptide.ABC.transporter	cell.envelope.organization	aggrv	5311490	23	5	910084	18	4401383	3.9409	0.357896	0.888793	0.446243	0.0511994
GO:0043687---ECOCYCcplx:ABC.8.CPLX---RBN---aggrv	post.translational.protein.modification	dipeptide.ABC.transporter	aggrv	5311490	37	13	910076	24	4401377	6.33971	0.00648314	0.0363194	2.18821	1.43986
GO:0045229---ECOCYCcplx:ABC.8.CPLX---RBN---aggrv	external.encapsulating.structure.organization	dipeptide.ABC.transporter	aggrv	5311490	257	68	910021	189	4401212	44.0353	0.000116869	0.00112863	3.9323	2.94745
GO:0046377---ECOCYCcplx:ABC.8.CPLX---RBN---aggrv	colanic.acid.metabolic.process	dipeptide.ABC.transporter	aggrv	5311490	81	19	910070	62	4401339	13.8788	0.0900408	0.315915	1.04556	0.50043
ECOCYCcplx:ABC.8.CPLX---GO:0046378---RBN---aggrv	dipeptide.ABC.transporter	enterobacterial.common.antigen.metabolic.process	aggrv	5311490	42	7	910082	35	4401366	7.19642	0.595606	1	0.225041	0
ECOCYCcplx:ABC.8.CPLX---GO:0046401---RBN---aggrv	dipeptide.ABC.transporter	lipopolysaccharide.core.region.metabolic.process	aggrv	5311490	90	19	910070	71	4401330	15.4209	0.192186	0.570151	0.716278	0.24401
GO:0046467---ECOCYCcplx:ABC.8.CPLX---RBN---aggrv	membrane.lipid.biosynthetic.process	dipeptide.ABC.transporter	aggrv	5311490	106	25	910064	81	4401320	18.1624	0.0554036	0.214694	1.25646	0.66818
GO:0046473---ECOCYCcplx:ABC.8.CPLX---RBN---aggrv	phosphatidic.acid.metabolic.process	dipeptide.ABC.transporter	aggrv	5311490	75	20	910069	55	4401346	12.8508	0.025334	0.113606	1.5963	0.944599
GO:0046474---ECOCYCcplx:ABC.8.CPLX---RBN---aggrv	glycerophospholipid.biosynthetic.process	dipeptide.ABC.transporter	aggrv	5311490	75	20	910069	55	4401346	12.8508	0.025334	0.113606	1.5963	0.944599
GO:0046493---ECOCYCcplx:ABC.8.CPLX---RBN---aggrv	lipid.A.metabolic.process	dipeptide.ABC.transporter	aggrv	5311490	57	8	910081	49	4401352	9.76658	0.782985	1	0.106246	0
GO:0051301---ECOCYCcplx:ABC.8.CPLX---RBN---aggrv	cell.division	dipeptide.ABC.transporter	aggrv	5311490	191	46	910043	145	4401256	32.7266	0.00903003	0.0481885	2.04431	1.31706
GO:0055085---ECOCYCcplx:ABC.8.CPLX---RBN---aggrv	transmembrane.transport	dipeptide.ABC.transporter	aggrv	5311490	82	20	910069	62	4401339	14.0502	0.0597508	0.228622	1.22366	0.640883
MYGROUPINGS:CELL.ADHESION---ECOCYCcplx:ABC.8.CPLX---RBN---aggrv	CELL.ADHESION	dipeptide.ABC.transporter	aggrv	5311490	31	8	910081	23	4401378	5.31165	0.148429	0.471502	0.828483	0.326516
MYGROUPINGS:CELL.ENVELOPE.INTEGRITY---ECOCYCcplx:ABC.8.CPLX---RBN---aggrv	CELL.ENVELOPE.INTEGRITY	dipeptide.ABC.transporter	aggrv	5311490	77	15	910074	62	4401339	13.1934	0.336219	0.850692	0.473378	0.0702278
MYGROUPINGS:CELL.SHAPE---ECOCYCcplx:ABC.8.CPLX---RBN---aggrv	CELL.SHAPE	dipeptide.ABC.transporter	aggrv	5311490	84	30	910059	54	4401347	14.3928	3.38432e-05	0.000384251	4.47053	3.41539
MYGROUPINGS:CELL.WALL.BIOGENESIS---ECOCYCcplx:ABC.8.CPLX---RBN---aggrv	CELL.WALL.BIOGENESIS	dipeptide.ABC.transporter	aggrv	5311490	354	93	909996	261	4401140	60.6556	1.05501e-05	0.000138126	4.97674	3.85973
MYGROUPINGS:CELL.WALL.EARLY---ECOCYCcplx:ABC.8.CPLX---RBN---aggrv	CELL.WALL.EARLY	dipeptide.ABC.transporter	aggrv	5311490	92	22	910067	70	4401331	15.7636	0.0606331	0.231183	1.21729	0.636044
MYGROUPINGS:CELL.WALL.LATE---ECOCYCcplx:ABC.8.CPLX---RBN---aggrv	CELL.WALL.LATE	dipeptide.ABC.transporter	aggrv	5311490	97	27	910062	70	4401331	16.6203	0.00582538	0.033305	2.23468	1.47749
MYGROUPINGS:CHAPERONES---ECOCYCcplx:ABC.8.CPLX---RBN---aggrv	CHAPERONES	dipeptide.ABC.transporter	aggrv	5311490	63	11	910078	52	4401349	10.7946	0.524519	1	0.280239	0
MYGROUPINGS:CHEMOTAXIS---ECOCYCcplx:ABC.8.CPLX---RBN---aggrv	CHEMOTAXIS	dipeptide.ABC.transporter	aggrv	5311490	38	6	910083	32	4401369	6.51105	0.65338	1	0.184834	0
ECOCYCcplx:ABC.8.CPLX---MYGROUPINGS:CHORISMATE.DEGRADATION---RBN---aggrv	dipeptide.ABC.transporter	CHORISMATE.DEGRADATION	aggrv	5311490	84	22	910067	62	4401339	14.3928	0.0240617	0.10918	1.61867	0.961857
ECOCYCcplx:ABC.8.CPLX---MYGROUPINGS:ECA---RBN---aggrv	dipeptide.ABC.transporter	ECA	aggrv	5311490	89	19	910070	70	4401331	15.2496	0.178704	0.544941	0.747867	0.26365
ECOCYCcplx:ABC.8.CPLX---MYGROUPINGS:ECA.LIPID.A.CELLWALL.COMMON.SUGAR.PRECURSORS---RBN---aggrv	dipeptide.ABC.transporter	ECA.LIPID.A.CELLWALL.COMMON.SUGAR.PRECURSORS	aggrv	5311490	31	8	910081	23	4401378	5.31165	0.148429	0.471502	0.828483	0.326516
MYGROUPINGS:ELECTRON.TRANSPORT.CHAIN---ECOCYCcplx:ABC.8.CPLX---RBN---aggrv	ELECTRON.TRANSPORT.CHAIN	dipeptide.ABC.transporter	aggrv	5311490	52	10	910079	42	4401359	8.90986	0.399155	0.957383	0.398859	0.0189142
MYGROUPINGS:ENTEROBACTIN.AND.METAL.ION.TRANSPORT---ECOCYCcplx:ABC.8.CPLX---RBN---aggrv	ENTEROBACTIN.AND.METAL.ION.TRANSPORT	dipeptide.ABC.transporter	aggrv	5311490	136	27	910062	109	4401292	23.3027	0.229837	0.649973	0.63858	0.187105
ECOCYCcplx:ABC.8.CPLX---MYGROUPINGS:ENTEROBACTIN.BIOSYNTHESIS---RBN---aggrv	dipeptide.ABC.transporter	ENTEROBACTIN.BIOSYNTHESIS	aggrv	5311490	24	5	910084	19	4401382	4.11224	0.394679	0.948432	0.403756	0.0229939
MYGROUPINGS:FAD---ECOCYCcplx:ABC.8.CPLX---RBN---aggrv	FAD	dipeptide.ABC.transporter	aggrv	5311490	88	19	910070	69	4401332	15.0782	0.165724	0.516475	0.780614	0.286951
MYGROUPINGS:FAS---ECOCYCcplx:ABC.8.CPLX---RBN---aggrv	FAS	dipeptide.ABC.transporter	aggrv	5311490	109	23	910066	86	4401315	18.6764	0.164909	0.515089	0.782755	0.288118
ECOCYCcplx:ABC.8.CPLX---MYGROUPINGS:FERRIC.CITRATE.TRANSPORT---RBN---aggrv	dipeptide.ABC.transporter	FERRIC.CITRATE.TRANSPORT	aggrv	5311490	34	8	910081	26	4401375	5.82568	0.21662	0.621554	0.664301	0.206521
ECOCYCcplx:ABC.8.CPLX---MYGROUPINGS:FERRICHROME.TRANSPORT---RBN---aggrv	dipeptide.ABC.transporter	FERRICHROME.TRANSPORT	aggrv	5311490	28	5	910084	23	4401378	4.79762	0.537048	1	0.269987	0
ECOCYCcplx:ABC.8.CPLX---MYGROUPINGS:IRON.ENTEROBACTIN.TRANSPORT---RBN---aggrv	dipeptide.ABC.transporter	IRON.ENTEROBACTIN.TRANSPORT	aggrv	5311490	43	12	910077	31	4401370	7.36777	0.053434	0.208784	1.27218	0.680302
MYGROUPINGS:ISOPRENOIDS.BIOSYNTHESIS---ECOCYCcplx:ABC.8.CPLX---RBN---aggrv	ISOPRENOIDS.BIOSYNTHESIS	dipeptide.ABC.transporter	aggrv	5311490	37	9	910080	28	4401373	6.33971	0.170967	0.526593	0.767089	0.278525
MYGROUPINGS:LIPID.A---ECOCYCcplx:ABC.8.CPLX---RBN---aggrv	LIPID.A	dipeptide.ABC.transporter	aggrv	5311490	174	38	910051	136	4401265	29.8138	0.0642605	0.242602	1.19206	0.615106
MYGROUPINGS:LOCOMOTION---ECOCYCcplx:ABC.8.CPLX---RBN---aggrv	LOCOMOTION	dipeptide.ABC.transporter	aggrv	5311490	97	21	910068	76	4401325	16.6203	0.148177	0.471292	0.829218	0.32671
MYGROUPINGS:LOCOMOTION.CHEMOTAXIS.AND.CELL.ADHESION---ECOCYCcplx:ABC.8.CPLX---RBN---aggrv	LOCOMOTION.CHEMOTAXIS.AND.CELL.ADHESION	dipeptide.ABC.transporter	aggrv	5311490	106	25	910064	81	4401320	18.1624	0.0554036	0.214694	1.25646	0.66818
ECOCYCcplx:ABC.8.CPLX---MYGROUPINGS:LOL.PROTEIN.SECRETION.PATHWAY---RBN---aggrv	dipeptide.ABC.transporter	LOL.PROTEIN.SECRETION.PATHWAY	aggrv	5311490	19	3	910086	16	4401385	3.25553	0.655738	1	0.18327	0
MYGROUPINGS:LPS---ECOCYCcplx:ABC.8.CPLX---RBN---aggrv	LPS	dipeptide.ABC.transporter	aggrv	5311490	285	67	910022	218	4401183	48.8329	0.00369297	0.0224498	2.43262	1.64879
ECOCYCcplx:ABC.8.CPLX---MYGROUPINGS:LPT.PATHWAY---RBN---aggrv	dipeptide.ABC.transporter	LPT.PATHWAY	aggrv	5311490	26	5	910084	21	4401380	4.45493	0.467338	1	0.330369	0
MYGROUPINGS:M.ANTIGEN---ECOCYCcplx:ABC.8.CPLX---RBN---aggrv	M.ANTIGEN	dipeptide.ABC.transporter	aggrv	5311490	104	28	910061	76	4401325	17.8197	0.00822662	0.0444592	2.08478	1.35204
MYGROUPINGS:M.ANTIGEN.AND.OSMOTIC.STRESS.RESPONSE---ECOCYCcplx:ABC.8.CPLX---RBN---aggrv	M.ANTIGEN.AND.OSMOTIC.STRESS.RESPONSE	dipeptide.ABC.transporter	aggrv	5311490	152	38	910051	114	4401287	26.0442	0.00895504	0.0479052	2.04793	1.31962
MYGROUPINGS:M.ANTIGEN.CORE---ECOCYCcplx:ABC.8.CPLX---RBN---aggrv	M.ANTIGEN.CORE	dipeptide.ABC.transporter	aggrv	5311490	80	22	910067	58	4401343	13.7075	0.0138295	0.0686761	1.85919	1.16319
ECOCYCcplx:ABC.8.CPLX---MYGROUPINGS:M.ANTIGEN.PRECURSORS---RBN---aggrv	dipeptide.ABC.transporter	M.ANTIGEN.PRECURSORS	aggrv	5311490	46	13	910076	33	4401368	7.8818	0.0414785	0.169468	1.38218	0.770912
MYGROUPINGS:MANNOSE.PTS.PERMEASE---ECOCYCcplx:ABC.8.CPLX---RBN---aggrv	MANNOSE.PTS.PERMEASE	dipeptide.ABC.transporter	aggrv	5311490	22	7	910082	15	4401386	3.76956	0.0685969	0.254577	1.1637	0.594181
MYGROUPINGS:METAL.ION.TRANSPORT---ECOCYCcplx:ABC.8.CPLX---RBN---aggrv	METAL.ION.TRANSPORT	dipeptide.ABC.transporter	aggrv	5311490	34	6	910083	28	4401373	5.82568	0.538835	1	0.268544	0
MYGROUPINGS:OANTIGEN---ECOCYCcplx:ABC.8.CPLX---RBN---aggrv	OANTIGEN	dipeptide.ABC.transporter	aggrv	5311490	17	7	910082	10	4401391	2.91284	0.017019	0.0815639	1.76907	1.0885
ECOCYCcplx:ABC.8.CPLX---MYGROUPINGS:OLIGOPEPTIDE.TRANSPORT---RBN---aggrv	dipeptide.ABC.transporter	OLIGOPEPTIDE.TRANSPORT	aggrv	5311490	35	9	910080	26	4401375	5.99702	0.132271	0.431185	0.878534	0.365337
MYGROUPINGS:PANTOTHENATE.AND.COA.BIOSYNTHESIS---ECOCYCcplx:ABC.8.CPLX---RBN---aggrv	PANTOTHENATE.AND.COA.BIOSYNTHESIS	dipeptide.ABC.transporter	aggrv	5311490	25	5	910084	20	4401381	4.28359	0.431255	1	0.365266	0
MYGROUPINGS:PEPTIDOGLYCAN.RECYCLING---ECOCYCcplx:ABC.8.CPLX---RBN---aggrv	PEPTIDOGLYCAN.RECYCLING	dipeptide.ABC.transporter	aggrv	5311490	59	20	910069	39	4401362	10.1093	0.00138256	0.0098373	2.85932	2.00712
ECOCYCcplx:ABC.8.CPLX---MYGROUPINGS:PROTEASE---RBN---aggrv	dipeptide.ABC.transporter	PROTEASE	aggrv	5311490	14	5	910084	9	4401392	2.39881	0.0761921	0.276384	1.11809	0.558487
MYGROUPINGS:PROTEIN.SECRETION---ECOCYCcplx:ABC.8.CPLX---RBN---aggrv	PROTEIN.SECRETION	dipeptide.ABC.transporter	aggrv	5311490	160	36	910053	124	4401277	27.415	0.0485167	0.193171	1.31411	0.714059
MYGROUPINGS:RESPONSE.TO.ANTIBIOTIC---ECOCYCcplx:ABC.8.CPLX---RBN---aggrv	RESPONSE.TO.ANTIBIOTIC	dipeptide.ABC.transporter	aggrv	5311490	150	34	910055	116	4401285	25.7015	0.0492315	0.195103	1.30776	0.709735
MYGROUPINGS:SEC.PROTEIN.SECRETION.PATHWAY---ECOCYCcplx:ABC.8.CPLX---RBN---aggrv	SEC.PROTEIN.SECRETION.PATHWAY	dipeptide.ABC.transporter	aggrv	5311490	91	24	910065	67	4401334	15.5923	0.0175648	0.0836693	1.75536	1.07743
ECOCYCcplx:ABC.8.CPLX---MYGROUPINGS:TAT.PROTEIN.SECRETION.PATHWAY---RBN---aggrv	dipeptide.ABC.transporter	TAT.PROTEIN.SECRETION.PATHWAY	aggrv	5311490	13	4	910085	9	4401392	2.22746	0.170277	0.525635	0.768843	0.279316
ECOCYCcplx:ABC.8.CPLX---MYGROUPINGS:TETRAHYDROFOLATE.BIOSYNTHESIS---RBN---aggrv	dipeptide.ABC.transporter	TETRAHYDROFOLATE.BIOSYNTHESIS	aggrv	5311490	23	8	910081	15	4401386	3.9409	0.0320458	0.137269	1.49423	0.862429
ECOCYCcplx:ABC.8.CPLX---MYGROUPINGS:UBIQUINONE.8.BIOSYNTHESIS---RBN---aggrv	dipeptide.ABC.transporter	UBIQUINONE.8.BIOSYNTHESIS	aggrv	5311490	37	9	910080	28	4401373	6.33971	0.170967	0.526593	0.767089	0.278525
MYGROUPINGS:UNDPLARA4N---ECOCYCcplx:ABC.8.CPLX---RBN---aggrv	UNDPLARA4N	dipeptide.ABC.transporter	aggrv	5311490	41	8	910081	33	4401368	7.02508	0.404954	0.96748	0.392594	0.0143579
MYGROUPINGS:UNDPLARA4N.CORE---ECOCYCcplx:ABC.8.CPLX---RBN---aggrv	UNDPLARA4N.CORE	dipeptide.ABC.transporter	aggrv	5311490	41	8	910081	33	4401368	7.02508	0.404954	0.96748	0.392594	0.0143579
MYGROUPINGS:VITAMIN.B12.TRANSPORT---ECOCYCcplx:ABC.8.CPLX---RBN---aggrv	VITAMIN.B12.TRANSPORT	dipeptide.ABC.transporter	aggrv	5311490	24	7	910082	17	4401384	4.11224	0.102516	0.351638	0.989208	0.453904
ECOCYCcplx:ABC.8.CPLX---TCDBcplx:3.A.5.1.1---RBN---aggrv	dipeptide.ABC.transporter	General.secretory.pathway.Sec.SRP.complex	aggrv	5311490	45	13	910076	32	4401369	7.71046	0.0350896	0.147419	1.45482	0.831447
ECOCYCcplx:CPLX.165---ECOCYCcplx:CPLX0.1762---RBN---aggrv	mannose.PTS.permease	putative.phenylacetate.CoA.oxygenase	aggrv	5311490	20	8	910081	12	4401389	3.42687	0.0132667	0.0662037	1.87724	1.17912
ECOCYCcplx:CPLX.165---ECOCYCcplx:CPLX0.1944---RBN---aggrv	mannose.PTS.permease	Ferric.Enterobactin.Transport.System	aggrv	5311490	28	12	910077	16	4401385	4.79762	0.00127474	0.00912873	2.89458	2.03959
ECOCYCcplx:CPLX.165---ECOCYCcplx:CPLX0.7452---RBN---aggrv	mannose.PTS.permease	Flagellum	aggrv	5311490	10	5	910084	5	4401396	1.71343	0.0173672	0.082857	1.76027	1.08167
ECOCYCcplx:CPLX.165---ECOCYCcplx:SEC.SECRETION.CPLX---RBN---aggrv	mannose.PTS.permease	Sec.Protein.Secretion.Complex	aggrv	5311490	24	11	910078	13	4401388	4.11224	0.00103301	0.00767489	2.98589	2.11493
ECOCYCcplx:CPLX.165---ECOCYCpathway:ECASYN.PWY---RBN---aggrv	mannose.PTS.permease	enterobacterial.common.antigen.biosynthesis	aggrv	5311490	38	14	910075	24	4401377	6.51105	0.00292369	0.0184524	2.53407	1.73395
ECOCYCcplx:CPLX.165---ECOCYCpathway:FASYN.ELONG.PWY---RBN---aggrv	mannose.PTS.permease	fatty.acid.elongation.saturated	aggrv	5311490	19	7	910082	12	4401389	3.25553	0.0322454	0.137546	1.49153	0.861551
ECOCYCcplx:CPLX.165---ECOCYCpathway:FASYN.INITIAL.PWY---RBN---aggrv	mannose.PTS.permease	superpathway.of.fatty.acid.biosynthesis.initiation.E.coli	aggrv	5311490	9	5	910084	4	4401397	1.54209	0.0100965	0.0528838	1.99583	1.27668
ECOCYCcplx:CPLX.165---ECOCYCpathway:FOLSYN.PWY---RBN---aggrv	mannose.PTS.permease	tetrahydrofolate.biosynthesis	aggrv	5311490	30	13	910076	17	4401384	5.1403	0.00071006	0.00558911	3.14871	2.25266
ECOCYCcplx:CPLX.165---ECOCYCpathway:NAGLIPASYN.PWY---RBN---aggrv	mannose.PTS.permease	lipid.A.precursor.biosynthesis	aggrv	5311490	23	7	910082	16	4401385	3.9409	0.0845881	0.300167	1.07269	0.522637
ECOCYCcplx:CPLX.165---ECOCYCpathway:NONMEVIPP.PWY---RBN---aggrv	mannose.PTS.permease	methylerythritol.phosphate.pathway	aggrv	5311490	33	15	910074	18	4401383	5.65433	0.000146414	0.0013714	3.83442	2.86284
ECOCYCcplx:CPLX.165---ECOCYCpathway:OANTIGEN.PWY---RBN---aggrv	mannose.PTS.permease	O.antigen.biosynthesis.E.coli	aggrv	5311490	30	15	910074	15	4401386	5.1403	3.67331e-05	0.000411566	4.43494	3.38556
ECOCYCcplx:CPLX.165---ECOCYCpathway:PANTOSYN.PWY---RBN---aggrv	mannose.PTS.permease	pantothenate.and.coenzyme.A.biosynthesis.I	aggrv	5311490	24	15	910074	9	4401392	4.11224	8.75658e-07	1.53145e-05	6.05767	4.8149
ECOCYCcplx:CPLX.165---ECOCYCpathway:PHOSLIPSYN.PWY---RBN---aggrv	mannose.PTS.permease	phospholipid.biosynthesis.I	aggrv	5311490	30	12	910077	18	4401383	5.1403	0.00258991	0.016711	2.58672	1.777
ECOCYCcplx:CPLX.165---ECOCYCpathway:PWY.4381---RBN---aggrv	mannose.PTS.permease	fatty.acid.biosynthesis.initiation.I	aggrv	5311490	9	5	910084	4	4401397	1.54209	0.0100965	0.0528838	1.99583	1.27668
ECOCYCcplx:CPLX.165---ECOCYCpathway:PWY.5668---RBN---aggrv	mannose.PTS.permease	cardiolipin.biosynthesis.I	aggrv	5311490	20	10	910079	10	4401391	3.42687	0.0007513	0.00583392	3.12419	2.23404
ECOCYCcplx:CPLX.165---ECOCYCpathway:PWY.6284---RBN---aggrv	mannose.PTS.permease	superpathway.of.unsaturated.fatty.acids.biosynthesis.E.coli	aggrv	5311490	19	7	910082	12	4401389	3.25553	0.0322454	0.137546	1.49153	0.861551
ECOCYCcplx:CPLX.165---ECOCYCpathway:PWY0.381---RBN---aggrv	mannose.PTS.permease	glycerol.degradation.I	aggrv	5311490	5	1	910088	4	4401397	0.856717	0.609274	1	0.215188	0
ECOCYCcplx:CPLX.165---ECOCYCpathway:PWY0.862---RBN---aggrv	mannose.PTS.permease	cis.dodecenoyl.biosynthesis	aggrv	5311490	19	7	910082	12	4401389	3.25553	0.0322454	0.137546	1.49153	0.861551
ECOCYCcplx:CPLX.165---ECOCYCpathway:PWY0.881---RBN---aggrv	mannose.PTS.permease	superpathway.of.fatty.acid.biosynthesis.I.E.coli	aggrv	5311490	28	12	910077	16	4401385	4.79762	0.00127474	0.00912873	2.89458	2.03959
ECOCYCcplx:CPLX.165---GO:0006720---RBN---aggrv	mannose.PTS.permease	isoprenoid.metabolic.process	aggrv	5311490	47	18	910071	29	4401372	8.05314	0.000457357	0.0037919	3.33974	2.42114
ECOCYCcplx:CPLX.165---GO:0006721---RBN---aggrv	mannose.PTS.permease	terpenoid.metabolic.process	aggrv	5311490	33	15	910074	18	4401383	5.65433	0.000146414	0.0013714	3.83442	2.86284
ECOCYCcplx:CPLX.165---GO:0008299---RBN---aggrv	mannose.PTS.permease	isoprenoid.biosynthetic.process	aggrv	5311490	47	18	910071	29	4401372	8.05314	0.000457357	0.0037919	3.33974	2.42114
ECOCYCcplx:CPLX.165---GO:0016044---RBN---aggrv	mannose.PTS.permease	membrane.organization	aggrv	5311490	14	5	910084	9	4401392	2.39881	0.0761921	0.276384	1.11809	0.558487
ECOCYCcplx:CPLX.165---GO:0016114---RBN---aggrv	mannose.PTS.permease	terpenoid.biosynthetic.process	aggrv	5311490	33	15	910074	18	4401383	5.65433	0.000146414	0.0013714	3.83442	2.86284
ECOCYCcplx:CPLX.165---GO:0016998---RBN---aggrv	mannose.PTS.permease	cell.wall.catabolic.process	aggrv	5311490	29	9	910080	20	4401381	4.96896	0.0482272	0.192168	1.31671	0.716319
ECOCYCcplx:CPLX.165---GO:0043163---RBN---aggrv	mannose.PTS.permease	cell.envelope.organization	aggrv	5311490	18	8	910081	10	4401391	3.08418	0.00635148	0.0357782	2.19713	1.44638
ECOCYCcplx:CPLX.165---GO:0043687---RBN---aggrv	mannose.PTS.permease	post.translational.protein.modification	aggrv	5311490	35	14	910075	21	4401380	5.99702	0.00116741	0.00846388	2.93278	2.07243
ECOCYCcplx:CPLX.165---MYGROUPINGS:ECA.LIPID.A.CELLWALL.COMMON.SUGAR.PRECURSORS---RBN---aggrv	mannose.PTS.permease	ECA.LIPID.A.CELLWALL.COMMON.SUGAR.PRECURSORS	aggrv	5311490	10	2	910087	8	4401393	1.71343	0.531659	1	0.274367	0
ECOCYCcplx:CPLX.165---MYGROUPINGS:ISOPRENOIDS.BIOSYNTHESIS---RBN---aggrv	mannose.PTS.permease	ISOPRENOIDS.BIOSYNTHESIS	aggrv	5311490	46	19	910070	27	4401374	7.8818	9.89406e-05	0.000974444	4.00463	3.01124
ECOCYCcplx:CPLX.165---MYGROUPINGS:LOL.PROTEIN.SECRETION.PATHWAY---RBN---aggrv	mannose.PTS.permease	LOL.PROTEIN.SECRETION.PATHWAY	aggrv	5311490	24	10	910079	14	4401387	4.11224	0.00411227	0.0246045	2.38592	1.60899
ECOCYCcplx:CPLX.165---MYGROUPINGS:LPT.PATHWAY---RBN---aggrv	mannose.PTS.permease	LPT.PATHWAY	aggrv	5311490	16	9	910080	7	4401394	2.7415	0.000454216	0.00377628	3.34274	2.42294
ECOCYCcplx:CPLX.165---MYGROUPINGS:PROTEASE---RBN---aggrv	mannose.PTS.permease	PROTEASE	aggrv	5311490	12	6	910083	6	4401395	2.05612	0.00910252	0.0484571	2.04084	1.31464
ECOCYCcplx:CPLX.165---MYGROUPINGS:TAT.PROTEIN.SECRETION.PATHWAY---RBN---aggrv	mannose.PTS.permease	TAT.PROTEIN.SECRETION.PATHWAY	aggrv	5311490	17	7	910082	10	4401391	2.91284	0.017019	0.0815639	1.76907	1.0885
ECOCYCcplx:CPLX.165---MYGROUPINGS:TETRAHYDROFOLATE.BIOSYNTHESIS---RBN---aggrv	mannose.PTS.permease	TETRAHYDROFOLATE.BIOSYNTHESIS	aggrv	5311490	25	11	910078	14	4401387	4.28359	0.00156062	0.0109315	2.8067	1.96132
ECOCYCcplx:CPLX.165---TCDBcplx:3.A.5.1.1---RBN---aggrv	mannose.PTS.permease	General.secretory.pathway.Sec.SRP.complex	aggrv	5311490	19	6	910083	13	4401388	3.25553	0.0918878	0.32123	1.03674	0.493184
ECOCYCcplx:CPLX0.1862---ECOCYCcplx:CPLX0.1762---RBN---aggrv	vitamin.B12.transport.system	putative.phenylacetate.CoA.oxygenase	aggrv	5311490	20	3	910086	17	4401384	3.42687	0.690972	1	0.160539	0
ECOCYCcplx:CPLX0.1944---ECOCYCcplx:CPLX0.1762---RBN---aggrv	Ferric.Enterobactin.Transport.System	putative.phenylacetate.CoA.oxygenase	aggrv	5311490	35	1	910088	34	4401367	5.99702	0.99861	1	0.000604208	0
ECOCYCcplx:CPLX0.1981---ECOCYCcplx:CPLX0.1762---RBN---aggrv	ferrichrome.uptake.system	putative.phenylacetate.CoA.oxygenase	aggrv	5311490	24	2	910087	22	4401379	4.11224	0.934473	1	0.0294331	0
ECOCYCcplx:CPLX0.2001---ECOCYCcplx:CPLX0.1762---RBN---aggrv	ferric.dicitrate.uptake.system	putative.phenylacetate.CoA.oxygenase	aggrv	5311490	35	5	910084	30	4401371	5.99702	0.739665	1	0.130965	0
ECOCYCcplx:CPLX0.1762---ECOCYCcplx:CPLX0.2201.TCDBcplx:2.C.1.2.1---RBN---aggrv	putative.phenylacetate.CoA.oxygenase	The.Tol.Pal.Cell.Envelope.Complex.The.TolA.energy.transducing.system	aggrv	5311490	5	1	910088	4	4401397	0.856717	0.609274	1	0.215188	0
ECOCYCcplx:CPLX0.2202---ECOCYCcplx:CPLX0.1762---RBN---aggrv	Colicin.S4.Transport.System	putative.phenylacetate.CoA.oxygenase	aggrv	5311490	10	1	910088	9	4401392	1.71343	0.847333	1	0.0719458	0
ECOCYCcplx:CPLX0.2221---ECOCYCcplx:CPLX0.1762---RBN---aggrv	The.Colicin.A.Import.System	putative.phenylacetate.CoA.oxygenase	aggrv	5311490	15	4	910085	11	4401390	2.57015	0.247603	0.68574	0.606245	0.163841
ECOCYCcplx:CPLX0.3382---ECOCYCcplx:CPLX0.1762---RBN---aggrv	GspC.O.secreton.complex	putative.phenylacetate.CoA.oxygenase	aggrv	5311490	45	9	910080	36	4401365	7.71046	0.362721	0.894672	0.440428	0.0483363
ECOCYCcplx:CPLX0.3933---ECOCYCcplx:CPLX0.1762---RBN---aggrv	Outer.Membrane.Protein.Assembly.Complex	putative.phenylacetate.CoA.oxygenase	aggrv	5311490	15	3	910086	12	4401389	2.57015	0.487546	1	0.311984	0
ECOCYCcplx:CPLX0.3970---ECOCYCcplx:CPLX0.1762---RBN---aggrv	murein.tripeptide.ABC.transporter	putative.phenylacetate.CoA.oxygenase	aggrv	5311490	19	5	910084	14	4401387	3.25553	0.215507	0.619438	0.666538	0.208002
ECOCYCcplx:CPLX0.1762---ECOCYCcplx:SEC.SECRETION.CPLX---RBN---aggrv	putative.phenylacetate.CoA.oxygenase	Sec.Protein.Secretion.Complex	aggrv	5311490	39	4	910085	35	4401366	6.68239	0.920325	1	0.0360586	0
ECOCYCpathway:ALL.CHORISMATE.PWY---ECOCYCcplx:CPLX0.1762---RBN---aggrv	superpathway.of.chorismate	putative.phenylacetate.CoA.oxygenase	aggrv	5311490	73	9	910080	64	4401337	12.5081	0.897826	1	0.0468079	0
ECOCYCpathway:ANARESP1.PWY---ECOCYCcplx:CPLX0.1762---RBN---aggrv	respiration.anaerobic	putative.phenylacetate.CoA.oxygenase	aggrv	5311490	20	4	910085	16	4401385	3.42687	0.456076	1	0.340963	0
ECOCYCpathway:COLANSYN.PWY---ECOCYCcplx:CPLX0.1762---RBN---aggrv	colanic.acid.building.blocks.biosynthesis	putative.phenylacetate.CoA.oxygenase	aggrv	5311490	20	3	910086	17	4401384	3.42687	0.690972	1	0.160539	0
ECOCYCcplx:CPLX0.1762---ECOCYCpathway:ECASYN.PWY---RBN---aggrv	putative.phenylacetate.CoA.oxygenase	enterobacterial.common.antigen.biosynthesis	aggrv	5311490	25	6	910083	19	4401382	4.28359	0.248374	0.686538	0.604894	0.163335
ECOCYCpathway:FAO.PWY---ECOCYCcplx:CPLX0.1762---RBN---aggrv	fatty.acid.beta.oxidation.I	putative.phenylacetate.CoA.oxygenase	aggrv	5311490	20	1	910088	19	4401382	3.42687	0.976693	1	0.010242	0
ECOCYCpathway:FASYN.ELONG.PWY---ECOCYCcplx:CPLX0.1762---RBN---aggrv	fatty.acid.elongation.saturated	putative.phenylacetate.CoA.oxygenase	aggrv	5311490	20	2	910087	18	4401383	3.42687	0.880307	1	0.0553658	0
ECOCYCpathway:FASYN.INITIAL.PWY---ECOCYCcplx:CPLX0.1762---RBN---aggrv	superpathway.of.fatty.acid.biosynthesis.initiation.E.coli	putative.phenylacetate.CoA.oxygenase	aggrv	5311490	35	8	910081	27	4401374	5.99702	0.241612	0.673934	0.616881	0.171382
ECOCYCpathway:FERMENTATION.PWY---ECOCYCcplx:CPLX0.1762---RBN---aggrv	mixed.acid.fermentation	putative.phenylacetate.CoA.oxygenase	aggrv	5311490	24	4	910085	20	4401381	4.11224	0.608147	1	0.215992	0
ECOCYCpathway:FOLSYN.PWY---ECOCYCcplx:CPLX0.1762---RBN---aggrv	tetrahydrofolate.biosynthesis	putative.phenylacetate.CoA.oxygenase	aggrv	5311490	24	5	910084	19	4401382	4.11224	0.394679	0.948432	0.403756	0.0229939
ECOCYCpathway:GALACTMETAB.PWY---ECOCYCcplx:CPLX0.1762---RBN---aggrv	galactose.degradation.I.Leloir.pathway	putative.phenylacetate.CoA.oxygenase	aggrv	5311490	15	3	910086	12	4401389	2.57015	0.487546	1	0.311984	0
ECOCYCpathway:KDO.NAGLIPASYN.PWY---ECOCYCcplx:CPLX0.1762---RBN---aggrv	superpathway.of.KDO.2.lipid.A.biosynthesis	putative.phenylacetate.CoA.oxygenase	aggrv	5311490	48	3	910086	45	4401356	8.22449	0.992856	1	0.00311374	0
ECOCYCcplx:CPLX0.1762---ECOCYCpathway:LIPA.CORESYN.PWY---RBN---aggrv	putative.phenylacetate.CoA.oxygenase	Lipid.A.core.biosynthesis	aggrv	5311490	25	3	910086	22	4401379	4.28359	0.82701	1	0.082489	0
ECOCYCpathway:LPSSYN.PWY---ECOCYCcplx:CPLX0.1762---RBN---aggrv	superpathway.of.lipopolysaccharide.biosynthesis	putative.phenylacetate.CoA.oxygenase	aggrv	5311490	73	6	910083	67	4401334	12.5081	0.990822	1	0.00400453	0
ECOCYCpathway:NAGLIPASYN.PWY---ECOCYCcplx:CPLX0.1762---RBN---aggrv	lipid.A.precursor.biosynthesis	putative.phenylacetate.CoA.oxygenase	aggrv	5311490	25	1	910088	24	4401377	4.28359	0.990893	1	0.00397309	0
ECOCYCpathway:NONMEVIPP.PWY---ECOCYCcplx:CPLX0.1762---RBN---aggrv	methylerythritol.phosphate.pathway	putative.phenylacetate.CoA.oxygenase	aggrv	5311490	20	1	910088	19	4401382	3.42687	0.976693	1	0.010242	0
ECOCYCpathway:OANTIGEN.PWY---ECOCYCcplx:CPLX0.1762---RBN---aggrv	O.antigen.biosynthesis.E.coli	putative.phenylacetate.CoA.oxygenase	aggrv	5311490	10	1	910088	9	4401392	1.71343	0.847333	1	0.0719458	0
ECOCYCpathway:PANTOSYN.PWY---ECOCYCcplx:CPLX0.1762---RBN---aggrv	pantothenate.and.coenzyme.A.biosynthesis.I	putative.phenylacetate.CoA.oxygenase	aggrv	5311490	18	2	910087	16	4401385	3.08418	0.839728	1	0.0758615	0
ECOCYCpathway:PEPTIDOGLYCANSYN.PWY---ECOCYCcplx:CPLX0.1762---RBN---aggrv	peptidoglycan.biosynthesis.III	putative.phenylacetate.CoA.oxygenase	aggrv	5311490	40	2	910087	38	4401363	6.85374	0.994964	1	0.00219268	0
ECOCYCpathway:PHOSLIPSYN.PWY---ECOCYCcplx:CPLX0.1762---RBN---aggrv	phospholipid.biosynthesis.I	putative.phenylacetate.CoA.oxygenase	aggrv	5311490	25	4	910085	21	4401380	4.28359	0.64184	1	0.192573	0
ECOCYCpathway:PWY.1269---ECOCYCcplx:CPLX0.1762---RBN---aggrv	CMP.KDO.biosynthesis.I	putative.phenylacetate.CoA.oxygenase	aggrv	5311490	18	1	910088	17	4401384	3.08418	0.966058	1	0.0149969	0
ECOCYCpathway:PWY.4381---ECOCYCcplx:CPLX0.1762---RBN---aggrv	fatty.acid.biosynthesis.initiation.I	putative.phenylacetate.CoA.oxygenase	aggrv	5311490	25	6	910083	19	4401382	4.28359	0.248374	0.686538	0.604894	0.163335
ECOCYCpathway:PWY.5668---ECOCYCcplx:CPLX0.1762---RBN---aggrv	cardiolipin.biosynthesis.I	putative.phenylacetate.CoA.oxygenase	aggrv	5311490	20	3	910086	17	4401384	3.42687	0.690972	1	0.160539	0
ECOCYCpathway:PWY.6284---ECOCYCcplx:CPLX0.1762---RBN---aggrv	superpathway.of.unsaturated.fatty.acids.biosynthesis.E.coli	putative.phenylacetate.CoA.oxygenase	aggrv	5311490	20	2	910087	18	4401383	3.42687	0.880307	1	0.0553658	0
ECOCYCpathway:PWY0.381---ECOCYCcplx:CPLX0.1762---RBN---aggrv	glycerol.degradation.I	putative.phenylacetate.CoA.oxygenase	aggrv	5311490	20	8	910081	12	4401389	3.42687	0.0132667	0.0662037	1.87724	1.17912
ECOCYCpathway:PWY0.862---ECOCYCcplx:CPLX0.1762---RBN---aggrv	cis.dodecenoyl.biosynthesis	putative.phenylacetate.CoA.oxygenase	aggrv	5311490	15	1	910088	14	4401387	2.57015	0.940349	1	0.0267109	0
ECOCYCpathway:PWY0.881---ECOCYCcplx:CPLX0.1762---RBN---aggrv	superpathway.of.fatty.acid.biosynthesis.I.E.coli	putative.phenylacetate.CoA.oxygenase	aggrv	5311490	45	8	910081	37	4401364	7.71046	0.515602	1	0.287685	0
ECOCYCcplx:CPLX0.1762---ECOCYCpathway:UBISYN.PWY---RBN---aggrv	putative.phenylacetate.CoA.oxygenase	ubiquinone.8.biosynthesis.prokaryotic	aggrv	5311490	34	4	910085	30	4401371	5.82568	0.857528	1	0.0667518	0
GO:0000270---ECOCYCcplx:CPLX0.1762---RBN---aggrv	peptidoglycan.metabolic.process	putative.phenylacetate.CoA.oxygenase	aggrv	5311490	188	33	910056	155	4401246	32.2126	0.469386	1	0.328469	0
GO:0000902---ECOCYCcplx:CPLX0.1762---RBN---aggrv	cell.morphogenesis	putative.phenylacetate.CoA.oxygenase	aggrv	5311490	30	7	910082	23	4401378	5.1403	0.245434	0.681737	0.610065	0.166383
GO:0000917---ECOCYCcplx:CPLX0.1762---RBN---aggrv	barrier.septum.formation	putative.phenylacetate.CoA.oxygenase	aggrv	5311490	29	5	910084	24	4401377	4.96896	0.57028	1	0.243912	0
GO:0006522---ECOCYCcplx:CPLX0.1762---RBN---aggrv	alanine.metabolic.process	putative.phenylacetate.CoA.oxygenase	aggrv	5311490	9	1	910088	8	4401393	1.54209	0.815766	1	0.0884346	0
GO:0006523---ECOCYCcplx:CPLX0.1762---RBN---aggrv	alanine.biosynthetic.process	putative.phenylacetate.CoA.oxygenase	aggrv	5311490	9	1	910088	8	4401393	1.54209	0.815766	1	0.0884346	0
GO:0006631---ECOCYCcplx:CPLX0.1762---RBN---aggrv	fatty.acid.metabolic.process	putative.phenylacetate.CoA.oxygenase	aggrv	5311490	70	9	910080	61	4401340	11.994	0.868526	1	0.0612174	0
GO:0006633---ECOCYCcplx:CPLX0.1762---RBN---aggrv	fatty.acid.biosynthetic.process	putative.phenylacetate.CoA.oxygenase	aggrv	5311490	50	8	910081	42	4401359	8.56717	0.642151	1	0.192363	0
GO:0006643---ECOCYCcplx:CPLX0.1762---RBN---aggrv	membrane.lipid.metabolic.process	putative.phenylacetate.CoA.oxygenase	aggrv	5311490	85	11	910078	74	4401327	14.5642	0.881998	1	0.0545324	0
GO:0006644---ECOCYCcplx:CPLX0.1762---RBN---aggrv	phospholipid.metabolic.process	putative.phenylacetate.CoA.oxygenase	aggrv	5311490	85	11	910078	74	4401327	14.5642	0.881998	1	0.0545324	0
GO:0006650---ECOCYCcplx:CPLX0.1762---RBN---aggrv	glycerophospholipid.metabolic.process	putative.phenylacetate.CoA.oxygenase	aggrv	5311490	60	8	910081	52	4401349	10.2806	0.829059	1	0.0814145	0
GO:0006654---ECOCYCcplx:CPLX0.1762---RBN---aggrv	phosphatidic.acid.biosynthetic.process	putative.phenylacetate.CoA.oxygenase	aggrv	5311490	55	7	910082	48	4401353	9.42389	0.853799	1	0.0686441	0
GO:0006720---ECOCYCcplx:CPLX0.1762---RBN---aggrv	isoprenoid.metabolic.process	putative.phenylacetate.CoA.oxygenase	aggrv	5311490	30	1	910088	29	4401372	5.1403	0.996442	1	0.00154806	0
GO:0006721---ECOCYCcplx:CPLX0.1762---RBN---aggrv	terpenoid.metabolic.process	putative.phenylacetate.CoA.oxygenase	aggrv	5311490	20	1	910088	19	4401382	3.42687	0.976693	1	0.010242	0
GO:0006743---ECOCYCcplx:CPLX0.1762---RBN---aggrv	ubiquinone.metabolic.process	putative.phenylacetate.CoA.oxygenase	aggrv	5311490	59	5	910084	54	4401347	10.1093	0.981578	1	0.0080751	0
GO:0006744---ECOCYCcplx:CPLX0.1762---RBN---aggrv	ubiquinone.biosynthetic.process	putative.phenylacetate.CoA.oxygenase	aggrv	5311490	59	5	910084	54	4401347	10.1093	0.981578	1	0.0080751	0
GO:0006826---ECOCYCcplx:CPLX0.1762---RBN---aggrv	iron.ion.transport	putative.phenylacetate.CoA.oxygenase	aggrv	5311490	99	6	910083	93	4401308	16.963	0.999705	1	0.000128084	0
GO:0006857---ECOCYCcplx:CPLX0.1762---RBN---aggrv	oligopeptide.transport	putative.phenylacetate.CoA.oxygenase	aggrv	5311490	78	14	910075	64	4401337	13.3648	0.470609	1	0.32734	0
GO:0006886---ECOCYCcplx:CPLX0.1762---RBN---aggrv	intracellular.protein.transport	putative.phenylacetate.CoA.oxygenase	aggrv	5311490	60	10	910079	50	4401351	10.2806	0.591486	1	0.228055	0
GO:0007047---ECOCYCcplx:CPLX0.1762---RBN---aggrv	cell.wall.organization	putative.phenylacetate.CoA.oxygenase	aggrv	5311490	203	38	910051	165	4401236	34.7827	0.301125	0.786605	0.521253	0.104243
GO:0007049---ECOCYCcplx:CPLX0.1762---RBN---aggrv	cell.cycle	putative.phenylacetate.CoA.oxygenase	aggrv	5311490	118	15	910074	103	4401298	20.2185	0.923374	1	0.0346223	0
GO:0008104---ECOCYCcplx:CPLX0.1762---RBN---aggrv	protein.localization	putative.phenylacetate.CoA.oxygenase	aggrv	5311490	250	39	910050	211	4401190	42.8359	0.763938	1	0.116942	0
GO:0008299---ECOCYCcplx:CPLX0.1762---RBN---aggrv	isoprenoid.biosynthetic.process	putative.phenylacetate.CoA.oxygenase	aggrv	5311490	30	1	910088	29	4401372	5.1403	0.996442	1	0.00154806	0
GO:0008360---ECOCYCcplx:CPLX0.1762---RBN---aggrv	regulation.of.cell.shape	putative.phenylacetate.CoA.oxygenase	aggrv	5311490	108	14	910075	94	4401307	18.5051	0.903208	1	0.0442123	0
GO:0008610---ECOCYCcplx:CPLX0.1762---RBN---aggrv	lipid.biosynthetic.process	putative.phenylacetate.CoA.oxygenase	aggrv	5311490	300	47	910042	253	4401148	51.403	0.771534	1	0.112645	0
GO:0008653---ECOCYCcplx:CPLX0.1762---RBN---aggrv	lipopolysaccharide.metabolic.process	putative.phenylacetate.CoA.oxygenase	aggrv	5311490	195	32	910057	163	4401238	33.412	0.634939	1	0.197268	0
GO:0008654---ECOCYCcplx:CPLX0.1762---RBN---aggrv	phospholipid.biosynthetic.process	putative.phenylacetate.CoA.oxygenase	aggrv	5311490	80	10	910079	70	4401331	13.7075	0.898261	1	0.0465973	0
GO:0009103---ECOCYCcplx:CPLX0.1762---RBN---aggrv	lipopolysaccharide.biosynthetic.process	putative.phenylacetate.CoA.oxygenase	aggrv	5311490	195	32	910057	163	4401238	33.412	0.634939	1	0.197268	0
GO:0009242---ECOCYCcplx:CPLX0.1762---RBN---aggrv	colanic.acid.biosynthetic.process	putative.phenylacetate.CoA.oxygenase	aggrv	5311490	60	9	910080	51	4401350	10.2806	0.72081	1	0.142179	0
GO:0009243---ECOCYCcplx:CPLX0.1762---RBN---aggrv	O.antigen.biosynthetic.process	putative.phenylacetate.CoA.oxygenase	aggrv	5311490	10	4	910085	6	4401395	1.71343	0.0759724	0.276189	1.11934	0.558793
GO:0009244---ECOCYCcplx:CPLX0.1762---RBN---aggrv	lipopolysaccharide.core.region.biosynthetic.process	putative.phenylacetate.CoA.oxygenase	aggrv	5311490	77	7	910082	70	4401331	13.1934	0.984826	1	0.00664063	0
GO:0009245---ECOCYCcplx:CPLX0.1762---RBN---aggrv	lipid.A.biosynthetic.process	putative.phenylacetate.CoA.oxygenase	aggrv	5311490	49	9	910080	40	4401361	8.39583	0.467527	1	0.330193	0
ECOCYCcplx:CPLX0.1762---GO:0009246---RBN---aggrv	putative.phenylacetate.CoA.oxygenase	enterobacterial.common.antigen.biosynthetic.process	aggrv	5311490	30	7	910082	23	4401378	5.1403	0.245434	0.681737	0.610065	0.166383
GO:0009252---ECOCYCcplx:CPLX0.1762---RBN---aggrv	peptidoglycan.biosynthetic.process	putative.phenylacetate.CoA.oxygenase	aggrv	5311490	173	32	910057	141	4401260	29.6424	0.346926	0.870585	0.459764	0.060189
GO:0009253---ECOCYCcplx:CPLX0.1762---RBN---aggrv	peptidoglycan.catabolic.process	putative.phenylacetate.CoA.oxygenase	aggrv	5311490	20	4	910085	16	4401385	3.42687	0.456076	1	0.340963	0
GO:0009273---ECOCYCcplx:CPLX0.1762---RBN---aggrv	peptidoglycan.based.cell.wall.biogenesis	putative.phenylacetate.CoA.oxygenase	aggrv	5311490	173	32	910057	141	4401260	29.6424	0.346926	0.870585	0.459764	0.060189
GO:0009306---ECOCYCcplx:CPLX0.1762---RBN---aggrv	protein.secretion	putative.phenylacetate.CoA.oxygenase	aggrv	5311490	143	20	910069	123	4401278	24.5021	0.868076	1	0.0614421	0
GO:0009653---ECOCYCcplx:CPLX0.1762---RBN---aggrv	anatomical.structure.morphogenesis	putative.phenylacetate.CoA.oxygenase	aggrv	5311490	30	7	910082	23	4401378	5.1403	0.245434	0.681737	0.610065	0.166383
GO:0010382---ECOCYCcplx:CPLX0.1762---RBN---aggrv	cell.wall.metabolic.process	putative.phenylacetate.CoA.oxygenase	aggrv	5311490	35	9	910080	26	4401375	5.99702	0.132271	0.431185	0.878534	0.365337
GO:0015031---ECOCYCcplx:CPLX0.1762---RBN---aggrv	protein.transport	putative.phenylacetate.CoA.oxygenase	aggrv	5311490	250	39	910050	211	4401190	42.8359	0.763938	1	0.116942	0
GO:0015628---ECOCYCcplx:CPLX0.1762---RBN---aggrv	protein.secretion.by.the.type.II.secretion.system	putative.phenylacetate.CoA.oxygenase	aggrv	5311490	89	14	910075	75	4401326	15.2496	0.680087	1	0.167436	0
GO:0015833---ECOCYCcplx:CPLX0.1762---RBN---aggrv	peptide.transport	putative.phenylacetate.CoA.oxygenase	aggrv	5311490	78	14	910075	64	4401337	13.3648	0.470609	1	0.32734	0
GO:0015834---ECOCYCcplx:CPLX0.1762---RBN---aggrv	peptidoglycan.peptide.transport	putative.phenylacetate.CoA.oxygenase	aggrv	5311490	19	5	910084	14	4401387	3.25553	0.215507	0.619438	0.666538	0.208002
GO:0016044---ECOCYCcplx:CPLX0.1762---RBN---aggrv	membrane.organization	putative.phenylacetate.CoA.oxygenase	aggrv	5311490	14	3	910086	11	4401390	2.39881	0.439558	1	0.356984	0
GO:0016114---ECOCYCcplx:CPLX0.1762---RBN---aggrv	terpenoid.biosynthetic.process	putative.phenylacetate.CoA.oxygenase	aggrv	5311490	20	1	910088	19	4401382	3.42687	0.976693	1	0.010242	0
GO:0016998---ECOCYCcplx:CPLX0.1762---RBN---aggrv	cell.wall.catabolic.process	putative.phenylacetate.CoA.oxygenase	aggrv	5311490	30	9	910080	21	4401380	5.1403	0.0587794	0.225468	1.23077	0.646914
GO:0019395---ECOCYCcplx:CPLX0.1762---RBN---aggrv	fatty.acid.oxidation	putative.phenylacetate.CoA.oxygenase	aggrv	5311490	20	1	910088	19	4401382	3.42687	0.976693	1	0.010242	0
GO:0030258---ECOCYCcplx:CPLX0.1762---RBN---aggrv	lipid.modification	putative.phenylacetate.CoA.oxygenase	aggrv	5311490	25	1	910088	24	4401377	4.28359	0.990893	1	0.00397309	0
GO:0031504---ECOCYCcplx:CPLX0.1762---RBN---aggrv	peptidoglycan.based.cell.wall.organization	putative.phenylacetate.CoA.oxygenase	aggrv	5311490	173	32	910057	141	4401260	29.6424	0.346926	0.870585	0.459764	0.060189
GO:0032506---ECOCYCcplx:CPLX0.1762---RBN---aggrv	cytokinetic.process	putative.phenylacetate.CoA.oxygenase	aggrv	5311490	29	5	910084	24	4401377	4.96896	0.57028	1	0.243912	0
GO:0032989---ECOCYCcplx:CPLX0.1762---RBN---aggrv	cellular.structure.morphogenesis	putative.phenylacetate.CoA.oxygenase	aggrv	5311490	30	7	910082	23	4401378	5.1403	0.245434	0.681737	0.610065	0.166383
GO:0034440---ECOCYCcplx:CPLX0.1762---RBN---aggrv	lipid.oxidation	putative.phenylacetate.CoA.oxygenase	aggrv	5311490	20	1	910088	19	4401382	3.42687	0.976693	1	0.010242	0
GO:0034613---ECOCYCcplx:CPLX0.1762---RBN---aggrv	cellular.protein.localization	putative.phenylacetate.CoA.oxygenase	aggrv	5311490	60	10	910079	50	4401351	10.2806	0.591486	1	0.228055	0
GO:0042546---ECOCYCcplx:CPLX0.1762---RBN---aggrv	cell.wall.biogenesis	putative.phenylacetate.CoA.oxygenase	aggrv	5311490	173	32	910057	141	4401260	29.6424	0.346926	0.870585	0.459764	0.060189
GO:0042939---ECOCYCcplx:CPLX0.1762---RBN---aggrv	tripeptide.transport	putative.phenylacetate.CoA.oxygenase	aggrv	5311490	24	9	910080	15	4401386	4.11224	0.0140403	0.0693662	1.85262	1.15885
GO:0043163---ECOCYCcplx:CPLX0.1762---RBN---aggrv	cell.envelope.organization	putative.phenylacetate.CoA.oxygenase	aggrv	5311490	18	3	910086	15	4401386	3.08418	0.617694	1	0.209227	0
GO:0043687---ECOCYCcplx:CPLX0.1762---RBN---aggrv	post.translational.protein.modification	putative.phenylacetate.CoA.oxygenase	aggrv	5311490	27	11	910078	16	4401385	4.62627	0.00327051	0.020208	2.48538	1.69448
GO:0045184---ECOCYCcplx:CPLX0.1762---RBN---aggrv	establishment.of.protein.localization	putative.phenylacetate.CoA.oxygenase	aggrv	5311490	250	39	910050	211	4401190	42.8359	0.763938	1	0.116942	0
GO:0045229---ECOCYCcplx:CPLX0.1762---RBN---aggrv	external.encapsulating.structure.organization	putative.phenylacetate.CoA.oxygenase	aggrv	5311490	227	43	910046	184	4401217	38.895	0.258993	0.707583	0.586713	0.150223
GO:0046377---ECOCYCcplx:CPLX0.1762---RBN---aggrv	colanic.acid.metabolic.process	putative.phenylacetate.CoA.oxygenase	aggrv	5311490	60	9	910080	51	4401350	10.2806	0.72081	1	0.142179	0
ECOCYCcplx:CPLX0.1762---GO:0046378---RBN---aggrv	putative.phenylacetate.CoA.oxygenase	enterobacterial.common.antigen.metabolic.process	aggrv	5311490	30	7	910082	23	4401378	5.1403	0.245434	0.681737	0.610065	0.166383
GO:0046401---ECOCYCcplx:CPLX0.1762---RBN---aggrv	lipopolysaccharide.core.region.metabolic.process	putative.phenylacetate.CoA.oxygenase	aggrv	5311490	77	7	910082	70	4401331	13.1934	0.984826	1	0.00664063	0
GO:0046402---ECOCYCcplx:CPLX0.1762---RBN---aggrv	O.antigen.metabolic.process	putative.phenylacetate.CoA.oxygenase	aggrv	5311490	10	4	910085	6	4401395	1.71343	0.0759724	0.276189	1.11934	0.558793
GO:0046467---ECOCYCcplx:CPLX0.1762---RBN---aggrv	membrane.lipid.biosynthetic.process	putative.phenylacetate.CoA.oxygenase	aggrv	5311490	80	10	910079	70	4401331	13.7075	0.898261	1	0.0465973	0
GO:0046473---ECOCYCcplx:CPLX0.1762---RBN---aggrv	phosphatidic.acid.metabolic.process	putative.phenylacetate.CoA.oxygenase	aggrv	5311490	55	7	910082	48	4401353	9.42389	0.853799	1	0.0686441	0
GO:0046474---ECOCYCcplx:CPLX0.1762---RBN---aggrv	glycerophospholipid.biosynthetic.process	putative.phenylacetate.CoA.oxygenase	aggrv	5311490	55	7	910082	48	4401353	9.42389	0.853799	1	0.0686441	0
GO:0046493---ECOCYCcplx:CPLX0.1762---RBN---aggrv	lipid.A.metabolic.process	putative.phenylacetate.CoA.oxygenase	aggrv	5311490	49	9	910080	40	4401361	8.39583	0.467527	1	0.330193	0
GO:0046907---ECOCYCcplx:CPLX0.1762---RBN---aggrv	intracellular.transport	putative.phenylacetate.CoA.oxygenase	aggrv	5311490	60	10	910079	50	4401351	10.2806	0.591486	1	0.228055	0
GO:0051301---ECOCYCcplx:CPLX0.1762---RBN---aggrv	cell.division	putative.phenylacetate.CoA.oxygenase	aggrv	5311490	157	26	910063	131	4401270	26.9009	0.608404	1	0.215808	0
GO:0051649---ECOCYCcplx:CPLX0.1762---RBN---aggrv	establishment.of.localization.in.cell	putative.phenylacetate.CoA.oxygenase	aggrv	5311490	148	21	910068	127	4401274	25.3588	0.856354	1	0.0673468	0
GO:0055085---ECOCYCcplx:CPLX0.1762---RBN---aggrv	transmembrane.transport	putative.phenylacetate.CoA.oxygenase	aggrv	5311490	75	7	910082	68	4401333	12.8508	0.980957	1	0.00835002	0
ECOCYCcplx:CPLX0.1762---GO:0065002---RBN---aggrv	putative.phenylacetate.CoA.oxygenase	intracellular.protein.transmembrane.transport	aggrv	5311490	45	6	910083	39	4401362	7.71046	0.806376	1	0.0934626	0
MYGROUPINGS:CELL.ADHESION---ECOCYCcplx:CPLX0.1762---RBN---aggrv	CELL.ADHESION	putative.phenylacetate.CoA.oxygenase	aggrv	5311490	15	3	910086	12	4401389	2.57015	0.487546	1	0.311984	0
MYGROUPINGS:CELL.DIVISION---ECOCYCcplx:CPLX0.1762---RBN---aggrv	CELL.DIVISION	putative.phenylacetate.CoA.oxygenase	aggrv	5311490	153	41	910048	112	4401289	26.2155	0.00181925	0.0123804	2.74011	1.90726
MYGROUPINGS:CELL.ENVELOPE.INTEGRITY---ECOCYCcplx:CPLX0.1762---RBN---aggrv	CELL.ENVELOPE.INTEGRITY	putative.phenylacetate.CoA.oxygenase	aggrv	5311490	62	9	910080	53	4401348	10.6233	0.757048	1	0.120877	0
MYGROUPINGS:CELL.SHAPE---ECOCYCcplx:CPLX0.1762---RBN---aggrv	CELL.SHAPE	putative.phenylacetate.CoA.oxygenase	aggrv	5311490	84	19	910070	65	4401336	14.3928	0.119137	0.397168	0.923952	0.401026
MYGROUPINGS:CELL.WALL.BIOGENESIS---ECOCYCcplx:CPLX0.1762---RBN---aggrv	CELL.WALL.BIOGENESIS	putative.phenylacetate.CoA.oxygenase	aggrv	5311490	322	55	910034	267	4401134	55.1726	0.53321	1	0.273101	0
MYGROUPINGS:CELL.WALL.EARLY---ECOCYCcplx:CPLX0.1762---RBN---aggrv	CELL.WALL.EARLY	putative.phenylacetate.CoA.oxygenase	aggrv	5311490	80	8	910081	72	4401329	13.7075	0.974127	1	0.0113844	0
MYGROUPINGS:CELL.WALL.LATE---ECOCYCcplx:CPLX0.1762---RBN---aggrv	CELL.WALL.LATE	putative.phenylacetate.CoA.oxygenase	aggrv	5311490	89	13	910076	76	4401325	15.2496	0.776633	1	0.109784	0
MYGROUPINGS:CHAPERONES---ECOCYCcplx:CPLX0.1762---RBN---aggrv	CHAPERONES	putative.phenylacetate.CoA.oxygenase	aggrv	5311490	49	11	910078	38	4401363	8.39583	0.207961	0.606024	0.682019	0.21751
MYGROUPINGS:CHEMOTAXIS---ECOCYCcplx:CPLX0.1762---RBN---aggrv	CHEMOTAXIS	putative.phenylacetate.CoA.oxygenase	aggrv	5311490	30	3	910086	27	4401374	5.1403	0.908192	1	0.0418223	0
MYGROUPINGS:CHORISMATE.DEGRADATION---ECOCYCcplx:CPLX0.1762---RBN---aggrv	CHORISMATE.DEGRADATION	putative.phenylacetate.CoA.oxygenase	aggrv	5311490	78	9	910080	69	4401332	13.3648	0.934455	1	0.0294415	0
MYGROUPINGS:CHROMOSOME.SEGREGATION---ECOCYCcplx:CPLX0.1762---RBN---aggrv	CHROMOSOME.SEGREGATION	putative.phenylacetate.CoA.oxygenase	aggrv	5311490	19	1	910088	18	4401383	3.25553	0.971874	1	0.0123902	0
MYGROUPINGS:CRYPTIC.SECRETORY.PATHWAY---ECOCYCcplx:CPLX0.1762---RBN---aggrv	CRYPTIC.SECRETORY.PATHWAY	putative.phenylacetate.CoA.oxygenase	aggrv	5311490	45	9	910080	36	4401365	7.71046	0.362721	0.894672	0.440428	0.0483363
MYGROUPINGS:ECA---ECOCYCcplx:CPLX0.1762---RBN---aggrv	ECA	putative.phenylacetate.CoA.oxygenase	aggrv	5311490	70	19	910070	51	4401350	11.994	0.0241169	0.109398	1.61768	0.960991
MYGROUPINGS:ECA.LIPID.A.CELLWALL.COMMON.SUGAR.PRECURSORS---ECOCYCcplx:CPLX0.1762---RBN---aggrv	ECA.LIPID.A.CELLWALL.COMMON.SUGAR.PRECURSORS	putative.phenylacetate.CoA.oxygenase	aggrv	5311490	30	9	910080	21	4401380	5.1403	0.0587794	0.225468	1.23077	0.646914
MYGROUPINGS:ELECTRON.TRANSPORT.CHAIN---ECOCYCcplx:CPLX0.1762---RBN---aggrv	ELECTRON.TRANSPORT.CHAIN	putative.phenylacetate.CoA.oxygenase	aggrv	5311490	50	4	910085	46	4401355	8.56717	0.980346	1	0.00862051	0
MYGROUPINGS:ENTEROBACTIN.AND.METAL.ION.TRANSPORT---ECOCYCcplx:CPLX0.1762---RBN---aggrv	ENTEROBACTIN.AND.METAL.ION.TRANSPORT	putative.phenylacetate.CoA.oxygenase	aggrv	5311490	118	13	910076	105	4401296	20.2185	0.975695	1	0.010686	0
MYGROUPINGS:FAD---ECOCYCcplx:CPLX0.1762---RBN---aggrv	FAD	putative.phenylacetate.CoA.oxygenase	aggrv	5311490	40	8	910081	32	4401369	6.85374	0.376911	0.920622	0.423761	0.0359185
MYGROUPINGS:FAS---ECOCYCcplx:CPLX0.1762---RBN---aggrv	FAS	putative.phenylacetate.CoA.oxygenase	aggrv	5311490	90	11	910078	79	4401322	15.4209	0.920882	1	0.0357959	0
MYGROUPINGS:FERRIC.CITRATE.TRANSPORT---ECOCYCcplx:CPLX0.1762---RBN---aggrv	FERRIC.CITRATE.TRANSPORT	putative.phenylacetate.CoA.oxygenase	aggrv	5311490	35	5	910084	30	4401371	5.99702	0.739665	1	0.130965	0
MYGROUPINGS:FERRICHROME.TRANSPORT---ECOCYCcplx:CPLX0.1762---RBN---aggrv	FERRICHROME.TRANSPORT	putative.phenylacetate.CoA.oxygenase	aggrv	5311490	24	2	910087	22	4401379	4.11224	0.934473	1	0.0294331	0
MYGROUPINGS:IRON.ENTEROBACTIN.TRANSPORT---ECOCYCcplx:CPLX0.1762---RBN---aggrv	IRON.ENTEROBACTIN.TRANSPORT	putative.phenylacetate.CoA.oxygenase	aggrv	5311490	44	4	910085	40	4401361	7.53911	0.957064	1	0.019059	0
MYGROUPINGS:ISOPRENOIDS.BIOSYNTHESIS---ECOCYCcplx:CPLX0.1762---RBN---aggrv	ISOPRENOIDS.BIOSYNTHESIS	putative.phenylacetate.CoA.oxygenase	aggrv	5311490	30	2	910087	28	4401373	5.1403	0.97437	1	0.0112763	0
MYGROUPINGS:LIPID.A---ECOCYCcplx:CPLX0.1762---RBN---aggrv	LIPID.A	putative.phenylacetate.CoA.oxygenase	aggrv	5311490	147	18	910071	129	4401272	25.1875	0.958697	1	0.0183187	0
MYGROUPINGS:LOL.PROTEIN.SECRETION.PATHWAY---ECOCYCcplx:CPLX0.1762---RBN---aggrv	LOL.PROTEIN.SECRETION.PATHWAY	putative.phenylacetate.CoA.oxygenase	aggrv	5311490	15	4	910085	11	4401390	2.57015	0.247603	0.68574	0.606245	0.163841
MYGROUPINGS:LPS---ECOCYCcplx:CPLX0.1762---RBN---aggrv	LPS	putative.phenylacetate.CoA.oxygenase	aggrv	5311490	230	39	910050	191	4401210	39.409	0.55575	1	0.25512	0
MYGROUPINGS:LPS.AND.ECA---ECOCYCcplx:CPLX0.1762---RBN---aggrv	LPS.AND.ECA	putative.phenylacetate.CoA.oxygenase	aggrv	5311490	265	48	910041	217	4401184	45.406	0.360531	0.893446	0.443058	0.0489319
MYGROUPINGS:LPT.PATHWAY---ECOCYCcplx:CPLX0.1762---RBN---aggrv	LPT.PATHWAY	putative.phenylacetate.CoA.oxygenase	aggrv	5311490	20	1	910088	19	4401382	3.42687	0.976693	1	0.010242	0
MYGROUPINGS:M.ANTIGEN---ECOCYCcplx:CPLX0.1762---RBN---aggrv	M.ANTIGEN	putative.phenylacetate.CoA.oxygenase	aggrv	5311490	74	15	910074	59	4401342	12.6794	0.279427	0.743479	0.553732	0.128731
MYGROUPINGS:M.ANTIGEN.AND.OSMOTIC.STRESS.RESPONSE---ECOCYCcplx:CPLX0.1762---RBN---aggrv	M.ANTIGEN.AND.OSMOTIC.STRESS.RESPONSE	putative.phenylacetate.CoA.oxygenase	aggrv	5311490	114	26	910063	88	4401313	19.5332	0.0727143	0.266689	1.13838	0.573995
ECOCYCcplx:CPLX0.1762---MYGROUPINGS:M.ANTIGEN.CORE---RBN---aggrv	putative.phenylacetate.CoA.oxygenase	M.ANTIGEN.CORE	aggrv	5311490	54	12	910077	42	4401359	9.25255	0.204445	0.599431	0.689423	0.222261
MYGROUPINGS:M.ANTIGEN.PRECURSORS---ECOCYCcplx:CPLX0.1762---RBN---aggrv	M.ANTIGEN.PRECURSORS	putative.phenylacetate.CoA.oxygenase	aggrv	5311490	40	11	910078	29	4401372	6.85374	0.068895	0.25525	1.16181	0.593034
MYGROUPINGS:MANNOSE.PTS.PERMEASE---ECOCYCcplx:CPLX0.1762---RBN---aggrv	MANNOSE.PTS.PERMEASE	putative.phenylacetate.CoA.oxygenase	aggrv	5311490	20	8	910081	12	4401389	3.42687	0.0132667	0.0662037	1.87724	1.17912
MYGROUPINGS:METAL.ION.TRANSPORT---ECOCYCcplx:CPLX0.1762---RBN---aggrv	METAL.ION.TRANSPORT	putative.phenylacetate.CoA.oxygenase	aggrv	5311490	25	2	910087	23	4401378	4.28359	0.943818	1	0.0251118	0
MYGROUPINGS:OANTIGEN---ECOCYCcplx:CPLX0.1762---RBN---aggrv	OANTIGEN	putative.phenylacetate.CoA.oxygenase	aggrv	5311490	5	3	910086	2	4401399	0.856717	0.0382611	0.158782	1.41724	0.7992
MYGROUPINGS:PANTOTHENATE.AND.COA.BIOSYNTHESIS---ECOCYCcplx:CPLX0.1762---RBN---aggrv	PANTOTHENATE.AND.COA.BIOSYNTHESIS	putative.phenylacetate.CoA.oxygenase	aggrv	5311490	18	2	910087	16	4401385	3.08418	0.839728	1	0.0758615	0
MYGROUPINGS:PHOSPHOLIPIDS---ECOCYCcplx:CPLX0.1762---RBN---aggrv	PHOSPHOLIPIDS	putative.phenylacetate.CoA.oxygenase	aggrv	5311490	92	16	910073	76	4401325	15.7636	0.516903	1	0.286591	0
MYGROUPINGS:PROTEASE---ECOCYCcplx:CPLX0.1762---RBN---aggrv	PROTEASE	putative.phenylacetate.CoA.oxygenase	aggrv	5311490	10	5	910084	5	4401396	1.71343	0.0173672	0.082857	1.76027	1.08167
MYGROUPINGS:PROTEIN.SECRETION---ECOCYCcplx:CPLX0.1762---RBN---aggrv	PROTEIN.SECRETION	putative.phenylacetate.CoA.oxygenase	aggrv	5311490	137	20	910069	117	4401284	23.4741	0.815077	1	0.0888015	0
MYGROUPINGS:RESPONSE.TO.ANTIBIOTIC---ECOCYCcplx:CPLX0.1762---RBN---aggrv	RESPONSE.TO.ANTIBIOTIC	putative.phenylacetate.CoA.oxygenase	aggrv	5311490	102	18	910071	84	4401317	17.477	0.486025	1	0.313341	0
MYGROUPINGS:SEC.PROTEIN.SECRETION.PATHWAY---ECOCYCcplx:CPLX0.1762---RBN---aggrv	SEC.PROTEIN.SECRETION.PATHWAY	putative.phenylacetate.CoA.oxygenase	aggrv	5311490	82	13	910076	69	4401332	14.0502	0.665619	1	0.176774	0
ECOCYCcplx:CPLX0.1762---MYGROUPINGS:TAT.PROTEIN.SECRETION.PATHWAY---RBN---aggrv	putative.phenylacetate.CoA.oxygenase	TAT.PROTEIN.SECRETION.PATHWAY	aggrv	5311490	10	2	910087	8	4401393	1.71343	0.531659	1	0.274367	0
MYGROUPINGS:TETRAHYDROFOLATE.BIOSYNTHESIS---ECOCYCcplx:CPLX0.1762---RBN---aggrv	TETRAHYDROFOLATE.BIOSYNTHESIS	putative.phenylacetate.CoA.oxygenase	aggrv	5311490	24	5	910084	19	4401382	4.11224	0.394679	0.948432	0.403756	0.0229939
ECOCYCcplx:CPLX0.1762---MYGROUPINGS:UBIQUINONE.8.BIOSYNTHESIS---RBN---aggrv	putative.phenylacetate.CoA.oxygenase	UBIQUINONE.8.BIOSYNTHESIS	aggrv	5311490	34	4	910085	30	4401371	5.82568	0.857528	1	0.0667518	0
MYGROUPINGS:UNDPLARA4N---ECOCYCcplx:CPLX0.1762---RBN---aggrv	UNDPLARA4N	putative.phenylacetate.CoA.oxygenase	aggrv	5311490	30	9	910080	21	4401380	5.1403	0.0587794	0.225468	1.23077	0.646914
MYGROUPINGS:UNDPLARA4N.CORE---ECOCYCcplx:CPLX0.1762---RBN---aggrv	UNDPLARA4N.CORE	putative.phenylacetate.CoA.oxygenase	aggrv	5311490	30	9	910080	21	4401380	5.1403	0.0587794	0.225468	1.23077	0.646914
MYGROUPINGS:VITAMIN.B12.TRANSPORT---ECOCYCcplx:CPLX0.1762---RBN---aggrv	VITAMIN.B12.TRANSPORT	putative.phenylacetate.CoA.oxygenase	aggrv	5311490	20	3	910086	17	4401384	3.42687	0.690972	1	0.160539	0
TCDBcplx:3.A.5.1.1---ECOCYCcplx:CPLX0.1762---RBN---aggrv	General.secretory.pathway.Sec.SRP.complex	putative.phenylacetate.CoA.oxygenase	aggrv	5311490	44	6	910083	38	4401363	7.53911	0.78836	1	0.103275	0
ECOCYCcplx:CPLX0.1862---ECOCYCcplx:CPLX0.1862---RBN---aggrv	vitamin.B12.transport.system	vitamin.B12.transport.system	aggrv	5311490	16	4	910085	12	4401389	2.7415	0.288715	0.760942	0.53953	0.118649
ECOCYCcplx:CPLX0.1862---ECOCYCcplx:CPLX0.1944---RBN---aggrv	vitamin.B12.transport.system	Ferric.Enterobactin.Transport.System	aggrv	5311490	46	10	910079	36	4401365	7.8818	0.255029	0.69875	0.593411	0.155678
ECOCYCcplx:CPLX0.1862---ECOCYCcplx:CPLX0.1981---RBN---aggrv	vitamin.B12.transport.system	ferrichrome.uptake.system	aggrv	5311490	32	6	910083	26	4401375	5.48299	0.475848	1	0.322532	0
ECOCYCcplx:CPLX0.1862---ECOCYCcplx:CPLX0.2001---RBN---aggrv	vitamin.B12.transport.system	ferric.dicitrate.uptake.system	aggrv	5311490	47	15	910074	32	4401369	8.05314	0.00974139	0.0513756	2.01138	1.28924
ECOCYCcplx:CPLX0.1862---ECOCYCcplx:CPLX0.2201.TCDBcplx:2.C.1.2.1---RBN---aggrv	vitamin.B12.transport.system	The.Tol.Pal.Cell.Envelope.Complex.The.TolA.energy.transducing.system	aggrv	5311490	25	2	910087	23	4401378	4.28359	0.943818	1	0.0251118	0
ECOCYCcplx:CPLX0.1862---ECOCYCcplx:CPLX0.2202---RBN---aggrv	vitamin.B12.transport.system	Colicin.S4.Transport.System	aggrv	5311490	31	2	910087	29	4401372	5.31165	0.978152	1	0.00959387	0
ECOCYCcplx:CPLX0.2221---ECOCYCcplx:CPLX0.1862---RBN---aggrv	The.Colicin.A.Import.System	vitamin.B12.transport.system	aggrv	5311490	37	4	910085	33	4401368	6.33971	0.89898	1	0.0462501	0
ECOCYCcplx:CPLX0.1862---ECOCYCcplx:CPLX0.3382---RBN---aggrv	vitamin.B12.transport.system	GspC.O.secreton.complex	aggrv	5311490	71	10	910079	61	4401340	12.1654	0.796553	1	0.0987853	0
ECOCYCcplx:CPLX0.1862---ECOCYCcplx:CPLX0.3933---RBN---aggrv	vitamin.B12.transport.system	Outer.Membrane.Protein.Assembly.Complex	aggrv	5311490	27	7	910082	20	4401381	4.62627	0.167188	0.519768	0.776794	0.284191
ECOCYCcplx:CPLX0.1862---ECOCYCcplx:CPLX0.3970---RBN---aggrv	vitamin.B12.transport.system	murein.tripeptide.ABC.transporter	aggrv	5311490	27	8	910081	19	4401382	4.62627	0.0774472	0.279691	1.11099	0.553322
ECOCYCcplx:CPLX0.1862---ECOCYCcplx:CPLX0.7452---RBN---aggrv	vitamin.B12.transport.system	Flagellum	aggrv	5311490	30	13	910076	17	4401384	5.1403	0.00071006	0.00558911	3.14871	2.25266
ECOCYCcplx:CPLX0.1862---ECOCYCcplx:SEC.SECRETION.CPLX---RBN---aggrv	vitamin.B12.transport.system	Sec.Protein.Secretion.Complex	aggrv	5311490	54	5	910084	49	4401352	9.25255	0.965951	1	0.0150448	0
ECOCYCcplx:CPLX0.1862---ECOCYCpathway:ALL.CHORISMATE.PWY---RBN---aggrv	vitamin.B12.transport.system	superpathway.of.chorismate	aggrv	5311490	122	25	910064	97	4401304	20.9039	0.191833	0.570137	0.717076	0.244021
ECOCYCcplx:CPLX0.1862---ECOCYCpathway:ANARESP1.PWY---RBN---aggrv	vitamin.B12.transport.system	respiration.anaerobic	aggrv	5311490	27	9	910080	18	4401383	4.62627	0.0310573	0.134085	1.50784	0.872619
ECOCYCcplx:CPLX0.1862---ECOCYCpathway:COLANSYN.PWY---RBN---aggrv	vitamin.B12.transport.system	colanic.acid.building.blocks.biosynthesis	aggrv	5311490	58	14	910075	44	4401357	9.93792	0.110108	0.371616	0.95818	0.429905
ECOCYCcplx:CPLX0.1862---ECOCYCpathway:ECASYN.PWY---RBN---aggrv	vitamin.B12.transport.system	enterobacterial.common.antigen.biosynthesis	aggrv	5311490	52	6	910083	46	4401355	8.90986	0.900852	1	0.0453465	0
ECOCYCcplx:CPLX0.1862---ECOCYCpathway:ENTBACSYN.PWY---RBN---aggrv	vitamin.B12.transport.system	enterobactin.biosynthesis	aggrv	5311490	30	7	910082	23	4401378	5.1403	0.245434	0.681737	0.610065	0.166383
ECOCYCpathway:FAO.PWY---ECOCYCcplx:CPLX0.1862---RBN---aggrv	fatty.acid.beta.oxidation.I	vitamin.B12.transport.system	aggrv	5311490	51	4	910085	47	4401354	8.73852	0.982808	1	0.00753112	0
ECOCYCcplx:CPLX0.1862---ECOCYCpathway:FASYN.ELONG.PWY---RBN---aggrv	vitamin.B12.transport.system	fatty.acid.elongation.saturated	aggrv	5311490	34	3	910086	31	4401370	5.82568	0.946285	1	0.023978	0
ECOCYCpathway:FASYN.INITIAL.PWY---ECOCYCcplx:CPLX0.1862---RBN---aggrv	superpathway.of.fatty.acid.biosynthesis.initiation.E.coli	vitamin.B12.transport.system	aggrv	5311490	44	11	910078	33	4401368	7.53911	0.120464	0.400632	0.919141	0.397254
ECOCYCpathway:FERMENTATION.PWY---ECOCYCcplx:CPLX0.1862---RBN---aggrv	mixed.acid.fermentation	vitamin.B12.transport.system	aggrv	5311490	33	11	910078	22	4401379	5.65433	0.0180086	0.0853318	1.74452	1.06889
ECOCYCcplx:CPLX0.1862---ECOCYCpathway:FOLSYN.PWY---RBN---aggrv	vitamin.B12.transport.system	tetrahydrofolate.biosynthesis	aggrv	5311490	43	6	910083	37	4401364	7.36777	0.76909	1	0.114023	0
ECOCYCcplx:CPLX0.1862---ECOCYCpathway:GALACTMETAB.PWY---RBN---aggrv	vitamin.B12.transport.system	galactose.degradation.I.Leloir.pathway	aggrv	5311490	30	4	910085	26	4401375	5.1403	0.780477	1	0.10764	0
ECOCYCcplx:CPLX0.1862---ECOCYCpathway:KDO.NAGLIPASYN.PWY---RBN---aggrv	vitamin.B12.transport.system	superpathway.of.KDO.2.lipid.A.biosynthesis	aggrv	5311490	82	10	910079	72	4401329	14.0502	0.913915	1	0.039094	0
ECOCYCcplx:CPLX0.1862---ECOCYCpathway:LIPA.CORESYN.PWY---RBN---aggrv	vitamin.B12.transport.system	Lipid.A.core.biosynthesis	aggrv	5311490	53	10	910079	43	4401358	9.0812	0.423959	0.997799	0.372676	0.00095683
ECOCYCcplx:CPLX0.1862---ECOCYCpathway:LPSSYN.PWY---RBN---aggrv	vitamin.B12.transport.system	superpathway.of.lipopolysaccharide.biosynthesis	aggrv	5311490	131	19	910070	112	4401289	22.446	0.818924	1	0.0867561	0
ECOCYCcplx:CPLX0.1862---ECOCYCpathway:NAGLIPASYN.PWY---RBN---aggrv	vitamin.B12.transport.system	lipid.A.precursor.biosynthesis	aggrv	5311490	35	3	910086	32	4401369	5.99702	0.95318	1	0.0208249	0
ECOCYCcplx:CPLX0.1862---ECOCYCpathway:NONMEVIPP.PWY---RBN---aggrv	vitamin.B12.transport.system	methylerythritol.phosphate.pathway	aggrv	5311490	41	7	910082	34	4401367	7.02508	0.568501	1	0.245268	0
ECOCYCcplx:CPLX0.1862---ECOCYCpathway:OANTIGEN.PWY---RBN---aggrv	vitamin.B12.transport.system	O.antigen.biosynthesis.E.coli	aggrv	5311490	33	9	910080	24	4401377	5.65433	0.0987354	0.341039	1.00553	0.467196
ECOCYCcplx:CPLX0.1862---ECOCYCpathway:PANTOSYN.PWY---RBN---aggrv	vitamin.B12.transport.system	pantothenate.and.coenzyme.A.biosynthesis.I	aggrv	5311490	31	5	910084	26	4401375	5.31165	0.632766	1	0.198757	0
ECOCYCcplx:CPLX0.1862---ECOCYCpathway:PEPTIDOGLYCANSYN.PWY---RBN---aggrv	vitamin.B12.transport.system	peptidoglycan.biosynthesis.III	aggrv	5311490	67	5	910084	62	4401339	11.48	0.99343	1	0.00286254	0
ECOCYCcplx:CPLX0.1862---ECOCYCpathway:PHOSLIPSYN.PWY---RBN---aggrv	vitamin.B12.transport.system	phospholipid.biosynthesis.I	aggrv	5311490	41	5	910084	36	4401365	7.02508	0.854199	1	0.068441	0
ECOCYCcplx:CPLX0.1862---ECOCYCpathway:PWY.1269---RBN---aggrv	vitamin.B12.transport.system	CMP.KDO.biosynthesis.I	aggrv	5311490	30	4	910085	26	4401375	5.1403	0.780477	1	0.10764	0
ECOCYCpathway:PWY.4381---ECOCYCcplx:CPLX0.1862---RBN---aggrv	fatty.acid.biosynthesis.initiation.I	vitamin.B12.transport.system	aggrv	5311490	33	8	910081	25	4401376	5.65433	0.19267	0.571142	0.715187	0.243256
ECOCYCcplx:CPLX0.1862---ECOCYCpathway:PWY.5668---RBN---aggrv	vitamin.B12.transport.system	cardiolipin.biosynthesis.I	aggrv	5311490	30	4	910085	26	4401375	5.1403	0.780477	1	0.10764	0
ECOCYCcplx:CPLX0.1862---ECOCYCpathway:PWY.6071---RBN---aggrv	vitamin.B12.transport.system	superpathway.of.phenylethylamine.degradation	aggrv	5311490	61	10	910079	51	4401350	10.452	0.613645	1	0.212083	0
ECOCYCcplx:CPLX0.1862---ECOCYCpathway:PWY.6284---RBN---aggrv	vitamin.B12.transport.system	superpathway.of.unsaturated.fatty.acids.biosynthesis.E.coli	aggrv	5311490	34	3	910086	31	4401370	5.82568	0.946285	1	0.023978	0
ECOCYCcplx:CPLX0.1862---ECOCYCpathway:PWY0.321---RBN---aggrv	vitamin.B12.transport.system	phenylacetate.degradation.I.aerobic	aggrv	5311490	61	10	910079	51	4401350	10.452	0.613645	1	0.212083	0
ECOCYCcplx:CPLX0.1862---ECOCYCpathway:PWY0.381---RBN---aggrv	vitamin.B12.transport.system	glycerol.degradation.I	aggrv	5311490	26	11	910078	15	4401386	4.45493	0.0022893	0.015109	2.6403	1.82077
ECOCYCcplx:CPLX0.1862---ECOCYCpathway:PWY0.862---RBN---aggrv	vitamin.B12.transport.system	cis.dodecenoyl.biosynthesis	aggrv	5311490	28	1	910088	27	4401374	4.79762	0.994818	1	0.00225628	0
ECOCYCpathway:PWY0.881---ECOCYCcplx:CPLX0.1862---RBN---aggrv	superpathway.of.fatty.acid.biosynthesis.I.E.coli	vitamin.B12.transport.system	aggrv	5311490	67	11	910078	56	4401345	11.48	0.612046	1	0.213216	0
ECOCYCcplx:CPLX0.1862---ECOCYCpathway:UBISYN.PWY---RBN---aggrv	vitamin.B12.transport.system	ubiquinone.8.biosynthesis.prokaryotic	aggrv	5311490	49	12	910077	37	4401364	8.39583	0.121821	0.403127	0.91428	0.394558
GO:0000270---ECOCYCcplx:CPLX0.1862---RBN---aggrv	peptidoglycan.metabolic.process	vitamin.B12.transport.system	aggrv	5311490	315	41	910048	274	4401127	53.9732	0.980887	1	0.00838096	0
ECOCYCcplx:CPLX0.1862---GO:0000902---RBN---aggrv	vitamin.B12.transport.system	cell.morphogenesis	aggrv	5311490	50	18	910071	32	4401369	8.56717	0.00107548	0.0078908	2.9684	2.10288
ECOCYCcplx:CPLX0.1862---GO:0000917---RBN---aggrv	vitamin.B12.transport.system	barrier.septum.formation	aggrv	5311490	64	7	910082	57	4401344	10.966	0.938082	1	0.0277591	0
ECOCYCcplx:CPLX0.1862---GO:0006457---RBN---aggrv	vitamin.B12.transport.system	protein.folding	aggrv	5311490	77	20	910069	57	4401344	13.1934	0.0330464	0.140493	1.48088	0.852345
GO:0006522---ECOCYCcplx:CPLX0.1862---RBN---aggrv	alanine.metabolic.process	vitamin.B12.transport.system	aggrv	5311490	25	3	910086	22	4401379	4.28359	0.82701	1	0.082489	0
GO:0006523---ECOCYCcplx:CPLX0.1862---RBN---aggrv	alanine.biosynthetic.process	vitamin.B12.transport.system	aggrv	5311490	25	3	910086	22	4401379	4.28359	0.82701	1	0.082489	0
GO:0006631---ECOCYCcplx:CPLX0.1862---RBN---aggrv	fatty.acid.metabolic.process	vitamin.B12.transport.system	aggrv	5311490	158	22	910067	136	4401265	27.0723	0.882442	1	0.054314	0
GO:0006633---ECOCYCcplx:CPLX0.1862---RBN---aggrv	fatty.acid.biosynthetic.process	vitamin.B12.transport.system	aggrv	5311490	82	14	910075	68	4401333	14.0502	0.551446	1	0.258497	0
GO:0006643---ECOCYCcplx:CPLX0.1862---RBN---aggrv	membrane.lipid.metabolic.process	vitamin.B12.transport.system	aggrv	5311490	169	27	910062	142	4401259	28.957	0.685969	1	0.163696	0
GO:0006644---ECOCYCcplx:CPLX0.1862---RBN---aggrv	phospholipid.metabolic.process	vitamin.B12.transport.system	aggrv	5311490	169	27	910062	142	4401259	28.957	0.685969	1	0.163696	0
GO:0006650---ECOCYCcplx:CPLX0.1862---RBN---aggrv	glycerophospholipid.metabolic.process	vitamin.B12.transport.system	aggrv	5311490	120	20	910069	100	4401301	20.5612	0.591652	1	0.227934	0
GO:0006654---ECOCYCcplx:CPLX0.1862---RBN---aggrv	phosphatidic.acid.biosynthetic.process	vitamin.B12.transport.system	aggrv	5311490	114	19	910070	95	4401306	19.5332	0.591272	1	0.228213	0
ECOCYCcplx:CPLX0.1862---GO:0006720---RBN---aggrv	vitamin.B12.transport.system	isoprenoid.metabolic.process	aggrv	5311490	59	8	910081	51	4401350	10.1093	0.814626	1	0.0890418	0
ECOCYCcplx:CPLX0.1862---GO:0006721---RBN---aggrv	vitamin.B12.transport.system	terpenoid.metabolic.process	aggrv	5311490	40	6	910083	34	4401367	6.85374	0.703542	1	0.15271	0
ECOCYCcplx:CPLX0.1862---GO:0006743---RBN---aggrv	vitamin.B12.transport.system	ubiquinone.metabolic.process	aggrv	5311490	98	19	910070	79	4401322	16.7917	0.315289	0.813743	0.501291	0.0895125
ECOCYCcplx:CPLX0.1862---GO:0006744---RBN---aggrv	vitamin.B12.transport.system	ubiquinone.biosynthetic.process	aggrv	5311490	98	19	910070	79	4401322	16.7917	0.315289	0.813743	0.501291	0.0895125
ECOCYCcplx:CPLX0.1862---GO:0006826---RBN---aggrv	vitamin.B12.transport.system	iron.ion.transport	aggrv	5311490	158	32	910057	126	4401275	27.0723	0.174041	0.534663	0.759349	0.271919
ECOCYCcplx:CPLX0.1862---GO:0006857---RBN---aggrv	vitamin.B12.transport.system	oligopeptide.transport	aggrv	5311490	135	20	910069	115	4401286	23.1314	0.79438	1	0.0999718	0
ECOCYCcplx:CPLX0.1862---GO:0006886---RBN---aggrv	vitamin.B12.transport.system	intracellular.protein.transport	aggrv	5311490	86	11	910078	75	4401326	14.7355	0.89083	1	0.0502051	0
GO:0007047---ECOCYCcplx:CPLX0.1862---RBN---aggrv	cell.wall.organization	vitamin.B12.transport.system	aggrv	5311490	350	51	910038	299	4401102	59.9702	0.912681	1	0.0396809	0
GO:0007049---ECOCYCcplx:CPLX0.1862---RBN---aggrv	cell.cycle	vitamin.B12.transport.system	aggrv	5311490	224	27	910062	197	4401204	38.3809	0.985612	1	0.00629419	0
GO:0008104---ECOCYCcplx:CPLX0.1862---RBN---aggrv	protein.localization	vitamin.B12.transport.system	aggrv	5311490	422	66	910023	356	4401045	72.3069	0.809569	1	0.0917461	0
ECOCYCcplx:CPLX0.1862---GO:0008299---RBN---aggrv	vitamin.B12.transport.system	isoprenoid.biosynthetic.process	aggrv	5311490	59	8	910081	51	4401350	10.1093	0.814626	1	0.0890418	0
GO:0008360---ECOCYCcplx:CPLX0.1862---RBN---aggrv	regulation.of.cell.shape	vitamin.B12.transport.system	aggrv	5311490	193	22	910067	171	4401230	33.0693	0.989544	1	0.00456487	0
GO:0008610---ECOCYCcplx:CPLX0.1862---RBN---aggrv	lipid.biosynthetic.process	vitamin.B12.transport.system	aggrv	5311490	647	103	909986	544	4400857	110.859	0.807723	1	0.0927375	0
GO:0008653---ECOCYCcplx:CPLX0.1862---RBN---aggrv	lipopolysaccharide.metabolic.process	vitamin.B12.transport.system	aggrv	5311490	425	64	910025	361	4401040	72.821	0.886266	1	0.0524357	0
GO:0008654---ECOCYCcplx:CPLX0.1862---RBN---aggrv	phospholipid.biosynthetic.process	vitamin.B12.transport.system	aggrv	5311490	163	26	910063	137	4401264	27.929	0.687057	1	0.163007	0
GO:0009103---ECOCYCcplx:CPLX0.1862---RBN---aggrv	lipopolysaccharide.biosynthetic.process	vitamin.B12.transport.system	aggrv	5311490	425	64	910025	361	4401040	72.821	0.886266	1	0.0524357	0
ECOCYCcplx:CPLX0.1862---GO:0009242---RBN---aggrv	vitamin.B12.transport.system	colanic.acid.biosynthetic.process	aggrv	5311490	134	27	910062	107	4401294	22.96	0.205994	0.601782	0.686146	0.220561
ECOCYCcplx:CPLX0.1862---GO:0009243---RBN---aggrv	vitamin.B12.transport.system	O.antigen.biosynthetic.process	aggrv	5311490	48	13	910076	35	4401366	8.22449	0.0566116	0.218688	1.24709	0.660176
ECOCYCcplx:CPLX0.1862---GO:0009244---RBN---aggrv	vitamin.B12.transport.system	lipopolysaccharide.core.region.biosynthetic.process	aggrv	5311490	133	18	910071	115	4401286	22.7887	0.890997	1	0.0501237	0
ECOCYCcplx:CPLX0.1862---GO:0009245---RBN---aggrv	vitamin.B12.transport.system	lipid.A.biosynthetic.process	aggrv	5311490	86	9	910080	77	4401324	14.7355	0.969521	1	0.0134426	0
ECOCYCcplx:CPLX0.1862---GO:0009246---RBN---aggrv	vitamin.B12.transport.system	enterobacterial.common.antigen.biosynthetic.process	aggrv	5311490	66	10	910079	56	4401345	11.3087	0.714439	1	0.146035	0
GO:0009252---ECOCYCcplx:CPLX0.1862---RBN---aggrv	peptidoglycan.biosynthetic.process	vitamin.B12.transport.system	aggrv	5311490	291	40	910049	251	4401150	49.8609	0.949796	1	0.0223698	0
GO:0009253---ECOCYCcplx:CPLX0.1862---RBN---aggrv	peptidoglycan.catabolic.process	vitamin.B12.transport.system	aggrv	5311490	36	6	910083	30	4401371	6.16836	0.598301	1	0.223081	0
GO:0009273---ECOCYCcplx:CPLX0.1862---RBN---aggrv	peptidoglycan.based.cell.wall.biogenesis	vitamin.B12.transport.system	aggrv	5311490	291	40	910049	251	4401150	49.8609	0.949796	1	0.0223698	0
GO:0009306---ECOCYCcplx:CPLX0.1862---RBN---aggrv	protein.secretion	vitamin.B12.transport.system	aggrv	5311490	225	34	910055	191	4401210	38.5523	0.813325	1	0.089736	0
ECOCYCcplx:CPLX0.1862---GO:0009653---RBN---aggrv	vitamin.B12.transport.system	anatomical.structure.morphogenesis	aggrv	5311490	50	18	910071	32	4401369	8.56717	0.00107548	0.0078908	2.9684	2.10288
ECOCYCcplx:CPLX0.1862---GO:0010382---RBN---aggrv	vitamin.B12.transport.system	cell.wall.metabolic.process	aggrv	5311490	59	14	910075	45	4401356	10.1093	0.1227	0.404463	0.911156	0.393121
GO:0015031---ECOCYCcplx:CPLX0.1862---RBN---aggrv	protein.transport	vitamin.B12.transport.system	aggrv	5311490	418	66	910023	352	4401049	71.6216	0.785063	1	0.105095	0
ECOCYCcplx:CPLX0.1862---GO:0015628---RBN---aggrv	vitamin.B12.transport.system	protein.secretion.by.the.type.II.secretion.system	aggrv	5311490	119	13	910076	106	4401295	20.3899	0.977779	1	0.00975913	0
ECOCYCcplx:CPLX0.1862---GO:0015794---RBN---aggrv	vitamin.B12.transport.system	glycerol.3.phosphate.transport	aggrv	5311490	20	6	910083	14	4401387	3.42687	0.113069	0.380001	0.946656	0.420215
ECOCYCcplx:CPLX0.1862---GO:0015833---RBN---aggrv	vitamin.B12.transport.system	peptide.transport	aggrv	5311490	139	21	910068	118	4401283	23.8167	0.768986	1	0.114081	0
ECOCYCcplx:CPLX0.1862---GO:0015834---RBN---aggrv	vitamin.B12.transport.system	peptidoglycan.peptide.transport	aggrv	5311490	27	8	910081	19	4401382	4.62627	0.0774472	0.279691	1.11099	0.553322
ECOCYCcplx:CPLX0.1862---GO:0016042---RBN---aggrv	vitamin.B12.transport.system	lipid.catabolic.process	aggrv	5311490	47	4	910085	43	4401358	8.05314	0.970809	1	0.0128662	0
ECOCYCcplx:CPLX0.1862---GO:0016044---RBN---aggrv	vitamin.B12.transport.system	membrane.organization	aggrv	5311490	24	4	910085	20	4401381	4.11224	0.608147	1	0.215992	0
ECOCYCcplx:CPLX0.1862---GO:0016114---RBN---aggrv	vitamin.B12.transport.system	terpenoid.biosynthetic.process	aggrv	5311490	40	6	910083	34	4401367	6.85374	0.703542	1	0.15271	0
ECOCYCcplx:CPLX0.1862---GO:0016998---RBN---aggrv	vitamin.B12.transport.system	cell.wall.catabolic.process	aggrv	5311490	43	12	910077	31	4401370	7.36777	0.053434	0.208784	1.27218	0.680302
ECOCYCcplx:CPLX0.1862---GO:0019395---RBN---aggrv	vitamin.B12.transport.system	fatty.acid.oxidation	aggrv	5311490	55	3	910086	52	4401349	9.42389	0.997542	1	0.0010689	0
ECOCYCcplx:CPLX0.1862---GO:0030258---RBN---aggrv	vitamin.B12.transport.system	lipid.modification	aggrv	5311490	66	4	910085	62	4401339	11.3087	0.997906	1	0.000910493	0
GO:0031504---ECOCYCcplx:CPLX0.1862---RBN---aggrv	peptidoglycan.based.cell.wall.organization	vitamin.B12.transport.system	aggrv	5311490	291	40	910049	251	4401150	49.8609	0.949796	1	0.0223698	0
ECOCYCcplx:CPLX0.1862---GO:0032506---RBN---aggrv	vitamin.B12.transport.system	cytokinetic.process	aggrv	5311490	64	7	910082	57	4401344	10.966	0.938082	1	0.0277591	0
ECOCYCcplx:CPLX0.1862---GO:0032989---RBN---aggrv	vitamin.B12.transport.system	cellular.structure.morphogenesis	aggrv	5311490	50	18	910071	32	4401369	8.56717	0.00107548	0.0078908	2.9684	2.10288
ECOCYCcplx:CPLX0.1862---GO:0034440---RBN---aggrv	vitamin.B12.transport.system	lipid.oxidation	aggrv	5311490	55	3	910086	52	4401349	9.42389	0.997542	1	0.0010689	0
ECOCYCcplx:CPLX0.1862---GO:0034613---RBN---aggrv	vitamin.B12.transport.system	cellular.protein.localization	aggrv	5311490	90	11	910078	79	4401322	15.4209	0.920882	1	0.0357959	0
GO:0042546---ECOCYCcplx:CPLX0.1862---RBN---aggrv	cell.wall.biogenesis	vitamin.B12.transport.system	aggrv	5311490	291	40	910049	251	4401150	49.8609	0.949796	1	0.0223698	0
ECOCYCcplx:CPLX0.1862---GO:0042938---RBN---aggrv	vitamin.B12.transport.system	dipeptide.transport	aggrv	5311490	54	16	910073	38	4401363	9.25255	0.0163651	0.0790617	1.78608	1.10203
ECOCYCcplx:CPLX0.1862---GO:0042939---RBN---aggrv	vitamin.B12.transport.system	tripeptide.transport	aggrv	5311490	37	9	910080	28	4401373	6.33971	0.170967	0.526593	0.767089	0.278525
ECOCYCcplx:CPLX0.1862---GO:0043163---RBN---aggrv	vitamin.B12.transport.system	cell.envelope.organization	aggrv	5311490	31	5	910084	26	4401375	5.31165	0.632766	1	0.198757	0
GO:0043687---ECOCYCcplx:CPLX0.1862---RBN---aggrv	post.translational.protein.modification	vitamin.B12.transport.system	aggrv	5311490	56	17	910072	39	4401362	9.59523	0.010577	0.0547137	1.97564	1.2619
GO:0045184---ECOCYCcplx:CPLX0.1862---RBN---aggrv	establishment.of.protein.localization	vitamin.B12.transport.system	aggrv	5311490	418	66	910023	352	4401049	71.6216	0.785063	1	0.105095	0
GO:0045229---ECOCYCcplx:CPLX0.1862---RBN---aggrv	external.encapsulating.structure.organization	vitamin.B12.transport.system	aggrv	5311490	383	57	910032	326	4401075	65.6245	0.893663	1	0.0488263	0
ECOCYCcplx:CPLX0.1862---GO:0046377---RBN---aggrv	vitamin.B12.transport.system	colanic.acid.metabolic.process	aggrv	5311490	134	27	910062	107	4401294	22.96	0.205994	0.601782	0.686146	0.220561
ECOCYCcplx:CPLX0.1862---GO:0046378---RBN---aggrv	vitamin.B12.transport.system	enterobacterial.common.antigen.metabolic.process	aggrv	5311490	66	10	910079	56	4401345	11.3087	0.714439	1	0.146035	0
ECOCYCcplx:CPLX0.1862---GO:0046401---RBN---aggrv	vitamin.B12.transport.system	lipopolysaccharide.core.region.metabolic.process	aggrv	5311490	133	18	910071	115	4401286	22.7887	0.890997	1	0.0501237	0
ECOCYCcplx:CPLX0.1862---GO:0046402---RBN---aggrv	vitamin.B12.transport.system	O.antigen.metabolic.process	aggrv	5311490	48	13	910076	35	4401366	8.22449	0.0566116	0.218688	1.24709	0.660176
GO:0046467---ECOCYCcplx:CPLX0.1862---RBN---aggrv	membrane.lipid.biosynthetic.process	vitamin.B12.transport.system	aggrv	5311490	163	26	910063	137	4401264	27.929	0.687057	1	0.163007	0
GO:0046473---ECOCYCcplx:CPLX0.1862---RBN---aggrv	phosphatidic.acid.metabolic.process	vitamin.B12.transport.system	aggrv	5311490	114	19	910070	95	4401306	19.5332	0.591272	1	0.228213	0
GO:0046474---ECOCYCcplx:CPLX0.1862---RBN---aggrv	glycerophospholipid.biosynthetic.process	vitamin.B12.transport.system	aggrv	5311490	114	19	910070	95	4401306	19.5332	0.591272	1	0.228213	0
ECOCYCcplx:CPLX0.1862---GO:0046493---RBN---aggrv	vitamin.B12.transport.system	lipid.A.metabolic.process	aggrv	5311490	86	9	910080	77	4401324	14.7355	0.969521	1	0.0134426	0
ECOCYCcplx:CPLX0.1862---GO:0046907---RBN---aggrv	vitamin.B12.transport.system	intracellular.transport	aggrv	5311490	86	11	910078	75	4401326	14.7355	0.89083	1	0.0502051	0
GO:0051301---ECOCYCcplx:CPLX0.1862---RBN---aggrv	cell.division	vitamin.B12.transport.system	aggrv	5311490	296	41	910048	255	4401146	50.7177	0.945707	1	0.0242434	0
GO:0051649---ECOCYCcplx:CPLX0.1862---RBN---aggrv	establishment.of.localization.in.cell	vitamin.B12.transport.system	aggrv	5311490	239	35	910054	204	4401197	40.9511	0.867066	1	0.0619479	0
ECOCYCcplx:CPLX0.1862---GO:0055085---RBN---aggrv	vitamin.B12.transport.system	transmembrane.transport	aggrv	5311490	116	14	910075	102	4401299	19.8758	0.947361	1	0.0234844	0
ECOCYCcplx:CPLX0.1862---GO:0065002---RBN---aggrv	vitamin.B12.transport.system	intracellular.protein.transmembrane.transport	aggrv	5311490	69	8	910081	61	4401340	11.8227	0.922532	1	0.0350187	0
ECOCYCcplx:CPLX0.1862---MYGROUPINGS:CELL.ADHESION---RBN---aggrv	vitamin.B12.transport.system	CELL.ADHESION	aggrv	5311490	50	15	910074	35	4401366	8.56717	0.0176001	0.0837851	1.75449	1.07683
MYGROUPINGS:CELL.DIVISION---ECOCYCcplx:CPLX0.1862---RBN---aggrv	CELL.DIVISION	vitamin.B12.transport.system	aggrv	5311490	290	52	910037	238	4401163	49.6896	0.382943	0.929424	0.416866	0.0317863
MYGROUPINGS:CELL.ENVELOPE.INTEGRITY---ECOCYCcplx:CPLX0.1862---RBN---aggrv	CELL.ENVELOPE.INTEGRITY	vitamin.B12.transport.system	aggrv	5311490	112	15	910074	97	4401304	19.1905	0.882874	1	0.0541015	0
MYGROUPINGS:CELL.SHAPE---ECOCYCcplx:CPLX0.1862---RBN---aggrv	CELL.SHAPE	vitamin.B12.transport.system	aggrv	5311490	142	20	910069	122	4401279	24.3308	0.86016	1	0.0654205	0
MYGROUPINGS:CELL.WALL.BIOGENESIS---ECOCYCcplx:CPLX0.1862---RBN---aggrv	CELL.WALL.BIOGENESIS	vitamin.B12.transport.system	aggrv	5311490	539	82	910007	457	4400944	92.3541	0.894029	1	0.0486484	0
MYGROUPINGS:CELL.WALL.EARLY---ECOCYCcplx:CPLX0.1862---RBN---aggrv	CELL.WALL.EARLY	vitamin.B12.transport.system	aggrv	5311490	138	15	910074	123	4401278	23.6454	0.984916	1	0.00660095	0
MYGROUPINGS:CELL.WALL.LATE---ECOCYCcplx:CPLX0.1862---RBN---aggrv	CELL.WALL.LATE	vitamin.B12.transport.system	aggrv	5311490	150	21	910068	129	4401272	25.7015	0.871846	1	0.0595603	0
ECOCYCcplx:CPLX0.1862---MYGROUPINGS:CHEMOTAXIS---RBN---aggrv	vitamin.B12.transport.system	CHEMOTAXIS	aggrv	5311490	55	12	910077	43	4401358	9.42389	0.223392	0.634796	0.650933	0.197366
ECOCYCcplx:CPLX0.1862---MYGROUPINGS:CHORISMATE.DEGRADATION---RBN---aggrv	vitamin.B12.transport.system	CHORISMATE.DEGRADATION	aggrv	5311490	133	26	910063	107	4401294	22.7887	0.261343	0.710705	0.58279	0.148311
ECOCYCcplx:CPLX0.1862---MYGROUPINGS:CHROMOSOME.SEGREGATION---RBN---aggrv	vitamin.B12.transport.system	CHROMOSOME.SEGREGATION	aggrv	5311490	49	7	910082	42	4401359	8.39583	0.757278	1	0.120745	0
ECOCYCcplx:CPLX0.1862---MYGROUPINGS:CRYPTIC.SECRETORY.PATHWAY---RBN---aggrv	vitamin.B12.transport.system	CRYPTIC.SECRETORY.PATHWAY	aggrv	5311490	75	12	910077	63	4401338	12.8508	0.649891	1	0.18716	0
ECOCYCcplx:CPLX0.1862---MYGROUPINGS:ECA---RBN---aggrv	vitamin.B12.transport.system	ECA	aggrv	5311490	133	35	910054	98	4401303	22.7887	0.00510697	0.0296969	2.29184	1.52729
ECOCYCcplx:CPLX0.1862---MYGROUPINGS:ENTEROBACTIN.AND.METAL.ION.TRANSPORT---RBN---aggrv	vitamin.B12.transport.system	ENTEROBACTIN.AND.METAL.ION.TRANSPORT	aggrv	5311490	194	37	910052	157	4401244	33.2406	0.263117	0.713624	0.579851	0.146531
ECOCYCcplx:CPLX0.1862---MYGROUPINGS:ENTEROBACTIN.BIOSYNTHESIS---RBN---aggrv	vitamin.B12.transport.system	ENTEROBACTIN.BIOSYNTHESIS	aggrv	5311490	41	8	910081	33	4401368	7.02508	0.404954	0.96748	0.392594	0.0143579
MYGROUPINGS:FAD---ECOCYCcplx:CPLX0.1862---RBN---aggrv	FAD	vitamin.B12.transport.system	aggrv	5311490	140	27	910062	113	4401288	23.9881	0.280953	0.746008	0.551366	0.127256
MYGROUPINGS:FAS---ECOCYCcplx:CPLX0.1862---RBN---aggrv	FAS	vitamin.B12.transport.system	aggrv	5311490	158	20	910069	138	4401263	27.0723	0.949673	1	0.022426	0
ECOCYCcplx:CPLX0.1862---MYGROUPINGS:FERRIC.CITRATE.TRANSPORT---RBN---aggrv	vitamin.B12.transport.system	FERRIC.CITRATE.TRANSPORT	aggrv	5311490	47	15	910074	32	4401369	8.05314	0.00974139	0.0513756	2.01138	1.28924
ECOCYCcplx:CPLX0.1862---MYGROUPINGS:FERRICHROME.TRANSPORT---RBN---aggrv	vitamin.B12.transport.system	FERRICHROME.TRANSPORT	aggrv	5311490	32	6	910083	26	4401375	5.48299	0.475848	1	0.322532	0
ECOCYCcplx:CPLX0.1862---MYGROUPINGS:IRON.ENTEROBACTIN.TRANSPORT---RBN---aggrv	vitamin.B12.transport.system	IRON.ENTEROBACTIN.TRANSPORT	aggrv	5311490	56	16	910073	40	4401361	9.59523	0.023064	0.105371	1.63707	0.977277
MYGROUPINGS:ISOPRENOIDS.BIOSYNTHESIS---ECOCYCcplx:CPLX0.1862---RBN---aggrv	ISOPRENOIDS.BIOSYNTHESIS	vitamin.B12.transport.system	aggrv	5311490	59	9	910080	50	4401351	10.1093	0.701411	1	0.154027	0
ECOCYCcplx:CPLX0.1862---MYGROUPINGS:LIPID.A---RBN---aggrv	vitamin.B12.transport.system	LIPID.A	aggrv	5311490	253	45	910044	208	4401193	43.3499	0.417053	0.986705	0.379809	0.00581286
ECOCYCcplx:CPLX0.1862---MYGROUPINGS:LOL.PROTEIN.SECRETION.PATHWAY---RBN---aggrv	vitamin.B12.transport.system	LOL.PROTEIN.SECRETION.PATHWAY	aggrv	5311490	30	5	910084	25	4401376	5.1403	0.602223	1	0.220242	0
MYGROUPINGS:LPS---ECOCYCcplx:CPLX0.1862---RBN---aggrv	LPS	vitamin.B12.transport.system	aggrv	5311490	445	89	910000	356	4401045	76.2478	0.0637303	0.240719	1.19565	0.61849
MYGROUPINGS:LPS.AND.ECA---ECOCYCcplx:CPLX0.1862---RBN---aggrv	LPS.AND.ECA	vitamin.B12.transport.system	aggrv	5311490	517	105	909984	412	4400989	88.5846	0.0336896	0.142633	1.4725	0.84578
ECOCYCcplx:CPLX0.1862---MYGROUPINGS:LPT.PATHWAY---RBN---aggrv	vitamin.B12.transport.system	LPT.PATHWAY	aggrv	5311490	37	8	910081	29	4401372	6.33971	0.29413	0.771624	0.531461	0.112594
ECOCYCcplx:CPLX0.1862---MYGROUPINGS:M.ANTIGEN---RBN---aggrv	vitamin.B12.transport.system	M.ANTIGEN	aggrv	5311490	174	35	910054	139	4401262	29.8138	0.172121	0.529364	0.764165	0.276246
ECOCYCcplx:CPLX0.1862---MYGROUPINGS:M.ANTIGEN.CORE---RBN---aggrv	vitamin.B12.transport.system	M.ANTIGEN.CORE	aggrv	5311490	133	26	910063	107	4401294	22.7887	0.261343	0.710705	0.58279	0.148311
ECOCYCcplx:CPLX0.1862---MYGROUPINGS:METAL.ION.TRANSPORT---RBN---aggrv	vitamin.B12.transport.system	METAL.ION.TRANSPORT	aggrv	5311490	54	3	910086	51	4401350	9.25255	0.997132	1	0.00124741	0
ECOCYCcplx:CPLX0.1862---MYGROUPINGS:OANTIGEN---RBN---aggrv	vitamin.B12.transport.system	OANTIGEN	aggrv	5311490	32	10	910079	22	4401379	5.48299	0.0366693	0.15338	1.4357	0.814231
ECOCYCcplx:CPLX0.1862---MYGROUPINGS:OLIGOPEPTIDE.TRANSPORT---RBN---aggrv	vitamin.B12.transport.system	OLIGOPEPTIDE.TRANSPORT	aggrv	5311490	69	19	910070	50	4401351	11.8227	0.0208291	0.0966806	1.68133	1.01466
ECOCYCcplx:CPLX0.1862---MYGROUPINGS:PANTOTHENATE.AND.COA.BIOSYNTHESIS---RBN---aggrv	vitamin.B12.transport.system	PANTOTHENATE.AND.COA.BIOSYNTHESIS	aggrv	5311490	35	5	910084	30	4401371	5.99702	0.739665	1	0.130965	0
MYGROUPINGS:PEPTIDOGLYCAN.RECYCLING---ECOCYCcplx:CPLX0.1862---RBN---aggrv	PEPTIDOGLYCAN.RECYCLING	vitamin.B12.transport.system	aggrv	5311490	82	14	910075	68	4401333	14.0502	0.551446	1	0.258497	0
MYGROUPINGS:PHOSPHOLIPIDS---ECOCYCcplx:CPLX0.1862---RBN---aggrv	PHOSPHOLIPIDS	vitamin.B12.transport.system	aggrv	5311490	190	35	910054	155	4401246	32.5553	0.34738	0.871296	0.459195	0.059834
ECOCYCcplx:CPLX0.1862---MYGROUPINGS:PROTEASE---RBN---aggrv	vitamin.B12.transport.system	PROTEASE	aggrv	5311490	23	5	910084	18	4401383	3.9409	0.357896	0.888793	0.446243	0.0511994
MYGROUPINGS:PROTEIN.SECRETION---ECOCYCcplx:CPLX0.1862---RBN---aggrv	PROTEIN.SECRETION	vitamin.B12.transport.system	aggrv	5311490	235	33	910056	202	4401199	40.2657	0.913404	1	0.0393369	0
MYGROUPINGS:RESPONSE.TO.ANTIBIOTIC---ECOCYCcplx:CPLX0.1862---RBN---aggrv	RESPONSE.TO.ANTIBIOTIC	vitamin.B12.transport.system	aggrv	5311490	241	35	910054	206	4401195	41.2938	0.878822	1	0.0560988	0
ECOCYCcplx:CPLX0.1862---MYGROUPINGS:SEC.PROTEIN.SECRETION.PATHWAY---RBN---aggrv	vitamin.B12.transport.system	SEC.PROTEIN.SECRETION.PATHWAY	aggrv	5311490	127	18	910071	109	4401292	21.7606	0.842431	1	0.0744656	0
ECOCYCcplx:CPLX0.1862---MYGROUPINGS:TAT.PROTEIN.SECRETION.PATHWAY---RBN---aggrv	vitamin.B12.transport.system	TAT.PROTEIN.SECRETION.PATHWAY	aggrv	5311490	22	3	910086	19	4401382	3.76956	0.753126	1	0.123132	0
ECOCYCcplx:CPLX0.1862---MYGROUPINGS:TETRAHYDROFOLATE.BIOSYNTHESIS---RBN---aggrv	vitamin.B12.transport.system	TETRAHYDROFOLATE.BIOSYNTHESIS	aggrv	5311490	39	6	910083	33	4401368	6.68239	0.679097	1	0.168068	0
ECOCYCcplx:CPLX0.1862---MYGROUPINGS:UBIQUINONE.8.BIOSYNTHESIS---RBN---aggrv	vitamin.B12.transport.system	UBIQUINONE.8.BIOSYNTHESIS	aggrv	5311490	53	12	910077	41	4401360	9.0812	0.186238	0.560436	0.729931	0.251474
ECOCYCcplx:CPLX0.1862---MYGROUPINGS:UNDPLARA4N---RBN---aggrv	vitamin.B12.transport.system	UNDPLARA4N	aggrv	5311490	74	9	910080	65	4401336	12.6794	0.906291	1	0.0427325	0
ECOCYCcplx:CPLX0.1862---MYGROUPINGS:UNDPLARA4N.CORE---RBN---aggrv	vitamin.B12.transport.system	UNDPLARA4N.CORE	aggrv	5311490	74	9	910080	65	4401336	12.6794	0.906291	1	0.0427325	0
ECOCYCcplx:CPLX0.1862---MYGROUPINGS:VITAMIN.B12.TRANSPORT---RBN---aggrv	vitamin.B12.transport.system	VITAMIN.B12.TRANSPORT	aggrv	5311490	32	8	910081	24	4401377	5.48299	0.169898	0.525343	0.769813	0.279557
ECOCYCcplx:CPLX0.1862---TCDBcplx:3.A.5.1.1---RBN---aggrv	vitamin.B12.transport.system	General.secretory.pathway.Sec.SRP.complex	aggrv	5311490	58	5	910084	53	4401348	9.93792	0.979128	1	0.00916053	0
ECOCYCcplx:CPLX0.1944---ECOCYCcplx:CPLX0.1944---RBN---aggrv	Ferric.Enterobactin.Transport.System	Ferric.Enterobactin.Transport.System	aggrv	5311490	17	5	910084	12	4401389	2.91284	0.152442	0.480561	0.816896	0.318252
ECOCYCcplx:CPLX0.1981---ECOCYCcplx:CPLX0.1944---RBN---aggrv	ferrichrome.uptake.system	Ferric.Enterobactin.Transport.System	aggrv	5311490	49	9	910080	40	4401361	8.39583	0.467527	1	0.330193	0
ECOCYCcplx:CPLX0.1944---ECOCYCcplx:CPLX0.2001---RBN---aggrv	Ferric.Enterobactin.Transport.System	ferric.dicitrate.uptake.system	aggrv	5311490	58	14	910075	44	4401357	9.93792	0.110108	0.371616	0.95818	0.429905
ECOCYCcplx:CPLX0.1944---ECOCYCcplx:CPLX0.2201.TCDBcplx:2.C.1.2.1---RBN---aggrv	Ferric.Enterobactin.Transport.System	The.Tol.Pal.Cell.Envelope.Complex.The.TolA.energy.transducing.system	aggrv	5311490	39	1	910088	38	4401363	6.68239	0.999344	1	0.000284788	0
ECOCYCcplx:CPLX0.1944---ECOCYCcplx:CPLX0.2202---RBN---aggrv	Ferric.Enterobactin.Transport.System	Colicin.S4.Transport.System	aggrv	5311490	46	1	910088	45	4401356	7.8818	0.999824	1	7.63898e-05	0
ECOCYCcplx:CPLX0.2221---ECOCYCcplx:CPLX0.1944---RBN---aggrv	The.Colicin.A.Import.System	Ferric.Enterobactin.Transport.System	aggrv	5311490	54	4	910085	50	4401351	9.25255	0.988557	1	0.0049982	0
ECOCYCcplx:CPLX0.1944---ECOCYCcplx:CPLX0.3382---RBN---aggrv	Ferric.Enterobactin.Transport.System	GspC.O.secreton.complex	aggrv	5311490	90	10	910079	80	4401321	15.4209	0.957702	1	0.0187696	0
ECOCYCcplx:CPLX0.1944---ECOCYCcplx:CPLX0.3933---RBN---aggrv	Ferric.Enterobactin.Transport.System	Outer.Membrane.Protein.Assembly.Complex	aggrv	5311490	38	3	910086	35	4401366	6.51105	0.969215	1	0.0135797	0
ECOCYCcplx:CPLX0.1944---ECOCYCcplx:CPLX0.3970---RBN---aggrv	Ferric.Enterobactin.Transport.System	murein.tripeptide.ABC.transporter	aggrv	5311490	34	7	910082	27	4401374	5.82568	0.362481	0.894672	0.440715	0.0483363
ECOCYCcplx:CPLX0.1944---ECOCYCcplx:CPLX0.7452---RBN---aggrv	Ferric.Enterobactin.Transport.System	Flagellum	aggrv	5311490	36	12	910077	24	4401377	6.16836	0.0137821	0.0684854	1.86068	1.1644
ECOCYCcplx:CPLX0.1944---ECOCYCcplx:SEC.SECRETION.CPLX---RBN---aggrv	Ferric.Enterobactin.Transport.System	Sec.Protein.Secretion.Complex	aggrv	5311490	67	3	910086	64	4401337	11.48	0.999628	1	0.000161396	0
ECOCYCpathway:ALL.CHORISMATE.PWY---ECOCYCcplx:CPLX0.1944---RBN---aggrv	superpathway.of.chorismate	Ferric.Enterobactin.Transport.System	aggrv	5311490	129	14	910075	115	4401286	22.1033	0.982508	1	0.0076639	0
ECOCYCpathway:ANARESP1.PWY---ECOCYCcplx:CPLX0.1944---RBN---aggrv	respiration.anaerobic	Ferric.Enterobactin.Transport.System	aggrv	5311490	36	7	910082	29	4401372	6.16836	0.422918	0.996652	0.373744	0.00145665
ECOCYCpathway:COLANSYN.PWY---ECOCYCcplx:CPLX0.1944---RBN---aggrv	colanic.acid.building.blocks.biosynthesis	Ferric.Enterobactin.Transport.System	aggrv	5311490	83	10	910079	73	4401328	14.2215	0.920945	1	0.0357661	0
ECOCYCcplx:CPLX0.1944---ECOCYCpathway:ECASYN.PWY---RBN---aggrv	Ferric.Enterobactin.Transport.System	enterobacterial.common.antigen.biosynthesis	aggrv	5311490	69	5	910084	64	4401337	11.8227	0.994964	1	0.00219266	0
ECOCYCpathway:ENTBACSYN.PWY---ECOCYCcplx:CPLX0.1944---RBN---aggrv	enterobactin.biosynthesis	Ferric.Enterobactin.Transport.System	aggrv	5311490	14	4	910085	10	4401391	2.39881	0.207912	0.606024	0.682121	0.21751
ECOCYCpathway:FAO.PWY---ECOCYCcplx:CPLX0.1944---RBN---aggrv	fatty.acid.beta.oxidation.I	Ferric.Enterobactin.Transport.System	aggrv	5311490	72	5	910084	67	4401334	12.3367	0.996638	1	0.00146253	0
ECOCYCcplx:CPLX0.1944---ECOCYCpathway:FASYN.ELONG.PWY---RBN---aggrv	Ferric.Enterobactin.Transport.System	fatty.acid.elongation.saturated	aggrv	5311490	46	7	910082	39	4401362	7.8818	0.694411	1	0.158384	0
ECOCYCpathway:FASYN.INITIAL.PWY---ECOCYCcplx:CPLX0.1944---RBN---aggrv	superpathway.of.fatty.acid.biosynthesis.initiation.E.coli	Ferric.Enterobactin.Transport.System	aggrv	5311490	57	13	910076	44	4401357	9.76658	0.167124	0.519768	0.77696	0.284191
ECOCYCpathway:FERMENTATION.PWY---ECOCYCcplx:CPLX0.1944---RBN---aggrv	mixed.acid.fermentation	Ferric.Enterobactin.Transport.System	aggrv	5311490	46	8	910081	38	4401363	7.8818	0.542273	1	0.265782	0
ECOCYCcplx:CPLX0.1944---ECOCYCpathway:FOLSYN.PWY---RBN---aggrv	Ferric.Enterobactin.Transport.System	tetrahydrofolate.biosynthesis	aggrv	5311490	54	2	910087	52	4401349	9.25255	0.999524	1	0.000206649	0
ECOCYCcplx:CPLX0.1944---ECOCYCpathway:GALACTMETAB.PWY---RBN---aggrv	Ferric.Enterobactin.Transport.System	galactose.degradation.I.Leloir.pathway	aggrv	5311490	39	3	910086	36	4401365	6.68239	0.97329	1	0.0117579	0
ECOCYCcplx:CPLX0.1944---ECOCYCpathway:KDO.NAGLIPASYN.PWY---RBN---aggrv	Ferric.Enterobactin.Transport.System	superpathway.of.KDO.2.lipid.A.biosynthesis	aggrv	5311490	110	9	910080	101	4401300	18.8478	0.997785	1	0.000963056	0
ECOCYCcplx:CPLX0.1944---ECOCYCpathway:LIPA.CORESYN.PWY---RBN---aggrv	Ferric.Enterobactin.Transport.System	Lipid.A.core.biosynthesis	aggrv	5311490	72	11	910078	61	4401340	12.3367	0.708995	1	0.149357	0
ECOCYCcplx:CPLX0.1944---ECOCYCpathway:LPSSYN.PWY---RBN---aggrv	Ferric.Enterobactin.Transport.System	superpathway.of.lipopolysaccharide.biosynthesis	aggrv	5311490	175	20	910069	155	4401246	29.9851	0.985946	1	0.00614705	0
ECOCYCcplx:CPLX0.1944---ECOCYCpathway:NAGLIPASYN.PWY---RBN---aggrv	Ferric.Enterobactin.Transport.System	lipid.A.precursor.biosynthesis	aggrv	5311490	47	3	910086	44	4401357	8.05314	0.991702	1	0.0036189	0
ECOCYCpathway:NONMEVIPP.PWY---ECOCYCcplx:CPLX0.1944---RBN---aggrv	methylerythritol.phosphate.pathway	Ferric.Enterobactin.Transport.System	aggrv	5311490	55	5	910084	50	4401351	9.42389	0.969825	1	0.0133068	0
ECOCYCcplx:CPLX0.1944---ECOCYCpathway:OANTIGEN.PWY---RBN---aggrv	Ferric.Enterobactin.Transport.System	O.antigen.biosynthesis.E.coli	aggrv	5311490	48	7	910082	41	4401360	8.22449	0.73743	1	0.132279	0
ECOCYCpathway:PANTOSYN.PWY---ECOCYCcplx:CPLX0.1944---RBN---aggrv	pantothenate.and.coenzyme.A.biosynthesis.I	Ferric.Enterobactin.Transport.System	aggrv	5311490	44	6	910083	38	4401363	7.53911	0.78836	1	0.103275	0
ECOCYCpathway:PEPTIDOGLYCANSYN.PWY---ECOCYCcplx:CPLX0.1944---RBN---aggrv	peptidoglycan.biosynthesis.III	Ferric.Enterobactin.Transport.System	aggrv	5311490	86	5	910084	81	4401320	14.7355	0.999526	1	0.000205916	0
ECOCYCpathway:PHOSLIPSYN.PWY---ECOCYCcplx:CPLX0.1944---RBN---aggrv	phospholipid.biosynthesis.I	Ferric.Enterobactin.Transport.System	aggrv	5311490	53	3	910086	50	4401351	9.0812	0.996655	1	0.00145493	0
ECOCYCcplx:CPLX0.1944---ECOCYCpathway:PWY.1269---RBN---aggrv	Ferric.Enterobactin.Transport.System	CMP.KDO.biosynthesis.I	aggrv	5311490	39	5	910084	34	4401367	6.68239	0.821761	1	0.0852545	0
ECOCYCpathway:PWY.4381---ECOCYCcplx:CPLX0.1944---RBN---aggrv	fatty.acid.biosynthesis.initiation.I	Ferric.Enterobactin.Transport.System	aggrv	5311490	43	7	910082	36	4401365	7.36777	0.62181	1	0.206342	0
ECOCYCpathway:PWY.5668---ECOCYCcplx:CPLX0.1944---RBN---aggrv	cardiolipin.biosynthesis.I	Ferric.Enterobactin.Transport.System	aggrv	5311490	37	3	910086	34	4401367	6.33971	0.964558	1	0.0156719	0
ECOCYCcplx:CPLX0.1944---ECOCYCpathway:PWY.6071---RBN---aggrv	Ferric.Enterobactin.Transport.System	superpathway.of.phenylethylamine.degradation	aggrv	5311490	82	5	910084	77	4401324	14.0502	0.999161	1	0.000364472	0
ECOCYCcplx:CPLX0.1944---ECOCYCpathway:PWY.6284---RBN---aggrv	Ferric.Enterobactin.Transport.System	superpathway.of.unsaturated.fatty.acids.biosynthesis.E.coli	aggrv	5311490	46	7	910082	39	4401362	7.8818	0.694411	1	0.158384	0
ECOCYCcplx:CPLX0.1944---ECOCYCpathway:PWY0.321---RBN---aggrv	Ferric.Enterobactin.Transport.System	phenylacetate.degradation.I.aerobic	aggrv	5311490	82	5	910084	77	4401324	14.0502	0.999161	1	0.000364472	0
ECOCYCcplx:CPLX0.1944---ECOCYCpathway:PWY0.381---RBN---aggrv	Ferric.Enterobactin.Transport.System	glycerol.degradation.I	aggrv	5311490	33	14	910075	19	4401382	5.65433	0.000579354	0.00466931	3.23706	2.33075
ECOCYCcplx:CPLX0.1944---ECOCYCpathway:PWY0.862---RBN---aggrv	Ferric.Enterobactin.Transport.System	cis.dodecenoyl.biosynthesis	aggrv	5311490	39	2	910087	37	4401364	6.68239	0.994058	1	0.00258823	0
ECOCYCpathway:PWY0.881---ECOCYCcplx:CPLX0.1944---RBN---aggrv	superpathway.of.fatty.acid.biosynthesis.I.E.coli	Ferric.Enterobactin.Transport.System	aggrv	5311490	89	14	910075	75	4401326	15.2496	0.680087	1	0.167436	0
ECOCYCcplx:CPLX0.1944---ECOCYCpathway:UBISYN.PWY---RBN---aggrv	Ferric.Enterobactin.Transport.System	ubiquinone.8.biosynthesis.prokaryotic	aggrv	5311490	61	8	910081	53	4401348	10.452	0.842599	1	0.0743791	0
GO:0000270---ECOCYCcplx:CPLX0.1944---RBN---aggrv	peptidoglycan.metabolic.process	Ferric.Enterobactin.Transport.System	aggrv	5311490	404	32	910057	372	4401029	69.2228	1	1	1.06426e-08	0
ECOCYCcplx:CPLX0.1944---GO:0000902---RBN---aggrv	Ferric.Enterobactin.Transport.System	cell.morphogenesis	aggrv	5311490	67	14	910075	53	4401348	11.48	0.249796	0.688107	0.602415	0.162344
GO:0000917---ECOCYCcplx:CPLX0.1944---RBN---aggrv	barrier.septum.formation	Ferric.Enterobactin.Transport.System	aggrv	5311490	87	3	910086	84	4401317	14.9069	0.999986	1	6.1521e-06	0
GO:0006457---ECOCYCcplx:CPLX0.1944---RBN---aggrv	protein.folding	Ferric.Enterobactin.Transport.System	aggrv	5311490	107	18	910071	89	4401312	18.3337	0.573993	1	0.241093	0
GO:0006522---ECOCYCcplx:CPLX0.1944---RBN---aggrv	alanine.metabolic.process	Ferric.Enterobactin.Transport.System	aggrv	5311490	37	1	910088	36	4401365	6.33971	0.999045	1	0.000414801	0
GO:0006523---ECOCYCcplx:CPLX0.1944---RBN---aggrv	alanine.biosynthetic.process	Ferric.Enterobactin.Transport.System	aggrv	5311490	37	1	910088	36	4401365	6.33971	0.999045	1	0.000414801	0
GO:0006631---ECOCYCcplx:CPLX0.1944---RBN---aggrv	fatty.acid.metabolic.process	Ferric.Enterobactin.Transport.System	aggrv	5311490	220	25	910064	195	4401206	37.6956	0.993253	1	0.00293997	0
GO:0006633---ECOCYCcplx:CPLX0.1944---RBN---aggrv	fatty.acid.biosynthetic.process	Ferric.Enterobactin.Transport.System	aggrv	5311490	112	16	910073	96	4401305	19.1905	0.821757	1	0.0852567	0
GO:0006643---ECOCYCcplx:CPLX0.1944---RBN---aggrv	membrane.lipid.metabolic.process	Ferric.Enterobactin.Transport.System	aggrv	5311490	232	21	910068	211	4401190	39.7517	0.999849	1	6.56064e-05	0
GO:0006644---ECOCYCcplx:CPLX0.1944---RBN---aggrv	phospholipid.metabolic.process	Ferric.Enterobactin.Transport.System	aggrv	5311490	232	21	910068	211	4401190	39.7517	0.999849	1	6.56064e-05	0
GO:0006650---ECOCYCcplx:CPLX0.1944---RBN---aggrv	glycerophospholipid.metabolic.process	Ferric.Enterobactin.Transport.System	aggrv	5311490	169	14	910075	155	4401246	28.957	0.999699	1	0.000130565	0
GO:0006654---ECOCYCcplx:CPLX0.1944---RBN---aggrv	phosphatidic.acid.biosynthetic.process	Ferric.Enterobactin.Transport.System	aggrv	5311490	162	14	910075	148	4401253	27.7576	0.99935	1	0.00028252	0
GO:0006720---ECOCYCcplx:CPLX0.1944---RBN---aggrv	isoprenoid.metabolic.process	Ferric.Enterobactin.Transport.System	aggrv	5311490	80	8	910081	72	4401329	13.7075	0.974127	1	0.0113844	0
GO:0006721---ECOCYCcplx:CPLX0.1944---RBN---aggrv	terpenoid.metabolic.process	Ferric.Enterobactin.Transport.System	aggrv	5311490	54	4	910085	50	4401351	9.25255	0.988557	1	0.0049982	0
GO:0006743---ECOCYCcplx:CPLX0.1944---RBN---aggrv	ubiquinone.metabolic.process	Ferric.Enterobactin.Transport.System	aggrv	5311490	125	13	910076	112	4401289	21.4179	0.987225	1	0.00558406	0
GO:0006744---ECOCYCcplx:CPLX0.1944---RBN---aggrv	ubiquinone.biosynthetic.process	Ferric.Enterobactin.Transport.System	aggrv	5311490	125	13	910076	112	4401289	21.4179	0.987225	1	0.00558406	0
GO:0006826---ECOCYCcplx:CPLX0.1944---RBN---aggrv	iron.ion.transport	Ferric.Enterobactin.Transport.System	aggrv	5311490	151	25	910064	126	4401275	25.8729	0.60815	1	0.21599	0
GO:0006857---ECOCYCcplx:CPLX0.1944---RBN---aggrv	oligopeptide.transport	Ferric.Enterobactin.Transport.System	aggrv	5311490	178	20	910069	158	4401243	30.4991	0.98898	1	0.00481265	0
ECOCYCcplx:CPLX0.1944---GO:0006886---RBN---aggrv	Ferric.Enterobactin.Transport.System	intracellular.protein.transport	aggrv	5311490	111	9	910080	102	4401299	19.0191	0.998031	1	0.000855867	0
GO:0007047---ECOCYCcplx:CPLX0.1944---RBN---aggrv	cell.wall.organization	Ferric.Enterobactin.Transport.System	aggrv	5311490	456	39	910050	417	4400984	78.1326	1	1	1.9145e-08	0
GO:0007049---ECOCYCcplx:CPLX0.1944---RBN---aggrv	cell.cycle	Ferric.Enterobactin.Transport.System	aggrv	5311490	302	29	910060	273	4401128	51.7457	0.999928	1	3.13598e-05	0
GO:0008104---ECOCYCcplx:CPLX0.1944---RBN---aggrv	protein.localization	Ferric.Enterobactin.Transport.System	aggrv	5311490	551	64	910025	487	4400914	94.4102	0.999874	1	5.4669e-05	0
GO:0008299---ECOCYCcplx:CPLX0.1944---RBN---aggrv	isoprenoid.biosynthetic.process	Ferric.Enterobactin.Transport.System	aggrv	5311490	80	8	910081	72	4401329	13.7075	0.974127	1	0.0113844	0
GO:0008360---ECOCYCcplx:CPLX0.1944---RBN---aggrv	regulation.of.cell.shape	Ferric.Enterobactin.Transport.System	aggrv	5311490	253	27	910062	226	4401175	43.3499	0.998504	1	0.000650236	0
GO:0008610---ECOCYCcplx:CPLX0.1944---RBN---aggrv	lipid.biosynthetic.process	Ferric.Enterobactin.Transport.System	aggrv	5311490	898	86	910003	812	4400589	153.866	1	1	1.77349e-11	0
GO:0008653---ECOCYCcplx:CPLX0.1944---RBN---aggrv	lipopolysaccharide.metabolic.process	Ferric.Enterobactin.Transport.System	aggrv	5311490	588	52	910037	536	4400865	100.75	1	1	1.17303e-09	0
GO:0008654---ECOCYCcplx:CPLX0.1944---RBN---aggrv	phospholipid.biosynthetic.process	Ferric.Enterobactin.Transport.System	aggrv	5311490	225	21	910068	204	4401197	38.5523	0.999696	1	0.00013222	0
GO:0009103---ECOCYCcplx:CPLX0.1944---RBN---aggrv	lipopolysaccharide.biosynthetic.process	Ferric.Enterobactin.Transport.System	aggrv	5311490	588	52	910037	536	4400865	100.75	1	1	1.17303e-09	0
GO:0009242---ECOCYCcplx:CPLX0.1944---RBN---aggrv	colanic.acid.biosynthetic.process	Ferric.Enterobactin.Transport.System	aggrv	5311490	183	19	910070	164	4401237	31.3559	0.996186	1	0.00165967	0
GO:0009243---ECOCYCcplx:CPLX0.1944---RBN---aggrv	O.antigen.biosynthetic.process	Ferric.Enterobactin.Transport.System	aggrv	5311490	75	9	910080	66	4401335	12.8508	0.914155	1	0.03898	0
ECOCYCcplx:CPLX0.1944---GO:0009244---RBN---aggrv	Ferric.Enterobactin.Transport.System	lipopolysaccharide.core.region.biosynthetic.process	aggrv	5311490	174	19	910070	155	4401246	29.8138	0.991601	1	0.00366321	0
GO:0009245---ECOCYCcplx:CPLX0.1944---RBN---aggrv	lipid.A.biosynthetic.process	Ferric.Enterobactin.Transport.System	aggrv	5311490	118	5	910084	113	4401288	20.2185	0.999996	1	1.69367e-06	0
ECOCYCcplx:CPLX0.1944---GO:0009246---RBN---aggrv	Ferric.Enterobactin.Transport.System	enterobacterial.common.antigen.biosynthetic.process	aggrv	5311490	90	5	910084	85	4401316	15.4209	0.999734	1	0.000115448	0
GO:0009252---ECOCYCcplx:CPLX0.1944---RBN---aggrv	peptidoglycan.biosynthetic.process	Ferric.Enterobactin.Transport.System	aggrv	5311490	374	32	910057	342	4401059	64.0824	0.999999	1	2.62365e-07	0
GO:0009253---ECOCYCcplx:CPLX0.1944---RBN---aggrv	peptidoglycan.catabolic.process	Ferric.Enterobactin.Transport.System	aggrv	5311490	47	4	910085	43	4401358	8.05314	0.970809	1	0.0128662	0
GO:0009273---ECOCYCcplx:CPLX0.1944---RBN---aggrv	peptidoglycan.based.cell.wall.biogenesis	Ferric.Enterobactin.Transport.System	aggrv	5311490	374	32	910057	342	4401059	64.0824	0.999999	1	2.62365e-07	0
GO:0009306---ECOCYCcplx:CPLX0.1944---RBN---aggrv	protein.secretion	Ferric.Enterobactin.Transport.System	aggrv	5311490	284	30	910059	254	4401147	48.6615	0.999294	1	0.000306926	0
ECOCYCcplx:CPLX0.1944---GO:0009653---RBN---aggrv	Ferric.Enterobactin.Transport.System	anatomical.structure.morphogenesis	aggrv	5311490	67	14	910075	53	4401348	11.48	0.249796	0.688107	0.602415	0.162344
GO:0010382---ECOCYCcplx:CPLX0.1944---RBN---aggrv	cell.wall.metabolic.process	Ferric.Enterobactin.Transport.System	aggrv	5311490	77	8	910081	69	4401332	13.1934	0.964672	1	0.0156205	0
GO:0015031---ECOCYCcplx:CPLX0.1944---RBN---aggrv	protein.transport	Ferric.Enterobactin.Transport.System	aggrv	5311490	544	63	910026	481	4400920	93.2108	0.999875	1	5.44632e-05	0
ECOCYCcplx:CPLX0.1944---GO:0015628---RBN---aggrv	Ferric.Enterobactin.Transport.System	protein.secretion.by.the.type.II.secretion.system	aggrv	5311490	144	8	910081	136	4401265	24.6735	0.999992	1	3.54866e-06	0
ECOCYCcplx:CPLX0.1944---GO:0015794---RBN---aggrv	Ferric.Enterobactin.Transport.System	glycerol.3.phosphate.transport	aggrv	5311490	35	3	910086	32	4401369	5.99702	0.95318	1	0.0208249	0
GO:0015833---ECOCYCcplx:CPLX0.1944---RBN---aggrv	peptide.transport	Ferric.Enterobactin.Transport.System	aggrv	5311490	185	20	910069	165	4401236	31.6985	0.993872	1	0.00266975	0
ECOCYCcplx:CPLX0.1944---GO:0015834---RBN---aggrv	Ferric.Enterobactin.Transport.System	peptidoglycan.peptide.transport	aggrv	5311490	34	7	910082	27	4401374	5.82568	0.362481	0.894672	0.440715	0.0483363
ECOCYCcplx:CPLX0.1944---GO:0016042---RBN---aggrv	Ferric.Enterobactin.Transport.System	lipid.catabolic.process	aggrv	5311490	68	9	910080	59	4401342	11.6514	0.845445	1	0.0729147	0
ECOCYCcplx:CPLX0.1944---GO:0016044---RBN---aggrv	Ferric.Enterobactin.Transport.System	membrane.organization	aggrv	5311490	35	5	910084	30	4401371	5.99702	0.739665	1	0.130965	0
GO:0016114---ECOCYCcplx:CPLX0.1944---RBN---aggrv	terpenoid.biosynthetic.process	Ferric.Enterobactin.Transport.System	aggrv	5311490	54	4	910085	50	4401351	9.25255	0.988557	1	0.0049982	0
GO:0016998---ECOCYCcplx:CPLX0.1944---RBN---aggrv	cell.wall.catabolic.process	Ferric.Enterobactin.Transport.System	aggrv	5311490	54	7	910082	47	4401354	9.25255	0.840275	1	0.0755787	0
ECOCYCcplx:CPLX0.1944---GO:0019395---RBN---aggrv	Ferric.Enterobactin.Transport.System	fatty.acid.oxidation	aggrv	5311490	84	6	910083	78	4401323	14.3928	0.997745	1	0.000980351	0
ECOCYCcplx:CPLX0.1944---GO:0030258---RBN---aggrv	Ferric.Enterobactin.Transport.System	lipid.modification	aggrv	5311490	99	6	910083	93	4401308	16.963	0.999705	1	0.000128084	0
GO:0031504---ECOCYCcplx:CPLX0.1944---RBN---aggrv	peptidoglycan.based.cell.wall.organization	Ferric.Enterobactin.Transport.System	aggrv	5311490	374	32	910057	342	4401059	64.0824	0.999999	1	2.62365e-07	0
GO:0032506---ECOCYCcplx:CPLX0.1944---RBN---aggrv	cytokinetic.process	Ferric.Enterobactin.Transport.System	aggrv	5311490	87	3	910086	84	4401317	14.9069	0.999986	1	6.1521e-06	0
ECOCYCcplx:CPLX0.1944---GO:0032989---RBN---aggrv	Ferric.Enterobactin.Transport.System	cellular.structure.morphogenesis	aggrv	5311490	67	14	910075	53	4401348	11.48	0.249796	0.688107	0.602415	0.162344
ECOCYCcplx:CPLX0.1944---GO:0034440---RBN---aggrv	Ferric.Enterobactin.Transport.System	lipid.oxidation	aggrv	5311490	84	6	910083	78	4401323	14.3928	0.997745	1	0.000980351	0
ECOCYCcplx:CPLX0.1944---GO:0034613---RBN---aggrv	Ferric.Enterobactin.Transport.System	cellular.protein.localization	aggrv	5311490	118	10	910079	108	4401293	20.2185	0.997709	1	0.0009961	0
GO:0042546---ECOCYCcplx:CPLX0.1944---RBN---aggrv	cell.wall.biogenesis	Ferric.Enterobactin.Transport.System	aggrv	5311490	374	32	910057	342	4401059	64.0824	0.999999	1	2.62365e-07	0
GO:0042938---ECOCYCcplx:CPLX0.1944---RBN---aggrv	dipeptide.transport	Ferric.Enterobactin.Transport.System	aggrv	5311490	75	17	910072	58	4401343	12.8508	0.132934	0.433161	0.876363	0.36335
ECOCYCcplx:CPLX0.1944---GO:0042939---RBN---aggrv	Ferric.Enterobactin.Transport.System	tripeptide.transport	aggrv	5311490	48	7	910082	41	4401360	8.22449	0.73743	1	0.132279	0
ECOCYCcplx:CPLX0.1944---GO:0043163---RBN---aggrv	Ferric.Enterobactin.Transport.System	cell.envelope.organization	aggrv	5311490	44	7	910082	37	4401364	7.53911	0.647046	1	0.189065	0
GO:0043687---ECOCYCcplx:CPLX0.1944---RBN---aggrv	post.translational.protein.modification	Ferric.Enterobactin.Transport.System	aggrv	5311490	75	14	910075	61	4401340	12.8508	0.408609	0.973045	0.388692	0.0118669
GO:0045184---ECOCYCcplx:CPLX0.1944---RBN---aggrv	establishment.of.protein.localization	Ferric.Enterobactin.Transport.System	aggrv	5311490	544	63	910026	481	4400920	93.2108	0.999875	1	5.44632e-05	0
GO:0045229---ECOCYCcplx:CPLX0.1944---RBN---aggrv	external.encapsulating.structure.organization	Ferric.Enterobactin.Transport.System	aggrv	5311490	500	43	910046	457	4400944	85.6717	1	1	5.78149e-09	0
GO:0046377---ECOCYCcplx:CPLX0.1944---RBN---aggrv	colanic.acid.metabolic.process	Ferric.Enterobactin.Transport.System	aggrv	5311490	183	19	910070	164	4401237	31.3559	0.996186	1	0.00165967	0
ECOCYCcplx:CPLX0.1944---GO:0046378---RBN---aggrv	Ferric.Enterobactin.Transport.System	enterobacterial.common.antigen.metabolic.process	aggrv	5311490	90	5	910084	85	4401316	15.4209	0.999734	1	0.000115448	0
ECOCYCcplx:CPLX0.1944---GO:0046401---RBN---aggrv	Ferric.Enterobactin.Transport.System	lipopolysaccharide.core.region.metabolic.process	aggrv	5311490	174	19	910070	155	4401246	29.8138	0.991601	1	0.00366321	0
GO:0046402---ECOCYCcplx:CPLX0.1944---RBN---aggrv	O.antigen.metabolic.process	Ferric.Enterobactin.Transport.System	aggrv	5311490	75	9	910080	66	4401335	12.8508	0.914155	1	0.03898	0
GO:0046467---ECOCYCcplx:CPLX0.1944---RBN---aggrv	membrane.lipid.biosynthetic.process	Ferric.Enterobactin.Transport.System	aggrv	5311490	225	21	910068	204	4401197	38.5523	0.999696	1	0.00013222	0
GO:0046473---ECOCYCcplx:CPLX0.1944---RBN---aggrv	phosphatidic.acid.metabolic.process	Ferric.Enterobactin.Transport.System	aggrv	5311490	162	14	910075	148	4401253	27.7576	0.99935	1	0.00028252	0
GO:0046474---ECOCYCcplx:CPLX0.1944---RBN---aggrv	glycerophospholipid.biosynthetic.process	Ferric.Enterobactin.Transport.System	aggrv	5311490	162	14	910075	148	4401253	27.7576	0.99935	1	0.00028252	0
GO:0046493---ECOCYCcplx:CPLX0.1944---RBN---aggrv	lipid.A.metabolic.process	Ferric.Enterobactin.Transport.System	aggrv	5311490	118	5	910084	113	4401288	20.2185	0.999996	1	1.69367e-06	0
ECOCYCcplx:CPLX0.1944---GO:0046907---RBN---aggrv	Ferric.Enterobactin.Transport.System	intracellular.transport	aggrv	5311490	111	9	910080	102	4401299	19.0191	0.998031	1	0.000855867	0
GO:0051301---ECOCYCcplx:CPLX0.1944---RBN---aggrv	cell.division	Ferric.Enterobactin.Transport.System	aggrv	5311490	393	36	910053	357	4401044	67.338	0.999998	1	9.55075e-07	0
GO:0051649---ECOCYCcplx:CPLX0.1944---RBN---aggrv	establishment.of.localization.in.cell	Ferric.Enterobactin.Transport.System	aggrv	5311490	306	33	910056	273	4401128	52.4311	0.999291	1	0.000307829	0
GO:0055085---ECOCYCcplx:CPLX0.1944---RBN---aggrv	transmembrane.transport	Ferric.Enterobactin.Transport.System	aggrv	5311490	127	10	910079	117	4401284	21.7606	0.999196	1	0.000349215	0
ECOCYCcplx:CPLX0.1944---GO:0065002---RBN---aggrv	Ferric.Enterobactin.Transport.System	intracellular.protein.transmembrane.transport	aggrv	5311490	90	5	910084	85	4401316	15.4209	0.999734	1	0.000115448	0
MYGROUPINGS:CELL.ADHESION---ECOCYCcplx:CPLX0.1944---RBN---aggrv	CELL.ADHESION	Ferric.Enterobactin.Transport.System	aggrv	5311490	78	17	910072	61	4401340	13.3648	0.17182	0.528796	0.764927	0.276712
MYGROUPINGS:CELL.DIVISION---ECOCYCcplx:CPLX0.1944---RBN---aggrv	CELL.DIVISION	Ferric.Enterobactin.Transport.System	aggrv	5311490	388	42	910047	346	4401055	66.4813	0.99981	1	8.26033e-05	0
MYGROUPINGS:CELL.ENVELOPE.INTEGRITY---ECOCYCcplx:CPLX0.1944---RBN---aggrv	CELL.ENVELOPE.INTEGRITY	Ferric.Enterobactin.Transport.System	aggrv	5311490	149	18	910071	131	4401270	25.5302	0.964462	1	0.0157147	0
MYGROUPINGS:CELL.SHAPE---ECOCYCcplx:CPLX0.1944---RBN---aggrv	CELL.SHAPE	Ferric.Enterobactin.Transport.System	aggrv	5311490	182	20	910069	162	4401239	31.1845	0.992094	1	0.00344736	0
MYGROUPINGS:CELL.WALL.BIOGENESIS---ECOCYCcplx:CPLX0.1944---RBN---aggrv	CELL.WALL.BIOGENESIS	Ferric.Enterobactin.Transport.System	aggrv	5311490	688	63	910026	625	4400776	117.884	1	1	3.29061e-10	0
MYGROUPINGS:CELL.WALL.EARLY---ECOCYCcplx:CPLX0.1944---RBN---aggrv	CELL.WALL.EARLY	Ferric.Enterobactin.Transport.System	aggrv	5311490	181	12	910077	169	4401232	31.0132	0.999991	1	3.86283e-06	0
MYGROUPINGS:CELL.WALL.LATE---ECOCYCcplx:CPLX0.1944---RBN---aggrv	CELL.WALL.LATE	Ferric.Enterobactin.Transport.System	aggrv	5311490	191	15	910074	176	4401225	32.7266	0.999936	1	2.77496e-05	0
MYGROUPINGS:CHAPERONES---ECOCYCcplx:CPLX0.1944---RBN---aggrv	CHAPERONES	Ferric.Enterobactin.Transport.System	aggrv	5311490	123	25	910064	98	4401303	21.0752	0.203715	0.597518	0.690978	0.223649
MYGROUPINGS:CHEMOTAXIS---ECOCYCcplx:CPLX0.1944---RBN---aggrv	CHEMOTAXIS	Ferric.Enterobactin.Transport.System	aggrv	5311490	73	6	910083	67	4401334	12.5081	0.990822	1	0.00400453	0
MYGROUPINGS:CHORISMATE.DEGRADATION---ECOCYCcplx:CPLX0.1944---RBN---aggrv	CHORISMATE.DEGRADATION	Ferric.Enterobactin.Transport.System	aggrv	5311490	134	14	910075	120	4401281	22.96	0.98892	1	0.00483879	0
MYGROUPINGS:CHROMOSOME.SEGREGATION---ECOCYCcplx:CPLX0.1944---RBN---aggrv	CHROMOSOME.SEGREGATION	Ferric.Enterobactin.Transport.System	aggrv	5311490	72	10	910079	62	4401339	12.3367	0.810675	1	0.0911531	0
ECOCYCcplx:CPLX0.1944---MYGROUPINGS:CRYPTIC.SECRETORY.PATHWAY---RBN---aggrv	Ferric.Enterobactin.Transport.System	CRYPTIC.SECRETORY.PATHWAY	aggrv	5311490	97	13	910076	84	4401317	16.6203	0.86853	1	0.0612154	0
ECOCYCcplx:CPLX0.1944---MYGROUPINGS:ECA---RBN---aggrv	Ferric.Enterobactin.Transport.System	ECA	aggrv	5311490	173	26	910063	147	4401254	29.6424	0.796521	1	0.0988029	0
ECOCYCcplx:CPLX0.1944---MYGROUPINGS:ECA.LIPID.A.CELLWALL.COMMON.SUGAR.PRECURSORS---RBN---aggrv	Ferric.Enterobactin.Transport.System	ECA.LIPID.A.CELLWALL.COMMON.SUGAR.PRECURSORS	aggrv	5311490	45	13	910076	32	4401369	7.71046	0.0350896	0.147419	1.45482	0.831447
MYGROUPINGS:ELECTRON.TRANSPORT.CHAIN---ECOCYCcplx:CPLX0.1944---RBN---aggrv	ELECTRON.TRANSPORT.CHAIN	Ferric.Enterobactin.Transport.System	aggrv	5311490	97	16	910073	81	4401320	16.6203	0.608086	1	0.216035	0
MYGROUPINGS:ENTEROBACTIN.AND.METAL.ION.TRANSPORT---ECOCYCcplx:CPLX0.1944---RBN---aggrv	ENTEROBACTIN.AND.METAL.ION.TRANSPORT	Ferric.Enterobactin.Transport.System	aggrv	5311490	213	32	910057	181	4401220	36.4962	0.81735	1	0.0875918	0
MYGROUPINGS:ENTEROBACTIN.BIOSYNTHESIS---ECOCYCcplx:CPLX0.1944---RBN---aggrv	ENTEROBACTIN.BIOSYNTHESIS	Ferric.Enterobactin.Transport.System	aggrv	5311490	19	4	910085	15	4401386	3.25553	0.414792	0.982911	0.38217	0.0074856
MYGROUPINGS:FAD---ECOCYCcplx:CPLX0.1944---RBN---aggrv	FAD	Ferric.Enterobactin.Transport.System	aggrv	5311490	191	21	910068	170	4401231	32.7266	0.99316	1	0.00298074	0
MYGROUPINGS:FAS---ECOCYCcplx:CPLX0.1944---RBN---aggrv	FAS	Ferric.Enterobactin.Transport.System	aggrv	5311490	213	22	910067	191	4401210	36.4962	0.998068	1	0.000839738	0
ECOCYCcplx:CPLX0.1944---MYGROUPINGS:FERRIC.CITRATE.TRANSPORT---RBN---aggrv	Ferric.Enterobactin.Transport.System	FERRIC.CITRATE.TRANSPORT	aggrv	5311490	58	14	910075	44	4401357	9.93792	0.110108	0.371616	0.95818	0.429905
MYGROUPINGS:FERRICHROME.TRANSPORT---ECOCYCcplx:CPLX0.1944---RBN---aggrv	FERRICHROME.TRANSPORT	Ferric.Enterobactin.Transport.System	aggrv	5311490	49	9	910080	40	4401361	8.39583	0.467527	1	0.330193	0
ECOCYCcplx:CPLX0.1944---MYGROUPINGS:IRON.ENTEROBACTIN.TRANSPORT---RBN---aggrv	Ferric.Enterobactin.Transport.System	IRON.ENTEROBACTIN.TRANSPORT	aggrv	5311490	42	12	910077	30	4401371	7.19642	0.045352	0.182613	1.3434	0.738468
MYGROUPINGS:ISOPRENOIDS.BIOSYNTHESIS---ECOCYCcplx:CPLX0.1944---RBN---aggrv	ISOPRENOIDS.BIOSYNTHESIS	Ferric.Enterobactin.Transport.System	aggrv	5311490	80	9	910080	71	4401330	13.7075	0.945544	1	0.0243184	0
MYGROUPINGS:LIPID.A---ECOCYCcplx:CPLX0.1944---RBN---aggrv	LIPID.A	Ferric.Enterobactin.Transport.System	aggrv	5311490	332	46	910043	286	4401115	56.886	0.954481	1	0.0202329	0
MYGROUPINGS:LOCOMOTION---ECOCYCcplx:CPLX0.1944---RBN---aggrv	LOCOMOTION	Ferric.Enterobactin.Transport.System	aggrv	5311490	200	35	910054	165	4401236	34.2687	0.474496	1	0.323767	0
MYGROUPINGS:LOCOMOTION.CHEMOTAXIS.AND.CELL.ADHESION---ECOCYCcplx:CPLX0.1944---RBN---aggrv	LOCOMOTION.CHEMOTAXIS.AND.CELL.ADHESION	Ferric.Enterobactin.Transport.System	aggrv	5311490	222	40	910049	182	4401219	38.0382	0.390333	0.941238	0.408565	0.0263003
ECOCYCcplx:CPLX0.1944---MYGROUPINGS:LOL.PROTEIN.SECRETION.PATHWAY---RBN---aggrv	Ferric.Enterobactin.Transport.System	LOL.PROTEIN.SECRETION.PATHWAY	aggrv	5311490	39	4	910085	35	4401366	6.68239	0.920325	1	0.0360586	0
MYGROUPINGS:LPS---ECOCYCcplx:CPLX0.1944---RBN---aggrv	LPS	Ferric.Enterobactin.Transport.System	aggrv	5311490	593	77	910012	516	4400885	101.607	0.997634	1	0.00102893	0
MYGROUPINGS:LPS.AND.ECA---ECOCYCcplx:CPLX0.1944---RBN---aggrv	LPS.AND.ECA	Ferric.Enterobactin.Transport.System	aggrv	5311490	691	87	910002	604	4400797	118.398	0.999581	1	0.000181883	0
ECOCYCcplx:CPLX0.1944---MYGROUPINGS:LPT.PATHWAY---RBN---aggrv	Ferric.Enterobactin.Transport.System	LPT.PATHWAY	aggrv	5311490	52	11	910078	41	4401360	8.90986	0.270444	0.727729	0.567923	0.13803
MYGROUPINGS:M.ANTIGEN---ECOCYCcplx:CPLX0.1944---RBN---aggrv	M.ANTIGEN	Ferric.Enterobactin.Transport.System	aggrv	5311490	242	22	910067	220	4401181	41.4651	0.999878	1	5.31299e-05	0
MYGROUPINGS:M.ANTIGEN.AND.OSMOTIC.STRESS.RESPONSE---ECOCYCcplx:CPLX0.1944---RBN---aggrv	M.ANTIGEN.AND.OSMOTIC.STRESS.RESPONSE	Ferric.Enterobactin.Transport.System	aggrv	5311490	320	41	910048	279	4401122	54.8299	0.985819	1	0.00620275	0
MYGROUPINGS:M.ANTIGEN.CORE---ECOCYCcplx:CPLX0.1944---RBN---aggrv	M.ANTIGEN.CORE	Ferric.Enterobactin.Transport.System	aggrv	5311490	188	17	910072	171	4401230	32.2126	0.99947	1	0.000230308	0
ECOCYCcplx:CPLX0.1944---MYGROUPINGS:M.ANTIGEN.PRECURSORS---RBN---aggrv	Ferric.Enterobactin.Transport.System	M.ANTIGEN.PRECURSORS	aggrv	5311490	82	17	910072	65	4401336	14.0502	0.231591	0.653182	0.635279	0.184966
MYGROUPINGS:MANNOSE.PTS.PERMEASE---ECOCYCcplx:CPLX0.1944---RBN---aggrv	MANNOSE.PTS.PERMEASE	Ferric.Enterobactin.Transport.System	aggrv	5311490	28	12	910077	16	4401385	4.79762	0.00127474	0.00912873	2.89458	2.03959
MYGROUPINGS:METAL.ION.TRANSPORT---ECOCYCcplx:CPLX0.1944---RBN---aggrv	METAL.ION.TRANSPORT	Ferric.Enterobactin.Transport.System	aggrv	5311490	54	5	910084	49	4401352	9.25255	0.965951	1	0.0150448	0
MYGROUPINGS:OANTIGEN---ECOCYCcplx:CPLX0.1944---RBN---aggrv	OANTIGEN	Ferric.Enterobactin.Transport.System	aggrv	5311490	52	6	910083	46	4401355	8.90986	0.900852	1	0.0453465	0
MYGROUPINGS:OLIGOPEPTIDE.TRANSPORT---ECOCYCcplx:CPLX0.1944---RBN---aggrv	OLIGOPEPTIDE.TRANSPORT	Ferric.Enterobactin.Transport.System	aggrv	5311490	90	19	910070	71	4401330	15.4209	0.192186	0.570151	0.716278	0.24401
MYGROUPINGS:PANTOTHENATE.AND.COA.BIOSYNTHESIS---ECOCYCcplx:CPLX0.1944---RBN---aggrv	PANTOTHENATE.AND.COA.BIOSYNTHESIS	Ferric.Enterobactin.Transport.System	aggrv	5311490	51	6	910083	45	4401356	8.73852	0.890397	1	0.0504163	0
MYGROUPINGS:PEPTIDOGLYCAN.RECYCLING---ECOCYCcplx:CPLX0.1944---RBN---aggrv	PEPTIDOGLYCAN.RECYCLING	Ferric.Enterobactin.Transport.System	aggrv	5311490	97	9	910080	88	4401313	16.6203	0.990331	1	0.00421962	0
MYGROUPINGS:PHOSPHOLIPIDS---ECOCYCcplx:CPLX0.1944---RBN---aggrv	PHOSPHOLIPIDS	Ferric.Enterobactin.Transport.System	aggrv	5311490	270	40	910049	230	4401171	46.2627	0.863558	1	0.0637083	0
ECOCYCcplx:CPLX0.1944---MYGROUPINGS:PROTEASE---RBN---aggrv	Ferric.Enterobactin.Transport.System	PROTEASE	aggrv	5311490	31	4	910085	27	4401374	5.31165	0.80236	1	0.0956305	0
MYGROUPINGS:PROTEIN.SECRETION---ECOCYCcplx:CPLX0.1944---RBN---aggrv	PROTEIN.SECRETION	Ferric.Enterobactin.Transport.System	aggrv	5311490	312	24	910065	288	4401113	53.4592	1	1	1.66645e-07	0
MYGROUPINGS:RESPONSE.TO.ANTIBIOTIC---ECOCYCcplx:CPLX0.1944---RBN---aggrv	RESPONSE.TO.ANTIBIOTIC	Ferric.Enterobactin.Transport.System	aggrv	5311490	340	22	910067	318	4401083	58.2568	1	1	7.08591e-10	0
MYGROUPINGS:SEC.PROTEIN.SECRETION.PATHWAY---ECOCYCcplx:CPLX0.1944---RBN---aggrv	SEC.PROTEIN.SECRETION.PATHWAY	Ferric.Enterobactin.Transport.System	aggrv	5311490	169	14	910075	155	4401246	28.957	0.999699	1	0.000130565	0
ECOCYCcplx:CPLX0.1944---MYGROUPINGS:TAT.PROTEIN.SECRETION.PATHWAY---RBN---aggrv	Ferric.Enterobactin.Transport.System	TAT.PROTEIN.SECRETION.PATHWAY	aggrv	5311490	31	3	910086	28	4401373	5.31165	0.919531	1	0.0364335	0
ECOCYCcplx:CPLX0.1944---MYGROUPINGS:TETRAHYDROFOLATE.BIOSYNTHESIS---RBN---aggrv	Ferric.Enterobactin.Transport.System	TETRAHYDROFOLATE.BIOSYNTHESIS	aggrv	5311490	47	2	910087	45	4401356	8.05314	0.998438	1	0.000678955	0
ECOCYCcplx:CPLX0.1944---MYGROUPINGS:UBIQUINONE.8.BIOSYNTHESIS---RBN---aggrv	Ferric.Enterobactin.Transport.System	UBIQUINONE.8.BIOSYNTHESIS	aggrv	5311490	68	8	910081	60	4401341	11.6514	0.914975	1	0.0385906	0
MYGROUPINGS:UNDPLARA4N---ECOCYCcplx:CPLX0.1944---RBN---aggrv	UNDPLARA4N	Ferric.Enterobactin.Transport.System	aggrv	5311490	101	5	910084	96	4401305	17.3057	0.999948	1	2.27071e-05	0
MYGROUPINGS:UNDPLARA4N.CORE---ECOCYCcplx:CPLX0.1944---RBN---aggrv	UNDPLARA4N.CORE	Ferric.Enterobactin.Transport.System	aggrv	5311490	101	5	910084	96	4401305	17.3057	0.999948	1	2.27071e-05	0
MYGROUPINGS:VITAMIN.B12.TRANSPORT---ECOCYCcplx:CPLX0.1944---RBN---aggrv	VITAMIN.B12.TRANSPORT	Ferric.Enterobactin.Transport.System	aggrv	5311490	46	10	910079	36	4401365	7.8818	0.255029	0.69875	0.593411	0.155678
ECOCYCcplx:CPLX0.1944---TCDBcplx:3.A.5.1.1---RBN---aggrv	Ferric.Enterobactin.Transport.System	General.secretory.pathway.Sec.SRP.complex	aggrv	5311490	73	2	910087	71	4401330	12.5081	0.999982	1	7.68721e-06	0
ECOCYCcplx:CPLX0.1981---ECOCYCcplx:CPLX0.1981---RBN---aggrv	ferrichrome.uptake.system	ferrichrome.uptake.system	aggrv	5311490	12	2	910087	10	4401391	2.05612	0.635051	1	0.197191	0
ECOCYCcplx:CPLX0.1981---ECOCYCcplx:CPLX0.2001---RBN---aggrv	ferrichrome.uptake.system	ferric.dicitrate.uptake.system	aggrv	5311490	48	11	910078	37	4401364	8.22449	0.188623	0.565721	0.724405	0.247398
ECOCYCcplx:CPLX0.1981---ECOCYCcplx:CPLX0.2201.TCDBcplx:2.C.1.2.1---RBN---aggrv	ferrichrome.uptake.system	The.Tol.Pal.Cell.Envelope.Complex.The.TolA.energy.transducing.system	aggrv	5311490	30	4	910085	26	4401375	5.1403	0.780477	1	0.10764	0
ECOCYCcplx:CPLX0.1981---ECOCYCcplx:CPLX0.2202---RBN---aggrv	ferrichrome.uptake.system	Colicin.S4.Transport.System	aggrv	5311490	36	4	910085	32	4401369	6.16836	0.886519	1	0.0523117	0
ECOCYCcplx:CPLX0.2221---ECOCYCcplx:CPLX0.1981---RBN---aggrv	The.Colicin.A.Import.System	ferrichrome.uptake.system	aggrv	5311490	43	6	910083	37	4401364	7.36777	0.76909	1	0.114023	0
ECOCYCcplx:CPLX0.1981---ECOCYCcplx:CPLX0.3382---RBN---aggrv	ferrichrome.uptake.system	GspC.O.secreton.complex	aggrv	5311490	77	9	910080	68	4401333	13.1934	0.928207	1	0.032355	0
ECOCYCcplx:CPLX0.1981---ECOCYCcplx:CPLX0.3933---RBN---aggrv	ferrichrome.uptake.system	Outer.Membrane.Protein.Assembly.Complex	aggrv	5311490	27	7	910082	20	4401381	4.62627	0.167188	0.519768	0.776794	0.284191
ECOCYCcplx:CPLX0.1981---ECOCYCcplx:CPLX0.3970---RBN---aggrv	ferrichrome.uptake.system	murein.tripeptide.ABC.transporter	aggrv	5311490	28	8	910081	20	4401381	4.79762	0.0928237	0.323393	1.03234	0.490269
ECOCYCcplx:CPLX0.1981---ECOCYCcplx:CPLX0.7452---RBN---aggrv	ferrichrome.uptake.system	Flagellum	aggrv	5311490	32	8	910081	24	4401377	5.48299	0.169898	0.525343	0.769813	0.279557
ECOCYCcplx:CPLX0.1981---ECOCYCcplx:SEC.SECRETION.CPLX---RBN---aggrv	ferrichrome.uptake.system	Sec.Protein.Secretion.Complex	aggrv	5311490	55	6	910083	49	4401352	9.42389	0.927217	1	0.0328186	0
ECOCYCpathway:ALL.CHORISMATE.PWY---ECOCYCcplx:CPLX0.1981---RBN---aggrv	superpathway.of.chorismate	ferrichrome.uptake.system	aggrv	5311490	127	15	910074	112	4401289	21.7606	0.961708	1	0.0169566	0
ECOCYCpathway:ANARESP1.PWY---ECOCYCcplx:CPLX0.1981---RBN---aggrv	respiration.anaerobic	ferrichrome.uptake.system	aggrv	5311490	29	10	910079	19	4401382	4.96896	0.0185141	0.0871524	1.7325	1.05972
ECOCYCpathway:COLANSYN.PWY---ECOCYCcplx:CPLX0.1981---RBN---aggrv	colanic.acid.building.blocks.biosynthesis	ferrichrome.uptake.system	aggrv	5311490	63	17	910072	46	4401355	10.7946	0.0334501	0.141894	1.4756	0.848036
ECOCYCcplx:CPLX0.1981---ECOCYCpathway:ECASYN.PWY---RBN---aggrv	ferrichrome.uptake.system	enterobacterial.common.antigen.biosynthesis	aggrv	5311490	56	10	910079	46	4401355	9.59523	0.497729	1	0.303007	0
ECOCYCpathway:ENTBACSYN.PWY---ECOCYCcplx:CPLX0.1981---RBN---aggrv	enterobactin.biosynthesis	ferrichrome.uptake.system	aggrv	5311490	31	4	910085	27	4401374	5.31165	0.80236	1	0.0956305	0
ECOCYCpathway:FAO.PWY---ECOCYCcplx:CPLX0.1981---RBN---aggrv	fatty.acid.beta.oxidation.I	ferrichrome.uptake.system	aggrv	5311490	59	8	910081	51	4401350	10.1093	0.814626	1	0.0890418	0
ECOCYCcplx:CPLX0.1981---ECOCYCpathway:FASYN.ELONG.PWY---RBN---aggrv	ferrichrome.uptake.system	fatty.acid.elongation.saturated	aggrv	5311490	39	4	910085	35	4401366	6.68239	0.920325	1	0.0360586	0
ECOCYCpathway:FASYN.INITIAL.PWY---ECOCYCcplx:CPLX0.1981---RBN---aggrv	superpathway.of.fatty.acid.biosynthesis.initiation.E.coli	ferrichrome.uptake.system	aggrv	5311490	51	15	910074	36	4401365	8.73852	0.0210804	0.0975101	1.67612	1.01095
ECOCYCpathway:FERMENTATION.PWY---ECOCYCcplx:CPLX0.1981---RBN---aggrv	mixed.acid.fermentation	ferrichrome.uptake.system	aggrv	5311490	38	10	910079	28	4401373	6.51105	0.102967	0.352554	0.9873	0.452774
ECOCYCcplx:CPLX0.1981---ECOCYCpathway:FOLSYN.PWY---RBN---aggrv	ferrichrome.uptake.system	tetrahydrofolate.biosynthesis	aggrv	5311490	45	5	910084	40	4401361	7.71046	0.904393	1	0.0436426	0
ECOCYCcplx:CPLX0.1981---ECOCYCpathway:GALACTMETAB.PWY---RBN---aggrv	ferrichrome.uptake.system	galactose.degradation.I.Leloir.pathway	aggrv	5311490	32	6	910083	26	4401375	5.48299	0.475848	1	0.322532	0
ECOCYCcplx:CPLX0.1981---ECOCYCpathway:KDO.NAGLIPASYN.PWY---RBN---aggrv	ferrichrome.uptake.system	superpathway.of.KDO.2.lipid.A.biosynthesis	aggrv	5311490	86	7	910082	79	4401322	14.7355	0.994758	1	0.00228272	0
ECOCYCcplx:CPLX0.1981---ECOCYCpathway:LIPA.CORESYN.PWY---RBN---aggrv	ferrichrome.uptake.system	Lipid.A.core.biosynthesis	aggrv	5311490	60	8	910081	52	4401349	10.2806	0.829059	1	0.0814145	0
ECOCYCcplx:CPLX0.1981---ECOCYCpathway:LPSSYN.PWY---RBN---aggrv	ferrichrome.uptake.system	superpathway.of.lipopolysaccharide.biosynthesis	aggrv	5311490	141	15	910074	126	4401275	24.1594	0.988469	1	0.00503709	0
ECOCYCcplx:CPLX0.1981---ECOCYCpathway:NAGLIPASYN.PWY---RBN---aggrv	ferrichrome.uptake.system	lipid.A.precursor.biosynthesis	aggrv	5311490	37	2	910087	35	4401366	6.33971	0.991742	1	0.00360147	0
ECOCYCpathway:NONMEVIPP.PWY---ECOCYCcplx:CPLX0.1981---RBN---aggrv	methylerythritol.phosphate.pathway	ferrichrome.uptake.system	aggrv	5311490	41	3	910086	38	4401363	7.02508	0.979952	1	0.00879513	0
ECOCYCcplx:CPLX0.1981---ECOCYCpathway:OANTIGEN.PWY---RBN---aggrv	ferrichrome.uptake.system	O.antigen.biosynthesis.E.coli	aggrv	5311490	38	9	910080	29	4401372	6.51105	0.19207	0.570137	0.716541	0.244021
ECOCYCpathway:PANTOSYN.PWY---ECOCYCcplx:CPLX0.1981---RBN---aggrv	pantothenate.and.coenzyme.A.biosynthesis.I	ferrichrome.uptake.system	aggrv	5311490	25	6	910083	19	4401382	4.28359	0.248374	0.686538	0.604894	0.163335
ECOCYCpathway:PEPTIDOGLYCANSYN.PWY---ECOCYCcplx:CPLX0.1981---RBN---aggrv	peptidoglycan.biosynthesis.III	ferrichrome.uptake.system	aggrv	5311490	70	9	910080	61	4401340	11.994	0.868526	1	0.0612174	0
ECOCYCpathway:PHOSLIPSYN.PWY---ECOCYCcplx:CPLX0.1981---RBN---aggrv	phospholipid.biosynthesis.I	ferrichrome.uptake.system	aggrv	5311490	43	7	910082	36	4401365	7.36777	0.62181	1	0.206342	0
ECOCYCcplx:CPLX0.1981---ECOCYCpathway:PWY.1269---RBN---aggrv	ferrichrome.uptake.system	CMP.KDO.biosynthesis.I	aggrv	5311490	30	2	910087	28	4401373	5.1403	0.97437	1	0.0112763	0
ECOCYCpathway:PWY.4381---ECOCYCcplx:CPLX0.1981---RBN---aggrv	fatty.acid.biosynthesis.initiation.I	ferrichrome.uptake.system	aggrv	5311490	37	11	910078	26	4401375	6.33971	0.0413979	0.16923	1.38302	0.771524
ECOCYCpathway:PWY.5668---ECOCYCcplx:CPLX0.1981---RBN---aggrv	cardiolipin.biosynthesis.I	ferrichrome.uptake.system	aggrv	5311490	31	5	910084	26	4401375	5.31165	0.632766	1	0.198757	0
ECOCYCcplx:CPLX0.1981---ECOCYCpathway:PWY.6071---RBN---aggrv	ferrichrome.uptake.system	superpathway.of.phenylethylamine.degradation	aggrv	5311490	66	7	910082	59	4401342	11.3087	0.949548	1	0.0224831	0
ECOCYCcplx:CPLX0.1981---ECOCYCpathway:PWY.6284---RBN---aggrv	ferrichrome.uptake.system	superpathway.of.unsaturated.fatty.acids.biosynthesis.E.coli	aggrv	5311490	39	4	910085	35	4401366	6.68239	0.920325	1	0.0360586	0
ECOCYCcplx:CPLX0.1981---ECOCYCpathway:PWY0.321---RBN---aggrv	ferrichrome.uptake.system	phenylacetate.degradation.I.aerobic	aggrv	5311490	66	7	910082	59	4401342	11.3087	0.949548	1	0.0224831	0
ECOCYCcplx:CPLX0.1981---ECOCYCpathway:PWY0.381---RBN---aggrv	ferrichrome.uptake.system	glycerol.degradation.I	aggrv	5311490	31	10	910079	21	4401380	5.31165	0.0296321	0.128658	1.52824	0.890564
ECOCYCcplx:CPLX0.1981---ECOCYCpathway:PWY0.862---RBN---aggrv	ferrichrome.uptake.system	cis.dodecenoyl.biosynthesis	aggrv	5311490	32	2	910087	30	4401371	5.48299	0.98139	1	0.00815841	0
ECOCYCpathway:PWY0.881---ECOCYCcplx:CPLX0.1981---RBN---aggrv	superpathway.of.fatty.acid.biosynthesis.I.E.coli	ferrichrome.uptake.system	aggrv	5311490	76	15	910074	61	4401340	13.0221	0.316972	0.816161	0.498979	0.0882241
ECOCYCcplx:CPLX0.1981---ECOCYCpathway:UBISYN.PWY---RBN---aggrv	ferrichrome.uptake.system	ubiquinone.8.biosynthesis.prokaryotic	aggrv	5311490	51	6	910083	45	4401356	8.73852	0.890397	1	0.0504163	0
GO:0000270---ECOCYCcplx:CPLX0.1981---RBN---aggrv	peptidoglycan.metabolic.process	ferrichrome.uptake.system	aggrv	5311490	332	53	910036	279	4401122	56.886	0.735412	1	0.133469	0
ECOCYCcplx:CPLX0.1981---GO:0000902---RBN---aggrv	ferrichrome.uptake.system	cell.morphogenesis	aggrv	5311490	57	12	910077	45	4401356	9.76658	0.263255	0.713624	0.579623	0.146531
GO:0000917---ECOCYCcplx:CPLX0.1981---RBN---aggrv	barrier.septum.formation	ferrichrome.uptake.system	aggrv	5311490	69	5	910084	64	4401337	11.8227	0.994964	1	0.00219266	0
GO:0006457---ECOCYCcplx:CPLX0.1981---RBN---aggrv	protein.folding	ferrichrome.uptake.system	aggrv	5311490	87	19	910070	68	4401333	14.9069	0.153265	0.482856	0.814558	0.316182
GO:0006522---ECOCYCcplx:CPLX0.1981---RBN---aggrv	alanine.metabolic.process	ferrichrome.uptake.system	aggrv	5311490	25	2	910087	23	4401378	4.28359	0.943818	1	0.0251118	0
GO:0006523---ECOCYCcplx:CPLX0.1981---RBN---aggrv	alanine.biosynthetic.process	ferrichrome.uptake.system	aggrv	5311490	25	2	910087	23	4401378	4.28359	0.943818	1	0.0251118	0
GO:0006631---ECOCYCcplx:CPLX0.1981---RBN---aggrv	fatty.acid.metabolic.process	ferrichrome.uptake.system	aggrv	5311490	180	25	910064	155	4401246	30.8418	0.897807	1	0.046817	0
GO:0006633---ECOCYCcplx:CPLX0.1981---RBN---aggrv	fatty.acid.biosynthetic.process	ferrichrome.uptake.system	aggrv	5311490	94	17	910072	77	4401324	16.1063	0.44533	1	0.351318	0
GO:0006643---ECOCYCcplx:CPLX0.1981---RBN---aggrv	membrane.lipid.metabolic.process	ferrichrome.uptake.system	aggrv	5311490	188	29	910060	159	4401242	32.2126	0.760583	1	0.118854	0
GO:0006644---ECOCYCcplx:CPLX0.1981---RBN---aggrv	phospholipid.metabolic.process	ferrichrome.uptake.system	aggrv	5311490	188	29	910060	159	4401242	32.2126	0.760583	1	0.118854	0
GO:0006650---ECOCYCcplx:CPLX0.1981---RBN---aggrv	glycerophospholipid.metabolic.process	ferrichrome.uptake.system	aggrv	5311490	136	21	910068	115	4401286	23.3027	0.733234	1	0.134757	0
GO:0006654---ECOCYCcplx:CPLX0.1981---RBN---aggrv	phosphatidic.acid.biosynthetic.process	ferrichrome.uptake.system	aggrv	5311490	131	21	910068	110	4401291	22.446	0.66656	1	0.176161	0
GO:0006720---ECOCYCcplx:CPLX0.1981---RBN---aggrv	isoprenoid.metabolic.process	ferrichrome.uptake.system	aggrv	5311490	59	4	910085	55	4401346	10.1093	0.99429	1	0.0024871	0
GO:0006721---ECOCYCcplx:CPLX0.1981---RBN---aggrv	terpenoid.metabolic.process	ferrichrome.uptake.system	aggrv	5311490	40	2	910087	38	4401363	6.85374	0.994964	1	0.00219268	0
GO:0006743---ECOCYCcplx:CPLX0.1981---RBN---aggrv	ubiquinone.metabolic.process	ferrichrome.uptake.system	aggrv	5311490	100	9	910080	91	4401310	17.1343	0.993047	1	0.00303014	0
GO:0006744---ECOCYCcplx:CPLX0.1981---RBN---aggrv	ubiquinone.biosynthetic.process	ferrichrome.uptake.system	aggrv	5311490	100	9	910080	91	4401310	17.1343	0.993047	1	0.00303014	0
GO:0006826---ECOCYCcplx:CPLX0.1981---RBN---aggrv	iron.ion.transport	ferrichrome.uptake.system	aggrv	5311490	154	24	910065	130	4401271	26.3869	0.726585	1	0.138713	0
GO:0006857---ECOCYCcplx:CPLX0.1981---RBN---aggrv	oligopeptide.transport	ferrichrome.uptake.system	aggrv	5311490	145	18	910071	127	4401274	24.8448	0.95213	1	0.0213035	0
ECOCYCcplx:CPLX0.1981---GO:0006886---RBN---aggrv	ferrichrome.uptake.system	intracellular.protein.transport	aggrv	5311490	91	14	910075	77	4401324	15.5923	0.712652	1	0.147123	0
GO:0007047---ECOCYCcplx:CPLX0.1981---RBN---aggrv	cell.wall.organization	ferrichrome.uptake.system	aggrv	5311490	373	58	910031	315	4401086	63.9111	0.809959	1	0.091537	0
GO:0007049---ECOCYCcplx:CPLX0.1981---RBN---aggrv	cell.cycle	ferrichrome.uptake.system	aggrv	5311490	241	29	910060	212	4401189	41.2938	0.988447	1	0.00504679	0
GO:0008104---ECOCYCcplx:CPLX0.1981---RBN---aggrv	protein.localization	ferrichrome.uptake.system	aggrv	5311490	458	62	910027	396	4401005	78.4753	0.984525	1	0.00677337	0
GO:0008299---ECOCYCcplx:CPLX0.1981---RBN---aggrv	isoprenoid.biosynthetic.process	ferrichrome.uptake.system	aggrv	5311490	59	4	910085	55	4401346	10.1093	0.99429	1	0.0024871	0
GO:0008360---ECOCYCcplx:CPLX0.1981---RBN---aggrv	regulation.of.cell.shape	ferrichrome.uptake.system	aggrv	5311490	203	40	910049	163	4401238	34.7827	0.188449	0.565721	0.724805	0.247398
GO:0008610---ECOCYCcplx:CPLX0.1981---RBN---aggrv	lipid.biosynthetic.process	ferrichrome.uptake.system	aggrv	5311490	713	108	909981	605	4400796	122.168	0.929376	1	0.0318086	0
GO:0008653---ECOCYCcplx:CPLX0.1981---RBN---aggrv	lipopolysaccharide.metabolic.process	ferrichrome.uptake.system	aggrv	5311490	469	68	910021	401	4401000	80.3601	0.944976	1	0.0245791	0
GO:0008654---ECOCYCcplx:CPLX0.1981---RBN---aggrv	phospholipid.biosynthetic.process	ferrichrome.uptake.system	aggrv	5311490	183	29	910060	154	4401247	31.3559	0.707185	1	0.150467	0
GO:0009103---ECOCYCcplx:CPLX0.1981---RBN---aggrv	lipopolysaccharide.biosynthetic.process	ferrichrome.uptake.system	aggrv	5311490	469	68	910021	401	4401000	80.3601	0.944976	1	0.0245791	0
GO:0009242---ECOCYCcplx:CPLX0.1981---RBN---aggrv	colanic.acid.biosynthetic.process	ferrichrome.uptake.system	aggrv	5311490	145	33	910056	112	4401289	24.8448	0.0495431	0.195932	1.30502	0.707895
GO:0009243---ECOCYCcplx:CPLX0.1981---RBN---aggrv	O.antigen.biosynthetic.process	ferrichrome.uptake.system	aggrv	5311490	57	11	910078	46	4401355	9.76658	0.384536	0.930633	0.415063	0.0312214
ECOCYCcplx:CPLX0.1981---GO:0009244---RBN---aggrv	ferrichrome.uptake.system	lipopolysaccharide.core.region.biosynthetic.process	aggrv	5311490	142	15	910074	127	4401274	24.3308	0.98947	1	0.00459741	0
GO:0009245---ECOCYCcplx:CPLX0.1981---RBN---aggrv	lipid.A.biosynthetic.process	ferrichrome.uptake.system	aggrv	5311490	93	8	910081	85	4401316	15.9349	0.993874	1	0.00266889	0
ECOCYCcplx:CPLX0.1981---GO:0009246---RBN---aggrv	ferrichrome.uptake.system	enterobacterial.common.antigen.biosynthetic.process	aggrv	5311490	73	17	910072	56	4401345	12.5081	0.110113	0.371616	0.958161	0.429905
GO:0009252---ECOCYCcplx:CPLX0.1981---RBN---aggrv	peptidoglycan.biosynthetic.process	ferrichrome.uptake.system	aggrv	5311490	307	52	910037	255	4401146	52.6024	0.559903	1	0.251887	0
GO:0009253---ECOCYCcplx:CPLX0.1981---RBN---aggrv	peptidoglycan.catabolic.process	ferrichrome.uptake.system	aggrv	5311490	39	5	910084	34	4401367	6.68239	0.821761	1	0.0852545	0
GO:0009273---ECOCYCcplx:CPLX0.1981---RBN---aggrv	peptidoglycan.based.cell.wall.biogenesis	ferrichrome.uptake.system	aggrv	5311490	307	52	910037	255	4401146	52.6024	0.559903	1	0.251887	0
GO:0009306---ECOCYCcplx:CPLX0.1981---RBN---aggrv	protein.secretion	ferrichrome.uptake.system	aggrv	5311490	245	33	910056	212	4401189	41.9791	0.949605	1	0.0224568	0
ECOCYCcplx:CPLX0.1981---GO:0009653---RBN---aggrv	ferrichrome.uptake.system	anatomical.structure.morphogenesis	aggrv	5311490	57	12	910077	45	4401356	9.76658	0.263255	0.713624	0.579623	0.146531
GO:0010382---ECOCYCcplx:CPLX0.1981---RBN---aggrv	cell.wall.metabolic.process	ferrichrome.uptake.system	aggrv	5311490	64	10	910079	54	4401347	10.966	0.676252	1	0.169892	0
GO:0015031---ECOCYCcplx:CPLX0.1981---RBN---aggrv	protein.transport	ferrichrome.uptake.system	aggrv	5311490	453	62	910027	391	4401010	77.6186	0.980135	1	0.00871405	0
ECOCYCcplx:CPLX0.1981---GO:0015628---RBN---aggrv	ferrichrome.uptake.system	protein.secretion.by.the.type.II.secretion.system	aggrv	5311490	124	13	910076	111	4401290	21.2466	0.985965	1	0.00613859	0
ECOCYCcplx:CPLX0.1981---GO:0015794---RBN---aggrv	ferrichrome.uptake.system	glycerol.3.phosphate.transport	aggrv	5311490	25	5	910084	20	4401381	4.28359	0.431255	1	0.365266	0
GO:0015833---ECOCYCcplx:CPLX0.1981---RBN---aggrv	peptide.transport	ferrichrome.uptake.system	aggrv	5311490	150	19	910070	131	4401270	25.7015	0.94534	1	0.024412	0
ECOCYCcplx:CPLX0.1981---GO:0015834---RBN---aggrv	ferrichrome.uptake.system	peptidoglycan.peptide.transport	aggrv	5311490	28	8	910081	20	4401381	4.79762	0.0928237	0.323393	1.03234	0.490269
ECOCYCcplx:CPLX0.1981---GO:0016042---RBN---aggrv	ferrichrome.uptake.system	lipid.catabolic.process	aggrv	5311490	52	7	910082	45	4401356	8.90986	0.810241	1	0.0913856	0
ECOCYCcplx:CPLX0.1981---GO:0016044---RBN---aggrv	ferrichrome.uptake.system	membrane.organization	aggrv	5311490	27	3	910086	24	4401377	4.62627	0.864992	1	0.0629881	0
GO:0016114---ECOCYCcplx:CPLX0.1981---RBN---aggrv	terpenoid.biosynthetic.process	ferrichrome.uptake.system	aggrv	5311490	40	2	910087	38	4401363	6.85374	0.994964	1	0.00219268	0
GO:0016998---ECOCYCcplx:CPLX0.1981---RBN---aggrv	cell.wall.catabolic.process	ferrichrome.uptake.system	aggrv	5311490	46	5	910084	41	4401360	7.8818	0.914299	1	0.0389119	0
ECOCYCcplx:CPLX0.1981---GO:0019395---RBN---aggrv	ferrichrome.uptake.system	fatty.acid.oxidation	aggrv	5311490	65	6	910083	59	4401342	11.1373	0.976011	1	0.0105451	0
ECOCYCcplx:CPLX0.1981---GO:0030258---RBN---aggrv	ferrichrome.uptake.system	lipid.modification	aggrv	5311490	77	7	910082	70	4401331	13.1934	0.984826	1	0.00664063	0
GO:0031504---ECOCYCcplx:CPLX0.1981---RBN---aggrv	peptidoglycan.based.cell.wall.organization	ferrichrome.uptake.system	aggrv	5311490	307	52	910037	255	4401146	52.6024	0.559903	1	0.251887	0
GO:0032506---ECOCYCcplx:CPLX0.1981---RBN---aggrv	cytokinetic.process	ferrichrome.uptake.system	aggrv	5311490	69	5	910084	64	4401337	11.8227	0.994964	1	0.00219266	0
ECOCYCcplx:CPLX0.1981---GO:0032989---RBN---aggrv	ferrichrome.uptake.system	cellular.structure.morphogenesis	aggrv	5311490	57	12	910077	45	4401356	9.76658	0.263255	0.713624	0.579623	0.146531
ECOCYCcplx:CPLX0.1981---GO:0034440---RBN---aggrv	ferrichrome.uptake.system	lipid.oxidation	aggrv	5311490	65	6	910083	59	4401342	11.1373	0.976011	1	0.0105451	0
ECOCYCcplx:CPLX0.1981---GO:0034613---RBN---aggrv	ferrichrome.uptake.system	cellular.protein.localization	aggrv	5311490	96	14	910075	82	4401319	16.449	0.784631	1	0.105335	0
GO:0042546---ECOCYCcplx:CPLX0.1981---RBN---aggrv	cell.wall.biogenesis	ferrichrome.uptake.system	aggrv	5311490	307	52	910037	255	4401146	52.6024	0.559903	1	0.251887	0
GO:0042938---ECOCYCcplx:CPLX0.1981---RBN---aggrv	dipeptide.transport	ferrichrome.uptake.system	aggrv	5311490	60	13	910076	47	4401354	10.2806	0.218708	0.624267	0.660136	0.20463
ECOCYCcplx:CPLX0.1981---GO:0042939---RBN---aggrv	ferrichrome.uptake.system	tripeptide.transport	aggrv	5311490	39	8	910081	31	4401370	6.68239	0.348991	0.873476	0.457186	0.0587488
ECOCYCcplx:CPLX0.1981---GO:0043163---RBN---aggrv	ferrichrome.uptake.system	cell.envelope.organization	aggrv	5311490	32	5	910084	27	4401374	5.48299	0.661825	1	0.179257	0
GO:0043687---ECOCYCcplx:CPLX0.1981---RBN---aggrv	post.translational.protein.modification	ferrichrome.uptake.system	aggrv	5311490	64	13	910076	51	4401350	10.966	0.296156	0.775744	0.528479	0.110282
GO:0045184---ECOCYCcplx:CPLX0.1981---RBN---aggrv	establishment.of.protein.localization	ferrichrome.uptake.system	aggrv	5311490	453	62	910027	391	4401010	77.6186	0.980135	1	0.00871405	0
GO:0045229---ECOCYCcplx:CPLX0.1981---RBN---aggrv	external.encapsulating.structure.organization	ferrichrome.uptake.system	aggrv	5311490	409	62	910027	347	4401054	70.0795	0.870828	1	0.0600674	0
GO:0046377---ECOCYCcplx:CPLX0.1981---RBN---aggrv	colanic.acid.metabolic.process	ferrichrome.uptake.system	aggrv	5311490	145	33	910056	112	4401289	24.8448	0.0495431	0.195932	1.30502	0.707895
ECOCYCcplx:CPLX0.1981---GO:0046378---RBN---aggrv	ferrichrome.uptake.system	enterobacterial.common.antigen.metabolic.process	aggrv	5311490	73	17	910072	56	4401345	12.5081	0.110113	0.371616	0.958161	0.429905
ECOCYCcplx:CPLX0.1981---GO:0046401---RBN---aggrv	ferrichrome.uptake.system	lipopolysaccharide.core.region.metabolic.process	aggrv	5311490	142	15	910074	127	4401274	24.3308	0.98947	1	0.00459741	0
GO:0046402---ECOCYCcplx:CPLX0.1981---RBN---aggrv	O.antigen.metabolic.process	ferrichrome.uptake.system	aggrv	5311490	57	11	910078	46	4401355	9.76658	0.384536	0.930633	0.415063	0.0312214
GO:0046467---ECOCYCcplx:CPLX0.1981---RBN---aggrv	membrane.lipid.biosynthetic.process	ferrichrome.uptake.system	aggrv	5311490	183	29	910060	154	4401247	31.3559	0.707185	1	0.150467	0
GO:0046473---ECOCYCcplx:CPLX0.1981---RBN---aggrv	phosphatidic.acid.metabolic.process	ferrichrome.uptake.system	aggrv	5311490	131	21	910068	110	4401291	22.446	0.66656	1	0.176161	0
GO:0046474---ECOCYCcplx:CPLX0.1981---RBN---aggrv	glycerophospholipid.biosynthetic.process	ferrichrome.uptake.system	aggrv	5311490	131	21	910068	110	4401291	22.446	0.66656	1	0.176161	0
GO:0046493---ECOCYCcplx:CPLX0.1981---RBN---aggrv	lipid.A.metabolic.process	ferrichrome.uptake.system	aggrv	5311490	93	8	910081	85	4401316	15.9349	0.993874	1	0.00266889	0
ECOCYCcplx:CPLX0.1981---GO:0046907---RBN---aggrv	ferrichrome.uptake.system	intracellular.transport	aggrv	5311490	91	14	910075	77	4401324	15.5923	0.712652	1	0.147123	0
GO:0051301---ECOCYCcplx:CPLX0.1981---RBN---aggrv	cell.division	ferrichrome.uptake.system	aggrv	5311490	315	39	910050	276	4401125	53.9732	0.991744	1	0.00360027	0
GO:0051649---ECOCYCcplx:CPLX0.1981---RBN---aggrv	establishment.of.localization.in.cell	ferrichrome.uptake.system	aggrv	5311490	260	34	910055	226	4401175	44.5493	0.96903	1	0.0136626	0
GO:0055085---ECOCYCcplx:CPLX0.1981---RBN---aggrv	transmembrane.transport	ferrichrome.uptake.system	aggrv	5311490	115	20	910069	95	4401306	19.7045	0.509295	1	0.293031	0
ECOCYCcplx:CPLX0.1981---GO:0065002---RBN---aggrv	ferrichrome.uptake.system	intracellular.protein.transmembrane.transport	aggrv	5311490	72	11	910078	61	4401340	12.3367	0.708995	1	0.149357	0
MYGROUPINGS:CELL.ADHESION---ECOCYCcplx:CPLX0.1981---RBN---aggrv	CELL.ADHESION	ferrichrome.uptake.system	aggrv	5311490	56	17	910072	39	4401362	9.59523	0.010577	0.0547137	1.97564	1.2619
MYGROUPINGS:CELL.DIVISION---ECOCYCcplx:CPLX0.1981---RBN---aggrv	CELL.DIVISION	ferrichrome.uptake.system	aggrv	5311490	315	47	910042	268	4401133	53.9732	0.869131	1	0.0609147	0
MYGROUPINGS:CELL.ENVELOPE.INTEGRITY---ECOCYCcplx:CPLX0.1981---RBN---aggrv	CELL.ENVELOPE.INTEGRITY	ferrichrome.uptake.system	aggrv	5311490	124	21	910068	103	4401298	21.2466	0.560502	1	0.251423	0
MYGROUPINGS:CELL.SHAPE---ECOCYCcplx:CPLX0.1981---RBN---aggrv	CELL.SHAPE	ferrichrome.uptake.system	aggrv	5311490	153	16	910073	137	4401264	26.2155	0.992389	1	0.00331787	0
MYGROUPINGS:CELL.WALL.BIOGENESIS---ECOCYCcplx:CPLX0.1981---RBN---aggrv	CELL.WALL.BIOGENESIS	ferrichrome.uptake.system	aggrv	5311490	574	94	909995	480	4400921	98.3511	0.701481	1	0.153984	0
MYGROUPINGS:CELL.WALL.EARLY---ECOCYCcplx:CPLX0.1981---RBN---aggrv	CELL.WALL.EARLY	ferrichrome.uptake.system	aggrv	5311490	149	18	910071	131	4401270	25.5302	0.964462	1	0.0157147	0
MYGROUPINGS:CELL.WALL.LATE---ECOCYCcplx:CPLX0.1981---RBN---aggrv	CELL.WALL.LATE	ferrichrome.uptake.system	aggrv	5311490	155	25	910064	130	4401271	26.5582	0.66255	1	0.178781	0
MYGROUPINGS:CHAPERONES---ECOCYCcplx:CPLX0.1981---RBN---aggrv	CHAPERONES	ferrichrome.uptake.system	aggrv	5311490	100	20	910069	80	4401321	17.1343	0.259366	0.707718	0.586088	0.15014
MYGROUPINGS:CHEMOTAXIS---ECOCYCcplx:CPLX0.1981---RBN---aggrv	CHEMOTAXIS	ferrichrome.uptake.system	aggrv	5311490	60	10	910079	50	4401351	10.2806	0.591486	1	0.228055	0
MYGROUPINGS:CHORISMATE.DEGRADATION---ECOCYCcplx:CPLX0.1981---RBN---aggrv	CHORISMATE.DEGRADATION	ferrichrome.uptake.system	aggrv	5311490	139	15	910074	124	4401277	23.8167	0.986198	1	0.00603571	0
MYGROUPINGS:CHROMOSOME.SEGREGATION---ECOCYCcplx:CPLX0.1981---RBN---aggrv	CHROMOSOME.SEGREGATION	ferrichrome.uptake.system	aggrv	5311490	55	10	910079	45	4401356	9.42389	0.473336	1	0.32483	0
ECOCYCcplx:CPLX0.1981---MYGROUPINGS:CRYPTIC.SECRETORY.PATHWAY---RBN---aggrv	ferrichrome.uptake.system	CRYPTIC.SECRETORY.PATHWAY	aggrv	5311490	82	11	910078	71	4401330	14.0502	0.851984	1	0.0695685	0
MYGROUPINGS:ENTEROBACTIN.AND.METAL.ION.TRANSPORT---ECOCYCcplx:CPLX0.1981---RBN---aggrv	ENTEROBACTIN.AND.METAL.ION.TRANSPORT	ferrichrome.uptake.system	aggrv	5311490	196	35	910054	161	4401240	33.5833	0.423145	0.996652	0.37351	0.00145665
MYGROUPINGS:ENTEROBACTIN.BIOSYNTHESIS---ECOCYCcplx:CPLX0.1981---RBN---aggrv	ENTEROBACTIN.BIOSYNTHESIS	ferrichrome.uptake.system	aggrv	5311490	43	5	910084	38	4401363	7.36777	0.881555	1	0.0547508	0
MYGROUPINGS:FAD---ECOCYCcplx:CPLX0.1981---RBN---aggrv	FAD	ferrichrome.uptake.system	aggrv	5311490	154	23	910066	131	4401270	26.3869	0.795054	1	0.0996035	0
MYGROUPINGS:FAS---ECOCYCcplx:CPLX0.1981---RBN---aggrv	FAS	ferrichrome.uptake.system	aggrv	5311490	177	25	910064	152	4401249	30.3278	0.879363	1	0.0558317	0
ECOCYCcplx:CPLX0.1981---MYGROUPINGS:FERRIC.CITRATE.TRANSPORT---RBN---aggrv	ferrichrome.uptake.system	FERRIC.CITRATE.TRANSPORT	aggrv	5311490	48	11	910078	37	4401364	8.22449	0.188623	0.565721	0.724405	0.247398
ECOCYCcplx:CPLX0.1981---MYGROUPINGS:FERRICHROME.TRANSPORT---RBN---aggrv	ferrichrome.uptake.system	FERRICHROME.TRANSPORT	aggrv	5311490	24	4	910085	20	4401381	4.11224	0.608147	1	0.215992	0
ECOCYCcplx:CPLX0.1981---MYGROUPINGS:IRON.ENTEROBACTIN.TRANSPORT---RBN---aggrv	ferrichrome.uptake.system	IRON.ENTEROBACTIN.TRANSPORT	aggrv	5311490	60	13	910076	47	4401354	10.2806	0.218708	0.624267	0.660136	0.20463
MYGROUPINGS:ISOPRENOIDS.BIOSYNTHESIS---ECOCYCcplx:CPLX0.1981---RBN---aggrv	ISOPRENOIDS.BIOSYNTHESIS	ferrichrome.uptake.system	aggrv	5311490	59	6	910083	53	4401348	10.1093	0.952666	1	0.0210594	0
MYGROUPINGS:LIPID.A---ECOCYCcplx:CPLX0.1981---RBN---aggrv	LIPID.A	ferrichrome.uptake.system	aggrv	5311490	276	46	910043	230	4401171	47.2908	0.606344	1	0.217281	0
MYGROUPINGS:LOCOMOTION---ECOCYCcplx:CPLX0.1981---RBN---aggrv	LOCOMOTION	ferrichrome.uptake.system	aggrv	5311490	158	40	910049	118	4401283	27.0723	0.00599229	0.0341444	2.22241	1.46668
MYGROUPINGS:LOCOMOTION.CHEMOTAXIS.AND.CELL.ADHESION---ECOCYCcplx:CPLX0.1981---RBN---aggrv	LOCOMOTION.CHEMOTAXIS.AND.CELL.ADHESION	ferrichrome.uptake.system	aggrv	5311490	175	45	910044	130	4401271	29.9851	0.00273163	0.0175	2.56358	1.75696
ECOCYCcplx:CPLX0.1981---MYGROUPINGS:LOL.PROTEIN.SECRETION.PATHWAY---RBN---aggrv	ferrichrome.uptake.system	LOL.PROTEIN.SECRETION.PATHWAY	aggrv	5311490	31	4	910085	27	4401374	5.31165	0.80236	1	0.0956305	0
MYGROUPINGS:LPS---ECOCYCcplx:CPLX0.1981---RBN---aggrv	LPS	ferrichrome.uptake.system	aggrv	5311490	483	87	910002	396	4401005	82.7589	0.321959	0.823872	0.4922	0.08414
MYGROUPINGS:LPS.AND.ECA---ECOCYCcplx:CPLX0.1981---RBN---aggrv	LPS.AND.ECA	ferrichrome.uptake.system	aggrv	5311490	564	109	909980	455	4400946	96.6377	0.0938915	0.326816	1.02737	0.485697
ECOCYCcplx:CPLX0.1981---MYGROUPINGS:LPT.PATHWAY---RBN---aggrv	ferrichrome.uptake.system	LPT.PATHWAY	aggrv	5311490	41	9	910080	32	4401369	7.02508	0.261232	0.710705	0.582974	0.148311
MYGROUPINGS:M.ANTIGEN---ECOCYCcplx:CPLX0.1981---RBN---aggrv	M.ANTIGEN	ferrichrome.uptake.system	aggrv	5311490	192	48	910041	144	4401257	32.8979	0.00369494	0.0224498	2.43239	1.64879
MYGROUPINGS:M.ANTIGEN.CORE---ECOCYCcplx:CPLX0.1981---RBN---aggrv	M.ANTIGEN.CORE	ferrichrome.uptake.system	aggrv	5311490	148	38	910051	110	4401291	25.3588	0.00567235	0.0325884	2.24624	1.48694
MYGROUPINGS:METAL.ION.TRANSPORT---ECOCYCcplx:CPLX0.1981---RBN---aggrv	METAL.ION.TRANSPORT	ferrichrome.uptake.system	aggrv	5311490	59	9	910080	50	4401351	10.1093	0.701411	1	0.154027	0
MYGROUPINGS:OANTIGEN---ECOCYCcplx:CPLX0.1981---RBN---aggrv	OANTIGEN	ferrichrome.uptake.system	aggrv	5311490	39	6	910083	33	4401368	6.68239	0.679097	1	0.168068	0
MYGROUPINGS:OLIGOPEPTIDE.TRANSPORT---ECOCYCcplx:CPLX0.1981---RBN---aggrv	OLIGOPEPTIDE.TRANSPORT	ferrichrome.uptake.system	aggrv	5311490	76	17	910072	59	4401342	13.0221	0.145289	0.463935	0.837769	0.333543
MYGROUPINGS:PANTOTHENATE.AND.COA.BIOSYNTHESIS---ECOCYCcplx:CPLX0.1981---RBN---aggrv	PANTOTHENATE.AND.COA.BIOSYNTHESIS	ferrichrome.uptake.system	aggrv	5311490	30	6	910083	24	4401377	5.1403	0.410561	0.976024	0.386622	0.0105397
MYGROUPINGS:PEPTIDOGLYCAN.RECYCLING---ECOCYCcplx:CPLX0.1981---RBN---aggrv	PEPTIDOGLYCAN.RECYCLING	ferrichrome.uptake.system	aggrv	5311490	83	12	910077	71	4401330	14.2215	0.782527	1	0.106501	0
MYGROUPINGS:PHOSPHOLIPIDS---ECOCYCcplx:CPLX0.1981---RBN---aggrv	PHOSPHOLIPIDS	ferrichrome.uptake.system	aggrv	5311490	218	44	910045	174	4401227	37.3529	0.135338	0.438567	0.868579	0.357964
ECOCYCcplx:CPLX0.1981---MYGROUPINGS:PROTEASE---RBN---aggrv	ferrichrome.uptake.system	PROTEASE	aggrv	5311490	26	4	910085	22	4401379	4.45493	0.673568	1	0.171619	0
MYGROUPINGS:PROTEIN.SECRETION---ECOCYCcplx:CPLX0.1981---RBN---aggrv	PROTEIN.SECRETION	ferrichrome.uptake.system	aggrv	5311490	246	29	910060	217	4401184	42.1505	0.991942	1	0.00351371	0
MYGROUPINGS:RESPONSE.TO.ANTIBIOTIC---ECOCYCcplx:CPLX0.1981---RBN---aggrv	RESPONSE.TO.ANTIBIOTIC	ferrichrome.uptake.system	aggrv	5311490	269	43	910046	226	4401175	46.0914	0.715385	1	0.14546	0
MYGROUPINGS:SEC.PROTEIN.SECRETION.PATHWAY---ECOCYCcplx:CPLX0.1981---RBN---aggrv	SEC.PROTEIN.SECRETION.PATHWAY	ferrichrome.uptake.system	aggrv	5311490	131	18	910071	113	4401288	22.446	0.87634	1	0.0573275	0
ECOCYCcplx:CPLX0.1981---MYGROUPINGS:TAT.PROTEIN.SECRETION.PATHWAY---RBN---aggrv	ferrichrome.uptake.system	TAT.PROTEIN.SECRETION.PATHWAY	aggrv	5311490	25	5	910084	20	4401381	4.28359	0.431255	1	0.365266	0
ECOCYCcplx:CPLX0.1981---MYGROUPINGS:TETRAHYDROFOLATE.BIOSYNTHESIS---RBN---aggrv	ferrichrome.uptake.system	TETRAHYDROFOLATE.BIOSYNTHESIS	aggrv	5311490	40	4	910085	36	4401365	6.85374	0.9294	1	0.0317971	0
ECOCYCcplx:CPLX0.1981---MYGROUPINGS:UBIQUINONE.8.BIOSYNTHESIS---RBN---aggrv	ferrichrome.uptake.system	UBIQUINONE.8.BIOSYNTHESIS	aggrv	5311490	56	6	910083	50	4401351	9.59523	0.934518	1	0.0294125	0
MYGROUPINGS:UNDPLARA4N---ECOCYCcplx:CPLX0.1981---RBN---aggrv	UNDPLARA4N	ferrichrome.uptake.system	aggrv	5311490	79	13	910076	66	4401335	13.5361	0.609825	1	0.214795	0
MYGROUPINGS:UNDPLARA4N.CORE---ECOCYCcplx:CPLX0.1981---RBN---aggrv	UNDPLARA4N.CORE	ferrichrome.uptake.system	aggrv	5311490	79	13	910076	66	4401335	13.5361	0.609825	1	0.214795	0
MYGROUPINGS:VITAMIN.B12.TRANSPORT---ECOCYCcplx:CPLX0.1981---RBN---aggrv	VITAMIN.B12.TRANSPORT	ferrichrome.uptake.system	aggrv	5311490	32	6	910083	26	4401375	5.48299	0.475848	1	0.322532	0
ECOCYCcplx:CPLX0.1981---TCDBcplx:3.A.5.1.1---RBN---aggrv	ferrichrome.uptake.system	General.secretory.pathway.Sec.SRP.complex	aggrv	5311490	61	6	910083	55	4401346	10.452	0.962098	1	0.0167806	0
ECOCYCcplx:CPLX0.2001---ECOCYCcplx:CPLX0.2001---RBN---aggrv	ferric.dicitrate.uptake.system	ferric.dicitrate.uptake.system	aggrv	5311490	17	5	910084	12	4401389	2.91284	0.152442	0.480561	0.816896	0.318252
ECOCYCcplx:CPLX0.2001---ECOCYCcplx:CPLX0.2201.TCDBcplx:2.C.1.2.1---RBN---aggrv	ferric.dicitrate.uptake.system	The.Tol.Pal.Cell.Envelope.Complex.The.TolA.energy.transducing.system	aggrv	5311490	40	4	910085	36	4401365	6.85374	0.9294	1	0.0317971	0
ECOCYCcplx:CPLX0.2001---ECOCYCcplx:CPLX0.2202---RBN---aggrv	ferric.dicitrate.uptake.system	Colicin.S4.Transport.System	aggrv	5311490	47	4	910085	43	4401358	8.05314	0.970809	1	0.0128662	0
ECOCYCcplx:CPLX0.2221---ECOCYCcplx:CPLX0.2001---RBN---aggrv	The.Colicin.A.Import.System	ferric.dicitrate.uptake.system	aggrv	5311490	55	8	910081	47	4401354	9.42389	0.747534	1	0.126369	0
ECOCYCcplx:CPLX0.2001---ECOCYCcplx:CPLX0.3382---RBN---aggrv	ferric.dicitrate.uptake.system	GspC.O.secreton.complex	aggrv	5311490	91	11	910078	80	4401321	15.5923	0.927191	1	0.0328307	0
ECOCYCcplx:CPLX0.2001---ECOCYCcplx:CPLX0.3933---RBN---aggrv	ferric.dicitrate.uptake.system	Outer.Membrane.Protein.Assembly.Complex	aggrv	5311490	38	7	910082	31	4401370	6.51105	0.48269	1	0.316332	0
ECOCYCcplx:CPLX0.2001---ECOCYCcplx:CPLX0.3970---RBN---aggrv	ferric.dicitrate.uptake.system	murein.tripeptide.ABC.transporter	aggrv	5311490	35	11	910078	24	4401377	5.99702	0.0279816	0.123134	1.55313	0.909624
ECOCYCcplx:CPLX0.2001---ECOCYCcplx:CPLX0.7452---RBN---aggrv	ferric.dicitrate.uptake.system	Flagellum	aggrv	5311490	36	12	910077	24	4401377	6.16836	0.0137821	0.0684854	1.86068	1.1644
ECOCYCcplx:CPLX0.2001---ECOCYCcplx:SEC.SECRETION.CPLX---RBN---aggrv	ferric.dicitrate.uptake.system	Sec.Protein.Secretion.Complex	aggrv	5311490	67	7	910082	60	4401341	11.48	0.954536	1	0.0202078	0
ECOCYCpathway:ALL.CHORISMATE.PWY---ECOCYCcplx:CPLX0.2001---RBN---aggrv	superpathway.of.chorismate	ferric.dicitrate.uptake.system	aggrv	5311490	152	18	910071	134	4401267	26.0442	0.971783	1	0.0124309	0
ECOCYCpathway:ANARESP1.PWY---ECOCYCcplx:CPLX0.2001---RBN---aggrv	respiration.anaerobic	ferric.dicitrate.uptake.system	aggrv	5311490	36	14	910075	22	4401379	6.16836	0.00161159	0.0111912	2.79275	1.95112
ECOCYCcplx:CPLX0.2001---ECOCYCpathway:ECASYN.PWY---RBN---aggrv	ferric.dicitrate.uptake.system	enterobacterial.common.antigen.biosynthesis	aggrv	5311490	69	14	910075	55	4401346	11.8227	0.287557	0.75828	0.541276	0.12017
ECOCYCpathway:ENTBACSYN.PWY---ECOCYCcplx:CPLX0.2001---RBN---aggrv	enterobactin.biosynthesis	ferric.dicitrate.uptake.system	aggrv	5311490	39	6	910083	33	4401368	6.68239	0.679097	1	0.168068	0
ECOCYCpathway:FAO.PWY---ECOCYCcplx:CPLX0.2001---RBN---aggrv	fatty.acid.beta.oxidation.I	ferric.dicitrate.uptake.system	aggrv	5311490	71	13	910076	58	4401343	12.1654	0.444472	1	0.352156	0
ECOCYCcplx:CPLX0.2001---ECOCYCpathway:FASYN.ELONG.PWY---RBN---aggrv	ferric.dicitrate.uptake.system	fatty.acid.elongation.saturated	aggrv	5311490	46	4	910085	42	4401359	7.8818	0.966765	1	0.0146792	0
ECOCYCpathway:FERMENTATION.PWY---ECOCYCcplx:CPLX0.2001---RBN---aggrv	mixed.acid.fermentation	ferric.dicitrate.uptake.system	aggrv	5311490	46	19	910070	27	4401374	7.8818	9.89406e-05	0.000974444	4.00463	3.01124
ECOCYCcplx:CPLX0.2001---ECOCYCpathway:FOLSYN.PWY---RBN---aggrv	ferric.dicitrate.uptake.system	tetrahydrofolate.biosynthesis	aggrv	5311490	53	4	910085	49	4401352	9.0812	0.986883	1	0.00573447	0
ECOCYCcplx:CPLX0.2001---ECOCYCpathway:GALACTMETAB.PWY---RBN---aggrv	ferric.dicitrate.uptake.system	galactose.degradation.I.Leloir.pathway	aggrv	5311490	39	11	910078	28	4401373	6.68239	0.058693	0.225468	1.23141	0.646914
ECOCYCcplx:CPLX0.2001---ECOCYCpathway:KDO.NAGLIPASYN.PWY---RBN---aggrv	ferric.dicitrate.uptake.system	superpathway.of.KDO.2.lipid.A.biosynthesis	aggrv	5311490	109	12	910077	97	4401304	18.6764	0.971696	1	0.0124695	0
ECOCYCcplx:CPLX0.2001---ECOCYCpathway:LIPA.CORESYN.PWY---RBN---aggrv	ferric.dicitrate.uptake.system	Lipid.A.core.biosynthesis	aggrv	5311490	73	14	910075	59	4401342	12.5081	0.367432	0.904253	0.434823	0.0437101
ECOCYCcplx:CPLX0.2001---ECOCYCpathway:LPSSYN.PWY---RBN---aggrv	ferric.dicitrate.uptake.system	superpathway.of.lipopolysaccharide.biosynthesis	aggrv	5311490	176	26	910063	150	4401251	30.1564	0.823558	1	0.0843057	0
ECOCYCcplx:CPLX0.2001---ECOCYCpathway:NAGLIPASYN.PWY---RBN---aggrv	ferric.dicitrate.uptake.system	lipid.A.precursor.biosynthesis	aggrv	5311490	47	4	910085	43	4401358	8.05314	0.970809	1	0.0128662	0
ECOCYCpathway:NONMEVIPP.PWY---ECOCYCcplx:CPLX0.2001---RBN---aggrv	methylerythritol.phosphate.pathway	ferric.dicitrate.uptake.system	aggrv	5311490	56	3	910086	53	4401348	9.59523	0.997894	1	0.000915457	0
ECOCYCcplx:CPLX0.2001---ECOCYCpathway:OANTIGEN.PWY---RBN---aggrv	ferric.dicitrate.uptake.system	O.antigen.biosynthesis.E.coli	aggrv	5311490	48	15	910074	33	4401368	8.22449	0.0119695	0.0608009	1.92192	1.21609
ECOCYCpathway:PANTOSYN.PWY---ECOCYCcplx:CPLX0.2001---RBN---aggrv	pantothenate.and.coenzyme.A.biosynthesis.I	ferric.dicitrate.uptake.system	aggrv	5311490	44	5	910084	39	4401362	7.53911	0.893503	1	0.0489042	0
ECOCYCpathway:PEPTIDOGLYCANSYN.PWY---ECOCYCcplx:CPLX0.2001---RBN---aggrv	peptidoglycan.biosynthesis.III	ferric.dicitrate.uptake.system	aggrv	5311490	86	7	910082	79	4401322	14.7355	0.994758	1	0.00228272	0
ECOCYCpathway:PHOSLIPSYN.PWY---ECOCYCcplx:CPLX0.2001---RBN---aggrv	phospholipid.biosynthesis.I	ferric.dicitrate.uptake.system	aggrv	5311490	53	9	910080	44	4401357	9.0812	0.568454	1	0.245305	0
ECOCYCcplx:CPLX0.2001---ECOCYCpathway:PWY.1269---RBN---aggrv	ferric.dicitrate.uptake.system	CMP.KDO.biosynthesis.I	aggrv	5311490	39	3	910086	36	4401365	6.68239	0.97329	1	0.0117579	0
ECOCYCpathway:PWY.5668---ECOCYCcplx:CPLX0.2001---RBN---aggrv	cardiolipin.biosynthesis.I	ferric.dicitrate.uptake.system	aggrv	5311490	37	6	910083	31	4401370	6.33971	0.626429	1	0.203128	0
ECOCYCcplx:CPLX0.2001---ECOCYCpathway:PWY.6071---RBN---aggrv	ferric.dicitrate.uptake.system	superpathway.of.phenylethylamine.degradation	aggrv	5311490	82	13	910076	69	4401332	14.0502	0.665619	1	0.176774	0
ECOCYCcplx:CPLX0.2001---ECOCYCpathway:PWY.6284---RBN---aggrv	ferric.dicitrate.uptake.system	superpathway.of.unsaturated.fatty.acids.biosynthesis.E.coli	aggrv	5311490	46	4	910085	42	4401359	7.8818	0.966765	1	0.0146792	0
ECOCYCcplx:CPLX0.2001---ECOCYCpathway:PWY0.321---RBN---aggrv	ferric.dicitrate.uptake.system	phenylacetate.degradation.I.aerobic	aggrv	5311490	82	13	910076	69	4401332	14.0502	0.665619	1	0.176774	0
ECOCYCcplx:CPLX0.2001---ECOCYCpathway:PWY0.862---RBN---aggrv	ferric.dicitrate.uptake.system	cis.dodecenoyl.biosynthesis	aggrv	5311490	39	2	910087	37	4401364	6.68239	0.994058	1	0.00258823	0
ECOCYCpathway:PWY0.881---ECOCYCcplx:CPLX0.2001---RBN---aggrv	superpathway.of.fatty.acid.biosynthesis.I.E.coli	ferric.dicitrate.uptake.system	aggrv	5311490	89	17	910072	72	4401329	15.2496	0.352527	0.879593	0.452808	0.0557181
ECOCYCcplx:CPLX0.2001---ECOCYCpathway:UBISYN.PWY---RBN---aggrv	ferric.dicitrate.uptake.system	ubiquinone.8.biosynthesis.prokaryotic	aggrv	5311490	60	8	910081	52	4401349	10.2806	0.829059	1	0.0814145	0
GO:0000270---ECOCYCcplx:CPLX0.2001---RBN---aggrv	peptidoglycan.metabolic.process	ferric.dicitrate.uptake.system	aggrv	5311490	407	63	910026	344	4401057	69.7368	0.829169	1	0.0813571	0
ECOCYCcplx:CPLX0.2001---GO:0000902---RBN---aggrv	ferric.dicitrate.uptake.system	cell.morphogenesis	aggrv	5311490	67	17	910072	50	4401351	11.48	0.0569221	0.219444	1.24472	0.658676
GO:0000917---ECOCYCcplx:CPLX0.2001---RBN---aggrv	barrier.septum.formation	ferric.dicitrate.uptake.system	aggrv	5311490	88	10	910079	78	4401323	15.0782	0.949173	1	0.0226546	0
GO:0006457---ECOCYCcplx:CPLX0.2001---RBN---aggrv	protein.folding	ferric.dicitrate.uptake.system	aggrv	5311490	107	21	910068	86	4401315	18.3337	0.282649	0.748952	0.548752	0.125546
GO:0006522---ECOCYCcplx:CPLX0.2001---RBN---aggrv	alanine.metabolic.process	ferric.dicitrate.uptake.system	aggrv	5311490	37	6	910083	31	4401370	6.33971	0.626429	1	0.203128	0
GO:0006523---ECOCYCcplx:CPLX0.2001---RBN---aggrv	alanine.biosynthetic.process	ferric.dicitrate.uptake.system	aggrv	5311490	37	6	910083	31	4401370	6.33971	0.626429	1	0.203128	0
GO:0006633---ECOCYCcplx:CPLX0.2001---RBN---aggrv	fatty.acid.biosynthetic.process	ferric.dicitrate.uptake.system	aggrv	5311490	112	21	910068	91	4401310	19.1905	0.362161	0.894672	0.441098	0.0483363
GO:0006643---ECOCYCcplx:CPLX0.2001---RBN---aggrv	membrane.lipid.metabolic.process	ferric.dicitrate.uptake.system	aggrv	5311490	232	45	910044	187	4401214	39.7517	0.202275	0.593524	0.694057	0.226562
GO:0006644---ECOCYCcplx:CPLX0.2001---RBN---aggrv	phospholipid.metabolic.process	ferric.dicitrate.uptake.system	aggrv	5311490	232	45	910044	187	4401214	39.7517	0.202275	0.593524	0.694057	0.226562
GO:0006650---ECOCYCcplx:CPLX0.2001---RBN---aggrv	glycerophospholipid.metabolic.process	ferric.dicitrate.uptake.system	aggrv	5311490	169	34	910055	135	4401266	28.957	0.175912	0.538683	0.754704	0.268667
GO:0006654---ECOCYCcplx:CPLX0.2001---RBN---aggrv	phosphatidic.acid.biosynthetic.process	ferric.dicitrate.uptake.system	aggrv	5311490	162	31	910058	131	4401270	27.7576	0.27859	0.743344	0.555034	0.12881
GO:0006720---ECOCYCcplx:CPLX0.2001---RBN---aggrv	isoprenoid.metabolic.process	ferric.dicitrate.uptake.system	aggrv	5311490	81	4	910085	77	4401324	13.8788	0.999777	1	9.67035e-05	0
GO:0006721---ECOCYCcplx:CPLX0.2001---RBN---aggrv	terpenoid.metabolic.process	ferric.dicitrate.uptake.system	aggrv	5311490	55	2	910087	53	4401348	9.42389	0.999599	1	0.000174144	0
GO:0006743---ECOCYCcplx:CPLX0.2001---RBN---aggrv	ubiquinone.metabolic.process	ferric.dicitrate.uptake.system	aggrv	5311490	125	11	910078	114	4401287	21.4179	0.997395	1	0.00113297	0
GO:0006744---ECOCYCcplx:CPLX0.2001---RBN---aggrv	ubiquinone.biosynthetic.process	ferric.dicitrate.uptake.system	aggrv	5311490	125	11	910078	114	4401287	21.4179	0.997395	1	0.00113297	0
GO:0006826---ECOCYCcplx:CPLX0.2001---RBN---aggrv	iron.ion.transport	ferric.dicitrate.uptake.system	aggrv	5311490	185	38	910051	147	4401254	31.6985	0.129834	0.424893	0.886613	0.37172
GO:0006857---ECOCYCcplx:CPLX0.2001---RBN---aggrv	oligopeptide.transport	ferric.dicitrate.uptake.system	aggrv	5311490	179	26	910063	153	4401248	30.6705	0.847921	1	0.0716444	0
ECOCYCcplx:CPLX0.2001---GO:0006886---RBN---aggrv	ferric.dicitrate.uptake.system	intracellular.protein.transport	aggrv	5311490	107	18	910071	89	4401312	18.3337	0.573993	1	0.241093	0
GO:0007047---ECOCYCcplx:CPLX0.2001---RBN---aggrv	cell.wall.organization	ferric.dicitrate.uptake.system	aggrv	5311490	457	70	910019	387	4401014	78.304	0.86348	1	0.0637477	0
GO:0007049---ECOCYCcplx:CPLX0.2001---RBN---aggrv	cell.cycle	ferric.dicitrate.uptake.system	aggrv	5311490	304	40	910049	264	4401137	52.0884	0.975427	1	0.0108052	0
GO:0008104---ECOCYCcplx:CPLX0.2001---RBN---aggrv	protein.localization	ferric.dicitrate.uptake.system	aggrv	5311490	556	90	909999	466	4400935	95.267	0.739529	1	0.131045	0
GO:0008299---ECOCYCcplx:CPLX0.2001---RBN---aggrv	isoprenoid.biosynthetic.process	ferric.dicitrate.uptake.system	aggrv	5311490	81	4	910085	77	4401324	13.8788	0.999777	1	9.67035e-05	0
GO:0008360---ECOCYCcplx:CPLX0.2001---RBN---aggrv	regulation.of.cell.shape	ferric.dicitrate.uptake.system	aggrv	5311490	255	41	910048	214	4401187	43.6926	0.697516	1	0.156446	0
GO:0008610---ECOCYCcplx:CPLX0.2001---RBN---aggrv	lipid.biosynthetic.process	ferric.dicitrate.uptake.system	aggrv	5311490	903	175	909914	728	4400673	154.723	0.0419736	0.171126	1.37702	0.766685
GO:0008653---ECOCYCcplx:CPLX0.2001---RBN---aggrv	lipopolysaccharide.metabolic.process	ferric.dicitrate.uptake.system	aggrv	5311490	592	115	909974	477	4400924	101.435	0.0787184	0.283746	1.10392	0.54707
GO:0008654---ECOCYCcplx:CPLX0.2001---RBN---aggrv	phospholipid.biosynthetic.process	ferric.dicitrate.uptake.system	aggrv	5311490	225	42	910047	183	4401218	38.5523	0.296149	0.775744	0.528489	0.110282
GO:0009103---ECOCYCcplx:CPLX0.2001---RBN---aggrv	lipopolysaccharide.biosynthetic.process	ferric.dicitrate.uptake.system	aggrv	5311490	592	115	909974	477	4400924	101.435	0.0787184	0.283746	1.10392	0.54707
GO:0009242---ECOCYCcplx:CPLX0.2001---RBN---aggrv	colanic.acid.biosynthetic.process	ferric.dicitrate.uptake.system	aggrv	5311490	181	51	910038	130	4401271	31.0132	0.000151262	0.00140803	3.82027	2.85139
GO:0009243---ECOCYCcplx:CPLX0.2001---RBN---aggrv	O.antigen.biosynthetic.process	ferric.dicitrate.uptake.system	aggrv	5311490	75	20	910069	55	4401346	12.8508	0.025334	0.113606	1.5963	0.944599
ECOCYCcplx:CPLX0.2001---GO:0009244---RBN---aggrv	ferric.dicitrate.uptake.system	lipopolysaccharide.core.region.biosynthetic.process	aggrv	5311490	174	28	910061	146	4401255	29.8138	0.672869	1	0.17207	0
GO:0009245---ECOCYCcplx:CPLX0.2001---RBN---aggrv	lipid.A.biosynthetic.process	ferric.dicitrate.uptake.system	aggrv	5311490	117	15	910074	102	4401299	20.0472	0.917577	1	0.0373574	0
ECOCYCcplx:CPLX0.2001---GO:0009246---RBN---aggrv	ferric.dicitrate.uptake.system	enterobacterial.common.antigen.biosynthetic.process	aggrv	5311490	90	22	910067	68	4401333	15.4209	0.0491331	0.194864	1.30863	0.710268
GO:0009252---ECOCYCcplx:CPLX0.2001---RBN---aggrv	peptidoglycan.biosynthetic.process	ferric.dicitrate.uptake.system	aggrv	5311490	377	61	910028	316	4401085	64.5965	0.70867	1	0.149556	0
GO:0009253---ECOCYCcplx:CPLX0.2001---RBN---aggrv	peptidoglycan.catabolic.process	ferric.dicitrate.uptake.system	aggrv	5311490	47	6	910083	41	4401360	8.05314	0.838785	1	0.0763495	0
GO:0009273---ECOCYCcplx:CPLX0.2001---RBN---aggrv	peptidoglycan.based.cell.wall.biogenesis	ferric.dicitrate.uptake.system	aggrv	5311490	377	61	910028	316	4401085	64.5965	0.70867	1	0.149556	0
GO:0009306---ECOCYCcplx:CPLX0.2001---RBN---aggrv	protein.secretion	ferric.dicitrate.uptake.system	aggrv	5311490	289	45	910044	244	4401157	49.5183	0.781363	1	0.107147	0
ECOCYCcplx:CPLX0.2001---GO:0009653---RBN---aggrv	ferric.dicitrate.uptake.system	anatomical.structure.morphogenesis	aggrv	5311490	67	17	910072	50	4401351	11.48	0.0569221	0.219444	1.24472	0.658676
GO:0010382---ECOCYCcplx:CPLX0.2001---RBN---aggrv	cell.wall.metabolic.process	ferric.dicitrate.uptake.system	aggrv	5311490	77	15	910074	62	4401339	13.1934	0.336219	0.850692	0.473378	0.0702278
GO:0015031---ECOCYCcplx:CPLX0.2001---RBN---aggrv	protein.transport	ferric.dicitrate.uptake.system	aggrv	5311490	549	90	909999	459	4400942	94.0676	0.694335	1	0.158431	0
ECOCYCcplx:CPLX0.2001---GO:0015628---RBN---aggrv	ferric.dicitrate.uptake.system	protein.secretion.by.the.type.II.secretion.system	aggrv	5311490	143	17	910072	126	4401275	24.5021	0.967101	1	0.0145283	0
ECOCYCcplx:CPLX0.2001---GO:0015794---RBN---aggrv	ferric.dicitrate.uptake.system	glycerol.3.phosphate.transport	aggrv	5311490	35	12	910077	23	4401378	5.99702	0.010846	0.0558918	1.96473	1.25265
GO:0015833---ECOCYCcplx:CPLX0.2001---RBN---aggrv	peptide.transport	ferric.dicitrate.uptake.system	aggrv	5311490	186	29	910060	157	4401244	31.8699	0.740004	1	0.130766	0
ECOCYCcplx:CPLX0.2001---GO:0015834---RBN---aggrv	ferric.dicitrate.uptake.system	peptidoglycan.peptide.transport	aggrv	5311490	35	11	910078	24	4401377	5.99702	0.0279816	0.123134	1.55313	0.909624
ECOCYCcplx:CPLX0.2001---GO:0016044---RBN---aggrv	ferric.dicitrate.uptake.system	membrane.organization	aggrv	5311490	33	5	910084	28	4401373	5.65433	0.689345	1	0.161564	0
GO:0016114---ECOCYCcplx:CPLX0.2001---RBN---aggrv	terpenoid.biosynthetic.process	ferric.dicitrate.uptake.system	aggrv	5311490	55	2	910087	53	4401348	9.42389	0.999599	1	0.000174144	0
GO:0016998---ECOCYCcplx:CPLX0.2001---RBN---aggrv	cell.wall.catabolic.process	ferric.dicitrate.uptake.system	aggrv	5311490	54	11	910078	43	4401358	9.25255	0.315022	0.813743	0.501659	0.0895125
ECOCYCcplx:CPLX0.2001---GO:0019395---RBN---aggrv	ferric.dicitrate.uptake.system	fatty.acid.oxidation	aggrv	5311490	83	15	910074	68	4401333	14.2215	0.455029	1	0.341961	0
ECOCYCcplx:CPLX0.2001---GO:0030258---RBN---aggrv	ferric.dicitrate.uptake.system	lipid.modification	aggrv	5311490	98	15	910074	83	4401318	16.7917	0.724218	1	0.140131	0
GO:0031504---ECOCYCcplx:CPLX0.2001---RBN---aggrv	peptidoglycan.based.cell.wall.organization	ferric.dicitrate.uptake.system	aggrv	5311490	377	61	910028	316	4401085	64.5965	0.70867	1	0.149556	0
GO:0032506---ECOCYCcplx:CPLX0.2001---RBN---aggrv	cytokinetic.process	ferric.dicitrate.uptake.system	aggrv	5311490	88	10	910079	78	4401323	15.0782	0.949173	1	0.0226546	0
ECOCYCcplx:CPLX0.2001---GO:0032989---RBN---aggrv	ferric.dicitrate.uptake.system	cellular.structure.morphogenesis	aggrv	5311490	67	17	910072	50	4401351	11.48	0.0569221	0.219444	1.24472	0.658676
ECOCYCcplx:CPLX0.2001---GO:0034440---RBN---aggrv	ferric.dicitrate.uptake.system	lipid.oxidation	aggrv	5311490	83	15	910074	68	4401333	14.2215	0.455029	1	0.341961	0
ECOCYCcplx:CPLX0.2001---GO:0034613---RBN---aggrv	ferric.dicitrate.uptake.system	cellular.protein.localization	aggrv	5311490	114	18	910071	96	4401305	19.5332	0.685963	1	0.163699	0
GO:0042546---ECOCYCcplx:CPLX0.2001---RBN---aggrv	cell.wall.biogenesis	ferric.dicitrate.uptake.system	aggrv	5311490	377	61	910028	316	4401085	64.5965	0.70867	1	0.149556	0
GO:0042938---ECOCYCcplx:CPLX0.2001---RBN---aggrv	dipeptide.transport	ferric.dicitrate.uptake.system	aggrv	5311490	75	19	910070	56	4401345	12.8508	0.0467185	0.18674	1.33051	0.728763
ECOCYCcplx:CPLX0.2001---GO:0042939---RBN---aggrv	ferric.dicitrate.uptake.system	tripeptide.transport	aggrv	5311490	49	11	910078	38	4401363	8.39583	0.207961	0.606024	0.682019	0.21751
ECOCYCcplx:CPLX0.2001---GO:0043163---RBN---aggrv	ferric.dicitrate.uptake.system	cell.envelope.organization	aggrv	5311490	42	6	910083	36	4401365	7.19642	0.748539	1	0.125785	0
GO:0043687---ECOCYCcplx:CPLX0.2001---RBN---aggrv	post.translational.protein.modification	ferric.dicitrate.uptake.system	aggrv	5311490	76	20	910069	56	4401345	13.0221	0.0289981	0.126768	1.53763	0.89699
GO:0045184---ECOCYCcplx:CPLX0.2001---RBN---aggrv	establishment.of.protein.localization	ferric.dicitrate.uptake.system	aggrv	5311490	549	90	909999	459	4400942	94.0676	0.694335	1	0.158431	0
GO:0045229---ECOCYCcplx:CPLX0.2001---RBN---aggrv	external.encapsulating.structure.organization	ferric.dicitrate.uptake.system	aggrv	5311490	499	75	910014	424	4400977	85.5004	0.906095	1	0.042826	0
GO:0046377---ECOCYCcplx:CPLX0.2001---RBN---aggrv	colanic.acid.metabolic.process	ferric.dicitrate.uptake.system	aggrv	5311490	181	51	910038	130	4401271	31.0132	0.000151262	0.00140803	3.82027	2.85139
ECOCYCcplx:CPLX0.2001---GO:0046378---RBN---aggrv	ferric.dicitrate.uptake.system	enterobacterial.common.antigen.metabolic.process	aggrv	5311490	90	22	910067	68	4401333	15.4209	0.0491331	0.194864	1.30863	0.710268
ECOCYCcplx:CPLX0.2001---GO:0046401---RBN---aggrv	ferric.dicitrate.uptake.system	lipopolysaccharide.core.region.metabolic.process	aggrv	5311490	174	28	910061	146	4401255	29.8138	0.672869	1	0.17207	0
GO:0046402---ECOCYCcplx:CPLX0.2001---RBN---aggrv	O.antigen.metabolic.process	ferric.dicitrate.uptake.system	aggrv	5311490	75	20	910069	55	4401346	12.8508	0.025334	0.113606	1.5963	0.944599
GO:0046467---ECOCYCcplx:CPLX0.2001---RBN---aggrv	membrane.lipid.biosynthetic.process	ferric.dicitrate.uptake.system	aggrv	5311490	225	42	910047	183	4401218	38.5523	0.296149	0.775744	0.528489	0.110282
GO:0046473---ECOCYCcplx:CPLX0.2001---RBN---aggrv	phosphatidic.acid.metabolic.process	ferric.dicitrate.uptake.system	aggrv	5311490	162	31	910058	131	4401270	27.7576	0.27859	0.743344	0.555034	0.12881
GO:0046474---ECOCYCcplx:CPLX0.2001---RBN---aggrv	glycerophospholipid.biosynthetic.process	ferric.dicitrate.uptake.system	aggrv	5311490	162	31	910058	131	4401270	27.7576	0.27859	0.743344	0.555034	0.12881
GO:0046493---ECOCYCcplx:CPLX0.2001---RBN---aggrv	lipid.A.metabolic.process	ferric.dicitrate.uptake.system	aggrv	5311490	117	15	910074	102	4401299	20.0472	0.917577	1	0.0373574	0
ECOCYCcplx:CPLX0.2001---GO:0046907---RBN---aggrv	ferric.dicitrate.uptake.system	intracellular.transport	aggrv	5311490	107	18	910071	89	4401312	18.3337	0.573993	1	0.241093	0
GO:0051301---ECOCYCcplx:CPLX0.2001---RBN---aggrv	cell.division	ferric.dicitrate.uptake.system	aggrv	5311490	395	56	910033	339	4401062	67.6807	0.950876	1	0.0218763	0
GO:0051649---ECOCYCcplx:CPLX0.2001---RBN---aggrv	establishment.of.localization.in.cell	ferric.dicitrate.uptake.system	aggrv	5311490	308	47	910042	261	4401140	52.7738	0.828273	1	0.0818266	0
GO:0055085---ECOCYCcplx:CPLX0.2001---RBN---aggrv	transmembrane.transport	ferric.dicitrate.uptake.system	aggrv	5311490	144	23	910066	121	4401280	24.6735	0.677799	1	0.168899	0
ECOCYCcplx:CPLX0.2001---GO:0065002---RBN---aggrv	ferric.dicitrate.uptake.system	intracellular.protein.transmembrane.transport	aggrv	5311490	87	13	910076	74	4401327	14.9069	0.747833	1	0.126195	0
MYGROUPINGS:CELL.DIVISION---ECOCYCcplx:CPLX0.2001---RBN---aggrv	CELL.DIVISION	ferric.dicitrate.uptake.system	aggrv	5311490	390	75	910014	315	4401086	66.8239	0.151268	0.478832	0.820254	0.319817
MYGROUPINGS:CELL.ENVELOPE.INTEGRITY---ECOCYCcplx:CPLX0.2001---RBN---aggrv	CELL.ENVELOPE.INTEGRITY	ferric.dicitrate.uptake.system	aggrv	5311490	149	22	910067	127	4401274	25.5302	0.808105	1	0.0925321	0
MYGROUPINGS:CELL.SHAPE---ECOCYCcplx:CPLX0.2001---RBN---aggrv	CELL.SHAPE	ferric.dicitrate.uptake.system	aggrv	5311490	183	27	910062	156	4401245	31.3559	0.829228	1	0.0813261	0
MYGROUPINGS:CELL.WALL.BIOGENESIS---ECOCYCcplx:CPLX0.2001---RBN---aggrv	CELL.WALL.BIOGENESIS	ferric.dicitrate.uptake.system	aggrv	5311490	695	126	909963	569	4400832	119.084	0.257089	0.70349	0.589917	0.152742
MYGROUPINGS:CELL.WALL.EARLY---ECOCYCcplx:CPLX0.2001---RBN---aggrv	CELL.WALL.EARLY	ferric.dicitrate.uptake.system	aggrv	5311490	181	21	910068	160	4401241	31.0132	0.984643	1	0.00672105	0
MYGROUPINGS:CELL.WALL.LATE---ECOCYCcplx:CPLX0.2001---RBN---aggrv	CELL.WALL.LATE	ferric.dicitrate.uptake.system	aggrv	5311490	194	31	910058	163	4401238	33.2406	0.69381	1	0.158759	0
MYGROUPINGS:CHEMOTAXIS---ECOCYCcplx:CPLX0.2001---RBN---aggrv	CHEMOTAXIS	ferric.dicitrate.uptake.system	aggrv	5311490	74	17	910072	57	4401344	12.6794	0.121206	0.402218	0.916475	0.395538
MYGROUPINGS:CHORISMATE.DEGRADATION---ECOCYCcplx:CPLX0.2001---RBN---aggrv	CHORISMATE.DEGRADATION	ferric.dicitrate.uptake.system	aggrv	5311490	167	22	910067	145	4401256	28.6144	0.932042	1	0.0305647	0
MYGROUPINGS:CHROMOSOME.SEGREGATION---ECOCYCcplx:CPLX0.2001---RBN---aggrv	CHROMOSOME.SEGREGATION	ferric.dicitrate.uptake.system	aggrv	5311490	71	18	910071	53	4401348	12.1654	0.0515451	0.202421	1.28781	0.693745
ECOCYCcplx:CPLX0.2001---MYGROUPINGS:CRYPTIC.SECRETORY.PATHWAY---RBN---aggrv	ferric.dicitrate.uptake.system	CRYPTIC.SECRETORY.PATHWAY	aggrv	5311490	98	15	910074	83	4401318	16.7917	0.724218	1	0.140131	0
MYGROUPINGS:ENTEROBACTIN.BIOSYNTHESIS---ECOCYCcplx:CPLX0.2001---RBN---aggrv	ENTEROBACTIN.BIOSYNTHESIS	ferric.dicitrate.uptake.system	aggrv	5311490	54	9	910080	45	4401356	9.25255	0.592401	1	0.227384	0
MYGROUPINGS:FAD---ECOCYCcplx:CPLX0.2001---RBN---aggrv	FAD	ferric.dicitrate.uptake.system	aggrv	5311490	190	38	910051	152	4401249	32.5553	0.169909	0.525343	0.769784	0.279557
MYGROUPINGS:FAS---ECOCYCcplx:CPLX0.2001---RBN---aggrv	FAS	ferric.dicitrate.uptake.system	aggrv	5311490	212	35	910054	177	4401224	36.3248	0.623451	1	0.205198	0
ECOCYCcplx:CPLX0.2001---MYGROUPINGS:FERRIC.CITRATE.TRANSPORT---RBN---aggrv	ferric.dicitrate.uptake.system	FERRIC.CITRATE.TRANSPORT	aggrv	5311490	34	10	910079	24	4401377	5.82568	0.0540271	0.210671	1.26739	0.676395
MYGROUPINGS:FERRICHROME.TRANSPORT---ECOCYCcplx:CPLX0.2001---RBN---aggrv	FERRICHROME.TRANSPORT	ferric.dicitrate.uptake.system	aggrv	5311490	48	11	910078	37	4401364	8.22449	0.188623	0.565721	0.724405	0.247398
MYGROUPINGS:ISOPRENOIDS.BIOSYNTHESIS---ECOCYCcplx:CPLX0.2001---RBN---aggrv	ISOPRENOIDS.BIOSYNTHESIS	ferric.dicitrate.uptake.system	aggrv	5311490	81	5	910084	76	4401325	13.8788	0.999034	1	0.00041986	0
MYGROUPINGS:LIPID.A---ECOCYCcplx:CPLX0.2001---RBN---aggrv	LIPID.A	ferric.dicitrate.uptake.system	aggrv	5311490	328	67	910022	261	4401140	56.2007	0.0679977	0.253093	1.16751	0.596719
ECOCYCcplx:CPLX0.2001---MYGROUPINGS:LOL.PROTEIN.SECRETION.PATHWAY---RBN---aggrv	ferric.dicitrate.uptake.system	LOL.PROTEIN.SECRETION.PATHWAY	aggrv	5311490	39	5	910084	34	4401367	6.68239	0.821761	1	0.0852545	0
MYGROUPINGS:LPS---ECOCYCcplx:CPLX0.2001---RBN---aggrv	LPS	ferric.dicitrate.uptake.system	aggrv	5311490	589	134	909955	455	4400946	100.921	0.000289727	0.00253242	3.53801	2.59646
ECOCYCcplx:CPLX0.2001---MYGROUPINGS:LPT.PATHWAY---RBN---aggrv	ferric.dicitrate.uptake.system	LPT.PATHWAY	aggrv	5311490	43	10	910079	33	4401368	7.36777	0.190628	0.568392	0.719814	0.245352
MYGROUPINGS:M.ANTIGEN.CORE---ECOCYCcplx:CPLX0.2001---RBN---aggrv	M.ANTIGEN.CORE	ferric.dicitrate.uptake.system	aggrv	5311490	186	51	910038	135	4401266	31.8699	0.000311247	0.0027044	3.5069	2.56793
MYGROUPINGS:METAL.ION.TRANSPORT---ECOCYCcplx:CPLX0.2001---RBN---aggrv	METAL.ION.TRANSPORT	ferric.dicitrate.uptake.system	aggrv	5311490	75	9	910080	66	4401335	12.8508	0.914155	1	0.03898	0
MYGROUPINGS:OANTIGEN---ECOCYCcplx:CPLX0.2001---RBN---aggrv	OANTIGEN	ferric.dicitrate.uptake.system	aggrv	5311490	51	15	910074	36	4401365	8.73852	0.0210804	0.0975101	1.67612	1.01095
MYGROUPINGS:OLIGOPEPTIDE.TRANSPORT---ECOCYCcplx:CPLX0.2001---RBN---aggrv	OLIGOPEPTIDE.TRANSPORT	ferric.dicitrate.uptake.system	aggrv	5311490	91	23	910066	68	4401333	15.5923	0.0317697	0.136544	1.49799	0.864726
MYGROUPINGS:PANTOTHENATE.AND.COA.BIOSYNTHESIS---ECOCYCcplx:CPLX0.2001---RBN---aggrv	PANTOTHENATE.AND.COA.BIOSYNTHESIS	ferric.dicitrate.uptake.system	aggrv	5311490	51	6	910083	45	4401356	8.73852	0.890397	1	0.0504163	0
MYGROUPINGS:PEPTIDOGLYCAN.RECYCLING---ECOCYCcplx:CPLX0.2001---RBN---aggrv	PEPTIDOGLYCAN.RECYCLING	ferric.dicitrate.uptake.system	aggrv	5311490	97	15	910074	82	4401319	16.6203	0.709092	1	0.149298	0
ECOCYCcplx:CPLX0.2001---MYGROUPINGS:PROTEASE---RBN---aggrv	ferric.dicitrate.uptake.system	PROTEASE	aggrv	5311490	31	7	910082	24	4401377	5.31165	0.273728	0.734854	0.562681	0.133799
MYGROUPINGS:PROTEIN.SECRETION---ECOCYCcplx:CPLX0.2001---RBN---aggrv	PROTEIN.SECRETION	ferric.dicitrate.uptake.system	aggrv	5311490	309	44	910045	265	4401136	52.9451	0.925809	1	0.0334785	0
MYGROUPINGS:RESPONSE.TO.ANTIBIOTIC---ECOCYCcplx:CPLX0.2001---RBN---aggrv	RESPONSE.TO.ANTIBIOTIC	ferric.dicitrate.uptake.system	aggrv	5311490	341	74	910015	267	4401134	58.4281	0.0172248	0.0823829	1.76385	1.08416
MYGROUPINGS:SEC.PROTEIN.SECRETION.PATHWAY---ECOCYCcplx:CPLX0.2001---RBN---aggrv	SEC.PROTEIN.SECRETION.PATHWAY	ferric.dicitrate.uptake.system	aggrv	5311490	166	25	910064	141	4401260	28.443	0.789458	1	0.102671	0
ECOCYCcplx:CPLX0.2001---MYGROUPINGS:TAT.PROTEIN.SECRETION.PATHWAY---RBN---aggrv	ferric.dicitrate.uptake.system	TAT.PROTEIN.SECRETION.PATHWAY	aggrv	5311490	30	5	910084	25	4401376	5.1403	0.602223	1	0.220242	0
ECOCYCcplx:CPLX0.2001---MYGROUPINGS:TETRAHYDROFOLATE.BIOSYNTHESIS---RBN---aggrv	ferric.dicitrate.uptake.system	TETRAHYDROFOLATE.BIOSYNTHESIS	aggrv	5311490	46	4	910085	42	4401359	7.8818	0.966765	1	0.0146792	0
ECOCYCcplx:CPLX0.2001---MYGROUPINGS:UBIQUINONE.8.BIOSYNTHESIS---RBN---aggrv	ferric.dicitrate.uptake.system	UBIQUINONE.8.BIOSYNTHESIS	aggrv	5311490	67	9	910080	58	4401343	11.48	0.832759	1	0.0794805	0
MYGROUPINGS:UNDPLARA4N---ECOCYCcplx:CPLX0.2001---RBN---aggrv	UNDPLARA4N	ferric.dicitrate.uptake.system	aggrv	5311490	101	23	910066	78	4401323	17.3057	0.0883856	0.311907	1.05362	0.505975
MYGROUPINGS:UNDPLARA4N.CORE---ECOCYCcplx:CPLX0.2001---RBN---aggrv	UNDPLARA4N.CORE	ferric.dicitrate.uptake.system	aggrv	5311490	101	23	910066	78	4401323	17.3057	0.0883856	0.311907	1.05362	0.505975
MYGROUPINGS:VITAMIN.B12.TRANSPORT---ECOCYCcplx:CPLX0.2001---RBN---aggrv	VITAMIN.B12.TRANSPORT	ferric.dicitrate.uptake.system	aggrv	5311490	47	15	910074	32	4401369	8.05314	0.00974139	0.0513756	2.01138	1.28924
ECOCYCcplx:CPLX0.2001---TCDBcplx:3.A.5.1.1---RBN---aggrv	ferric.dicitrate.uptake.system	General.secretory.pathway.Sec.SRP.complex	aggrv	5311490	72	9	910080	63	4401338	12.3367	0.88873	1	0.0512301	0
ECOCYCcplx:CPLX0.2202---ECOCYCcplx:CPLX0.2201.TCDBcplx:2.C.1.2.1---RBN---aggrv	Colicin.S4.Transport.System	The.Tol.Pal.Cell.Envelope.Complex.The.TolA.energy.transducing.system	aggrv	5311490	6	1	910088	5	4401396	1.02806	0.676222	1	0.169911	0
ECOCYCcplx:CPLX0.2221---ECOCYCcplx:CPLX0.2201.TCDBcplx:2.C.1.2.1---RBN---aggrv	The.Colicin.A.Import.System	The.Tol.Pal.Cell.Envelope.Complex.The.TolA.energy.transducing.system	aggrv	5311490	11	2	910087	9	4401392	1.88478	0.585748	1	0.232289	0
ECOCYCcplx:CPLX0.3382---ECOCYCcplx:CPLX0.2201.TCDBcplx:2.C.1.2.1---RBN---aggrv	GspC.O.secreton.complex	The.Tol.Pal.Cell.Envelope.Complex.The.TolA.energy.transducing.system	aggrv	5311490	47	6	910083	41	4401360	8.05314	0.838785	1	0.0763495	0
ECOCYCcplx:CPLX0.3933---ECOCYCcplx:CPLX0.2201.TCDBcplx:2.C.1.2.1---RBN---aggrv	Outer.Membrane.Protein.Assembly.Complex	The.Tol.Pal.Cell.Envelope.Complex.The.TolA.energy.transducing.system	aggrv	5311490	20	2	910087	18	4401383	3.42687	0.880307	1	0.0553658	0
ECOCYCcplx:CPLX0.3970---ECOCYCcplx:CPLX0.2201.TCDBcplx:2.C.1.2.1---RBN---aggrv	murein.tripeptide.ABC.transporter	The.Tol.Pal.Cell.Envelope.Complex.The.TolA.energy.transducing.system	aggrv	5311490	18	5	910084	13	4401388	3.08418	0.182976	0.553886	0.737606	0.25658
ECOCYCcplx:CPLX0.7452---ECOCYCcplx:CPLX0.2201.TCDBcplx:2.C.1.2.1---RBN---aggrv	Flagellum	The.Tol.Pal.Cell.Envelope.Complex.The.TolA.energy.transducing.system	aggrv	5311490	24	9	910080	15	4401386	4.11224	0.0140403	0.0693662	1.85262	1.15885
ECOCYCcplx:CPLX0.2201.TCDBcplx:2.C.1.2.1---ECOCYCcplx:SEC.SECRETION.CPLX---RBN---aggrv	The.Tol.Pal.Cell.Envelope.Complex.The.TolA.energy.transducing.system	Sec.Protein.Secretion.Complex	aggrv	5311490	51	11	910078	40	4401361	8.73852	0.248948	0.687132	0.603892	0.16296
ECOCYCpathway:ALL.CHORISMATE.PWY---ECOCYCcplx:CPLX0.2201.TCDBcplx:2.C.1.2.1---RBN---aggrv	superpathway.of.chorismate	The.Tol.Pal.Cell.Envelope.Complex.The.TolA.energy.transducing.system	aggrv	5311490	88	13	910076	75	4401326	15.0782	0.76253	1	0.117743	0
ECOCYCpathway:ANARESP1.PWY---ECOCYCcplx:CPLX0.2201.TCDBcplx:2.C.1.2.1---RBN---aggrv	respiration.anaerobic	The.Tol.Pal.Cell.Envelope.Complex.The.TolA.energy.transducing.system	aggrv	5311490	25	5	910084	20	4401381	4.28359	0.431255	1	0.365266	0
ECOCYCpathway:COLANSYN.PWY---ECOCYCcplx:CPLX0.2201.TCDBcplx:2.C.1.2.1---RBN---aggrv	colanic.acid.building.blocks.biosynthesis	The.Tol.Pal.Cell.Envelope.Complex.The.TolA.energy.transducing.system	aggrv	5311490	24	9	910080	15	4401386	4.11224	0.0140403	0.0693662	1.85262	1.15885
ECOCYCpathway:ECASYN.PWY---ECOCYCcplx:CPLX0.2201.TCDBcplx:2.C.1.2.1---RBN---aggrv	enterobacterial.common.antigen.biosynthesis	The.Tol.Pal.Cell.Envelope.Complex.The.TolA.energy.transducing.system	aggrv	5311490	39	8	910081	31	4401370	6.68239	0.348991	0.873476	0.457186	0.0587488
ECOCYCpathway:ENTBACSYN.PWY---ECOCYCcplx:CPLX0.2201.TCDBcplx:2.C.1.2.1---RBN---aggrv	enterobactin.biosynthesis	The.Tol.Pal.Cell.Envelope.Complex.The.TolA.energy.transducing.system	aggrv	5311490	20	3	910086	17	4401384	3.42687	0.690972	1	0.160539	0
ECOCYCpathway:FAO.PWY---ECOCYCcplx:CPLX0.2201.TCDBcplx:2.C.1.2.1---RBN---aggrv	fatty.acid.beta.oxidation.I	The.Tol.Pal.Cell.Envelope.Complex.The.TolA.energy.transducing.system	aggrv	5311490	41	7	910082	34	4401367	7.02508	0.568501	1	0.245268	0
ECOCYCpathway:FASYN.ELONG.PWY---ECOCYCcplx:CPLX0.2201.TCDBcplx:2.C.1.2.1---RBN---aggrv	fatty.acid.elongation.saturated	The.Tol.Pal.Cell.Envelope.Complex.The.TolA.energy.transducing.system	aggrv	5311490	30	2	910087	28	4401373	5.1403	0.97437	1	0.0112763	0
ECOCYCpathway:FASYN.INITIAL.PWY---ECOCYCcplx:CPLX0.2201.TCDBcplx:2.C.1.2.1---RBN---aggrv	superpathway.of.fatty.acid.biosynthesis.initiation.E.coli	The.Tol.Pal.Cell.Envelope.Complex.The.TolA.energy.transducing.system	aggrv	5311490	44	6	910083	38	4401363	7.53911	0.78836	1	0.103275	0
ECOCYCpathway:FERMENTATION.PWY---ECOCYCcplx:CPLX0.2201.TCDBcplx:2.C.1.2.1---RBN---aggrv	mixed.acid.fermentation	The.Tol.Pal.Cell.Envelope.Complex.The.TolA.energy.transducing.system	aggrv	5311490	30	6	910083	24	4401377	5.1403	0.410561	0.976024	0.386622	0.0105397
ECOCYCpathway:FOLSYN.PWY---ECOCYCcplx:CPLX0.2201.TCDBcplx:2.C.1.2.1---RBN---aggrv	tetrahydrofolate.biosynthesis	The.Tol.Pal.Cell.Envelope.Complex.The.TolA.energy.transducing.system	aggrv	5311490	29	4	910085	25	4401376	4.96896	0.75671	1	0.12107	0
ECOCYCpathway:GALACTMETAB.PWY---ECOCYCcplx:CPLX0.2201.TCDBcplx:2.C.1.2.1---RBN---aggrv	galactose.degradation.I.Leloir.pathway	The.Tol.Pal.Cell.Envelope.Complex.The.TolA.energy.transducing.system	aggrv	5311490	9	6	910083	3	4401398	1.54209	0.00132234	0.00944398	2.87866	2.02485
ECOCYCpathway:KDO.NAGLIPASYN.PWY---ECOCYCcplx:CPLX0.2201.TCDBcplx:2.C.1.2.1---RBN---aggrv	superpathway.of.KDO.2.lipid.A.biosynthesis	The.Tol.Pal.Cell.Envelope.Complex.The.TolA.energy.transducing.system	aggrv	5311490	68	7	910082	61	4401340	11.6514	0.959075	1	0.0181472	0
ECOCYCpathway:LPSSYN.PWY---ECOCYCcplx:CPLX0.2201.TCDBcplx:2.C.1.2.1---RBN---aggrv	superpathway.of.lipopolysaccharide.biosynthesis	The.Tol.Pal.Cell.Envelope.Complex.The.TolA.energy.transducing.system	aggrv	5311490	104	23	910066	81	4401320	17.8197	0.113708	0.38156	0.944211	0.418437
ECOCYCpathway:NAGLIPASYN.PWY---ECOCYCcplx:CPLX0.2201.TCDBcplx:2.C.1.2.1---RBN---aggrv	lipid.A.precursor.biosynthesis	The.Tol.Pal.Cell.Envelope.Complex.The.TolA.energy.transducing.system	aggrv	5311490	33	1	910088	32	4401369	5.65433	0.997975	1	0.00088019	0
ECOCYCpathway:NONMEVIPP.PWY---ECOCYCcplx:CPLX0.2201.TCDBcplx:2.C.1.2.1---RBN---aggrv	methylerythritol.phosphate.pathway	The.Tol.Pal.Cell.Envelope.Complex.The.TolA.energy.transducing.system	aggrv	5311490	34	11	910078	23	4401378	5.82568	0.0225961	0.103543	1.64597	0.984879
ECOCYCpathway:PANTOSYN.PWY---ECOCYCcplx:CPLX0.2201.TCDBcplx:2.C.1.2.1---RBN---aggrv	pantothenate.and.coenzyme.A.biosynthesis.I	The.Tol.Pal.Cell.Envelope.Complex.The.TolA.energy.transducing.system	aggrv	5311490	28	4	910085	24	4401377	4.79762	0.730996	1	0.136085	0
ECOCYCpathway:PEPTIDOGLYCANSYN.PWY---ECOCYCcplx:CPLX0.2201.TCDBcplx:2.C.1.2.1---RBN---aggrv	peptidoglycan.biosynthesis.III	The.Tol.Pal.Cell.Envelope.Complex.The.TolA.energy.transducing.system	aggrv	5311490	55	9	910080	46	4401355	9.42389	0.615696	1	0.210633	0
ECOCYCpathway:PHOSLIPSYN.PWY---ECOCYCcplx:CPLX0.2201.TCDBcplx:2.C.1.2.1---RBN---aggrv	phospholipid.biosynthesis.I	The.Tol.Pal.Cell.Envelope.Complex.The.TolA.energy.transducing.system	aggrv	5311490	42	9	910080	33	4401368	7.19642	0.285857	0.75523	0.54385	0.121921
ECOCYCpathway:PWY.1269---ECOCYCcplx:CPLX0.2201.TCDBcplx:2.C.1.2.1---RBN---aggrv	CMP.KDO.biosynthesis.I	The.Tol.Pal.Cell.Envelope.Complex.The.TolA.energy.transducing.system	aggrv	5311490	23	4	910085	19	4401382	3.9409	0.572569	1	0.242172	0
ECOCYCpathway:PWY.4381---ECOCYCcplx:CPLX0.2201.TCDBcplx:2.C.1.2.1---RBN---aggrv	fatty.acid.biosynthesis.initiation.I	The.Tol.Pal.Cell.Envelope.Complex.The.TolA.energy.transducing.system	aggrv	5311490	32	5	910084	27	4401374	5.48299	0.661825	1	0.179257	0
ECOCYCpathway:PWY.5668---ECOCYCcplx:CPLX0.2201.TCDBcplx:2.C.1.2.1---RBN---aggrv	cardiolipin.biosynthesis.I	The.Tol.Pal.Cell.Envelope.Complex.The.TolA.energy.transducing.system	aggrv	5311490	26	3	910086	23	4401378	4.45493	0.847025	1	0.0721039	0
ECOCYCpathway:PWY.6071---ECOCYCcplx:CPLX0.2201.TCDBcplx:2.C.1.2.1---RBN---aggrv	superpathway.of.phenylethylamine.degradation	The.Tol.Pal.Cell.Envelope.Complex.The.TolA.energy.transducing.system	aggrv	5311490	41	6	910083	35	4401366	7.02508	0.726692	1	0.13865	0
ECOCYCpathway:PWY.6284---ECOCYCcplx:CPLX0.2201.TCDBcplx:2.C.1.2.1---RBN---aggrv	superpathway.of.unsaturated.fatty.acids.biosynthesis.E.coli	The.Tol.Pal.Cell.Envelope.Complex.The.TolA.energy.transducing.system	aggrv	5311490	30	2	910087	28	4401373	5.1403	0.97437	1	0.0112763	0
ECOCYCpathway:PWY0.321---ECOCYCcplx:CPLX0.2201.TCDBcplx:2.C.1.2.1---RBN---aggrv	phenylacetate.degradation.I.aerobic	The.Tol.Pal.Cell.Envelope.Complex.The.TolA.energy.transducing.system	aggrv	5311490	41	6	910083	35	4401366	7.02508	0.726692	1	0.13865	0
ECOCYCpathway:PWY0.381---ECOCYCcplx:CPLX0.2201.TCDBcplx:2.C.1.2.1---RBN---aggrv	glycerol.degradation.I	The.Tol.Pal.Cell.Envelope.Complex.The.TolA.energy.transducing.system	aggrv	5311490	24	8	910081	16	4401385	4.11224	0.0410485	0.168341	1.3867	0.773811
ECOCYCpathway:PWY0.862---ECOCYCcplx:CPLX0.2201.TCDBcplx:2.C.1.2.1---RBN---aggrv	cis.dodecenoyl.biosynthesis	The.Tol.Pal.Cell.Envelope.Complex.The.TolA.energy.transducing.system	aggrv	5311490	24	1	910088	23	4401378	4.11224	0.98901	1	0.00479918	0
ECOCYCpathway:PWY0.881---ECOCYCcplx:CPLX0.2201.TCDBcplx:2.C.1.2.1---RBN---aggrv	superpathway.of.fatty.acid.biosynthesis.I.E.coli	The.Tol.Pal.Cell.Envelope.Complex.The.TolA.energy.transducing.system	aggrv	5311490	62	7	910082	55	4401346	10.6233	0.92437	1	0.0341542	0
ECOCYCcplx:CPLX0.2201.TCDBcplx:2.C.1.2.1---ECOCYCpathway:UBISYN.PWY---RBN---aggrv	The.Tol.Pal.Cell.Envelope.Complex.The.TolA.energy.transducing.system	ubiquinone.8.biosynthesis.prokaryotic	aggrv	5311490	39	6	910083	33	4401368	6.68239	0.679097	1	0.168068	0
GO:0000270---ECOCYCcplx:CPLX0.2201.TCDBcplx:2.C.1.2.1---RBN---aggrv	peptidoglycan.metabolic.process	The.Tol.Pal.Cell.Envelope.Complex.The.TolA.energy.transducing.system	aggrv	5311490	252	58	910031	194	4401207	43.1785	0.0101739	0.0532164	1.99251	1.27395
GO:0000902---ECOCYCcplx:CPLX0.2201.TCDBcplx:2.C.1.2.1---RBN---aggrv	cell.morphogenesis	The.Tol.Pal.Cell.Envelope.Complex.The.TolA.energy.transducing.system	aggrv	5311490	36	10	910079	26	4401375	6.16836	0.0760668	0.27627	1.1188	0.558666
GO:0000917---ECOCYCcplx:CPLX0.2201.TCDBcplx:2.C.1.2.1---RBN---aggrv	barrier.septum.formation	The.Tol.Pal.Cell.Envelope.Complex.The.TolA.energy.transducing.system	aggrv	5311490	48	8	910081	40	4401361	8.22449	0.593722	1	0.226417	0
GO:0006457---ECOCYCcplx:CPLX0.2201.TCDBcplx:2.C.1.2.1---RBN---aggrv	protein.folding	The.Tol.Pal.Cell.Envelope.Complex.The.TolA.energy.transducing.system	aggrv	5311490	52	15	910074	37	4401364	8.90986	0.0250556	0.112589	1.60109	0.948506
GO:0006522---ECOCYCcplx:CPLX0.2201.TCDBcplx:2.C.1.2.1---RBN---aggrv	alanine.metabolic.process	The.Tol.Pal.Cell.Envelope.Complex.The.TolA.energy.transducing.system	aggrv	5311490	17	2	910087	15	4401386	2.91284	0.815057	1	0.0888119	0
GO:0006523---ECOCYCcplx:CPLX0.2201.TCDBcplx:2.C.1.2.1---RBN---aggrv	alanine.biosynthetic.process	The.Tol.Pal.Cell.Envelope.Complex.The.TolA.energy.transducing.system	aggrv	5311490	17	2	910087	15	4401386	2.91284	0.815057	1	0.0888119	0
GO:0006631---ECOCYCcplx:CPLX0.2201.TCDBcplx:2.C.1.2.1---RBN---aggrv	fatty.acid.metabolic.process	The.Tol.Pal.Cell.Envelope.Complex.The.TolA.energy.transducing.system	aggrv	5311490	128	20	910069	108	4401293	21.932	0.709739	1	0.148901	0
GO:0006633---ECOCYCcplx:CPLX0.2201.TCDBcplx:2.C.1.2.1---RBN---aggrv	fatty.acid.biosynthetic.process	The.Tol.Pal.Cell.Envelope.Complex.The.TolA.energy.transducing.system	aggrv	5311490	74	10	910079	64	4401337	12.6794	0.836691	1	0.0774351	0
GO:0006643---ECOCYCcplx:CPLX0.2201.TCDBcplx:2.C.1.2.1---RBN---aggrv	membrane.lipid.metabolic.process	The.Tol.Pal.Cell.Envelope.Complex.The.TolA.energy.transducing.system	aggrv	5311490	141	24	910065	117	4401284	24.1594	0.548991	1	0.260434	0
GO:0006644---ECOCYCcplx:CPLX0.2201.TCDBcplx:2.C.1.2.1---RBN---aggrv	phospholipid.metabolic.process	The.Tol.Pal.Cell.Envelope.Complex.The.TolA.energy.transducing.system	aggrv	5311490	141	24	910065	117	4401284	24.1594	0.548991	1	0.260434	0
GO:0006650---ECOCYCcplx:CPLX0.2201.TCDBcplx:2.C.1.2.1---RBN---aggrv	glycerophospholipid.metabolic.process	The.Tol.Pal.Cell.Envelope.Complex.The.TolA.energy.transducing.system	aggrv	5311490	93	13	910076	80	4401321	15.9349	0.827129	1	0.0824266	0
GO:0006654---ECOCYCcplx:CPLX0.2201.TCDBcplx:2.C.1.2.1---RBN---aggrv	phosphatidic.acid.biosynthetic.process	The.Tol.Pal.Cell.Envelope.Complex.The.TolA.energy.transducing.system	aggrv	5311490	87	13	910076	74	4401327	14.9069	0.747833	1	0.126195	0
GO:0006720---ECOCYCcplx:CPLX0.2201.TCDBcplx:2.C.1.2.1---RBN---aggrv	isoprenoid.metabolic.process	The.Tol.Pal.Cell.Envelope.Complex.The.TolA.energy.transducing.system	aggrv	5311490	51	14	910075	37	4401364	8.73852	0.044281	0.178865	1.35378	0.747474
GO:0006721---ECOCYCcplx:CPLX0.2201.TCDBcplx:2.C.1.2.1---RBN---aggrv	terpenoid.metabolic.process	The.Tol.Pal.Cell.Envelope.Complex.The.TolA.energy.transducing.system	aggrv	5311490	31	9	910080	22	4401379	5.31165	0.0707034	0.260625	1.15056	0.583984
GO:0006743---ECOCYCcplx:CPLX0.2201.TCDBcplx:2.C.1.2.1---RBN---aggrv	ubiquinone.metabolic.process	The.Tol.Pal.Cell.Envelope.Complex.The.TolA.energy.transducing.system	aggrv	5311490	82	19	910070	63	4401338	14.0502	0.0991759	0.341866	1.00359	0.466144
GO:0006744---ECOCYCcplx:CPLX0.2201.TCDBcplx:2.C.1.2.1---RBN---aggrv	ubiquinone.biosynthetic.process	The.Tol.Pal.Cell.Envelope.Complex.The.TolA.energy.transducing.system	aggrv	5311490	82	19	910070	63	4401338	14.0502	0.0991759	0.341866	1.00359	0.466144
GO:0006826---ECOCYCcplx:CPLX0.2201.TCDBcplx:2.C.1.2.1---RBN---aggrv	iron.ion.transport	The.Tol.Pal.Cell.Envelope.Complex.The.TolA.energy.transducing.system	aggrv	5311490	120	12	910077	108	4401293	20.5612	0.990023	1	0.00435454	0
GO:0006857---ECOCYCcplx:CPLX0.2201.TCDBcplx:2.C.1.2.1---RBN---aggrv	oligopeptide.transport	The.Tol.Pal.Cell.Envelope.Complex.The.TolA.energy.transducing.system	aggrv	5311490	91	15	910074	76	4401325	15.5923	0.608506	1	0.215735	0
GO:0006886---ECOCYCcplx:CPLX0.2201.TCDBcplx:2.C.1.2.1---RBN---aggrv	intracellular.protein.transport	The.Tol.Pal.Cell.Envelope.Complex.The.TolA.energy.transducing.system	aggrv	5311490	75	16	910073	59	4401342	12.8508	0.205037	0.600361	0.688169	0.221588
GO:0007047---ECOCYCcplx:CPLX0.2201.TCDBcplx:2.C.1.2.1---RBN---aggrv	cell.wall.organization	The.Tol.Pal.Cell.Envelope.Complex.The.TolA.energy.transducing.system	aggrv	5311490	276	61	910028	215	4401186	47.2908	0.0198274	0.0925742	1.70273	1.03351
GO:0007049---ECOCYCcplx:CPLX0.2201.TCDBcplx:2.C.1.2.1---RBN---aggrv	cell.cycle	The.Tol.Pal.Cell.Envelope.Complex.The.TolA.energy.transducing.system	aggrv	5311490	175	29	910060	146	4401255	29.9851	0.609324	1	0.215152	0
GO:0008104---ECOCYCcplx:CPLX0.2201.TCDBcplx:2.C.1.2.1---RBN---aggrv	protein.localization	The.Tol.Pal.Cell.Envelope.Complex.The.TolA.energy.transducing.system	aggrv	5311490	302	48	910041	254	4401147	51.7457	0.738444	1	0.131683	0
GO:0008299---ECOCYCcplx:CPLX0.2201.TCDBcplx:2.C.1.2.1---RBN---aggrv	isoprenoid.biosynthetic.process	The.Tol.Pal.Cell.Envelope.Complex.The.TolA.energy.transducing.system	aggrv	5311490	51	14	910075	37	4401364	8.73852	0.044281	0.178865	1.35378	0.747474
GO:0008360---ECOCYCcplx:CPLX0.2201.TCDBcplx:2.C.1.2.1---RBN---aggrv	regulation.of.cell.shape	The.Tol.Pal.Cell.Envelope.Complex.The.TolA.energy.transducing.system	aggrv	5311490	157	38	910051	119	4401282	26.9009	0.0151272	0.0739216	1.82024	1.13123
GO:0008654---ECOCYCcplx:CPLX0.2201.TCDBcplx:2.C.1.2.1---RBN---aggrv	phospholipid.biosynthetic.process	The.Tol.Pal.Cell.Envelope.Complex.The.TolA.energy.transducing.system	aggrv	5311490	135	24	910065	111	4401290	23.1314	0.456567	1	0.340496	0
GO:0009245---ECOCYCcplx:CPLX0.2201.TCDBcplx:2.C.1.2.1---RBN---aggrv	lipid.A.biosynthetic.process	The.Tol.Pal.Cell.Envelope.Complex.The.TolA.energy.transducing.system	aggrv	5311490	72	8	910081	64	4401337	12.3367	0.941815	1	0.0260346	0
GO:0009246---ECOCYCcplx:CPLX0.2201.TCDBcplx:2.C.1.2.1---RBN---aggrv	enterobacterial.common.antigen.biosynthetic.process	The.Tol.Pal.Cell.Envelope.Complex.The.TolA.energy.transducing.system	aggrv	5311490	47	10	910079	37	4401364	8.05314	0.27797	0.742465	0.556003	0.129324
GO:0009252---ECOCYCcplx:CPLX0.2201.TCDBcplx:2.C.1.2.1---RBN---aggrv	peptidoglycan.biosynthetic.process	The.Tol.Pal.Cell.Envelope.Complex.The.TolA.energy.transducing.system	aggrv	5311490	234	57	910032	177	4401224	40.0944	0.00313396	0.0195219	2.50391	1.70948
GO:0009253---ECOCYCcplx:CPLX0.2201.TCDBcplx:2.C.1.2.1---RBN---aggrv	peptidoglycan.catabolic.process	The.Tol.Pal.Cell.Envelope.Complex.The.TolA.energy.transducing.system	aggrv	5311490	26	6	910083	20	4401381	4.45493	0.279709	0.743479	0.553293	0.128731
GO:0009273---ECOCYCcplx:CPLX0.2201.TCDBcplx:2.C.1.2.1---RBN---aggrv	peptidoglycan.based.cell.wall.biogenesis	The.Tol.Pal.Cell.Envelope.Complex.The.TolA.energy.transducing.system	aggrv	5311490	234	57	910032	177	4401224	40.0944	0.00313396	0.0195219	2.50391	1.70948
GO:0009306---ECOCYCcplx:CPLX0.2201.TCDBcplx:2.C.1.2.1---RBN---aggrv	protein.secretion	The.Tol.Pal.Cell.Envelope.Complex.The.TolA.energy.transducing.system	aggrv	5311490	171	28	910061	143	4401258	29.2997	0.635176	1	0.197106	0
GO:0009653---ECOCYCcplx:CPLX0.2201.TCDBcplx:2.C.1.2.1---RBN---aggrv	anatomical.structure.morphogenesis	The.Tol.Pal.Cell.Envelope.Complex.The.TolA.energy.transducing.system	aggrv	5311490	36	10	910079	26	4401375	6.16836	0.0760668	0.27627	1.1188	0.558666
GO:0010382---ECOCYCcplx:CPLX0.2201.TCDBcplx:2.C.1.2.1---RBN---aggrv	cell.wall.metabolic.process	The.Tol.Pal.Cell.Envelope.Complex.The.TolA.energy.transducing.system	aggrv	5311490	47	10	910079	37	4401364	8.05314	0.27797	0.742465	0.556003	0.129324
GO:0015031---ECOCYCcplx:CPLX0.2201.TCDBcplx:2.C.1.2.1---RBN---aggrv	protein.transport	The.Tol.Pal.Cell.Envelope.Complex.The.TolA.energy.transducing.system	aggrv	5311490	299	47	910042	252	4401149	51.2317	0.763684	1	0.117086	0
GO:0015628---ECOCYCcplx:CPLX0.2201.TCDBcplx:2.C.1.2.1---RBN---aggrv	protein.secretion.by.the.type.II.secretion.system	The.Tol.Pal.Cell.Envelope.Complex.The.TolA.energy.transducing.system	aggrv	5311490	100	17	910072	83	4401318	17.1343	0.555504	1	0.255312	0
ECOCYCcplx:CPLX0.2201.TCDBcplx:2.C.1.2.1---GO:0015794---RBN---aggrv	The.Tol.Pal.Cell.Envelope.Complex.The.TolA.energy.transducing.system	glycerol.3.phosphate.transport	aggrv	5311490	5	4	910085	1	4401400	0.856717	0.00371887	0.0225514	2.42959	1.64683
GO:0015833---ECOCYCcplx:CPLX0.2201.TCDBcplx:2.C.1.2.1---RBN---aggrv	peptide.transport	The.Tol.Pal.Cell.Envelope.Complex.The.TolA.energy.transducing.system	aggrv	5311490	92	15	910074	77	4401324	15.7636	0.626351	1	0.203183	0
GO:0015834---ECOCYCcplx:CPLX0.2201.TCDBcplx:2.C.1.2.1---RBN---aggrv	peptidoglycan.peptide.transport	The.Tol.Pal.Cell.Envelope.Complex.The.TolA.energy.transducing.system	aggrv	5311490	18	5	910084	13	4401388	3.08418	0.182976	0.553886	0.737606	0.25658
GO:0016042---ECOCYCcplx:CPLX0.2201.TCDBcplx:2.C.1.2.1---RBN---aggrv	lipid.catabolic.process	The.Tol.Pal.Cell.Envelope.Complex.The.TolA.energy.transducing.system	aggrv	5311490	29	7	910082	22	4401379	4.96896	0.218119	0.623642	0.661306	0.205065
GO:0016044---ECOCYCcplx:CPLX0.2201.TCDBcplx:2.C.1.2.1---RBN---aggrv	membrane.organization	The.Tol.Pal.Cell.Envelope.Complex.The.TolA.energy.transducing.system	aggrv	5311490	20	4	910085	16	4401385	3.42687	0.456076	1	0.340963	0
GO:0016114---ECOCYCcplx:CPLX0.2201.TCDBcplx:2.C.1.2.1---RBN---aggrv	terpenoid.biosynthetic.process	The.Tol.Pal.Cell.Envelope.Complex.The.TolA.energy.transducing.system	aggrv	5311490	31	9	910080	22	4401379	5.31165	0.0707034	0.260625	1.15056	0.583984
GO:0016998---ECOCYCcplx:CPLX0.2201.TCDBcplx:2.C.1.2.1---RBN---aggrv	cell.wall.catabolic.process	The.Tol.Pal.Cell.Envelope.Complex.The.TolA.energy.transducing.system	aggrv	5311490	36	6	910083	30	4401371	6.16836	0.598301	1	0.223081	0
GO:0019395---ECOCYCcplx:CPLX0.2201.TCDBcplx:2.C.1.2.1---RBN---aggrv	fatty.acid.oxidation	The.Tol.Pal.Cell.Envelope.Complex.The.TolA.energy.transducing.system	aggrv	5311490	36	8	910081	28	4401373	6.16836	0.2675	0.722197	0.572676	0.141344
GO:0030258---ECOCYCcplx:CPLX0.2201.TCDBcplx:2.C.1.2.1---RBN---aggrv	lipid.modification	The.Tol.Pal.Cell.Envelope.Complex.The.TolA.energy.transducing.system	aggrv	5311490	43	8	910081	35	4401366	7.36777	0.460842	1	0.336448	0
GO:0031504---ECOCYCcplx:CPLX0.2201.TCDBcplx:2.C.1.2.1---RBN---aggrv	peptidoglycan.based.cell.wall.organization	The.Tol.Pal.Cell.Envelope.Complex.The.TolA.energy.transducing.system	aggrv	5311490	234	57	910032	177	4401224	40.0944	0.00313396	0.0195219	2.50391	1.70948
GO:0032506---ECOCYCcplx:CPLX0.2201.TCDBcplx:2.C.1.2.1---RBN---aggrv	cytokinetic.process	The.Tol.Pal.Cell.Envelope.Complex.The.TolA.energy.transducing.system	aggrv	5311490	48	8	910081	40	4401361	8.22449	0.593722	1	0.226417	0
GO:0032989---ECOCYCcplx:CPLX0.2201.TCDBcplx:2.C.1.2.1---RBN---aggrv	cellular.structure.morphogenesis	The.Tol.Pal.Cell.Envelope.Complex.The.TolA.energy.transducing.system	aggrv	5311490	36	10	910079	26	4401375	6.16836	0.0760668	0.27627	1.1188	0.558666
GO:0034440---ECOCYCcplx:CPLX0.2201.TCDBcplx:2.C.1.2.1---RBN---aggrv	lipid.oxidation	The.Tol.Pal.Cell.Envelope.Complex.The.TolA.energy.transducing.system	aggrv	5311490	36	8	910081	28	4401373	6.16836	0.2675	0.722197	0.572676	0.141344
GO:0034613---ECOCYCcplx:CPLX0.2201.TCDBcplx:2.C.1.2.1---RBN---aggrv	cellular.protein.localization	The.Tol.Pal.Cell.Envelope.Complex.The.TolA.energy.transducing.system	aggrv	5311490	78	17	910072	61	4401340	13.3648	0.17182	0.528796	0.764927	0.276712
GO:0042546---ECOCYCcplx:CPLX0.2201.TCDBcplx:2.C.1.2.1---RBN---aggrv	cell.wall.biogenesis	The.Tol.Pal.Cell.Envelope.Complex.The.TolA.energy.transducing.system	aggrv	5311490	234	57	910032	177	4401224	40.0944	0.00313396	0.0195219	2.50391	1.70948
GO:0042938---ECOCYCcplx:CPLX0.2201.TCDBcplx:2.C.1.2.1---RBN---aggrv	dipeptide.transport	The.Tol.Pal.Cell.Envelope.Complex.The.TolA.energy.transducing.system	aggrv	5311490	33	10	910079	23	4401378	5.65433	0.0447827	0.180653	1.34889	0.743154
GO:0042939---ECOCYCcplx:CPLX0.2201.TCDBcplx:2.C.1.2.1---RBN---aggrv	tripeptide.transport	The.Tol.Pal.Cell.Envelope.Complex.The.TolA.energy.transducing.system	aggrv	5311490	25	8	910081	17	4401384	4.28359	0.0515806	0.202421	1.28751	0.693745
GO:0043163---ECOCYCcplx:CPLX0.2201.TCDBcplx:2.C.1.2.1---RBN---aggrv	cell.envelope.organization	The.Tol.Pal.Cell.Envelope.Complex.The.TolA.energy.transducing.system	aggrv	5311490	26	4	910085	22	4401379	4.45493	0.673568	1	0.171619	0
GO:0045184---ECOCYCcplx:CPLX0.2201.TCDBcplx:2.C.1.2.1---RBN---aggrv	establishment.of.protein.localization	The.Tol.Pal.Cell.Envelope.Complex.The.TolA.energy.transducing.system	aggrv	5311490	299	47	910042	252	4401149	51.2317	0.763684	1	0.117086	0
GO:0045229---ECOCYCcplx:CPLX0.2201.TCDBcplx:2.C.1.2.1---RBN---aggrv	external.encapsulating.structure.organization	The.Tol.Pal.Cell.Envelope.Complex.The.TolA.energy.transducing.system	aggrv	5311490	305	67	910022	238	4401163	52.2598	0.0174207	0.0830864	1.75893	1.08047
GO:0046378---ECOCYCcplx:CPLX0.2201.TCDBcplx:2.C.1.2.1---RBN---aggrv	enterobacterial.common.antigen.metabolic.process	The.Tol.Pal.Cell.Envelope.Complex.The.TolA.energy.transducing.system	aggrv	5311490	47	10	910079	37	4401364	8.05314	0.27797	0.742465	0.556003	0.129324
GO:0046467---ECOCYCcplx:CPLX0.2201.TCDBcplx:2.C.1.2.1---RBN---aggrv	membrane.lipid.biosynthetic.process	The.Tol.Pal.Cell.Envelope.Complex.The.TolA.energy.transducing.system	aggrv	5311490	135	24	910065	111	4401290	23.1314	0.456567	1	0.340496	0
GO:0046473---ECOCYCcplx:CPLX0.2201.TCDBcplx:2.C.1.2.1---RBN---aggrv	phosphatidic.acid.metabolic.process	The.Tol.Pal.Cell.Envelope.Complex.The.TolA.energy.transducing.system	aggrv	5311490	87	13	910076	74	4401327	14.9069	0.747833	1	0.126195	0
GO:0046474---ECOCYCcplx:CPLX0.2201.TCDBcplx:2.C.1.2.1---RBN---aggrv	glycerophospholipid.biosynthetic.process	The.Tol.Pal.Cell.Envelope.Complex.The.TolA.energy.transducing.system	aggrv	5311490	87	13	910076	74	4401327	14.9069	0.747833	1	0.126195	0
GO:0046493---ECOCYCcplx:CPLX0.2201.TCDBcplx:2.C.1.2.1---RBN---aggrv	lipid.A.metabolic.process	The.Tol.Pal.Cell.Envelope.Complex.The.TolA.energy.transducing.system	aggrv	5311490	72	8	910081	64	4401337	12.3367	0.941815	1	0.0260346	0
GO:0046907---ECOCYCcplx:CPLX0.2201.TCDBcplx:2.C.1.2.1---RBN---aggrv	intracellular.transport	The.Tol.Pal.Cell.Envelope.Complex.The.TolA.energy.transducing.system	aggrv	5311490	75	16	910073	59	4401342	12.8508	0.205037	0.600361	0.688169	0.221588
GO:0051301---ECOCYCcplx:CPLX0.2201.TCDBcplx:2.C.1.2.1---RBN---aggrv	cell.division	The.Tol.Pal.Cell.Envelope.Complex.The.TolA.energy.transducing.system	aggrv	5311490	233	45	910044	188	4401213	39.923	0.211026	0.611305	0.675663	0.213742
GO:0051649---ECOCYCcplx:CPLX0.2201.TCDBcplx:2.C.1.2.1---RBN---aggrv	establishment.of.localization.in.cell	The.Tol.Pal.Cell.Envelope.Complex.The.TolA.energy.transducing.system	aggrv	5311490	178	31	910058	147	4401254	30.4991	0.491199	1	0.308742	0
GO:0055085---ECOCYCcplx:CPLX0.2201.TCDBcplx:2.C.1.2.1---RBN---aggrv	transmembrane.transport	The.Tol.Pal.Cell.Envelope.Complex.The.TolA.energy.transducing.system	aggrv	5311490	97	16	910073	81	4401320	16.6203	0.608086	1	0.216035	0
ECOCYCcplx:CPLX0.2201.TCDBcplx:2.C.1.2.1---GO:0065002---RBN---aggrv	The.Tol.Pal.Cell.Envelope.Complex.The.TolA.energy.transducing.system	intracellular.protein.transmembrane.transport	aggrv	5311490	61	14	910075	47	4401354	10.452	0.15024	0.476268	0.823215	0.322149
MYGROUPINGS:CELL.ADHESION---ECOCYCcplx:CPLX0.2201.TCDBcplx:2.C.1.2.1---RBN---aggrv	CELL.ADHESION	The.Tol.Pal.Cell.Envelope.Complex.The.TolA.energy.transducing.system	aggrv	5311490	25	4	910085	21	4401380	4.28359	0.64184	1	0.192573	0
MYGROUPINGS:CELL.DIVISION---ECOCYCcplx:CPLX0.2201.TCDBcplx:2.C.1.2.1---RBN---aggrv	CELL.DIVISION	The.Tol.Pal.Cell.Envelope.Complex.The.TolA.energy.transducing.system	aggrv	5311490	215	52	910037	163	4401238	36.8388	0.0053368	0.0308925	2.27272	1.51015
MYGROUPINGS:CELL.ENVELOPE.INTEGRITY---ECOCYCcplx:CPLX0.2201.TCDBcplx:2.C.1.2.1---RBN---aggrv	CELL.ENVELOPE.INTEGRITY	The.Tol.Pal.Cell.Envelope.Complex.The.TolA.energy.transducing.system	aggrv	5311490	67	15	910074	52	4401349	11.48	0.162977	0.510094	0.787875	0.29235
MYGROUPINGS:CELL.SHAPE---ECOCYCcplx:CPLX0.2201.TCDBcplx:2.C.1.2.1---RBN---aggrv	CELL.SHAPE	The.Tol.Pal.Cell.Envelope.Complex.The.TolA.energy.transducing.system	aggrv	5311490	112	23	910066	89	4401312	19.1905	0.200779	0.589664	0.697282	0.229396
MYGROUPINGS:CELL.WALL.EARLY---ECOCYCcplx:CPLX0.2201.TCDBcplx:2.C.1.2.1---RBN---aggrv	CELL.WALL.EARLY	The.Tol.Pal.Cell.Envelope.Complex.The.TolA.energy.transducing.system	aggrv	5311490	109	19	910070	90	4401311	18.6764	0.506695	1	0.295254	0
MYGROUPINGS:CELL.WALL.LATE---ECOCYCcplx:CPLX0.2201.TCDBcplx:2.C.1.2.1---RBN---aggrv	CELL.WALL.LATE	The.Tol.Pal.Cell.Envelope.Complex.The.TolA.energy.transducing.system	aggrv	5311490	122	27	910062	95	4401306	20.9039	0.0922714	0.322497	1.03493	0.491475
MYGROUPINGS:CHAPERONES---ECOCYCcplx:CPLX0.2201.TCDBcplx:2.C.1.2.1---RBN---aggrv	CHAPERONES	The.Tol.Pal.Cell.Envelope.Complex.The.TolA.energy.transducing.system	aggrv	5311490	66	20	910069	46	4401355	11.3087	0.00599653	0.0341559	2.2221	1.46653
MYGROUPINGS:CHEMOTAXIS---ECOCYCcplx:CPLX0.2201.TCDBcplx:2.C.1.2.1---RBN---aggrv	CHEMOTAXIS	The.Tol.Pal.Cell.Envelope.Complex.The.TolA.energy.transducing.system	aggrv	5311490	38	9	910080	29	4401372	6.51105	0.19207	0.570137	0.716541	0.244021
MYGROUPINGS:CHORISMATE.DEGRADATION---ECOCYCcplx:CPLX0.2201.TCDBcplx:2.C.1.2.1---RBN---aggrv	CHORISMATE.DEGRADATION	The.Tol.Pal.Cell.Envelope.Complex.The.TolA.energy.transducing.system	aggrv	5311490	97	15	910074	82	4401319	16.6203	0.709092	1	0.149298	0
MYGROUPINGS:CHROMOSOME.SEGREGATION---ECOCYCcplx:CPLX0.2201.TCDBcplx:2.C.1.2.1---RBN---aggrv	CHROMOSOME.SEGREGATION	The.Tol.Pal.Cell.Envelope.Complex.The.TolA.energy.transducing.system	aggrv	5311490	29	6	910083	23	4401378	4.96896	0.377536	0.920973	0.423042	0.035753
MYGROUPINGS:CRYPTIC.SECRETORY.PATHWAY---ECOCYCcplx:CPLX0.2201.TCDBcplx:2.C.1.2.1---RBN---aggrv	CRYPTIC.SECRETORY.PATHWAY	The.Tol.Pal.Cell.Envelope.Complex.The.TolA.energy.transducing.system	aggrv	5311490	48	6	910083	42	4401359	8.22449	0.853264	1	0.0689166	0
MYGROUPINGS:ELECTRON.TRANSPORT.CHAIN---ECOCYCcplx:CPLX0.2201.TCDBcplx:2.C.1.2.1---RBN---aggrv	ELECTRON.TRANSPORT.CHAIN	The.Tol.Pal.Cell.Envelope.Complex.The.TolA.energy.transducing.system	aggrv	5311490	55	15	910074	40	4401361	9.42389	0.0403184	0.165791	1.3945	0.780439
MYGROUPINGS:ENTEROBACTIN.AND.METAL.ION.TRANSPORT---ECOCYCcplx:CPLX0.2201.TCDBcplx:2.C.1.2.1---RBN---aggrv	ENTEROBACTIN.AND.METAL.ION.TRANSPORT	The.Tol.Pal.Cell.Envelope.Complex.The.TolA.energy.transducing.system	aggrv	5311490	143	12	910077	131	4401270	24.5021	0.999128	1	0.000378891	0
MYGROUPINGS:ENTEROBACTIN.BIOSYNTHESIS---ECOCYCcplx:CPLX0.2201.TCDBcplx:2.C.1.2.1---RBN---aggrv	ENTEROBACTIN.BIOSYNTHESIS	The.Tol.Pal.Cell.Envelope.Complex.The.TolA.energy.transducing.system	aggrv	5311490	27	5	910084	22	4401379	4.62627	0.502674	1	0.298714	0
MYGROUPINGS:FAD---ECOCYCcplx:CPLX0.2201.TCDBcplx:2.C.1.2.1---RBN---aggrv	FAD	The.Tol.Pal.Cell.Envelope.Complex.The.TolA.energy.transducing.system	aggrv	5311490	101	20	910069	81	4401320	17.3057	0.274761	0.736723	0.561045	0.132696
MYGROUPINGS:FAS---ECOCYCcplx:CPLX0.2201.TCDBcplx:2.C.1.2.1---RBN---aggrv	FAS	The.Tol.Pal.Cell.Envelope.Complex.The.TolA.energy.transducing.system	aggrv	5311490	129	23	910066	106	4401295	22.1033	0.452991	1	0.34391	0
MYGROUPINGS:FERRIC.CITRATE.TRANSPORT---ECOCYCcplx:CPLX0.2201.TCDBcplx:2.C.1.2.1---RBN---aggrv	FERRIC.CITRATE.TRANSPORT	The.Tol.Pal.Cell.Envelope.Complex.The.TolA.energy.transducing.system	aggrv	5311490	40	4	910085	36	4401365	6.85374	0.9294	1	0.0317971	0
MYGROUPINGS:FERRICHROME.TRANSPORT---ECOCYCcplx:CPLX0.2201.TCDBcplx:2.C.1.2.1---RBN---aggrv	FERRICHROME.TRANSPORT	The.Tol.Pal.Cell.Envelope.Complex.The.TolA.energy.transducing.system	aggrv	5311490	30	4	910085	26	4401375	5.1403	0.780477	1	0.10764	0
MYGROUPINGS:IRON.ENTEROBACTIN.TRANSPORT---ECOCYCcplx:CPLX0.2201.TCDBcplx:2.C.1.2.1---RBN---aggrv	IRON.ENTEROBACTIN.TRANSPORT	The.Tol.Pal.Cell.Envelope.Complex.The.TolA.energy.transducing.system	aggrv	5311490	50	4	910085	46	4401355	8.56717	0.980346	1	0.00862051	0
MYGROUPINGS:ISOPRENOIDS.BIOSYNTHESIS---ECOCYCcplx:CPLX0.2201.TCDBcplx:2.C.1.2.1---RBN---aggrv	ISOPRENOIDS.BIOSYNTHESIS	The.Tol.Pal.Cell.Envelope.Complex.The.TolA.energy.transducing.system	aggrv	5311490	51	13	910076	38	4401363	8.73852	0.0856193	0.303404	1.06743	0.517978
MYGROUPINGS:LOCOMOTION---ECOCYCcplx:CPLX0.2201.TCDBcplx:2.C.1.2.1---RBN---aggrv	LOCOMOTION	The.Tol.Pal.Cell.Envelope.Complex.The.TolA.energy.transducing.system	aggrv	5311490	88	26	910063	62	4401339	15.0782	0.00281397	0.01793	2.55068	1.74642
MYGROUPINGS:LOCOMOTION.CHEMOTAXIS.AND.CELL.ADHESION---ECOCYCcplx:CPLX0.2201.TCDBcplx:2.C.1.2.1---RBN---aggrv	LOCOMOTION.CHEMOTAXIS.AND.CELL.ADHESION	The.Tol.Pal.Cell.Envelope.Complex.The.TolA.energy.transducing.system	aggrv	5311490	96	27	910062	69	4401332	16.449	0.00500699	0.029182	2.30042	1.53488
MYGROUPINGS:LOL.PROTEIN.SECRETION.PATHWAY---ECOCYCcplx:CPLX0.2201.TCDBcplx:2.C.1.2.1---RBN---aggrv	LOL.PROTEIN.SECRETION.PATHWAY	The.Tol.Pal.Cell.Envelope.Complex.The.TolA.energy.transducing.system	aggrv	5311490	23	2	910087	21	4401380	3.9409	0.923666	1	0.0344849	0
MYGROUPINGS:LPT.PATHWAY---ECOCYCcplx:CPLX0.2201.TCDBcplx:2.C.1.2.1---RBN---aggrv	LPT.PATHWAY	The.Tol.Pal.Cell.Envelope.Complex.The.TolA.energy.transducing.system	aggrv	5311490	29	4	910085	25	4401376	4.96896	0.75671	1	0.12107	0
MYGROUPINGS:METAL.ION.TRANSPORT---ECOCYCcplx:CPLX0.2201.TCDBcplx:2.C.1.2.1---RBN---aggrv	METAL.ION.TRANSPORT	The.Tol.Pal.Cell.Envelope.Complex.The.TolA.energy.transducing.system	aggrv	5311490	32	1	910088	31	4401370	5.48299	0.997557	1	0.00106241	0
MYGROUPINGS:OLIGOPEPTIDE.TRANSPORT---ECOCYCcplx:CPLX0.2201.TCDBcplx:2.C.1.2.1---RBN---aggrv	OLIGOPEPTIDE.TRANSPORT	The.Tol.Pal.Cell.Envelope.Complex.The.TolA.energy.transducing.system	aggrv	5311490	47	10	910079	37	4401364	8.05314	0.27797	0.742465	0.556003	0.129324
MYGROUPINGS:PANTOTHENATE.AND.COA.BIOSYNTHESIS---ECOCYCcplx:CPLX0.2201.TCDBcplx:2.C.1.2.1---RBN---aggrv	PANTOTHENATE.AND.COA.BIOSYNTHESIS	The.Tol.Pal.Cell.Envelope.Complex.The.TolA.energy.transducing.system	aggrv	5311490	29	5	910084	24	4401377	4.96896	0.57028	1	0.243912	0
MYGROUPINGS:PEPTIDOGLYCAN.RECYCLING---ECOCYCcplx:CPLX0.2201.TCDBcplx:2.C.1.2.1---RBN---aggrv	PEPTIDOGLYCAN.RECYCLING	The.Tol.Pal.Cell.Envelope.Complex.The.TolA.energy.transducing.system	aggrv	5311490	64	10	910079	54	4401347	10.966	0.676252	1	0.169892	0
MYGROUPINGS:PHOSPHOLIPIDS---ECOCYCcplx:CPLX0.2201.TCDBcplx:2.C.1.2.1---RBN---aggrv	PHOSPHOLIPIDS	The.Tol.Pal.Cell.Envelope.Complex.The.TolA.energy.transducing.system	aggrv	5311490	150	40	910049	110	4401291	25.7015	0.00225744	0.0150088	2.64638	1.82366
MYGROUPINGS:PROTEASE---ECOCYCcplx:CPLX0.2201.TCDBcplx:2.C.1.2.1---RBN---aggrv	PROTEASE	The.Tol.Pal.Cell.Envelope.Complex.The.TolA.energy.transducing.system	aggrv	5311490	18	7	910082	11	4401390	3.08418	0.0238075	0.10838	1.62329	0.965051
MYGROUPINGS:PROTEIN.SECRETION---ECOCYCcplx:CPLX0.2201.TCDBcplx:2.C.1.2.1---RBN---aggrv	PROTEIN.SECRETION	The.Tol.Pal.Cell.Envelope.Complex.The.TolA.energy.transducing.system	aggrv	5311490	198	37	910052	161	4401240	33.926	0.30815	0.800448	0.511238	0.096667
MYGROUPINGS:RESPONSE.TO.ANTIBIOTIC---ECOCYCcplx:CPLX0.2201.TCDBcplx:2.C.1.2.1---RBN---aggrv	RESPONSE.TO.ANTIBIOTIC	The.Tol.Pal.Cell.Envelope.Complex.The.TolA.energy.transducing.system	aggrv	5311490	139	19	910070	120	4401281	23.8167	0.886827	1	0.0521611	0
MYGROUPINGS:SEC.PROTEIN.SECRETION.PATHWAY---ECOCYCcplx:CPLX0.2201.TCDBcplx:2.C.1.2.1---RBN---aggrv	SEC.PROTEIN.SECRETION.PATHWAY	The.Tol.Pal.Cell.Envelope.Complex.The.TolA.energy.transducing.system	aggrv	5311490	114	23	910066	91	4401310	19.5332	0.226643	0.642485	0.644657	0.192137
MYGROUPINGS:TAT.PROTEIN.SECRETION.PATHWAY---ECOCYCcplx:CPLX0.2201.TCDBcplx:2.C.1.2.1---RBN---aggrv	TAT.PROTEIN.SECRETION.PATHWAY	The.Tol.Pal.Cell.Envelope.Complex.The.TolA.energy.transducing.system	aggrv	5311490	21	6	910083	15	4401386	3.59821	0.136472	0.440446	0.864957	0.356107
MYGROUPINGS:TETRAHYDROFOLATE.BIOSYNTHESIS---ECOCYCcplx:CPLX0.2201.TCDBcplx:2.C.1.2.1---RBN---aggrv	TETRAHYDROFOLATE.BIOSYNTHESIS	The.Tol.Pal.Cell.Envelope.Complex.The.TolA.energy.transducing.system	aggrv	5311490	28	4	910085	24	4401377	4.79762	0.730996	1	0.136085	0
MYGROUPINGS:UBIQUINONE.8.BIOSYNTHESIS---ECOCYCcplx:CPLX0.2201.TCDBcplx:2.C.1.2.1---RBN---aggrv	UBIQUINONE.8.BIOSYNTHESIS	The.Tol.Pal.Cell.Envelope.Complex.The.TolA.energy.transducing.system	aggrv	5311490	42	6	910083	36	4401365	7.19642	0.748539	1	0.125785	0
MYGROUPINGS:UNDPLARA4N---ECOCYCcplx:CPLX0.2201.TCDBcplx:2.C.1.2.1---RBN---aggrv	UNDPLARA4N	The.Tol.Pal.Cell.Envelope.Complex.The.TolA.energy.transducing.system	aggrv	5311490	38	10	910079	28	4401373	6.51105	0.102967	0.352554	0.9873	0.452774
MYGROUPINGS:UNDPLARA4N.CORE---ECOCYCcplx:CPLX0.2201.TCDBcplx:2.C.1.2.1---RBN---aggrv	UNDPLARA4N.CORE	The.Tol.Pal.Cell.Envelope.Complex.The.TolA.energy.transducing.system	aggrv	5311490	38	10	910079	28	4401373	6.51105	0.102967	0.352554	0.9873	0.452774
MYGROUPINGS:VITAMIN.B12.TRANSPORT---ECOCYCcplx:CPLX0.2201.TCDBcplx:2.C.1.2.1---RBN---aggrv	VITAMIN.B12.TRANSPORT	The.Tol.Pal.Cell.Envelope.Complex.The.TolA.energy.transducing.system	aggrv	5311490	25	2	910087	23	4401378	4.28359	0.943818	1	0.0251118	0
TCDBcplx:3.A.5.1.1---ECOCYCcplx:CPLX0.2201.TCDBcplx:2.C.1.2.1---RBN---aggrv	General.secretory.pathway.Sec.SRP.complex	The.Tol.Pal.Cell.Envelope.Complex.The.TolA.energy.transducing.system	aggrv	5311490	54	9	910080	45	4401356	9.25255	0.592401	1	0.227384	0
ECOCYCcplx:CPLX0.2202---ECOCYCcplx:CPLX0.2202---RBN---aggrv	Colicin.S4.Transport.System	Colicin.S4.Transport.System	aggrv	5311490	6	1	910088	5	4401396	1.02806	0.676222	1	0.169911	0
ECOCYCcplx:CPLX0.2221---ECOCYCcplx:CPLX0.2202---RBN---aggrv	The.Colicin.A.Import.System	Colicin.S4.Transport.System	aggrv	5311490	19	3	910086	16	4401385	3.25553	0.655738	1	0.18327	0
ECOCYCcplx:CPLX0.3382---ECOCYCcplx:CPLX0.2202---RBN---aggrv	GspC.O.secreton.complex	Colicin.S4.Transport.System	aggrv	5311490	59	6	910083	53	4401348	10.1093	0.952666	1	0.0210594	0
ECOCYCcplx:CPLX0.3933---ECOCYCcplx:CPLX0.2202---RBN---aggrv	Outer.Membrane.Protein.Assembly.Complex	Colicin.S4.Transport.System	aggrv	5311490	25	2	910087	23	4401378	4.28359	0.943818	1	0.0251118	0
ECOCYCcplx:CPLX0.3970---ECOCYCcplx:CPLX0.2202---RBN---aggrv	murein.tripeptide.ABC.transporter	Colicin.S4.Transport.System	aggrv	5311490	19	6	910083	13	4401388	3.25553	0.0918878	0.32123	1.03674	0.493184
ECOCYCcplx:CPLX0.7452---ECOCYCcplx:CPLX0.2202---RBN---aggrv	Flagellum	Colicin.S4.Transport.System	aggrv	5311490	29	9	910080	20	4401381	4.96896	0.0482272	0.192168	1.31671	0.716319
ECOCYCcplx:CPLX0.2202---ECOCYCcplx:SEC.SECRETION.CPLX---RBN---aggrv	Colicin.S4.Transport.System	Sec.Protein.Secretion.Complex	aggrv	5311490	60	11	910078	49	4401352	10.2806	0.455109	1	0.341885	0
ECOCYCpathway:ALL.CHORISMATE.PWY---ECOCYCcplx:CPLX0.2202---RBN---aggrv	superpathway.of.chorismate	Colicin.S4.Transport.System	aggrv	5311490	109	15	910074	94	4401307	18.6764	0.856965	1	0.0670367	0
ECOCYCpathway:ANARESP1.PWY---ECOCYCcplx:CPLX0.2202---RBN---aggrv	respiration.anaerobic	Colicin.S4.Transport.System	aggrv	5311490	30	5	910084	25	4401376	5.1403	0.602223	1	0.220242	0
ECOCYCpathway:COLANSYN.PWY---ECOCYCcplx:CPLX0.2202---RBN---aggrv	colanic.acid.building.blocks.biosynthesis	Colicin.S4.Transport.System	aggrv	5311490	34	9	910080	25	4401376	5.82568	0.11483	0.38499	0.939943	0.414551
ECOCYCcplx:CPLX0.2202---ECOCYCpathway:ECASYN.PWY---RBN---aggrv	Colicin.S4.Transport.System	enterobacterial.common.antigen.biosynthesis	aggrv	5311490	48	9	910080	39	4401362	8.22449	0.441434	1	0.355135	0
ECOCYCpathway:ENTBACSYN.PWY---ECOCYCcplx:CPLX0.2202---RBN---aggrv	enterobactin.biosynthesis	Colicin.S4.Transport.System	aggrv	5311490	26	5	910084	21	4401380	4.45493	0.467338	1	0.330369	0
ECOCYCpathway:FAO.PWY---ECOCYCcplx:CPLX0.2202---RBN---aggrv	fatty.acid.beta.oxidation.I	Colicin.S4.Transport.System	aggrv	5311490	51	7	910082	44	4401357	8.73852	0.793667	1	0.100362	0
ECOCYCpathway:FASYN.ELONG.PWY---ECOCYCcplx:CPLX0.2202---RBN---aggrv	fatty.acid.elongation.saturated	Colicin.S4.Transport.System	aggrv	5311490	36	4	910085	32	4401369	6.16836	0.886519	1	0.0523117	0
ECOCYCpathway:FASYN.INITIAL.PWY---ECOCYCcplx:CPLX0.2202---RBN---aggrv	superpathway.of.fatty.acid.biosynthesis.initiation.E.coli	Colicin.S4.Transport.System	aggrv	5311490	52	6	910083	46	4401355	8.90986	0.900852	1	0.0453465	0
ECOCYCpathway:FERMENTATION.PWY---ECOCYCcplx:CPLX0.2202---RBN---aggrv	mixed.acid.fermentation	Colicin.S4.Transport.System	aggrv	5311490	36	8	910081	28	4401373	6.16836	0.2675	0.722197	0.572676	0.141344
ECOCYCpathway:FOLSYN.PWY---ECOCYCcplx:CPLX0.2202---RBN---aggrv	tetrahydrofolate.biosynthesis	Colicin.S4.Transport.System	aggrv	5311490	36	4	910085	32	4401369	6.16836	0.886519	1	0.0523117	0
ECOCYCpathway:GALACTMETAB.PWY---ECOCYCcplx:CPLX0.2202---RBN---aggrv	galactose.degradation.I.Leloir.pathway	Colicin.S4.Transport.System	aggrv	5311490	13	6	910083	7	4401394	2.22746	0.0144796	0.0710747	1.83924	1.14829
ECOCYCpathway:KDO.NAGLIPASYN.PWY---ECOCYCcplx:CPLX0.2202---RBN---aggrv	superpathway.of.KDO.2.lipid.A.biosynthesis	Colicin.S4.Transport.System	aggrv	5311490	82	9	910080	73	4401328	14.0502	0.954944	1	0.0200219	0
ECOCYCpathway:LPSSYN.PWY---ECOCYCcplx:CPLX0.2202---RBN---aggrv	superpathway.of.lipopolysaccharide.biosynthesis	Colicin.S4.Transport.System	aggrv	5311490	127	25	910064	102	4401299	21.7606	0.254601	0.698329	0.594139	0.15594
ECOCYCpathway:NAGLIPASYN.PWY---ECOCYCcplx:CPLX0.2202---RBN---aggrv	lipid.A.precursor.biosynthesis	Colicin.S4.Transport.System	aggrv	5311490	39	1	910088	38	4401363	6.68239	0.999344	1	0.000284788	0
ECOCYCpathway:NONMEVIPP.PWY---ECOCYCcplx:CPLX0.2202---RBN---aggrv	methylerythritol.phosphate.pathway	Colicin.S4.Transport.System	aggrv	5311490	42	13	910076	29	4401372	7.19642	0.0201565	0.0939101	1.69559	1.02729
ECOCYCpathway:PANTOSYN.PWY---ECOCYCcplx:CPLX0.2202---RBN---aggrv	pantothenate.and.coenzyme.A.biosynthesis.I	Colicin.S4.Transport.System	aggrv	5311490	34	4	910085	30	4401371	5.82568	0.857528	1	0.0667518	0
ECOCYCpathway:PEPTIDOGLYCANSYN.PWY---ECOCYCcplx:CPLX0.2202---RBN---aggrv	peptidoglycan.biosynthesis.III	Colicin.S4.Transport.System	aggrv	5311490	66	9	910080	57	4401344	11.3087	0.819279	1	0.0865684	0
ECOCYCpathway:PHOSLIPSYN.PWY---ECOCYCcplx:CPLX0.2202---RBN---aggrv	phospholipid.biosynthesis.I	Colicin.S4.Transport.System	aggrv	5311490	50	10	910079	40	4401361	8.56717	0.349804	0.873987	0.456176	0.058495
ECOCYCpathway:PWY.1269---ECOCYCcplx:CPLX0.2202---RBN---aggrv	CMP.KDO.biosynthesis.I	Colicin.S4.Transport.System	aggrv	5311490	28	5	910084	23	4401378	4.79762	0.537048	1	0.269987	0
ECOCYCpathway:PWY.4381---ECOCYCcplx:CPLX0.2202---RBN---aggrv	fatty.acid.biosynthesis.initiation.I	Colicin.S4.Transport.System	aggrv	5311490	38	5	910084	33	4401368	6.51105	0.803471	1	0.09503	0
ECOCYCpathway:PWY.5668---ECOCYCcplx:CPLX0.2202---RBN---aggrv	cardiolipin.biosynthesis.I	Colicin.S4.Transport.System	aggrv	5311490	29	3	910086	26	4401375	4.96896	0.895421	1	0.0479729	0
ECOCYCpathway:PWY.6071---ECOCYCcplx:CPLX0.2202---RBN---aggrv	superpathway.of.phenylethylamine.degradation	Colicin.S4.Transport.System	aggrv	5311490	52	6	910083	46	4401355	8.90986	0.900852	1	0.0453465	0
ECOCYCpathway:PWY.6284---ECOCYCcplx:CPLX0.2202---RBN---aggrv	superpathway.of.unsaturated.fatty.acids.biosynthesis.E.coli	Colicin.S4.Transport.System	aggrv	5311490	36	4	910085	32	4401369	6.16836	0.886519	1	0.0523117	0
ECOCYCpathway:PWY0.321---ECOCYCcplx:CPLX0.2202---RBN---aggrv	phenylacetate.degradation.I.aerobic	Colicin.S4.Transport.System	aggrv	5311490	52	6	910083	46	4401355	8.90986	0.900852	1	0.0453465	0
ECOCYCpathway:PWY0.381---ECOCYCcplx:CPLX0.2202---RBN---aggrv	glycerol.degradation.I	Colicin.S4.Transport.System	aggrv	5311490	29	9	910080	20	4401381	4.96896	0.0482272	0.192168	1.31671	0.716319
ECOCYCpathway:PWY0.862---ECOCYCcplx:CPLX0.2202---RBN---aggrv	cis.dodecenoyl.biosynthesis	Colicin.S4.Transport.System	aggrv	5311490	29	3	910086	26	4401375	4.96896	0.895421	1	0.0479729	0
ECOCYCpathway:PWY0.881---ECOCYCcplx:CPLX0.2202---RBN---aggrv	superpathway.of.fatty.acid.biosynthesis.I.E.coli	Colicin.S4.Transport.System	aggrv	5311490	74	9	910080	65	4401336	12.6794	0.906291	1	0.0427325	0
ECOCYCcplx:CPLX0.2202---ECOCYCpathway:UBISYN.PWY---RBN---aggrv	Colicin.S4.Transport.System	ubiquinone.8.biosynthesis.prokaryotic	aggrv	5311490	47	6	910083	41	4401360	8.05314	0.838785	1	0.0763495	0
GO:0000270---ECOCYCcplx:CPLX0.2202---RBN---aggrv	peptidoglycan.metabolic.process	Colicin.S4.Transport.System	aggrv	5311490	304	60	910029	244	4401157	52.0884	0.130435	0.425924	0.884607	0.370668
GO:0000902---ECOCYCcplx:CPLX0.2202---RBN---aggrv	cell.morphogenesis	Colicin.S4.Transport.System	aggrv	5311490	46	12	910077	34	4401367	7.8818	0.0832818	0.296494	1.07945	0.527984
GO:0000917---ECOCYCcplx:CPLX0.2202---RBN---aggrv	barrier.septum.formation	Colicin.S4.Transport.System	aggrv	5311490	60	8	910081	52	4401349	10.2806	0.829059	1	0.0814145	0
GO:0006457---ECOCYCcplx:CPLX0.2202---RBN---aggrv	protein.folding	Colicin.S4.Transport.System	aggrv	5311490	68	18	910071	50	4401351	11.6514	0.0350117	0.147172	1.45579	0.832175
GO:0006522---ECOCYCcplx:CPLX0.2202---RBN---aggrv	alanine.metabolic.process	Colicin.S4.Transport.System	aggrv	5311490	22	2	910087	20	4401381	3.76956	0.911192	1	0.0403902	0
GO:0006523---ECOCYCcplx:CPLX0.2202---RBN---aggrv	alanine.biosynthetic.process	Colicin.S4.Transport.System	aggrv	5311490	22	2	910087	20	4401381	3.76956	0.911192	1	0.0403902	0
GO:0006631---ECOCYCcplx:CPLX0.2202---RBN---aggrv	fatty.acid.metabolic.process	Colicin.S4.Transport.System	aggrv	5311490	157	22	910067	135	4401266	26.9009	0.875498	1	0.0577449	0
GO:0006633---ECOCYCcplx:CPLX0.2202---RBN---aggrv	fatty.acid.biosynthetic.process	Colicin.S4.Transport.System	aggrv	5311490	89	12	910077	77	4401324	15.2496	0.855463	1	0.0677989	0
GO:0006643---ECOCYCcplx:CPLX0.2202---RBN---aggrv	membrane.lipid.metabolic.process	Colicin.S4.Transport.System	aggrv	5311490	173	27	910062	146	4401255	29.6424	0.732548	1	0.135164	0
GO:0006644---ECOCYCcplx:CPLX0.2202---RBN---aggrv	phospholipid.metabolic.process	Colicin.S4.Transport.System	aggrv	5311490	173	27	910062	146	4401255	29.6424	0.732548	1	0.135164	0
GO:0006650---ECOCYCcplx:CPLX0.2202---RBN---aggrv	glycerophospholipid.metabolic.process	Colicin.S4.Transport.System	aggrv	5311490	115	15	910074	100	4401301	19.7045	0.904884	1	0.0434073	0
GO:0006654---ECOCYCcplx:CPLX0.2202---RBN---aggrv	phosphatidic.acid.biosynthetic.process	Colicin.S4.Transport.System	aggrv	5311490	109	15	910074	94	4401307	18.6764	0.856965	1	0.0670367	0
GO:0006721---ECOCYCcplx:CPLX0.2202---RBN---aggrv	terpenoid.metabolic.process	Colicin.S4.Transport.System	aggrv	5311490	38	10	910079	28	4401373	6.51105	0.102967	0.352554	0.9873	0.452774
GO:0006743---ECOCYCcplx:CPLX0.2202---RBN---aggrv	ubiquinone.metabolic.process	Colicin.S4.Transport.System	aggrv	5311490	100	22	910067	78	4401323	17.1343	0.124853	0.410431	0.903602	0.38676
GO:0006744---ECOCYCcplx:CPLX0.2202---RBN---aggrv	ubiquinone.biosynthetic.process	Colicin.S4.Transport.System	aggrv	5311490	100	22	910067	78	4401323	17.1343	0.124853	0.410431	0.903602	0.38676
GO:0006826---ECOCYCcplx:CPLX0.2202---RBN---aggrv	iron.ion.transport	Colicin.S4.Transport.System	aggrv	5311490	148	14	910075	134	4401267	25.3588	0.997165	1	0.00123285	0
GO:0006857---ECOCYCcplx:CPLX0.2202---RBN---aggrv	oligopeptide.transport	Colicin.S4.Transport.System	aggrv	5311490	111	17	910072	94	4401307	19.0191	0.731564	1	0.135748	0
GO:0006886---ECOCYCcplx:CPLX0.2202---RBN---aggrv	intracellular.protein.transport	Colicin.S4.Transport.System	aggrv	5311490	90	16	910073	74	4401327	15.4209	0.478872	1	0.319781	0
GO:0007047---ECOCYCcplx:CPLX0.2202---RBN---aggrv	cell.wall.organization	Colicin.S4.Transport.System	aggrv	5311490	336	63	910026	273	4401128	57.5714	0.235343	0.661753	0.628299	0.179304
GO:0007049---ECOCYCcplx:CPLX0.2202---RBN---aggrv	cell.cycle	Colicin.S4.Transport.System	aggrv	5311490	218	33	910056	185	4401216	37.3529	0.807233	1	0.0930008	0
GO:0008104---ECOCYCcplx:CPLX0.2202---RBN---aggrv	protein.localization	Colicin.S4.Transport.System	aggrv	5311490	374	52	910037	322	4401079	64.0824	0.960812	1	0.0173618	0
GO:0008360---ECOCYCcplx:CPLX0.2202---RBN---aggrv	regulation.of.cell.shape	Colicin.S4.Transport.System	aggrv	5311490	192	40	910049	152	4401249	32.8979	0.104964	0.358508	0.97896	0.445501
GO:0008653---ECOCYCcplx:CPLX0.2202---RBN---aggrv	lipopolysaccharide.metabolic.process	Colicin.S4.Transport.System	aggrv	5311490	385	86	910003	299	4401102	65.9672	0.00516558	0.0299693	2.28688	1.52332
GO:0008654---ECOCYCcplx:CPLX0.2202---RBN---aggrv	phospholipid.biosynthetic.process	Colicin.S4.Transport.System	aggrv	5311490	167	27	910062	140	4401261	28.6144	0.661127	1	0.179715	0
GO:0009103---ECOCYCcplx:CPLX0.2202---RBN---aggrv	lipopolysaccharide.biosynthetic.process	Colicin.S4.Transport.System	aggrv	5311490	385	86	910003	299	4401102	65.9672	0.00516558	0.0299693	2.28688	1.52332
GO:0009242---ECOCYCcplx:CPLX0.2202---RBN---aggrv	colanic.acid.biosynthetic.process	Colicin.S4.Transport.System	aggrv	5311490	103	26	910063	77	4401324	17.6484	0.0239447	0.10894	1.62079	0.962813
GO:0009243---ECOCYCcplx:CPLX0.2202---RBN---aggrv	O.antigen.biosynthetic.process	Colicin.S4.Transport.System	aggrv	5311490	46	15	910074	31	4401370	7.8818	0.00785349	0.042699	2.10494	1.36958
GO:0009244---ECOCYCcplx:CPLX0.2202---RBN---aggrv	lipopolysaccharide.core.region.biosynthetic.process	Colicin.S4.Transport.System	aggrv	5311490	127	36	910053	91	4401310	21.7606	0.00115571	0.00841489	2.93715	2.07495
GO:0009245---ECOCYCcplx:CPLX0.2202---RBN---aggrv	lipid.A.biosynthetic.process	Colicin.S4.Transport.System	aggrv	5311490	87	9	910080	78	4401323	14.9069	0.972424	1	0.0121444	0
ECOCYCcplx:CPLX0.2202---GO:0009246---RBN---aggrv	Colicin.S4.Transport.System	enterobacterial.common.antigen.biosynthetic.process	aggrv	5311490	59	12	910077	47	4401354	10.1093	0.305286	0.795167	0.515293	0.0995415
GO:0009252---ECOCYCcplx:CPLX0.2202---RBN---aggrv	peptidoglycan.biosynthetic.process	Colicin.S4.Transport.System	aggrv	5311490	283	59	910030	224	4401177	48.4902	0.0598311	0.228643	1.22307	0.640843
GO:0009253---ECOCYCcplx:CPLX0.2202---RBN---aggrv	peptidoglycan.catabolic.process	Colicin.S4.Transport.System	aggrv	5311490	32	7	910082	25	4401376	5.48299	0.3028	0.790037	0.518844	0.102353
GO:0009273---ECOCYCcplx:CPLX0.2202---RBN---aggrv	peptidoglycan.based.cell.wall.biogenesis	Colicin.S4.Transport.System	aggrv	5311490	283	59	910030	224	4401177	48.4902	0.0598311	0.228643	1.22307	0.640843
GO:0009306---ECOCYCcplx:CPLX0.2202---RBN---aggrv	protein.secretion	Colicin.S4.Transport.System	aggrv	5311490	210	29	910060	181	4401220	35.9821	0.917834	1	0.0372359	0
GO:0009653---ECOCYCcplx:CPLX0.2202---RBN---aggrv	anatomical.structure.morphogenesis	Colicin.S4.Transport.System	aggrv	5311490	46	12	910077	34	4401367	7.8818	0.0832818	0.296494	1.07945	0.527984
GO:0010382---ECOCYCcplx:CPLX0.2202---RBN---aggrv	cell.wall.metabolic.process	Colicin.S4.Transport.System	aggrv	5311490	57	10	910079	47	4401354	9.76658	0.521812	1	0.282486	0
GO:0015031---ECOCYCcplx:CPLX0.2202---RBN---aggrv	protein.transport	Colicin.S4.Transport.System	aggrv	5311490	370	51	910038	319	4401082	63.3971	0.96534	1	0.0153199	0
GO:0015628---ECOCYCcplx:CPLX0.2202---RBN---aggrv	protein.secretion.by.the.type.II.secretion.system	Colicin.S4.Transport.System	aggrv	5311490	119	17	910072	102	4401299	20.3899	0.82747	1	0.0822479	0
ECOCYCcplx:CPLX0.2202---GO:0015794---RBN---aggrv	Colicin.S4.Transport.System	glycerol.3.phosphate.transport	aggrv	5311490	10	4	910085	6	4401395	1.71343	0.0759724	0.276189	1.11934	0.558793
GO:0015833---ECOCYCcplx:CPLX0.2202---RBN---aggrv	peptide.transport	Colicin.S4.Transport.System	aggrv	5311490	113	17	910072	96	4401305	19.3618	0.75827	1	0.120176	0
GO:0015834---ECOCYCcplx:CPLX0.2202---RBN---aggrv	peptidoglycan.peptide.transport	Colicin.S4.Transport.System	aggrv	5311490	19	6	910083	13	4401388	3.25553	0.0918878	0.32123	1.03674	0.493184
GO:0016042---ECOCYCcplx:CPLX0.2202---RBN---aggrv	lipid.catabolic.process	Colicin.S4.Transport.System	aggrv	5311490	37	7	910082	30	4401371	6.33971	0.452969	1	0.343932	0
GO:0016044---ECOCYCcplx:CPLX0.2202---RBN---aggrv	membrane.organization	Colicin.S4.Transport.System	aggrv	5311490	25	4	910085	21	4401380	4.28359	0.64184	1	0.192573	0
GO:0016114---ECOCYCcplx:CPLX0.2202---RBN---aggrv	terpenoid.biosynthetic.process	Colicin.S4.Transport.System	aggrv	5311490	38	10	910079	28	4401373	6.51105	0.102967	0.352554	0.9873	0.452774
GO:0016998---ECOCYCcplx:CPLX0.2202---RBN---aggrv	cell.wall.catabolic.process	Colicin.S4.Transport.System	aggrv	5311490	43	6	910083	37	4401364	7.36777	0.76909	1	0.114023	0
GO:0019395---ECOCYCcplx:CPLX0.2202---RBN---aggrv	fatty.acid.oxidation	Colicin.S4.Transport.System	aggrv	5311490	47	8	910081	39	4401362	8.05314	0.568341	1	0.245391	0
GO:0030258---ECOCYCcplx:CPLX0.2202---RBN---aggrv	lipid.modification	Colicin.S4.Transport.System	aggrv	5311490	56	8	910081	48	4401353	9.59523	0.765742	1	0.115918	0
GO:0031504---ECOCYCcplx:CPLX0.2202---RBN---aggrv	peptidoglycan.based.cell.wall.organization	Colicin.S4.Transport.System	aggrv	5311490	283	59	910030	224	4401177	48.4902	0.0598311	0.228643	1.22307	0.640843
GO:0032506---ECOCYCcplx:CPLX0.2202---RBN---aggrv	cytokinetic.process	Colicin.S4.Transport.System	aggrv	5311490	60	8	910081	52	4401349	10.2806	0.829059	1	0.0814145	0
GO:0032989---ECOCYCcplx:CPLX0.2202---RBN---aggrv	cellular.structure.morphogenesis	Colicin.S4.Transport.System	aggrv	5311490	46	12	910077	34	4401367	7.8818	0.0832818	0.296494	1.07945	0.527984
GO:0034440---ECOCYCcplx:CPLX0.2202---RBN---aggrv	lipid.oxidation	Colicin.S4.Transport.System	aggrv	5311490	47	8	910081	39	4401362	8.05314	0.568341	1	0.245391	0
GO:0034613---ECOCYCcplx:CPLX0.2202---RBN---aggrv	cellular.protein.localization	Colicin.S4.Transport.System	aggrv	5311490	94	17	910072	77	4401324	16.1063	0.44533	1	0.351318	0
GO:0042546---ECOCYCcplx:CPLX0.2202---RBN---aggrv	cell.wall.biogenesis	Colicin.S4.Transport.System	aggrv	5311490	283	59	910030	224	4401177	48.4902	0.0598311	0.228643	1.22307	0.640843
GO:0042938---ECOCYCcplx:CPLX0.2202---RBN---aggrv	dipeptide.transport	Colicin.S4.Transport.System	aggrv	5311490	40	11	910078	29	4401372	6.85374	0.068895	0.25525	1.16181	0.593034
GO:0042939---ECOCYCcplx:CPLX0.2202---RBN---aggrv	tripeptide.transport	Colicin.S4.Transport.System	aggrv	5311490	28	9	910080	19	4401382	4.79762	0.0390059	0.160956	1.40887	0.793293
GO:0043163---ECOCYCcplx:CPLX0.2202---RBN---aggrv	cell.envelope.organization	Colicin.S4.Transport.System	aggrv	5311490	32	4	910085	28	4401373	5.48299	0.822437	1	0.0848974	0
GO:0045184---ECOCYCcplx:CPLX0.2202---RBN---aggrv	establishment.of.protein.localization	Colicin.S4.Transport.System	aggrv	5311490	370	51	910038	319	4401082	63.3971	0.96534	1	0.0153199	0
GO:0045229---ECOCYCcplx:CPLX0.2202---RBN---aggrv	external.encapsulating.structure.organization	Colicin.S4.Transport.System	aggrv	5311490	371	69	910020	302	4401099	63.5684	0.245852	0.682651	0.609326	0.165802
GO:0046377---ECOCYCcplx:CPLX0.2202---RBN---aggrv	colanic.acid.metabolic.process	Colicin.S4.Transport.System	aggrv	5311490	103	26	910063	77	4401324	17.6484	0.0239447	0.10894	1.62079	0.962813
ECOCYCcplx:CPLX0.2202---GO:0046378---RBN---aggrv	Colicin.S4.Transport.System	enterobacterial.common.antigen.metabolic.process	aggrv	5311490	59	12	910077	47	4401354	10.1093	0.305286	0.795167	0.515293	0.0995415
GO:0046401---ECOCYCcplx:CPLX0.2202---RBN---aggrv	lipopolysaccharide.core.region.metabolic.process	Colicin.S4.Transport.System	aggrv	5311490	127	36	910053	91	4401310	21.7606	0.00115571	0.00841489	2.93715	2.07495
GO:0046402---ECOCYCcplx:CPLX0.2202---RBN---aggrv	O.antigen.metabolic.process	Colicin.S4.Transport.System	aggrv	5311490	46	15	910074	31	4401370	7.8818	0.00785349	0.042699	2.10494	1.36958
GO:0046467---ECOCYCcplx:CPLX0.2202---RBN---aggrv	membrane.lipid.biosynthetic.process	Colicin.S4.Transport.System	aggrv	5311490	167	27	910062	140	4401261	28.6144	0.661127	1	0.179715	0
GO:0046473---ECOCYCcplx:CPLX0.2202---RBN---aggrv	phosphatidic.acid.metabolic.process	Colicin.S4.Transport.System	aggrv	5311490	109	15	910074	94	4401307	18.6764	0.856965	1	0.0670367	0
GO:0046474---ECOCYCcplx:CPLX0.2202---RBN---aggrv	glycerophospholipid.biosynthetic.process	Colicin.S4.Transport.System	aggrv	5311490	109	15	910074	94	4401307	18.6764	0.856965	1	0.0670367	0
GO:0046493---ECOCYCcplx:CPLX0.2202---RBN---aggrv	lipid.A.metabolic.process	Colicin.S4.Transport.System	aggrv	5311490	87	9	910080	78	4401323	14.9069	0.972424	1	0.0121444	0
GO:0046907---ECOCYCcplx:CPLX0.2202---RBN---aggrv	intracellular.transport	Colicin.S4.Transport.System	aggrv	5311490	90	16	910073	74	4401327	15.4209	0.478872	1	0.319781	0
GO:0051301---ECOCYCcplx:CPLX0.2202---RBN---aggrv	cell.division	Colicin.S4.Transport.System	aggrv	5311490	289	50	910039	239	4401162	49.5183	0.494295	1	0.306014	0
GO:0051649---ECOCYCcplx:CPLX0.2202---RBN---aggrv	establishment.of.localization.in.cell	Colicin.S4.Transport.System	aggrv	5311490	220	32	910057	188	4401213	37.6956	0.867371	1	0.0617949	0
GO:0055085---ECOCYCcplx:CPLX0.2202---RBN---aggrv	transmembrane.transport	Colicin.S4.Transport.System	aggrv	5311490	117	16	910073	101	4401300	20.0472	0.86954	1	0.0607103	0
ECOCYCcplx:CPLX0.2202---GO:0065002---RBN---aggrv	Colicin.S4.Transport.System	intracellular.protein.transmembrane.transport	aggrv	5311490	73	14	910075	59	4401342	12.5081	0.367432	0.904253	0.434823	0.0437101
MYGROUPINGS:CELL.ADHESION---ECOCYCcplx:CPLX0.2202---RBN---aggrv	CELL.ADHESION	Colicin.S4.Transport.System	aggrv	5311490	36	5	910084	31	4401370	6.16836	0.762466	1	0.117779	0
MYGROUPINGS:CELL.DIVISION---ECOCYCcplx:CPLX0.2202---RBN---aggrv	CELL.DIVISION	Colicin.S4.Transport.System	aggrv	5311490	269	55	910034	214	4401187	46.0914	0.0889428	0.313013	1.05089	0.504438
MYGROUPINGS:CELL.ENVELOPE.INTEGRITY---ECOCYCcplx:CPLX0.2202---RBN---aggrv	CELL.ENVELOPE.INTEGRITY	Colicin.S4.Transport.System	aggrv	5311490	87	17	910072	70	4401331	14.9069	0.316412	0.815817	0.499747	0.0884073
MYGROUPINGS:CELL.SHAPE---ECOCYCcplx:CPLX0.2202---RBN---aggrv	CELL.SHAPE	Colicin.S4.Transport.System	aggrv	5311490	138	25	910064	113	4401288	23.6454	0.414177	0.982911	0.382814	0.0074856
MYGROUPINGS:CELL.WALL.EARLY---ECOCYCcplx:CPLX0.2202---RBN---aggrv	CELL.WALL.EARLY	Colicin.S4.Transport.System	aggrv	5311490	133	19	910070	114	4401287	22.7887	0.838202	1	0.0766515	0
MYGROUPINGS:CELL.WALL.LATE---ECOCYCcplx:CPLX0.2202---RBN---aggrv	CELL.WALL.LATE	Colicin.S4.Transport.System	aggrv	5311490	146	28	910061	118	4401283	25.0161	0.286965	0.757691	0.542171	0.120508
MYGROUPINGS:CHEMOTAXIS---ECOCYCcplx:CPLX0.2202---RBN---aggrv	CHEMOTAXIS	Colicin.S4.Transport.System	aggrv	5311490	48	10	910079	38	4401363	8.22449	0.301482	0.787403	0.520739	0.103803
MYGROUPINGS:CHORISMATE.DEGRADATION---ECOCYCcplx:CPLX0.2202---RBN---aggrv	CHORISMATE.DEGRADATION	Colicin.S4.Transport.System	aggrv	5311490	120	17	910072	103	4401298	20.5612	0.837427	1	0.0770528	0
MYGROUPINGS:CHROMOSOME.SEGREGATION---ECOCYCcplx:CPLX0.2202---RBN---aggrv	CHROMOSOME.SEGREGATION	Colicin.S4.Transport.System	aggrv	5311490	40	6	910083	34	4401367	6.85374	0.703542	1	0.15271	0
MYGROUPINGS:CRYPTIC.SECRETORY.PATHWAY---ECOCYCcplx:CPLX0.2202---RBN---aggrv	CRYPTIC.SECRETORY.PATHWAY	Colicin.S4.Transport.System	aggrv	5311490	61	7	910082	54	4401347	10.452	0.916569	1	0.037835	0
MYGROUPINGS:ELECTRON.TRANSPORT.CHAIN---ECOCYCcplx:CPLX0.2202---RBN---aggrv	ELECTRON.TRANSPORT.CHAIN	Colicin.S4.Transport.System	aggrv	5311490	68	15	910074	53	4401348	11.6514	0.177852	0.542778	0.74994	0.265378
MYGROUPINGS:ENTEROBACTIN.AND.METAL.ION.TRANSPORT---ECOCYCcplx:CPLX0.2202---RBN---aggrv	ENTEROBACTIN.AND.METAL.ION.TRANSPORT	Colicin.S4.Transport.System	aggrv	5311490	178	14	910075	164	4401237	30.4991	0.999892	1	4.69205e-05	0
MYGROUPINGS:ENTEROBACTIN.BIOSYNTHESIS---ECOCYCcplx:CPLX0.2202---RBN---aggrv	ENTEROBACTIN.BIOSYNTHESIS	Colicin.S4.Transport.System	aggrv	5311490	35	7	910082	28	4401373	5.99702	0.392698	0.9452	0.405941	0.0244763
MYGROUPINGS:FAD---ECOCYCcplx:CPLX0.2202---RBN---aggrv	FAD	Colicin.S4.Transport.System	aggrv	5311490	127	21	910068	106	4401295	21.7606	0.607508	1	0.216448	0
MYGROUPINGS:FAS---ECOCYCcplx:CPLX0.2202---RBN---aggrv	FAS	Colicin.S4.Transport.System	aggrv	5311490	157	27	910062	130	4401271	26.9009	0.524587	1	0.280182	0
MYGROUPINGS:FERRIC.CITRATE.TRANSPORT---ECOCYCcplx:CPLX0.2202---RBN---aggrv	FERRIC.CITRATE.TRANSPORT	Colicin.S4.Transport.System	aggrv	5311490	47	4	910085	43	4401358	8.05314	0.970809	1	0.0128662	0
MYGROUPINGS:FERRICHROME.TRANSPORT---ECOCYCcplx:CPLX0.2202---RBN---aggrv	FERRICHROME.TRANSPORT	Colicin.S4.Transport.System	aggrv	5311490	36	4	910085	32	4401369	6.16836	0.886519	1	0.0523117	0
MYGROUPINGS:IRON.ENTEROBACTIN.TRANSPORT---ECOCYCcplx:CPLX0.2202---RBN---aggrv	IRON.ENTEROBACTIN.TRANSPORT	Colicin.S4.Transport.System	aggrv	5311490	59	4	910085	55	4401346	10.1093	0.99429	1	0.0024871	0
MYGROUPINGS:ISOPRENOIDS.BIOSYNTHESIS---ECOCYCcplx:CPLX0.2202---RBN---aggrv	ISOPRENOIDS.BIOSYNTHESIS	Colicin.S4.Transport.System	aggrv	5311490	63	16	910073	47	4401354	10.7946	0.0629235	0.238318	1.20119	0.622843
MYGROUPINGS:LOCOMOTION---ECOCYCcplx:CPLX0.2202---RBN---aggrv	LOCOMOTION	Colicin.S4.Transport.System	aggrv	5311490	116	30	910059	86	4401315	19.8758	0.0115786	0.0592481	1.93634	1.22733
MYGROUPINGS:LOCOMOTION.CHEMOTAXIS.AND.CELL.ADHESION---ECOCYCcplx:CPLX0.2202---RBN---aggrv	LOCOMOTION.CHEMOTAXIS.AND.CELL.ADHESION	Colicin.S4.Transport.System	aggrv	5311490	127	31	910058	96	4401305	21.7606	0.02335	0.106583	1.63171	0.972314
MYGROUPINGS:LOL.PROTEIN.SECRETION.PATHWAY---ECOCYCcplx:CPLX0.2202---RBN---aggrv	LOL.PROTEIN.SECRETION.PATHWAY	Colicin.S4.Transport.System	aggrv	5311490	28	2	910087	26	4401375	4.79762	0.964817	1	0.015555	0
MYGROUPINGS:LPT.PATHWAY---ECOCYCcplx:CPLX0.2202---RBN---aggrv	LPT.PATHWAY	Colicin.S4.Transport.System	aggrv	5311490	36	4	910085	32	4401369	6.16836	0.886519	1	0.0523117	0
MYGROUPINGS:M.ANTIGEN.CORE---ECOCYCcplx:CPLX0.2202---RBN---aggrv	M.ANTIGEN.CORE	Colicin.S4.Transport.System	aggrv	5311490	113	30	910059	83	4401318	19.3618	0.00790412	0.0429133	2.10215	1.36741
MYGROUPINGS:METAL.ION.TRANSPORT---ECOCYCcplx:CPLX0.2202---RBN---aggrv	METAL.ION.TRANSPORT	Colicin.S4.Transport.System	aggrv	5311490	42	3	910086	39	4401362	7.19642	0.982656	1	0.00759839	0
MYGROUPINGS:OANTIGEN---ECOCYCcplx:CPLX0.2202---RBN---aggrv	OANTIGEN	Colicin.S4.Transport.System	aggrv	5311490	29	8	910081	21	4401380	4.96896	0.109813	0.371586	0.959347	0.42994
MYGROUPINGS:OLIGOPEPTIDE.TRANSPORT---ECOCYCcplx:CPLX0.2202---RBN---aggrv	OLIGOPEPTIDE.TRANSPORT	Colicin.S4.Transport.System	aggrv	5311490	55	12	910077	43	4401358	9.42389	0.223392	0.634796	0.650933	0.197366
MYGROUPINGS:PANTOTHENATE.AND.COA.BIOSYNTHESIS---ECOCYCcplx:CPLX0.2202---RBN---aggrv	PANTOTHENATE.AND.COA.BIOSYNTHESIS	Colicin.S4.Transport.System	aggrv	5311490	36	5	910084	31	4401370	6.16836	0.762466	1	0.117779	0
MYGROUPINGS:PEPTIDOGLYCAN.RECYCLING---ECOCYCcplx:CPLX0.2202---RBN---aggrv	PEPTIDOGLYCAN.RECYCLING	Colicin.S4.Transport.System	aggrv	5311490	72	11	910078	61	4401340	12.3367	0.708995	1	0.149357	0
MYGROUPINGS:PHOSPHOLIPIDS---ECOCYCcplx:CPLX0.2202---RBN---aggrv	PHOSPHOLIPIDS	Colicin.S4.Transport.System	aggrv	5311490	189	43	910046	146	4401255	32.3839	0.0285983	0.12563	1.54366	0.900905
MYGROUPINGS:PROTEASE---ECOCYCcplx:CPLX0.2202---RBN---aggrv	PROTEASE	Colicin.S4.Transport.System	aggrv	5311490	23	7	910082	16	4401385	3.9409	0.0845881	0.300167	1.07269	0.522637
MYGROUPINGS:PROTEIN.SECRETION---ECOCYCcplx:CPLX0.2202---RBN---aggrv	PROTEIN.SECRETION	Colicin.S4.Transport.System	aggrv	5311490	242	37	910052	205	4401196	41.4651	0.800071	1	0.0968715	0
MYGROUPINGS:RESPONSE.TO.ANTIBIOTIC---ECOCYCcplx:CPLX0.2202---RBN---aggrv	RESPONSE.TO.ANTIBIOTIC	Colicin.S4.Transport.System	aggrv	5311490	186	22	910067	164	4401237	31.8699	0.982008	1	0.00788512	0
MYGROUPINGS:SEC.PROTEIN.SECRETION.PATHWAY---ECOCYCcplx:CPLX0.2202---RBN---aggrv	SEC.PROTEIN.SECRETION.PATHWAY	Colicin.S4.Transport.System	aggrv	5311490	138	23	910066	115	4401286	23.6454	0.592986	1	0.226955	0
MYGROUPINGS:TAT.PROTEIN.SECRETION.PATHWAY---ECOCYCcplx:CPLX0.2202---RBN---aggrv	TAT.PROTEIN.SECRETION.PATHWAY	Colicin.S4.Transport.System	aggrv	5311490	26	6	910083	20	4401381	4.45493	0.279709	0.743479	0.553293	0.128731
MYGROUPINGS:TETRAHYDROFOLATE.BIOSYNTHESIS---ECOCYCcplx:CPLX0.2202---RBN---aggrv	TETRAHYDROFOLATE.BIOSYNTHESIS	Colicin.S4.Transport.System	aggrv	5311490	34	4	910085	30	4401371	5.82568	0.857528	1	0.0667518	0
MYGROUPINGS:UBIQUINONE.8.BIOSYNTHESIS---ECOCYCcplx:CPLX0.2202---RBN---aggrv	UBIQUINONE.8.BIOSYNTHESIS	Colicin.S4.Transport.System	aggrv	5311490	51	6	910083	45	4401356	8.73852	0.890397	1	0.0504163	0
MYGROUPINGS:UNDPLARA4N---ECOCYCcplx:CPLX0.2202---RBN---aggrv	UNDPLARA4N	Colicin.S4.Transport.System	aggrv	5311490	50	10	910079	40	4401361	8.56717	0.349804	0.873987	0.456176	0.058495
MYGROUPINGS:UNDPLARA4N.CORE---ECOCYCcplx:CPLX0.2202---RBN---aggrv	UNDPLARA4N.CORE	Colicin.S4.Transport.System	aggrv	5311490	50	10	910079	40	4401361	8.56717	0.349804	0.873987	0.456176	0.058495
MYGROUPINGS:VITAMIN.B12.TRANSPORT---ECOCYCcplx:CPLX0.2202---RBN---aggrv	VITAMIN.B12.TRANSPORT	Colicin.S4.Transport.System	aggrv	5311490	31	2	910087	29	4401372	5.31165	0.978152	1	0.00959387	0
TCDBcplx:3.A.5.1.1---ECOCYCcplx:CPLX0.2202---RBN---aggrv	General.secretory.pathway.Sec.SRP.complex	Colicin.S4.Transport.System	aggrv	5311490	64	10	910079	54	4401347	10.966	0.676252	1	0.169892	0
ECOCYCcplx:CPLX0.2221---ECOCYCcplx:CPLX0.2221---RBN---aggrv	The.Colicin.A.Import.System	The.Colicin.A.Import.System	aggrv	5311490	12	2	910087	10	4401391	2.05612	0.635051	1	0.197191	0
ECOCYCcplx:CPLX0.2221---ECOCYCcplx:CPLX0.3382---RBN---aggrv	The.Colicin.A.Import.System	GspC.O.secreton.complex	aggrv	5311490	68	9	910080	59	4401342	11.6514	0.845445	1	0.0729147	0
ECOCYCcplx:CPLX0.2221---ECOCYCcplx:CPLX0.3933---RBN---aggrv	The.Colicin.A.Import.System	Outer.Membrane.Protein.Assembly.Complex	aggrv	5311490	30	4	910085	26	4401375	5.1403	0.780477	1	0.10764	0
ECOCYCcplx:CPLX0.2221---ECOCYCcplx:CPLX0.3970---RBN---aggrv	The.Colicin.A.Import.System	murein.tripeptide.ABC.transporter	aggrv	5311490	28	8	910081	20	4401381	4.79762	0.0928237	0.323393	1.03234	0.490269
ECOCYCcplx:CPLX0.2221---ECOCYCcplx:CPLX0.7452---RBN---aggrv	The.Colicin.A.Import.System	Flagellum	aggrv	5311490	31	10	910079	21	4401380	5.31165	0.0296321	0.128658	1.52824	0.890564
ECOCYCcplx:CPLX0.2221---ECOCYCcplx:SEC.SECRETION.CPLX---RBN---aggrv	The.Colicin.A.Import.System	Sec.Protein.Secretion.Complex	aggrv	5311490	65	12	910077	53	4401348	11.1373	0.438389	1	0.35814	0
ECOCYCcplx:CPLX0.2221---ECOCYCpathway:ALL.CHORISMATE.PWY---RBN---aggrv	The.Colicin.A.Import.System	superpathway.of.chorismate	aggrv	5311490	127	17	910072	110	4401291	21.7606	0.895387	1	0.0479894	0
ECOCYCcplx:CPLX0.2221---ECOCYCpathway:ANARESP1.PWY---RBN---aggrv	The.Colicin.A.Import.System	respiration.anaerobic	aggrv	5311490	32	7	910082	25	4401376	5.48299	0.3028	0.790037	0.518844	0.102353
ECOCYCcplx:CPLX0.2221---ECOCYCpathway:COLANSYN.PWY---RBN---aggrv	The.Colicin.A.Import.System	colanic.acid.building.blocks.biosynthesis	aggrv	5311490	45	14	910075	31	4401370	7.71046	0.0155184	0.0754475	1.80915	1.12236
ECOCYCcplx:CPLX0.2221---ECOCYCpathway:ECASYN.PWY---RBN---aggrv	The.Colicin.A.Import.System	enterobacterial.common.antigen.biosynthesis	aggrv	5311490	56	11	910078	45	4401356	9.59523	0.361131	0.894499	0.442335	0.0484201
ECOCYCcplx:CPLX0.2221---ECOCYCpathway:ENTBACSYN.PWY---RBN---aggrv	The.Colicin.A.Import.System	enterobactin.biosynthesis	aggrv	5311490	31	4	910085	27	4401374	5.31165	0.80236	1	0.0956305	0
ECOCYCpathway:FAO.PWY---ECOCYCcplx:CPLX0.2221---RBN---aggrv	fatty.acid.beta.oxidation.I	The.Colicin.A.Import.System	aggrv	5311490	59	7	910082	52	4401349	10.1093	0.898861	1	0.0463074	0
ECOCYCcplx:CPLX0.2221---ECOCYCpathway:FASYN.ELONG.PWY---RBN---aggrv	The.Colicin.A.Import.System	fatty.acid.elongation.saturated	aggrv	5311490	39	2	910087	37	4401364	6.68239	0.994058	1	0.00258823	0
ECOCYCpathway:FASYN.INITIAL.PWY---ECOCYCcplx:CPLX0.2221---RBN---aggrv	superpathway.of.fatty.acid.biosynthesis.initiation.E.coli	The.Colicin.A.Import.System	aggrv	5311490	54	7	910082	47	4401354	9.25255	0.840275	1	0.0755787	0
ECOCYCpathway:FERMENTATION.PWY---ECOCYCcplx:CPLX0.2221---RBN---aggrv	mixed.acid.fermentation	The.Colicin.A.Import.System	aggrv	5311490	40	8	910081	32	4401369	6.85374	0.376911	0.920622	0.423761	0.0359185
ECOCYCcplx:CPLX0.2221---ECOCYCpathway:FOLSYN.PWY---RBN---aggrv	The.Colicin.A.Import.System	tetrahydrofolate.biosynthesis	aggrv	5311490	43	6	910083	37	4401364	7.36777	0.76909	1	0.114023	0
ECOCYCcplx:CPLX0.2221---ECOCYCpathway:GALACTMETAB.PWY---RBN---aggrv	The.Colicin.A.Import.System	galactose.degradation.I.Leloir.pathway	aggrv	5311490	19	8	910081	11	4401390	3.25553	0.00934243	0.0496134	2.02954	1.3044
ECOCYCcplx:CPLX0.2221---ECOCYCpathway:KDO.NAGLIPASYN.PWY---RBN---aggrv	The.Colicin.A.Import.System	superpathway.of.KDO.2.lipid.A.biosynthesis	aggrv	5311490	94	13	910076	81	4401320	16.1063	0.838306	1	0.0765974	0
ECOCYCcplx:CPLX0.2221---ECOCYCpathway:LPSSYN.PWY---RBN---aggrv	The.Colicin.A.Import.System	superpathway.of.lipopolysaccharide.biosynthesis	aggrv	5311490	147	31	910058	116	4401285	25.1875	0.123818	0.407886	0.907216	0.389461
ECOCYCcplx:CPLX0.2221---ECOCYCpathway:NAGLIPASYN.PWY---RBN---aggrv	The.Colicin.A.Import.System	lipid.A.precursor.biosynthesis	aggrv	5311490	43	2	910087	41	4401360	7.36777	0.996943	1	0.00132982	0
ECOCYCcplx:CPLX0.2221---ECOCYCpathway:NONMEVIPP.PWY---RBN---aggrv	The.Colicin.A.Import.System	methylerythritol.phosphate.pathway	aggrv	5311490	49	13	910076	36	4401365	8.39583	0.0654179	0.246364	1.1843	0.608424
ECOCYCcplx:CPLX0.2221---ECOCYCpathway:OANTIGEN.PWY---RBN---aggrv	The.Colicin.A.Import.System	O.antigen.biosynthesis.E.coli	aggrv	5311490	42	14	910075	28	4401373	7.19642	0.00813403	0.0440365	2.08969	1.35619
ECOCYCcplx:CPLX0.2221---ECOCYCpathway:PANTOSYN.PWY---RBN---aggrv	The.Colicin.A.Import.System	pantothenate.and.coenzyme.A.biosynthesis.I	aggrv	5311490	39	4	910085	35	4401366	6.68239	0.920325	1	0.0360586	0
ECOCYCcplx:CPLX0.2221---ECOCYCpathway:PEPTIDOGLYCANSYN.PWY---RBN---aggrv	The.Colicin.A.Import.System	peptidoglycan.biosynthesis.III	aggrv	5311490	74	12	910077	62	4401339	12.6794	0.630608	1	0.200241	0
ECOCYCcplx:CPLX0.2221---ECOCYCpathway:PHOSLIPSYN.PWY---RBN---aggrv	The.Colicin.A.Import.System	phospholipid.biosynthesis.I	aggrv	5311490	58	11	910078	47	4401354	9.93792	0.408058	0.972547	0.389279	0.0120894
ECOCYCcplx:CPLX0.2221---ECOCYCpathway:PWY.1269---RBN---aggrv	The.Colicin.A.Import.System	CMP.KDO.biosynthesis.I	aggrv	5311490	32	7	910082	25	4401376	5.48299	0.3028	0.790037	0.518844	0.102353
ECOCYCpathway:PWY.4381---ECOCYCcplx:CPLX0.2221---RBN---aggrv	fatty.acid.biosynthesis.initiation.I	The.Colicin.A.Import.System	aggrv	5311490	40	6	910083	34	4401367	6.85374	0.703542	1	0.15271	0
ECOCYCcplx:CPLX0.2221---ECOCYCpathway:PWY.5668---RBN---aggrv	The.Colicin.A.Import.System	cardiolipin.biosynthesis.I	aggrv	5311490	35	4	910085	31	4401370	5.99702	0.872736	1	0.0591172	0
ECOCYCcplx:CPLX0.2221---ECOCYCpathway:PWY.6071---RBN---aggrv	The.Colicin.A.Import.System	superpathway.of.phenylethylamine.degradation	aggrv	5311490	62	10	910079	52	4401349	10.6233	0.635185	1	0.1971	0
ECOCYCcplx:CPLX0.2221---ECOCYCpathway:PWY.6284---RBN---aggrv	The.Colicin.A.Import.System	superpathway.of.unsaturated.fatty.acids.biosynthesis.E.coli	aggrv	5311490	39	2	910087	37	4401364	6.68239	0.994058	1	0.00258823	0
ECOCYCcplx:CPLX0.2221---ECOCYCpathway:PWY0.321---RBN---aggrv	The.Colicin.A.Import.System	phenylacetate.degradation.I.aerobic	aggrv	5311490	62	10	910079	52	4401349	10.6233	0.635185	1	0.1971	0
ECOCYCcplx:CPLX0.2221---ECOCYCpathway:PWY0.381---RBN---aggrv	The.Colicin.A.Import.System	glycerol.degradation.I	aggrv	5311490	30	9	910080	21	4401380	5.1403	0.0587794	0.225468	1.23077	0.646914
ECOCYCcplx:CPLX0.2221---ECOCYCpathway:PWY0.862---RBN---aggrv	The.Colicin.A.Import.System	cis.dodecenoyl.biosynthesis	aggrv	5311490	32	1	910088	31	4401370	5.48299	0.997557	1	0.00106241	0
ECOCYCpathway:PWY0.881---ECOCYCcplx:CPLX0.2221---RBN---aggrv	superpathway.of.fatty.acid.biosynthesis.I.E.coli	The.Colicin.A.Import.System	aggrv	5311490	79	8	910081	71	4401330	13.5361	0.971269	1	0.0126607	0
ECOCYCcplx:CPLX0.2221---ECOCYCpathway:UBISYN.PWY---RBN---aggrv	The.Colicin.A.Import.System	ubiquinone.8.biosynthesis.prokaryotic	aggrv	5311490	53	7	910082	46	4401355	9.0812	0.825767	1	0.0831425	0
GO:0000270---ECOCYCcplx:CPLX0.2221---RBN---aggrv	peptidoglycan.metabolic.process	The.Colicin.A.Import.System	aggrv	5311490	350	71	910018	279	4401122	59.9702	0.0698995	0.258399	1.15553	0.587709
ECOCYCcplx:CPLX0.2221---GO:0000902---RBN---aggrv	The.Colicin.A.Import.System	cell.morphogenesis	aggrv	5311490	50	13	910076	37	4401364	8.56717	0.0750821	0.273342	1.12446	0.563293
ECOCYCcplx:CPLX0.2221---GO:0000917---RBN---aggrv	The.Colicin.A.Import.System	barrier.septum.formation	aggrv	5311490	70	12	910077	58	4401343	11.994	0.548562	1	0.260774	0
ECOCYCcplx:CPLX0.2221---GO:0006457---RBN---aggrv	The.Colicin.A.Import.System	protein.folding	aggrv	5311490	81	21	910068	60	4401341	13.8788	0.0300575	0.130431	1.52205	0.884619
GO:0006522---ECOCYCcplx:CPLX0.2221---RBN---aggrv	alanine.metabolic.process	The.Colicin.A.Import.System	aggrv	5311490	27	4	910085	23	4401378	4.62627	0.703289	1	0.152866	0
GO:0006523---ECOCYCcplx:CPLX0.2221---RBN---aggrv	alanine.biosynthetic.process	The.Colicin.A.Import.System	aggrv	5311490	27	4	910085	23	4401378	4.62627	0.703289	1	0.152866	0
GO:0006631---ECOCYCcplx:CPLX0.2221---RBN---aggrv	fatty.acid.metabolic.process	The.Colicin.A.Import.System	aggrv	5311490	178	25	910064	153	4401248	30.4991	0.88578	1	0.0526742	0
GO:0006633---ECOCYCcplx:CPLX0.2221---RBN---aggrv	fatty.acid.biosynthetic.process	The.Colicin.A.Import.System	aggrv	5311490	96	13	910076	83	4401318	16.449	0.858993	1	0.0660104	0
GO:0006643---ECOCYCcplx:CPLX0.2221---RBN---aggrv	membrane.lipid.metabolic.process	The.Colicin.A.Import.System	aggrv	5311490	199	33	910056	166	4401235	34.0973	0.61082	1	0.214087	0
GO:0006644---ECOCYCcplx:CPLX0.2221---RBN---aggrv	phospholipid.metabolic.process	The.Colicin.A.Import.System	aggrv	5311490	199	33	910056	166	4401235	34.0973	0.61082	1	0.214087	0
GO:0006650---ECOCYCcplx:CPLX0.2221---RBN---aggrv	glycerophospholipid.metabolic.process	The.Colicin.A.Import.System	aggrv	5311490	133	19	910070	114	4401287	22.7887	0.838202	1	0.0766515	0
GO:0006654---ECOCYCcplx:CPLX0.2221---RBN---aggrv	phosphatidic.acid.biosynthetic.process	The.Colicin.A.Import.System	aggrv	5311490	125	18	910071	107	4401294	21.4179	0.823046	1	0.0845759	0
ECOCYCcplx:CPLX0.2221---GO:0006720---RBN---aggrv	The.Colicin.A.Import.System	isoprenoid.metabolic.process	aggrv	5311490	73	17	910072	56	4401345	12.5081	0.110113	0.371616	0.958161	0.429905
ECOCYCcplx:CPLX0.2221---GO:0006721---RBN---aggrv	The.Colicin.A.Import.System	terpenoid.metabolic.process	aggrv	5311490	45	11	910078	34	4401367	7.71046	0.136022	0.440234	0.86639	0.356316
ECOCYCcplx:CPLX0.2221---GO:0006743---RBN---aggrv	The.Colicin.A.Import.System	ubiquinone.metabolic.process	aggrv	5311490	114	23	910066	91	4401310	19.5332	0.226643	0.642485	0.644657	0.192137
ECOCYCcplx:CPLX0.2221---GO:0006744---RBN---aggrv	The.Colicin.A.Import.System	ubiquinone.biosynthetic.process	aggrv	5311490	114	23	910066	91	4401310	19.5332	0.226643	0.642485	0.644657	0.192137
ECOCYCcplx:CPLX0.2221---GO:0006826---RBN---aggrv	The.Colicin.A.Import.System	iron.ion.transport	aggrv	5311490	174	21	910068	153	4401248	29.8138	0.97384	1	0.0115123	0
ECOCYCcplx:CPLX0.2221---GO:0006857---RBN---aggrv	The.Colicin.A.Import.System	oligopeptide.transport	aggrv	5311490	138	19	910070	119	4401282	23.6454	0.879638	1	0.055696	0
ECOCYCcplx:CPLX0.2221---GO:0006886---RBN---aggrv	The.Colicin.A.Import.System	intracellular.protein.transport	aggrv	5311490	98	19	910070	79	4401322	16.7917	0.315289	0.813743	0.501291	0.0895125
GO:0007047---ECOCYCcplx:CPLX0.2221---RBN---aggrv	cell.wall.organization	The.Colicin.A.Import.System	aggrv	5311490	387	77	910012	310	4401091	66.3099	0.0864622	0.305896	1.06317	0.514427
GO:0007049---ECOCYCcplx:CPLX0.2221---RBN---aggrv	cell.cycle	The.Colicin.A.Import.System	aggrv	5311490	249	38	910051	211	4401190	42.6645	0.806266	1	0.0935214	0
GO:0008104---ECOCYCcplx:CPLX0.2221---RBN---aggrv	protein.localization	The.Colicin.A.Import.System	aggrv	5311490	441	66	910023	375	4401026	75.5625	0.899934	1	0.0457892	0
ECOCYCcplx:CPLX0.2221---GO:0008299---RBN---aggrv	The.Colicin.A.Import.System	isoprenoid.biosynthetic.process	aggrv	5311490	73	17	910072	56	4401345	12.5081	0.110113	0.371616	0.958161	0.429905
GO:0008360---ECOCYCcplx:CPLX0.2221---RBN---aggrv	regulation.of.cell.shape	The.Colicin.A.Import.System	aggrv	5311490	219	48	910041	171	4401230	37.5242	0.0399447	0.164652	1.39854	0.783432
GO:0008654---ECOCYCcplx:CPLX0.2221---RBN---aggrv	phospholipid.biosynthetic.process	The.Colicin.A.Import.System	aggrv	5311490	191	32	910057	159	4401242	32.7266	0.585269	1	0.232644	0
GO:0009245---ECOCYCcplx:CPLX0.2221---RBN---aggrv	lipid.A.biosynthetic.process	The.Colicin.A.Import.System	aggrv	5311490	101	12	910077	89	4401312	17.3057	0.943154	1	0.0254176	0
ECOCYCcplx:CPLX0.2221---GO:0009246---RBN---aggrv	The.Colicin.A.Import.System	enterobacterial.common.antigen.biosynthetic.process	aggrv	5311490	69	14	910075	55	4401346	11.8227	0.287557	0.75828	0.541276	0.12017
GO:0009252---ECOCYCcplx:CPLX0.2221---RBN---aggrv	peptidoglycan.biosynthetic.process	The.Colicin.A.Import.System	aggrv	5311490	324	70	910019	254	4401147	55.5153	0.0219266	0.101044	1.65903	0.995487
GO:0009253---ECOCYCcplx:CPLX0.2221---RBN---aggrv	peptidoglycan.catabolic.process	The.Colicin.A.Import.System	aggrv	5311490	38	8	910081	30	4401371	6.51105	0.321346	0.823405	0.493027	0.0843866
GO:0009273---ECOCYCcplx:CPLX0.2221---RBN---aggrv	peptidoglycan.based.cell.wall.biogenesis	The.Colicin.A.Import.System	aggrv	5311490	324	70	910019	254	4401147	55.5153	0.0219266	0.101044	1.65903	0.995487
GO:0009306---ECOCYCcplx:CPLX0.2221---RBN---aggrv	protein.secretion	The.Colicin.A.Import.System	aggrv	5311490	238	39	910050	199	4401202	40.7797	0.646526	1	0.189414	0
ECOCYCcplx:CPLX0.2221---GO:0009653---RBN---aggrv	The.Colicin.A.Import.System	anatomical.structure.morphogenesis	aggrv	5311490	50	13	910076	37	4401364	8.56717	0.0750821	0.273342	1.12446	0.563293
ECOCYCcplx:CPLX0.2221---GO:0010382---RBN---aggrv	The.Colicin.A.Import.System	cell.wall.metabolic.process	aggrv	5311490	66	14	910075	52	4401349	11.3087	0.231654	0.653182	0.63516	0.184966
GO:0015031---ECOCYCcplx:CPLX0.2221---RBN---aggrv	protein.transport	The.Colicin.A.Import.System	aggrv	5311490	436	65	910024	371	4401030	74.7057	0.904515	1	0.0435843	0
ECOCYCcplx:CPLX0.2221---GO:0015628---RBN---aggrv	The.Colicin.A.Import.System	protein.secretion.by.the.type.II.secretion.system	aggrv	5311490	131	20	910069	111	4401290	22.446	0.748318	1	0.125914	0
ECOCYCcplx:CPLX0.2221---GO:0015794---RBN---aggrv	The.Colicin.A.Import.System	glycerol.3.phosphate.transport	aggrv	5311490	15	6	910083	9	4401392	2.57015	0.0310537	0.134085	1.50789	0.872619
ECOCYCcplx:CPLX0.2221---GO:0015833---RBN---aggrv	The.Colicin.A.Import.System	peptide.transport	aggrv	5311490	141	20	910069	121	4401280	24.1594	0.851886	1	0.0696185	0
ECOCYCcplx:CPLX0.2221---GO:0015834---RBN---aggrv	The.Colicin.A.Import.System	peptidoglycan.peptide.transport	aggrv	5311490	28	8	910081	20	4401381	4.79762	0.0928237	0.323393	1.03234	0.490269
ECOCYCcplx:CPLX0.2221---GO:0016042---RBN---aggrv	The.Colicin.A.Import.System	lipid.catabolic.process	aggrv	5311490	47	9	910080	38	4401363	8.05314	0.415193	0.982911	0.38175	0.0074856
ECOCYCcplx:CPLX0.2221---GO:0016044---RBN---aggrv	The.Colicin.A.Import.System	membrane.organization	aggrv	5311490	28	5	910084	23	4401378	4.79762	0.537048	1	0.269987	0
ECOCYCcplx:CPLX0.2221---GO:0016114---RBN---aggrv	The.Colicin.A.Import.System	terpenoid.biosynthetic.process	aggrv	5311490	45	11	910078	34	4401367	7.71046	0.136022	0.440234	0.86639	0.356316
ECOCYCcplx:CPLX0.2221---GO:0016998---RBN---aggrv	The.Colicin.A.Import.System	cell.wall.catabolic.process	aggrv	5311490	49	10	910079	39	4401362	8.39583	0.325462	0.83006	0.4875	0.0808905
ECOCYCcplx:CPLX0.2221---GO:0019395---RBN---aggrv	The.Colicin.A.Import.System	fatty.acid.oxidation	aggrv	5311490	58	9	910080	49	4401352	9.93792	0.681176	1	0.166741	0
ECOCYCcplx:CPLX0.2221---GO:0030258---RBN---aggrv	The.Colicin.A.Import.System	lipid.modification	aggrv	5311490	69	10	910079	59	4401342	11.8227	0.766021	1	0.115759	0
GO:0031504---ECOCYCcplx:CPLX0.2221---RBN---aggrv	peptidoglycan.based.cell.wall.organization	The.Colicin.A.Import.System	aggrv	5311490	324	70	910019	254	4401147	55.5153	0.0219266	0.101044	1.65903	0.995487
ECOCYCcplx:CPLX0.2221---GO:0032506---RBN---aggrv	The.Colicin.A.Import.System	cytokinetic.process	aggrv	5311490	70	12	910077	58	4401343	11.994	0.548562	1	0.260774	0
ECOCYCcplx:CPLX0.2221---GO:0032989---RBN---aggrv	The.Colicin.A.Import.System	cellular.structure.morphogenesis	aggrv	5311490	50	13	910076	37	4401364	8.56717	0.0750821	0.273342	1.12446	0.563293
ECOCYCcplx:CPLX0.2221---GO:0034440---RBN---aggrv	The.Colicin.A.Import.System	lipid.oxidation	aggrv	5311490	58	9	910080	49	4401352	9.93792	0.681176	1	0.166741	0
ECOCYCcplx:CPLX0.2221---GO:0034613---RBN---aggrv	The.Colicin.A.Import.System	cellular.protein.localization	aggrv	5311490	103	20	910069	83	4401318	17.6484	0.306476	0.797724	0.513603	0.0981472
GO:0042546---ECOCYCcplx:CPLX0.2221---RBN---aggrv	cell.wall.biogenesis	The.Colicin.A.Import.System	aggrv	5311490	324	70	910019	254	4401147	55.5153	0.0219266	0.101044	1.65903	0.995487
ECOCYCcplx:CPLX0.2221---GO:0042938---RBN---aggrv	The.Colicin.A.Import.System	dipeptide.transport	aggrv	5311490	54	14	910075	40	4401361	9.25255	0.0677824	0.252596	1.16888	0.597574
ECOCYCcplx:CPLX0.2221---GO:0042939---RBN---aggrv	The.Colicin.A.Import.System	tripeptide.transport	aggrv	5311490	39	11	910078	28	4401373	6.68239	0.058693	0.225468	1.23141	0.646914
ECOCYCcplx:CPLX0.2221---GO:0043163---RBN---aggrv	The.Colicin.A.Import.System	cell.envelope.organization	aggrv	5311490	36	5	910084	31	4401370	6.16836	0.762466	1	0.117779	0
GO:0043687---ECOCYCcplx:CPLX0.2221---RBN---aggrv	post.translational.protein.modification	The.Colicin.A.Import.System	aggrv	5311490	66	19	910070	47	4401354	11.3087	0.012998	0.0651601	1.88613	1.18602
GO:0045184---ECOCYCcplx:CPLX0.2221---RBN---aggrv	establishment.of.protein.localization	The.Colicin.A.Import.System	aggrv	5311490	436	65	910024	371	4401030	74.7057	0.904515	1	0.0435843	0
GO:0045229---ECOCYCcplx:CPLX0.2221---RBN---aggrv	external.encapsulating.structure.organization	The.Colicin.A.Import.System	aggrv	5311490	426	85	910004	341	4401060	72.9923	0.0715284	0.263286	1.14552	0.579573
ECOCYCcplx:CPLX0.2221---GO:0046378---RBN---aggrv	The.Colicin.A.Import.System	enterobacterial.common.antigen.metabolic.process	aggrv	5311490	69	14	910075	55	4401346	11.8227	0.287557	0.75828	0.541276	0.12017
GO:0046467---ECOCYCcplx:CPLX0.2221---RBN---aggrv	membrane.lipid.biosynthetic.process	The.Colicin.A.Import.System	aggrv	5311490	191	32	910057	159	4401242	32.7266	0.585269	1	0.232644	0
GO:0046473---ECOCYCcplx:CPLX0.2221---RBN---aggrv	phosphatidic.acid.metabolic.process	The.Colicin.A.Import.System	aggrv	5311490	125	18	910071	107	4401294	21.4179	0.823046	1	0.0845759	0
GO:0046474---ECOCYCcplx:CPLX0.2221---RBN---aggrv	glycerophospholipid.biosynthetic.process	The.Colicin.A.Import.System	aggrv	5311490	125	18	910071	107	4401294	21.4179	0.823046	1	0.0845759	0
GO:0046493---ECOCYCcplx:CPLX0.2221---RBN---aggrv	lipid.A.metabolic.process	The.Colicin.A.Import.System	aggrv	5311490	101	12	910077	89	4401312	17.3057	0.943154	1	0.0254176	0
ECOCYCcplx:CPLX0.2221---GO:0046907---RBN---aggrv	The.Colicin.A.Import.System	intracellular.transport	aggrv	5311490	98	19	910070	79	4401322	16.7917	0.315289	0.813743	0.501291	0.0895125
GO:0051301---ECOCYCcplx:CPLX0.2221---RBN---aggrv	cell.division	The.Colicin.A.Import.System	aggrv	5311490	332	58	910031	274	4401127	56.886	0.458089	1	0.33905	0
GO:0051649---ECOCYCcplx:CPLX0.2221---RBN---aggrv	establishment.of.localization.in.cell	The.Colicin.A.Import.System	aggrv	5311490	250	42	910047	208	4401193	42.8359	0.581823	1	0.235209	0
ECOCYCcplx:CPLX0.2221---GO:0055085---RBN---aggrv	The.Colicin.A.Import.System	transmembrane.transport	aggrv	5311490	132	20	910069	112	4401289	22.6173	0.760416	1	0.118949	0
ECOCYCcplx:CPLX0.2221---GO:0065002---RBN---aggrv	The.Colicin.A.Import.System	intracellular.protein.transmembrane.transport	aggrv	5311490	81	17	910072	64	4401337	13.8788	0.215874	0.620227	0.6658	0.207449
ECOCYCcplx:CPLX0.2221---MYGROUPINGS:CELL.ADHESION---RBN---aggrv	The.Colicin.A.Import.System	CELL.ADHESION	aggrv	5311490	44	8	910081	36	4401365	7.53911	0.488423	1	0.311204	0
MYGROUPINGS:CELL.DIVISION---ECOCYCcplx:CPLX0.2221---RBN---aggrv	CELL.DIVISION	The.Colicin.A.Import.System	aggrv	5311490	311	63	910026	248	4401153	53.2878	0.0849079	0.301232	1.07105	0.521099
MYGROUPINGS:CELL.ENVELOPE.INTEGRITY---ECOCYCcplx:CPLX0.2221---RBN---aggrv	CELL.ENVELOPE.INTEGRITY	The.Colicin.A.Import.System	aggrv	5311490	102	19	910070	83	4401318	17.477	0.383865	0.93048	0.415822	0.0312931
MYGROUPINGS:CELL.SHAPE---ECOCYCcplx:CPLX0.2221---RBN---aggrv	CELL.SHAPE	The.Colicin.A.Import.System	aggrv	5311490	158	30	910059	128	4401273	27.0723	0.298248	0.780289	0.525422	0.107744
MYGROUPINGS:CELL.WALL.BIOGENESIS---ECOCYCcplx:CPLX0.2221---RBN---aggrv	CELL.WALL.BIOGENESIS	The.Colicin.A.Import.System	aggrv	5311490	606	124	909965	482	4400919	103.834	0.0186432	0.0876874	1.72948	1.05706
MYGROUPINGS:CELL.WALL.EARLY---ECOCYCcplx:CPLX0.2221---RBN---aggrv	CELL.WALL.EARLY	The.Colicin.A.Import.System	aggrv	5311490	151	24	910065	127	4401274	25.8729	0.689547	1	0.161436	0
MYGROUPINGS:CELL.WALL.LATE---ECOCYCcplx:CPLX0.2221---RBN---aggrv	CELL.WALL.LATE	The.Colicin.A.Import.System	aggrv	5311490	170	32	910057	138	4401263	29.1284	0.30866	0.801519	0.510519	0.0960863
ECOCYCcplx:CPLX0.2221---MYGROUPINGS:CHAPERONES---RBN---aggrv	The.Colicin.A.Import.System	CHAPERONES	aggrv	5311490	96	25	910064	71	4401330	16.449	0.0182426	0.0860939	1.73891	1.06503
ECOCYCcplx:CPLX0.2221---MYGROUPINGS:CHEMOTAXIS---RBN---aggrv	The.Colicin.A.Import.System	CHEMOTAXIS	aggrv	5311490	57	13	910076	44	4401357	9.76658	0.167124	0.519768	0.77696	0.284191
ECOCYCcplx:CPLX0.2221---MYGROUPINGS:CHORISMATE.DEGRADATION---RBN---aggrv	The.Colicin.A.Import.System	CHORISMATE.DEGRADATION	aggrv	5311490	140	19	910070	121	4401280	23.9881	0.89367	1	0.0488227	0
ECOCYCcplx:CPLX0.2221---MYGROUPINGS:CHROMOSOME.SEGREGATION---RBN---aggrv	The.Colicin.A.Import.System	CHROMOSOME.SEGREGATION	aggrv	5311490	47	7	910082	40	4401361	8.05314	0.716473	1	0.1448	0
ECOCYCcplx:CPLX0.2221---MYGROUPINGS:CRYPTIC.SECRETORY.PATHWAY---RBN---aggrv	The.Colicin.A.Import.System	CRYPTIC.SECRETORY.PATHWAY	aggrv	5311490	71	10	910079	61	4401340	12.1654	0.796553	1	0.0987853	0
ECOCYCcplx:CPLX0.2221---MYGROUPINGS:ELECTRON.TRANSPORT.CHAIN---RBN---aggrv	The.Colicin.A.Import.System	ELECTRON.TRANSPORT.CHAIN	aggrv	5311490	76	18	910071	58	4401343	13.0221	0.0900579	0.315915	1.04548	0.50043
ECOCYCcplx:CPLX0.2221---MYGROUPINGS:ENTEROBACTIN.AND.METAL.ION.TRANSPORT---RBN---aggrv	The.Colicin.A.Import.System	ENTEROBACTIN.AND.METAL.ION.TRANSPORT	aggrv	5311490	209	23	910066	186	4401215	35.8108	0.994873	1	0.00223249	0
ECOCYCcplx:CPLX0.2221---MYGROUPINGS:ENTEROBACTIN.BIOSYNTHESIS---RBN---aggrv	The.Colicin.A.Import.System	ENTEROBACTIN.BIOSYNTHESIS	aggrv	5311490	42	6	910083	36	4401365	7.19642	0.748539	1	0.125785	0
MYGROUPINGS:FAD---ECOCYCcplx:CPLX0.2221---RBN---aggrv	FAD	The.Colicin.A.Import.System	aggrv	5311490	149	26	910063	123	4401278	25.5302	0.493062	1	0.307099	0
MYGROUPINGS:FAS---ECOCYCcplx:CPLX0.2221---RBN---aggrv	FAS	The.Colicin.A.Import.System	aggrv	5311490	175	27	910062	148	4401253	29.9851	0.754188	1	0.12252	0
ECOCYCcplx:CPLX0.2221---MYGROUPINGS:FERRIC.CITRATE.TRANSPORT---RBN---aggrv	The.Colicin.A.Import.System	FERRIC.CITRATE.TRANSPORT	aggrv	5311490	55	8	910081	47	4401354	9.42389	0.747534	1	0.126369	0
ECOCYCcplx:CPLX0.2221---MYGROUPINGS:FERRICHROME.TRANSPORT---RBN---aggrv	The.Colicin.A.Import.System	FERRICHROME.TRANSPORT	aggrv	5311490	43	6	910083	37	4401364	7.36777	0.76909	1	0.114023	0
ECOCYCcplx:CPLX0.2221---MYGROUPINGS:IRON.ENTEROBACTIN.TRANSPORT---RBN---aggrv	The.Colicin.A.Import.System	IRON.ENTEROBACTIN.TRANSPORT	aggrv	5311490	68	8	910081	60	4401341	11.6514	0.914975	1	0.0385906	0
MYGROUPINGS:ISOPRENOIDS.BIOSYNTHESIS---ECOCYCcplx:CPLX0.2221---RBN---aggrv	ISOPRENOIDS.BIOSYNTHESIS	The.Colicin.A.Import.System	aggrv	5311490	73	16	910073	57	4401344	12.5081	0.174855	0.536626	0.757322	0.270328
ECOCYCcplx:CPLX0.2221---MYGROUPINGS:LOCOMOTION---RBN---aggrv	The.Colicin.A.Import.System	LOCOMOTION	aggrv	5311490	136	37	910052	99	4401302	23.3027	0.00221614	0.014792	2.6544	1.82997
ECOCYCcplx:CPLX0.2221---MYGROUPINGS:LOCOMOTION.CHEMOTAXIS.AND.CELL.ADHESION---RBN---aggrv	The.Colicin.A.Import.System	LOCOMOTION.CHEMOTAXIS.AND.CELL.ADHESION	aggrv	5311490	150	38	910051	112	4401289	25.7015	0.00715782	0.0394208	2.14522	1.40427
ECOCYCcplx:CPLX0.2221---MYGROUPINGS:LOL.PROTEIN.SECRETION.PATHWAY---RBN---aggrv	The.Colicin.A.Import.System	LOL.PROTEIN.SECRETION.PATHWAY	aggrv	5311490	33	2	910087	31	4401370	5.65433	0.98416	1	0.00693429	0
ECOCYCcplx:CPLX0.2221---MYGROUPINGS:LPT.PATHWAY---RBN---aggrv	The.Colicin.A.Import.System	LPT.PATHWAY	aggrv	5311490	38	7	910082	31	4401370	6.51105	0.48269	1	0.316332	0
ECOCYCcplx:CPLX0.2221---MYGROUPINGS:METAL.ION.TRANSPORT---RBN---aggrv	The.Colicin.A.Import.System	METAL.ION.TRANSPORT	aggrv	5311490	52	2	910087	50	4401351	8.90986	0.999331	1	0.000290742	0
ECOCYCcplx:CPLX0.2221---MYGROUPINGS:OANTIGEN---RBN---aggrv	The.Colicin.A.Import.System	OANTIGEN	aggrv	5311490	36	11	910078	25	4401376	6.16836	0.0342294	0.144399	1.4656	0.840435
ECOCYCcplx:CPLX0.2221---MYGROUPINGS:OLIGOPEPTIDE.TRANSPORT---RBN---aggrv	The.Colicin.A.Import.System	OLIGOPEPTIDE.TRANSPORT	aggrv	5311490	70	14	910075	56	4401345	11.994	0.307068	0.798637	0.512765	0.0976505
ECOCYCcplx:CPLX0.2221---MYGROUPINGS:PANTOTHENATE.AND.COA.BIOSYNTHESIS---RBN---aggrv	The.Colicin.A.Import.System	PANTOTHENATE.AND.COA.BIOSYNTHESIS	aggrv	5311490	42	5	910084	37	4401364	7.19642	0.868477	1	0.0612415	0
MYGROUPINGS:PEPTIDOGLYCAN.RECYCLING---ECOCYCcplx:CPLX0.2221---RBN---aggrv	PEPTIDOGLYCAN.RECYCLING	The.Colicin.A.Import.System	aggrv	5311490	90	15	910074	75	4401326	15.4209	0.590284	1	0.228939	0
MYGROUPINGS:PHOSPHOLIPIDS---ECOCYCcplx:CPLX0.2221---RBN---aggrv	PHOSPHOLIPIDS	The.Colicin.A.Import.System	aggrv	5311490	218	47	910042	171	4401230	37.3529	0.0531741	0.208141	1.2743	0.681643
ECOCYCcplx:CPLX0.2221---MYGROUPINGS:PROTEASE---RBN---aggrv	The.Colicin.A.Import.System	PROTEASE	aggrv	5311490	26	7	910082	19	4401382	4.45493	0.143922	0.459956	0.841873	0.337284
MYGROUPINGS:PROTEIN.SECRETION---ECOCYCcplx:CPLX0.2221---RBN---aggrv	PROTEIN.SECRETION	The.Colicin.A.Import.System	aggrv	5311490	274	43	910046	231	4401170	46.9481	0.759418	1	0.119519	0
MYGROUPINGS:RESPONSE.TO.ANTIBIOTIC---ECOCYCcplx:CPLX0.2221---RBN---aggrv	RESPONSE.TO.ANTIBIOTIC	The.Colicin.A.Import.System	aggrv	5311490	229	32	910057	197	4401204	39.2376	0.915528	1	0.0383284	0
ECOCYCcplx:CPLX0.2221---MYGROUPINGS:SEC.PROTEIN.SECRETION.PATHWAY---RBN---aggrv	The.Colicin.A.Import.System	SEC.PROTEIN.SECRETION.PATHWAY	aggrv	5311490	152	26	910063	126	4401275	26.0442	0.537299	1	0.269784	0
ECOCYCcplx:CPLX0.2221---MYGROUPINGS:TAT.PROTEIN.SECRETION.PATHWAY---RBN---aggrv	The.Colicin.A.Import.System	TAT.PROTEIN.SECRETION.PATHWAY	aggrv	5311490	30	8	910081	22	4401379	5.1403	0.12837	0.420709	0.891535	0.376019
ECOCYCcplx:CPLX0.2221---MYGROUPINGS:TETRAHYDROFOLATE.BIOSYNTHESIS---RBN---aggrv	The.Colicin.A.Import.System	TETRAHYDROFOLATE.BIOSYNTHESIS	aggrv	5311490	40	6	910083	34	4401367	6.85374	0.703542	1	0.15271	0
ECOCYCcplx:CPLX0.2221---MYGROUPINGS:UBIQUINONE.8.BIOSYNTHESIS---RBN---aggrv	The.Colicin.A.Import.System	UBIQUINONE.8.BIOSYNTHESIS	aggrv	5311490	58	7	910082	51	4401350	9.93792	0.888867	1	0.0511632	0
MYGROUPINGS:UNDPLARA4N---ECOCYCcplx:CPLX0.2221---RBN---aggrv	UNDPLARA4N	The.Colicin.A.Import.System	aggrv	5311490	64	14	910075	50	4401351	10.966	0.197102	0.580906	0.705309	0.235894
MYGROUPINGS:UNDPLARA4N.CORE---ECOCYCcplx:CPLX0.2221---RBN---aggrv	UNDPLARA4N.CORE	The.Colicin.A.Import.System	aggrv	5311490	64	14	910075	50	4401351	10.966	0.197102	0.580906	0.705309	0.235894
ECOCYCcplx:CPLX0.2221---MYGROUPINGS:VITAMIN.B12.TRANSPORT---RBN---aggrv	The.Colicin.A.Import.System	VITAMIN.B12.TRANSPORT	aggrv	5311490	37	4	910085	33	4401368	6.33971	0.89898	1	0.0462501	0
ECOCYCcplx:CPLX0.2221---TCDBcplx:3.A.5.1.1---RBN---aggrv	The.Colicin.A.Import.System	General.secretory.pathway.Sec.SRP.complex	aggrv	5311490	68	9	910080	59	4401342	11.6514	0.845445	1	0.0729147	0
ECOCYCcplx:CPLX0.3382---ECOCYCcplx:CPLX0.3933---RBN---aggrv	GspC.O.secreton.complex	Outer.Membrane.Protein.Assembly.Complex	aggrv	5311490	54	6	910083	48	4401353	9.25255	0.919208	1	0.0365863	0
ECOCYCcplx:CPLX0.3382---ECOCYCcplx:CPLX0.3970---RBN---aggrv	GspC.O.secreton.complex	murein.tripeptide.ABC.transporter	aggrv	5311490	55	12	910077	43	4401358	9.42389	0.223392	0.634796	0.650933	0.197366
ECOCYCcplx:CPLX0.7452---ECOCYCcplx:CPLX0.3382---RBN---aggrv	Flagellum	GspC.O.secreton.complex	aggrv	5311490	51	14	910075	37	4401364	8.73852	0.044281	0.178865	1.35378	0.747474
ECOCYCcplx:CPLX0.3382---ECOCYCcplx:SEC.SECRETION.CPLX---RBN---aggrv	GspC.O.secreton.complex	Sec.Protein.Secretion.Complex	aggrv	5311490	85	13	910076	72	4401329	14.5642	0.716666	1	0.144683	0
ECOCYCpathway:ALL.CHORISMATE.PWY---ECOCYCcplx:CPLX0.3382---RBN---aggrv	superpathway.of.chorismate	GspC.O.secreton.complex	aggrv	5311490	221	14	910075	207	4401194	37.8669	0.999999	1	2.376e-07	0
ECOCYCpathway:ANARESP1.PWY---ECOCYCcplx:CPLX0.3382---RBN---aggrv	respiration.anaerobic	GspC.O.secreton.complex	aggrv	5311490	53	17	910072	36	4401365	9.0812	0.00581442	0.0332767	2.23549	1.47786
ECOCYCpathway:COLANSYN.PWY---ECOCYCcplx:CPLX0.3382---RBN---aggrv	colanic.acid.building.blocks.biosynthesis	GspC.O.secreton.complex	aggrv	5311490	107	20	910069	87	4401314	18.3337	0.372738	0.914759	0.428596	0.0386931
ECOCYCcplx:CPLX0.3382---ECOCYCpathway:ECASYN.PWY---RBN---aggrv	GspC.O.secreton.complex	enterobacterial.common.antigen.biosynthesis	aggrv	5311490	94	11	910078	83	4401318	16.1063	0.943595	1	0.0252144	0
ECOCYCpathway:ENTBACSYN.PWY---ECOCYCcplx:CPLX0.3382---RBN---aggrv	enterobactin.biosynthesis	GspC.O.secreton.complex	aggrv	5311490	55	2	910087	53	4401348	9.42389	0.999599	1	0.000174144	0
ECOCYCpathway:FAO.PWY---ECOCYCcplx:CPLX0.3382---RBN---aggrv	fatty.acid.beta.oxidation.I	GspC.O.secreton.complex	aggrv	5311490	95	10	910079	85	4401316	16.2776	0.973708	1	0.0115711	0
ECOCYCpathway:FASYN.ELONG.PWY---ECOCYCcplx:CPLX0.3382---RBN---aggrv	fatty.acid.elongation.saturated	GspC.O.secreton.complex	aggrv	5311490	60	6	910083	54	4401347	10.2806	0.95762	1	0.0188069	0
ECOCYCpathway:FASYN.INITIAL.PWY---ECOCYCcplx:CPLX0.3382---RBN---aggrv	superpathway.of.fatty.acid.biosynthesis.initiation.E.coli	GspC.O.secreton.complex	aggrv	5311490	79	17	910072	62	4401339	13.5361	0.18596	0.560436	0.730579	0.251474
ECOCYCpathway:FERMENTATION.PWY---ECOCYCcplx:CPLX0.3382---RBN---aggrv	mixed.acid.fermentation	GspC.O.secreton.complex	aggrv	5311490	66	21	910068	45	4401356	11.3087	0.00259447	0.0167334	2.58595	1.77642
ECOCYCpathway:FOLSYN.PWY---ECOCYCcplx:CPLX0.3382---RBN---aggrv	tetrahydrofolate.biosynthesis	GspC.O.secreton.complex	aggrv	5311490	78	4	910085	74	4401327	13.3648	0.999648	1	0.0001527	0
ECOCYCpathway:GALACTMETAB.PWY---ECOCYCcplx:CPLX0.3382---RBN---aggrv	galactose.degradation.I.Leloir.pathway	GspC.O.secreton.complex	aggrv	5311490	53	3	910086	50	4401351	9.0812	0.996655	1	0.00145493	0
ECOCYCcplx:CPLX0.3382---ECOCYCpathway:KDO.NAGLIPASYN.PWY---RBN---aggrv	GspC.O.secreton.complex	superpathway.of.KDO.2.lipid.A.biosynthesis	aggrv	5311490	150	8	910081	142	4401259	25.7015	0.999997	1	1.51977e-06	0
ECOCYCcplx:CPLX0.3382---ECOCYCpathway:LIPA.CORESYN.PWY---RBN---aggrv	GspC.O.secreton.complex	Lipid.A.core.biosynthesis	aggrv	5311490	102	24	910065	78	4401323	17.477	0.0609471	0.231981	1.21505	0.634547
ECOCYCcplx:CPLX0.3382---ECOCYCpathway:LPSSYN.PWY---RBN---aggrv	GspC.O.secreton.complex	superpathway.of.lipopolysaccharide.biosynthesis	aggrv	5311490	243	32	910057	211	4401190	41.6365	0.961505	1	0.0170486	0
ECOCYCpathway:NONMEVIPP.PWY---ECOCYCcplx:CPLX0.3382---RBN---aggrv	methylerythritol.phosphate.pathway	GspC.O.secreton.complex	aggrv	5311490	74	8	910081	66	4401335	12.6794	0.952191	1	0.021276	0
ECOCYCpathway:OANTIGEN.PWY---ECOCYCcplx:CPLX0.3382---RBN---aggrv	O.antigen.biosynthesis.E.coli	GspC.O.secreton.complex	aggrv	5311490	62	8	910081	54	4401347	10.6233	0.855273	1	0.0678951	0
ECOCYCpathway:PANTOSYN.PWY---ECOCYCcplx:CPLX0.3382---RBN---aggrv	pantothenate.and.coenzyme.A.biosynthesis.I	GspC.O.secreton.complex	aggrv	5311490	64	7	910082	57	4401344	10.966	0.938082	1	0.0277591	0
ECOCYCpathway:PEPTIDOGLYCANSYN.PWY---ECOCYCcplx:CPLX0.3382---RBN---aggrv	peptidoglycan.biosynthesis.III	GspC.O.secreton.complex	aggrv	5311490	120	8	910081	112	4401289	20.5612	0.999786	1	9.30581e-05	0
ECOCYCpathway:PHOSLIPSYN.PWY---ECOCYCcplx:CPLX0.3382---RBN---aggrv	phospholipid.biosynthesis.I	GspC.O.secreton.complex	aggrv	5311490	79	5	910084	74	4401327	13.5361	0.99872	1	0.000556276	0
ECOCYCcplx:CPLX0.3382---ECOCYCpathway:PWY.1269---RBN---aggrv	GspC.O.secreton.complex	CMP.KDO.biosynthesis.I	aggrv	5311490	56	6	910083	50	4401351	9.59523	0.934518	1	0.0294125	0
ECOCYCpathway:PWY.4381---ECOCYCcplx:CPLX0.3382---RBN---aggrv	fatty.acid.biosynthesis.initiation.I	GspC.O.secreton.complex	aggrv	5311490	61	14	910075	47	4401354	10.452	0.15024	0.476268	0.823215	0.322149
ECOCYCpathway:PWY.5668---ECOCYCcplx:CPLX0.3382---RBN---aggrv	cardiolipin.biosynthesis.I	GspC.O.secreton.complex	aggrv	5311490	55	3	910086	52	4401349	9.42389	0.997542	1	0.0010689	0
ECOCYCcplx:CPLX0.3382---ECOCYCpathway:PWY.6071---RBN---aggrv	GspC.O.secreton.complex	superpathway.of.phenylethylamine.degradation	aggrv	5311490	115	16	910073	99	4401302	19.7045	0.851782	1	0.0696713	0
ECOCYCpathway:PWY.6284---ECOCYCcplx:CPLX0.3382---RBN---aggrv	superpathway.of.unsaturated.fatty.acids.biosynthesis.E.coli	GspC.O.secreton.complex	aggrv	5311490	60	6	910083	54	4401347	10.2806	0.95762	1	0.0188069	0
ECOCYCcplx:CPLX0.3382---ECOCYCpathway:PWY0.321---RBN---aggrv	GspC.O.secreton.complex	phenylacetate.degradation.I.aerobic	aggrv	5311490	115	16	910073	99	4401302	19.7045	0.851782	1	0.0696713	0
ECOCYCpathway:PWY0.381---ECOCYCcplx:CPLX0.3382---RBN---aggrv	glycerol.degradation.I	GspC.O.secreton.complex	aggrv	5311490	48	14	910075	34	4401367	8.22449	0.0271823	0.120378	1.56571	0.919454
ECOCYCpathway:PWY0.862---ECOCYCcplx:CPLX0.3382---RBN---aggrv	cis.dodecenoyl.biosynthesis	GspC.O.secreton.complex	aggrv	5311490	51	5	910084	46	4401355	8.73852	0.951415	1	0.0216299	0
ECOCYCpathway:PWY0.881---ECOCYCcplx:CPLX0.3382---RBN---aggrv	superpathway.of.fatty.acid.biosynthesis.I.E.coli	GspC.O.secreton.complex	aggrv	5311490	121	20	910069	101	4401300	20.7326	0.60747	1	0.216475	0
ECOCYCcplx:CPLX0.3382---ECOCYCpathway:UBISYN.PWY---RBN---aggrv	GspC.O.secreton.complex	ubiquinone.8.biosynthesis.prokaryotic	aggrv	5311490	88	8	910081	80	4401321	15.0782	0.989164	1	0.00473172	0
GO:0000270---ECOCYCcplx:CPLX0.3382---RBN---aggrv	peptidoglycan.metabolic.process	GspC.O.secreton.complex	aggrv	5311490	570	62	910027	508	4400893	97.6658	0.999989	1	4.72353e-06	0
GO:0000902---ECOCYCcplx:CPLX0.3382---RBN---aggrv	cell.morphogenesis	GspC.O.secreton.complex	aggrv	5311490	91	29	910060	62	4401339	15.5923	0.00043653	0.00364689	3.35999	2.43808
GO:0000917---ECOCYCcplx:CPLX0.3382---RBN---aggrv	barrier.septum.formation	GspC.O.secreton.complex	aggrv	5311490	121	16	910073	105	4401296	20.7326	0.90001	1	0.0457525	0
GO:0006457---ECOCYCcplx:CPLX0.3382---RBN---aggrv	protein.folding	GspC.O.secreton.complex	aggrv	5311490	152	17	910072	135	4401266	26.0442	0.984174	1	0.00692821	0
GO:0006522---ECOCYCcplx:CPLX0.3382---RBN---aggrv	alanine.metabolic.process	GspC.O.secreton.complex	aggrv	5311490	51	7	910082	44	4401357	8.73852	0.793667	1	0.100362	0
GO:0006523---ECOCYCcplx:CPLX0.3382---RBN---aggrv	alanine.biosynthetic.process	GspC.O.secreton.complex	aggrv	5311490	51	7	910082	44	4401357	8.73852	0.793667	1	0.100362	0
GO:0006631---ECOCYCcplx:CPLX0.3382---RBN---aggrv	fatty.acid.metabolic.process	GspC.O.secreton.complex	aggrv	5311490	297	39	910050	258	4401143	50.889	0.974951	1	0.0110174	0
GO:0006633---ECOCYCcplx:CPLX0.3382---RBN---aggrv	fatty.acid.biosynthetic.process	GspC.O.secreton.complex	aggrv	5311490	151	24	910065	127	4401274	25.8729	0.689547	1	0.161436	0
GO:0006643---ECOCYCcplx:CPLX0.3382---RBN---aggrv	membrane.lipid.metabolic.process	GspC.O.secreton.complex	aggrv	5311490	318	34	910055	284	4401117	54.4872	0.999517	1	0.000209751	0
GO:0006644---ECOCYCcplx:CPLX0.3382---RBN---aggrv	phospholipid.metabolic.process	GspC.O.secreton.complex	aggrv	5311490	318	34	910055	284	4401117	54.4872	0.999517	1	0.000209751	0
GO:0006650---ECOCYCcplx:CPLX0.3382---RBN---aggrv	glycerophospholipid.metabolic.process	GspC.O.secreton.complex	aggrv	5311490	231	27	910062	204	4401197	39.5803	0.991375	1	0.0037619	0
GO:0006654---ECOCYCcplx:CPLX0.3382---RBN---aggrv	phosphatidic.acid.biosynthetic.process	GspC.O.secreton.complex	aggrv	5311490	219	27	910062	192	4401209	37.5242	0.979562	1	0.00896788	0
GO:0006720---ECOCYCcplx:CPLX0.3382---RBN---aggrv	isoprenoid.metabolic.process	GspC.O.secreton.complex	aggrv	5311490	108	10	910079	98	4401303	18.5051	0.993069	1	0.00302067	0
GO:0006721---ECOCYCcplx:CPLX0.3382---RBN---aggrv	terpenoid.metabolic.process	GspC.O.secreton.complex	aggrv	5311490	73	8	910081	65	4401336	12.5081	0.947229	1	0.0235452	0
GO:0006743---ECOCYCcplx:CPLX0.3382---RBN---aggrv	ubiquinone.metabolic.process	GspC.O.secreton.complex	aggrv	5311490	175	17	910072	158	4401243	29.9851	0.998048	1	0.000848672	0
GO:0006744---ECOCYCcplx:CPLX0.3382---RBN---aggrv	ubiquinone.biosynthetic.process	GspC.O.secreton.complex	aggrv	5311490	175	17	910072	158	4401243	29.9851	0.998048	1	0.000848672	0
GO:0006826---ECOCYCcplx:CPLX0.3382---RBN---aggrv	iron.ion.transport	GspC.O.secreton.complex	aggrv	5311490	307	24	910065	283	4401118	52.6024	0.999999	1	2.93021e-07	0
GO:0006857---ECOCYCcplx:CPLX0.3382---RBN---aggrv	oligopeptide.transport	GspC.O.secreton.complex	aggrv	5311490	263	32	910057	231	4401170	45.0633	0.989362	1	0.00464464	0
GO:0006886---ECOCYCcplx:CPLX0.3382---RBN---aggrv	intracellular.protein.transport	GspC.O.secreton.complex	aggrv	5311490	144	18	910071	126	4401275	24.6735	0.948521	1	0.0229532	0
GO:0007047---ECOCYCcplx:CPLX0.3382---RBN---aggrv	cell.wall.organization	GspC.O.secreton.complex	aggrv	5311490	640	71	910018	569	4400832	109.66	0.999993	1	3.2461e-06	0
GO:0007049---ECOCYCcplx:CPLX0.3382---RBN---aggrv	cell.cycle	GspC.O.secreton.complex	aggrv	5311490	415	55	910034	360	4401041	71.1075	0.986905	1	0.00572445	0
GO:0008104---ECOCYCcplx:CPLX0.3382---RBN---aggrv	protein.localization	GspC.O.secreton.complex	aggrv	5311490	679	84	910005	595	4400806	116.342	0.999747	1	0.000110086	0
GO:0008299---ECOCYCcplx:CPLX0.3382---RBN---aggrv	isoprenoid.biosynthetic.process	GspC.O.secreton.complex	aggrv	5311490	108	10	910079	98	4401303	18.5051	0.993069	1	0.00302067	0
GO:0008360---ECOCYCcplx:CPLX0.3382---RBN---aggrv	regulation.of.cell.shape	GspC.O.secreton.complex	aggrv	5311490	350	34	910055	316	4401085	59.9702	0.99997	1	1.28488e-05	0
GO:0008610---ECOCYCcplx:CPLX0.3382---RBN---aggrv	lipid.biosynthetic.process	GspC.O.secreton.complex	aggrv	5311490	1220	151	909938	1069	4400332	209.039	0.999998	1	7.97258e-07	0
GO:0008653---ECOCYCcplx:CPLX0.3382---RBN---aggrv	lipopolysaccharide.metabolic.process	GspC.O.secreton.complex	aggrv	5311490	802	99	909990	703	4400698	137.417	0.999926	1	3.22069e-05	0
GO:0008654---ECOCYCcplx:CPLX0.3382---RBN---aggrv	phospholipid.biosynthetic.process	GspC.O.secreton.complex	aggrv	5311490	306	34	910055	272	4401129	52.4311	0.998734	1	0.00055033	0
GO:0009103---ECOCYCcplx:CPLX0.3382---RBN---aggrv	lipopolysaccharide.biosynthetic.process	GspC.O.secreton.complex	aggrv	5311490	802	99	909990	703	4400698	137.417	0.999926	1	3.22069e-05	0
GO:0009242---ECOCYCcplx:CPLX0.3382---RBN---aggrv	colanic.acid.biosynthetic.process	GspC.O.secreton.complex	aggrv	5311490	243	29	910060	214	4401187	41.6365	0.989984	1	0.00437194	0
GO:0009243---ECOCYCcplx:CPLX0.3382---RBN---aggrv	O.antigen.biosynthetic.process	GspC.O.secreton.complex	aggrv	5311490	96	15	910074	81	4401320	16.449	0.693472	1	0.158971	0
GO:0009244---ECOCYCcplx:CPLX0.3382---RBN---aggrv	lipopolysaccharide.core.region.biosynthetic.process	GspC.O.secreton.complex	aggrv	5311490	248	35	910054	213	4401188	42.4932	0.913757	1	0.0391692	0
GO:0009245---ECOCYCcplx:CPLX0.3382---RBN---aggrv	lipid.A.biosynthetic.process	GspC.O.secreton.complex	aggrv	5311490	158	11	910078	147	4401254	27.0723	0.999948	1	2.2782e-05	0
ECOCYCcplx:CPLX0.3382---GO:0009246---RBN---aggrv	GspC.O.secreton.complex	enterobacterial.common.antigen.biosynthetic.process	aggrv	5311490	122	18	910071	104	4401297	20.9039	0.790793	1	0.101937	0
GO:0009252---ECOCYCcplx:CPLX0.3382---RBN---aggrv	peptidoglycan.biosynthetic.process	GspC.O.secreton.complex	aggrv	5311490	525	60	910029	465	4400936	89.9553	0.999893	1	4.64561e-05	0
GO:0009253---ECOCYCcplx:CPLX0.3382---RBN---aggrv	peptidoglycan.catabolic.process	GspC.O.secreton.complex	aggrv	5311490	65	6	910083	59	4401342	11.1373	0.976011	1	0.0105451	0
GO:0009273---ECOCYCcplx:CPLX0.3382---RBN---aggrv	peptidoglycan.based.cell.wall.biogenesis	GspC.O.secreton.complex	aggrv	5311490	525	60	910029	465	4400936	89.9553	0.999893	1	4.64561e-05	0
GO:0009306---ECOCYCcplx:CPLX0.3382---RBN---aggrv	protein.secretion	GspC.O.secreton.complex	aggrv	5311490	298	43	910046	255	4401146	51.0603	0.908243	1	0.0417978	0
GO:0009653---ECOCYCcplx:CPLX0.3382---RBN---aggrv	anatomical.structure.morphogenesis	GspC.O.secreton.complex	aggrv	5311490	91	29	910060	62	4401339	15.5923	0.00043653	0.00364689	3.35999	2.43808
GO:0010382---ECOCYCcplx:CPLX0.3382---RBN---aggrv	cell.wall.metabolic.process	GspC.O.secreton.complex	aggrv	5311490	109	10	910079	99	4401302	18.6764	0.993777	1	0.00271113	0
GO:0015031---ECOCYCcplx:CPLX0.3382---RBN---aggrv	protein.transport	GspC.O.secreton.complex	aggrv	5311490	670	83	910006	587	4400814	114.8	0.999711	1	0.000125482	0
GO:0015628---ECOCYCcplx:CPLX0.3382---RBN---aggrv	protein.secretion.by.the.type.II.secretion.system	GspC.O.secreton.complex	aggrv	5311490	107	20	910069	87	4401314	18.3337	0.372738	0.914759	0.428596	0.0386931
ECOCYCcplx:CPLX0.3382---GO:0015794---RBN---aggrv	GspC.O.secreton.complex	glycerol.3.phosphate.transport	aggrv	5311490	45	9	910080	36	4401365	7.71046	0.362721	0.894672	0.440428	0.0483363
GO:0015833---ECOCYCcplx:CPLX0.3382---RBN---aggrv	peptide.transport	GspC.O.secreton.complex	aggrv	5311490	272	32	910057	240	4401161	46.6054	0.99437	1	0.00245218	0
ECOCYCcplx:CPLX0.3382---GO:0015834---RBN---aggrv	GspC.O.secreton.complex	peptidoglycan.peptide.transport	aggrv	5311490	55	12	910077	43	4401358	9.42389	0.223392	0.634796	0.650933	0.197366
GO:0016042---ECOCYCcplx:CPLX0.3382---RBN---aggrv	lipid.catabolic.process	GspC.O.secreton.complex	aggrv	5311490	89	17	910072	72	4401329	15.2496	0.352527	0.879593	0.452808	0.0557181
ECOCYCcplx:CPLX0.3382---GO:0016044---RBN---aggrv	GspC.O.secreton.complex	membrane.organization	aggrv	5311490	47	7	910082	40	4401361	8.05314	0.716473	1	0.1448	0
GO:0016114---ECOCYCcplx:CPLX0.3382---RBN---aggrv	terpenoid.biosynthetic.process	GspC.O.secreton.complex	aggrv	5311490	73	8	910081	65	4401336	12.5081	0.947229	1	0.0235452	0
GO:0016998---ECOCYCcplx:CPLX0.3382---RBN---aggrv	cell.wall.catabolic.process	GspC.O.secreton.complex	aggrv	5311490	79	9	910080	70	4401331	13.5361	0.940224	1	0.0267685	0
GO:0019395---ECOCYCcplx:CPLX0.3382---RBN---aggrv	fatty.acid.oxidation	GspC.O.secreton.complex	aggrv	5311490	110	12	910077	98	4401303	18.8478	0.974157	1	0.0113709	0
GO:0030258---ECOCYCcplx:CPLX0.3382---RBN---aggrv	lipid.modification	GspC.O.secreton.complex	aggrv	5311490	130	13	910076	117	4401284	22.2746	0.992098	1	0.0034453	0
GO:0031504---ECOCYCcplx:CPLX0.3382---RBN---aggrv	peptidoglycan.based.cell.wall.organization	GspC.O.secreton.complex	aggrv	5311490	525	60	910029	465	4400936	89.9553	0.999893	1	4.64561e-05	0
GO:0032506---ECOCYCcplx:CPLX0.3382---RBN---aggrv	cytokinetic.process	GspC.O.secreton.complex	aggrv	5311490	121	16	910073	105	4401296	20.7326	0.90001	1	0.0457525	0
GO:0032989---ECOCYCcplx:CPLX0.3382---RBN---aggrv	cellular.structure.morphogenesis	GspC.O.secreton.complex	aggrv	5311490	91	29	910060	62	4401339	15.5923	0.00043653	0.00364689	3.35999	2.43808
GO:0034440---ECOCYCcplx:CPLX0.3382---RBN---aggrv	lipid.oxidation	GspC.O.secreton.complex	aggrv	5311490	110	12	910077	98	4401303	18.8478	0.974157	1	0.0113709	0
GO:0034613---ECOCYCcplx:CPLX0.3382---RBN---aggrv	cellular.protein.localization	GspC.O.secreton.complex	aggrv	5311490	153	19	910070	134	4401267	26.2155	0.955859	1	0.0196062	0
GO:0042546---ECOCYCcplx:CPLX0.3382---RBN---aggrv	cell.wall.biogenesis	GspC.O.secreton.complex	aggrv	5311490	525	60	910029	465	4400936	89.9553	0.999893	1	4.64561e-05	0
ECOCYCcplx:CPLX0.3382---GO:0042939---RBN---aggrv	GspC.O.secreton.complex	tripeptide.transport	aggrv	5311490	76	14	910075	62	4401339	13.0221	0.429301	1	0.367238	0
ECOCYCcplx:CPLX0.3382---GO:0043163---RBN---aggrv	GspC.O.secreton.complex	cell.envelope.organization	aggrv	5311490	59	6	910083	53	4401348	10.1093	0.952666	1	0.0210594	0
GO:0043687---ECOCYCcplx:CPLX0.3382---RBN---aggrv	post.translational.protein.modification	GspC.O.secreton.complex	aggrv	5311490	103	22	910067	81	4401320	17.6484	0.156719	0.492927	0.804879	0.307217
GO:0045184---ECOCYCcplx:CPLX0.3382---RBN---aggrv	establishment.of.protein.localization	GspC.O.secreton.complex	aggrv	5311490	670	83	910006	587	4400814	114.8	0.999711	1	0.000125482	0
GO:0045229---ECOCYCcplx:CPLX0.3382---RBN---aggrv	external.encapsulating.structure.organization	GspC.O.secreton.complex	aggrv	5311490	702	79	910010	623	4400778	120.283	0.999995	1	2.30996e-06	0
GO:0046377---ECOCYCcplx:CPLX0.3382---RBN---aggrv	colanic.acid.metabolic.process	GspC.O.secreton.complex	aggrv	5311490	243	29	910060	214	4401187	41.6365	0.989984	1	0.00437194	0
ECOCYCcplx:CPLX0.3382---GO:0046378---RBN---aggrv	GspC.O.secreton.complex	enterobacterial.common.antigen.metabolic.process	aggrv	5311490	122	18	910071	104	4401297	20.9039	0.790793	1	0.101937	0
GO:0046401---ECOCYCcplx:CPLX0.3382---RBN---aggrv	lipopolysaccharide.core.region.metabolic.process	GspC.O.secreton.complex	aggrv	5311490	248	35	910054	213	4401188	42.4932	0.913757	1	0.0391692	0
GO:0046402---ECOCYCcplx:CPLX0.3382---RBN---aggrv	O.antigen.metabolic.process	GspC.O.secreton.complex	aggrv	5311490	96	15	910074	81	4401320	16.449	0.693472	1	0.158971	0
GO:0046467---ECOCYCcplx:CPLX0.3382---RBN---aggrv	membrane.lipid.biosynthetic.process	GspC.O.secreton.complex	aggrv	5311490	306	34	910055	272	4401129	52.4311	0.998734	1	0.00055033	0
GO:0046473---ECOCYCcplx:CPLX0.3382---RBN---aggrv	phosphatidic.acid.metabolic.process	GspC.O.secreton.complex	aggrv	5311490	219	27	910062	192	4401209	37.5242	0.979562	1	0.00896788	0
GO:0046474---ECOCYCcplx:CPLX0.3382---RBN---aggrv	glycerophospholipid.biosynthetic.process	GspC.O.secreton.complex	aggrv	5311490	219	27	910062	192	4401209	37.5242	0.979562	1	0.00896788	0
GO:0046493---ECOCYCcplx:CPLX0.3382---RBN---aggrv	lipid.A.metabolic.process	GspC.O.secreton.complex	aggrv	5311490	158	11	910078	147	4401254	27.0723	0.999948	1	2.2782e-05	0
GO:0046907---ECOCYCcplx:CPLX0.3382---RBN---aggrv	intracellular.transport	GspC.O.secreton.complex	aggrv	5311490	144	18	910071	126	4401275	24.6735	0.948521	1	0.0229532	0
GO:0051301---ECOCYCcplx:CPLX0.3382---RBN---aggrv	cell.division	GspC.O.secreton.complex	aggrv	5311490	547	66	910023	481	4400920	93.7249	0.999578	1	0.000183199	0
GO:0051649---ECOCYCcplx:CPLX0.3382---RBN---aggrv	establishment.of.localization.in.cell	GspC.O.secreton.complex	aggrv	5311490	326	44	910045	282	4401119	55.858	0.968458	1	0.0139191	0
GO:0055085---ECOCYCcplx:CPLX0.3382---RBN---aggrv	transmembrane.transport	GspC.O.secreton.complex	aggrv	5311490	204	28	910061	176	4401225	34.9541	0.920248	1	0.0360952	0
ECOCYCcplx:CPLX0.3382---GO:0065002---RBN---aggrv	GspC.O.secreton.complex	intracellular.protein.transmembrane.transport	aggrv	5311490	115	10	910079	105	4401296	19.7045	0.996785	1	0.00139841	0
MYGROUPINGS:CELL.ADHESION---ECOCYCcplx:CPLX0.3382---RBN---aggrv	CELL.ADHESION	GspC.O.secreton.complex	aggrv	5311490	106	29	910060	77	4401324	18.1624	0.0057103	0.0327817	2.24334	1.48437
MYGROUPINGS:CELL.DIVISION---ECOCYCcplx:CPLX0.3382---RBN---aggrv	CELL.DIVISION	GspC.O.secreton.complex	aggrv	5311490	536	92	909997	444	4400957	91.8401	0.510538	1	0.291972	0
MYGROUPINGS:CELL.ENVELOPE.INTEGRITY---ECOCYCcplx:CPLX0.3382---RBN---aggrv	CELL.ENVELOPE.INTEGRITY	GspC.O.secreton.complex	aggrv	5311490	205	21	910068	184	4401217	35.1254	0.997977	1	0.000879298	0
MYGROUPINGS:CELL.SHAPE---ECOCYCcplx:CPLX0.3382---RBN---aggrv	CELL.SHAPE	GspC.O.secreton.complex	aggrv	5311490	259	36	910053	223	4401178	44.378	0.931572	1	0.0307835	0
MYGROUPINGS:CELL.WALL.BIOGENESIS---ECOCYCcplx:CPLX0.3382---RBN---aggrv	CELL.WALL.BIOGENESIS	GspC.O.secreton.complex	aggrv	5311490	987	128	909961	859	4400542	169.116	0.999861	1	6.03084e-05	0
MYGROUPINGS:CELL.WALL.EARLY---ECOCYCcplx:CPLX0.3382---RBN---aggrv	CELL.WALL.EARLY	GspC.O.secreton.complex	aggrv	5311490	254	20	910069	234	4401167	43.5212	0.999994	1	2.57889e-06	0
MYGROUPINGS:CELL.WALL.LATE---ECOCYCcplx:CPLX0.3382---RBN---aggrv	CELL.WALL.LATE	GspC.O.secreton.complex	aggrv	5311490	272	21	910068	251	4401150	46.6054	0.999998	1	8.72743e-07	0
MYGROUPINGS:CHAPERONES---ECOCYCcplx:CPLX0.3382---RBN---aggrv	CHAPERONES	GspC.O.secreton.complex	aggrv	5311490	173	25	910064	148	4401253	29.6424	0.850873	1	0.0701354	0
MYGROUPINGS:CHEMOTAXIS---ECOCYCcplx:CPLX0.3382---RBN---aggrv	CHEMOTAXIS	GspC.O.secreton.complex	aggrv	5311490	106	27	910062	79	4401322	18.1624	0.0193956	0.090752	1.7123	1.04214
MYGROUPINGS:CHORISMATE.DEGRADATION---ECOCYCcplx:CPLX0.3382---RBN---aggrv	CHORISMATE.DEGRADATION	GspC.O.secreton.complex	aggrv	5311490	242	17	910072	225	4401176	41.4651	0.999999	1	5.0876e-07	0
MYGROUPINGS:CHROMOSOME.SEGREGATION---ECOCYCcplx:CPLX0.3382---RBN---aggrv	CHROMOSOME.SEGREGATION	GspC.O.secreton.complex	aggrv	5311490	95	17	910072	78	4401323	16.2776	0.463981	1	0.333499	0
MYGROUPINGS:ECA---ECOCYCcplx:CPLX0.3382---RBN---aggrv	ECA	GspC.O.secreton.complex	aggrv	5311490	241	41	910048	200	4401201	41.2938	0.546633	1	0.262304	0
MYGROUPINGS:ECA.LIPID.A.CELLWALL.COMMON.SUGAR.PRECURSORS---ECOCYCcplx:CPLX0.3382---RBN---aggrv	ECA.LIPID.A.CELLWALL.COMMON.SUGAR.PRECURSORS	GspC.O.secreton.complex	aggrv	5311490	71	19	910070	52	4401349	12.1654	0.0277843	0.122795	1.5562	0.910819
MYGROUPINGS:ELECTRON.TRANSPORT.CHAIN---ECOCYCcplx:CPLX0.3382---RBN---aggrv	ELECTRON.TRANSPORT.CHAIN	GspC.O.secreton.complex	aggrv	5311490	140	34	910055	106	4401295	23.9881	0.0196538	0.0918479	1.70655	1.03693
MYGROUPINGS:ENTEROBACTIN.AND.METAL.ION.TRANSPORT---ECOCYCcplx:CPLX0.3382---RBN---aggrv	ENTEROBACTIN.AND.METAL.ION.TRANSPORT	GspC.O.secreton.complex	aggrv	5311490	372	46	910043	326	4401075	63.7398	0.995383	1	0.00200969	0
MYGROUPINGS:ENTEROBACTIN.BIOSYNTHESIS---ECOCYCcplx:CPLX0.3382---RBN---aggrv	ENTEROBACTIN.BIOSYNTHESIS	GspC.O.secreton.complex	aggrv	5311490	76	4	910085	72	4401329	13.0221	0.999524	1	0.00020662	0
MYGROUPINGS:FAD---ECOCYCcplx:CPLX0.3382---RBN---aggrv	FAD	GspC.O.secreton.complex	aggrv	5311490	261	37	910052	224	4401177	44.7206	0.914242	1	0.038939	0
MYGROUPINGS:FAS---ECOCYCcplx:CPLX0.3382---RBN---aggrv	FAS	GspC.O.secreton.complex	aggrv	5311490	290	44	910045	246	4401155	49.6896	0.832418	1	0.0796586	0
MYGROUPINGS:FERRIC.CITRATE.TRANSPORT---ECOCYCcplx:CPLX0.3382---RBN---aggrv	FERRIC.CITRATE.TRANSPORT	GspC.O.secreton.complex	aggrv	5311490	91	11	910078	80	4401321	15.5923	0.927191	1	0.0328307	0
MYGROUPINGS:FERRICHROME.TRANSPORT---ECOCYCcplx:CPLX0.3382---RBN---aggrv	FERRICHROME.TRANSPORT	GspC.O.secreton.complex	aggrv	5311490	77	9	910080	68	4401333	13.1934	0.928207	1	0.032355	0
MYGROUPINGS:IRON.ENTEROBACTIN.TRANSPORT---ECOCYCcplx:CPLX0.3382---RBN---aggrv	IRON.ENTEROBACTIN.TRANSPORT	GspC.O.secreton.complex	aggrv	5311490	112	12	910077	100	4401301	19.1905	0.978507	1	0.00943592	0
MYGROUPINGS:ISOPRENOIDS.BIOSYNTHESIS---ECOCYCcplx:CPLX0.3382---RBN---aggrv	ISOPRENOIDS.BIOSYNTHESIS	GspC.O.secreton.complex	aggrv	5311490	108	9	910080	99	4401302	18.5051	0.997201	1	0.00121723	0
MYGROUPINGS:LIPID.A---ECOCYCcplx:CPLX0.3382---RBN---aggrv	LIPID.A	GspC.O.secreton.complex	aggrv	5311490	463	83	910006	380	4401021	79.332	0.343802	0.864304	0.463692	0.0633333
MYGROUPINGS:LOCOMOTION---ECOCYCcplx:CPLX0.3382---RBN---aggrv	LOCOMOTION	GspC.O.secreton.complex	aggrv	5311490	278	66	910023	212	4401189	47.6335	0.00308006	0.019241	2.51144	1.71577
MYGROUPINGS:LOCOMOTION.CHEMOTAXIS.AND.CELL.ADHESION---ECOCYCcplx:CPLX0.3382---RBN---aggrv	LOCOMOTION.CHEMOTAXIS.AND.CELL.ADHESION	GspC.O.secreton.complex	aggrv	5311490	308	78	910011	230	4401171	52.7738	0.000183657	0.00167513	3.73599	2.77595
ECOCYCcplx:CPLX0.3382---MYGROUPINGS:LOL.PROTEIN.SECRETION.PATHWAY---RBN---aggrv	GspC.O.secreton.complex	LOL.PROTEIN.SECRETION.PATHWAY	aggrv	5311490	54	2	910087	52	4401349	9.25255	0.999524	1	0.000206649	0
MYGROUPINGS:LPS---ECOCYCcplx:CPLX0.3382---RBN---aggrv	LPS	GspC.O.secreton.complex	aggrv	5311490	813	143	909946	670	4400731	139.302	0.379458	0.922573	0.420837	0.0349992
MYGROUPINGS:LPS.AND.ECA---ECOCYCcplx:CPLX0.3382---RBN---aggrv	LPS.AND.ECA	GspC.O.secreton.complex	aggrv	5311490	944	163	909926	781	4400620	161.748	0.470362	1	0.327567	0
MYGROUPINGS:M.ANTIGEN---ECOCYCcplx:CPLX0.3382---RBN---aggrv	M.ANTIGEN	GspC.O.secreton.complex	aggrv	5311490	320	42	910047	278	4401123	54.8299	0.978922	1	0.00925213	0
MYGROUPINGS:M.ANTIGEN.AND.OSMOTIC.STRESS.RESPONSE---ECOCYCcplx:CPLX0.3382---RBN---aggrv	M.ANTIGEN.AND.OSMOTIC.STRESS.RESPONSE	GspC.O.secreton.complex	aggrv	5311490	437	73	910016	364	4401037	74.8771	0.613718	1	0.212031	0
MYGROUPINGS:M.ANTIGEN.CORE---ECOCYCcplx:CPLX0.3382---RBN---aggrv	M.ANTIGEN.CORE	GspC.O.secreton.complex	aggrv	5311490	248	28	910061	220	4401181	42.4932	0.995951	1	0.00176191	0
MYGROUPINGS:METAL.ION.TRANSPORT---ECOCYCcplx:CPLX0.3382---RBN---aggrv	METAL.ION.TRANSPORT	GspC.O.secreton.complex	aggrv	5311490	93	22	910067	71	4401330	15.9349	0.0670368	0.250855	1.17369	0.600577
MYGROUPINGS:OANTIGEN---ECOCYCcplx:CPLX0.3382---RBN---aggrv	OANTIGEN	GspC.O.secreton.complex	aggrv	5311490	66	13	910076	53	4401348	11.3087	0.337531	0.852462	0.471686	0.0693252
[truncated: 25,095 more rows]
