# Supplementary material for: Genetic Interaction Maps in Escherichia coli Reveal Functional Crosstalk among Cell Envelope Biogenesis Pathways
Source: PLoS Genet. 2011 Nov 17;7(11):e1002377. doi: 10.1371/journal.pgen.1002377 (PMC3219608; doi:10.1371/journal.pgen.1002377)
Supplement: Table S8 — Enrichment analysis on genetic interaction cross talk between various functional bioprocess combinations in minimal medium. (XLSX) [file pgen.1002377.s027.xlsx]

## Sheet: MM.Enrichment.ClassLevel
Table S8. Enrichment analysis on genetic interaction cross talk between various functional bioprocess combinations in minimal medium
Class_1_ID---Class_2_ID---typea	Class_1 description b	Class_2 descriptionc	Typed	Ne	nf	Interacting_Class_1_vs_Class_2g	Interacting_all_other_Class_pairsh	Not_interacting_Class_1_vs_Class_2i	Not_interacting_all_other_Class_pairsj	Expectedk	P_valuel	P_value_correctedm	-Log10_P_valuen	-Log10_P_value_correctedo
ECOCYCcplx:ABC.59.CPLX---ECOCYCcplx:ABC.22.CPLX---RBN---aggrv	YddO.YddP.YddQ.YddR.YddS.ABC.transporter	oligopeptide.ABC.transporter	aggrv	4235770	8	1	972385	7	3263377	1.83652	0.875867	1	0.0575616	0
ECOCYCcplx:ABC.8.CPLX---ECOCYCcplx:ABC.22.CPLX---RBN---aggrv	dipeptide.ABC.transporter	oligopeptide.ABC.transporter	aggrv	4235770	10	3	972383	7	3263377	2.29565	0.412389	0.883699	0.384693	0.0536956
ECOCYCcplx:ABC.22.CPLX---ECOCYCcplx:CPLX0.1762---RBN---aggrv	oligopeptide.ABC.transporter	putative.phenylacetate.CoA.oxygenase	aggrv	4235770	10	3	972383	7	3263377	2.29565	0.412389	0.883699	0.384693	0.0536956
ECOCYCcplx:CPLX0.1862---ECOCYCcplx:ABC.22.CPLX---RBN---aggrv	vitamin.B12.transport.system	oligopeptide.ABC.transporter	aggrv	4235770	24	8	972378	16	3263368	5.50957	0.165699	0.510349	0.780681	0.292133
ECOCYCcplx:CPLX0.1944---ECOCYCcplx:ABC.22.CPLX---RBN---aggrv	Ferric.Enterobactin.Transport.System	oligopeptide.ABC.transporter	aggrv	4235770	26	3	972383	23	3263361	5.9687	0.957308	1	0.0189481	0
ECOCYCcplx:CPLX0.1981---ECOCYCcplx:ABC.22.CPLX---RBN---aggrv	ferrichrome.uptake.system	oligopeptide.ABC.transporter	aggrv	4235770	19	2	972384	17	3263367	4.36174	0.95306	1	0.0208798	0
ECOCYCcplx:CPLX0.2001---ECOCYCcplx:ABC.22.CPLX---RBN---aggrv	ferric.dicitrate.uptake.system	oligopeptide.ABC.transporter	aggrv	4235770	16	2	972384	14	3263370	3.67305	0.911129	1	0.04042	0
ECOCYCcplx:ABC.22.CPLX---ECOCYCcplx:CPLX0.2201.TCDBcplx:2.C.1.2.1---RBN---aggrv	oligopeptide.ABC.transporter	The.Tol.Pal.Cell.Envelope.Complex.The.TolA.energy.transducing.system	aggrv	4235770	17	9	972377	8	3263376	3.90261	0.0068992	0.0518442	2.1612	1.2853
ECOCYCcplx:ABC.22.CPLX---ECOCYCcplx:CPLX0.2202---RBN---aggrv	oligopeptide.ABC.transporter	Colicin.S4.Transport.System	aggrv	4235770	17	9	972377	8	3263376	3.90261	0.0068992	0.0518442	2.1612	1.2853
ECOCYCcplx:CPLX0.2221---ECOCYCcplx:ABC.22.CPLX---RBN---aggrv	The.Colicin.A.Import.System	oligopeptide.ABC.transporter	aggrv	4235770	26	14	972372	12	3263372	5.9687	0.000618569	0.00788315	3.20861	2.1033
ECOCYCcplx:CPLX0.3382---ECOCYCcplx:ABC.22.CPLX---RBN---aggrv	GspC.O.secreton.complex	oligopeptide.ABC.transporter	aggrv	4235770	31	9	972377	22	3263362	7.11653	0.269157	0.688626	0.569994	0.162017
ECOCYCcplx:CPLX0.3933---ECOCYCcplx:ABC.22.CPLX---RBN---aggrv	Outer.Membrane.Protein.Assembly.Complex	oligopeptide.ABC.transporter	aggrv	4235770	15	4	972382	11	3263373	3.44348	0.463409	0.939268	0.334036	0.0272102
ECOCYCcplx:ABC.22.CPLX---ECOCYCcplx:SEC.SECRETION.CPLX---RBN---aggrv	oligopeptide.ABC.transporter	Sec.Protein.Secretion.Complex	aggrv	4235770	35	15	972371	20	3263364	8.03479	0.00706631	0.0528508	2.15081	1.27695
ECOCYCpathway:ALL.CHORISMATE.PWY---ECOCYCcplx:ABC.22.CPLX---RBN---aggrv	superpathway.of.chorismate	oligopeptide.ABC.transporter	aggrv	4235770	62	20	972366	42	3263342	14.2331	0.0597449	0.249779	1.2237	0.602445
ECOCYCpathway:ANARESP1.PWY---ECOCYCcplx:ABC.22.CPLX---RBN---aggrv	respiration.anaerobic	oligopeptide.ABC.transporter	aggrv	4235770	15	7	972379	8	3263376	3.44348	0.0370714	0.177425	1.43096	0.750986
ECOCYCpathway:COLANSYN.PWY---ECOCYCcplx:ABC.22.CPLX---RBN---aggrv	colanic.acid.building.blocks.biosynthesis	oligopeptide.ABC.transporter	aggrv	4235770	24	4	972382	20	3263364	5.50957	0.835119	1	0.0782518	0
ECOCYCcplx:ABC.22.CPLX---ECOCYCpathway:ECASYN.PWY---RBN---aggrv	oligopeptide.ABC.transporter	enterobacterial.common.antigen.biosynthesis	aggrv	4235770	26	5	972381	21	3263363	5.9687	0.745416	1	0.127602	0
ECOCYCpathway:ENTBACSYN.PWY---ECOCYCcplx:ABC.22.CPLX---RBN---aggrv	enterobactin.biosynthesis	oligopeptide.ABC.transporter	aggrv	4235770	19	9	972377	10	3263374	4.36174	0.0167251	0.100252	1.77663	0.998907
ECOCYCpathway:FAO.PWY---ECOCYCcplx:ABC.22.CPLX---RBN---aggrv	fatty.acid.beta.oxidation.I	oligopeptide.ABC.transporter	aggrv	4235770	33	10	972376	23	3263361	7.57566	0.208836	0.592257	0.680194	0.22749
ECOCYCpathway:FASYN.ELONG.PWY---ECOCYCcplx:ABC.22.CPLX---RBN---aggrv	fatty.acid.elongation.saturated	oligopeptide.ABC.transporter	aggrv	4235770	20	4	972382	16	3263368	4.59131	0.706905	1	0.150639	0
ECOCYCpathway:FASYN.INITIAL.PWY---ECOCYCcplx:ABC.22.CPLX---RBN---aggrv	superpathway.of.fatty.acid.biosynthesis.initiation.E.coli	oligopeptide.ABC.transporter	aggrv	4235770	25	3	972383	22	3263362	5.73913	0.948298	1	0.0230553	0
ECOCYCpathway:FERMENTATION.PWY---ECOCYCcplx:ABC.22.CPLX---RBN---aggrv	mixed.acid.fermentation	oligopeptide.ABC.transporter	aggrv	4235770	15	8	972378	7	3263377	3.44348	0.0102317	0.0685065	1.99005	1.16427
ECOCYCpathway:FOLSYN.PWY---ECOCYCcplx:ABC.22.CPLX---RBN---aggrv	tetrahydrofolate.biosynthesis	oligopeptide.ABC.transporter	aggrv	4235770	23	7	972379	16	3263368	5.28	0.26349	0.681714	0.579237	0.166398
ECOCYCpathway:GALACTMETAB.PWY---ECOCYCcplx:ABC.22.CPLX---RBN---aggrv	galactose.degradation.I.Leloir.pathway	oligopeptide.ABC.transporter	aggrv	4235770	13	3	972383	10	3263374	2.98435	0.602438	1	0.220088	0
ECOCYCpathway:KDO.NAGLIPASYN.PWY---ECOCYCcplx:ABC.22.CPLX---RBN---aggrv	superpathway.of.KDO.2.lipid.A.biosynthesis	oligopeptide.ABC.transporter	aggrv	4235770	54	14	972372	40	3263344	12.3965	0.351178	0.803788	0.454473	0.0948584
ECOCYCcplx:ABC.22.CPLX---ECOCYCpathway:LIPA.CORESYN.PWY---RBN---aggrv	oligopeptide.ABC.transporter	Lipid.A.core.biosynthesis	aggrv	4235770	35	9	972377	26	3263358	8.03479	0.412196	0.883699	0.384896	0.0536956
ECOCYCpathway:LPSSYN.PWY---ECOCYCcplx:ABC.22.CPLX---RBN---aggrv	superpathway.of.lipopolysaccharide.biosynthesis	oligopeptide.ABC.transporter	aggrv	4235770	87	23	972363	64	3263320	19.9722	0.255382	0.66914	0.59281	0.174483
ECOCYCpathway:NAGLIPASYN.PWY---ECOCYCcplx:ABC.22.CPLX---RBN---aggrv	lipid.A.precursor.biosynthesis	oligopeptide.ABC.transporter	aggrv	4235770	24	6	972380	18	3263366	5.50957	0.48394	0.958996	0.315208	0.0181831
ECOCYCpathway:NONMEVIPP.PWY---ECOCYCcplx:ABC.22.CPLX---RBN---aggrv	methylerythritol.phosphate.pathway	oligopeptide.ABC.transporter	aggrv	4235770	16	4	972382	12	3263372	3.67305	0.518676	0.991161	0.285104	0.00385573
ECOCYCpathway:OANTIGEN.PWY---ECOCYCcplx:ABC.22.CPLX---RBN---aggrv	O.antigen.biosynthesis.E.coli	oligopeptide.ABC.transporter	aggrv	4235770	18	3	972383	15	3263369	4.13218	0.817554	1	0.0874834	0
ECOCYCcplx:ABC.22.CPLX---ECOCYCpathway:PANTOSYN.PWY---RBN---aggrv	oligopeptide.ABC.transporter	pantothenate.and.coenzyme.A.biosynthesis.I	aggrv	4235770	10	1	972385	9	3263375	2.29565	0.926319	1	0.0332395	0
ECOCYCpathway:PEPTIDOGLYCANSYN.PWY---ECOCYCcplx:ABC.22.CPLX---RBN---aggrv	peptidoglycan.biosynthesis.III	oligopeptide.ABC.transporter	aggrv	4235770	40	12	972374	28	3263356	9.18261	0.189404	0.558145	0.72261	0.253253
ECOCYCcplx:ABC.22.CPLX---ECOCYCpathway:PHOSLIPSYN.PWY---RBN---aggrv	oligopeptide.ABC.transporter	phospholipid.biosynthesis.I	aggrv	4235770	23	7	972379	16	3263368	5.28	0.26349	0.681714	0.579237	0.166398
ECOCYCpathway:PWY.1269---ECOCYCcplx:ABC.22.CPLX---RBN---aggrv	CMP.KDO.biosynthesis.I	oligopeptide.ABC.transporter	aggrv	4235770	22	6	972380	16	3263368	5.05044	0.393137	0.864015	0.405457	0.0634787
ECOCYCpathway:PWY.4381---ECOCYCcplx:ABC.22.CPLX---RBN---aggrv	fatty.acid.biosynthesis.initiation.I	oligopeptide.ABC.transporter	aggrv	4235770	16	3	972383	13	3263371	3.67305	0.746959	1	0.126703	0
ECOCYCcplx:ABC.22.CPLX---ECOCYCpathway:PWY.5668---RBN---aggrv	oligopeptide.ABC.transporter	cardiolipin.biosynthesis.I	aggrv	4235770	17	7	972379	10	3263374	3.90261	0.07298	0.287794	1.1368	0.540918
ECOCYCpathway:PWY.6071---ECOCYCcplx:ABC.22.CPLX---RBN---aggrv	superpathway.of.phenylethylamine.degradation	oligopeptide.ABC.transporter	aggrv	4235770	27	8	972378	19	3263365	6.19826	0.267059	0.687206	0.573392	0.162913
ECOCYCpathway:PWY.6284---ECOCYCcplx:ABC.22.CPLX---RBN---aggrv	superpathway.of.unsaturated.fatty.acids.biosynthesis.E.coli	oligopeptide.ABC.transporter	aggrv	4235770	20	4	972382	16	3263368	4.59131	0.706905	1	0.150639	0
ECOCYCpathway:PWY0.321---ECOCYCcplx:ABC.22.CPLX---RBN---aggrv	phenylacetate.degradation.I.aerobic	oligopeptide.ABC.transporter	aggrv	4235770	27	8	972378	19	3263365	6.19826	0.267059	0.687206	0.573392	0.162913
ECOCYCpathway:PWY0.862---ECOCYCcplx:ABC.22.CPLX---RBN---aggrv	cis.dodecenoyl.biosynthesis	oligopeptide.ABC.transporter	aggrv	4235770	15	4	972382	11	3263373	3.44348	0.463409	0.939268	0.334036	0.0272102
ECOCYCpathway:PWY0.881---ECOCYCcplx:ABC.22.CPLX---RBN---aggrv	superpathway.of.fatty.acid.biosynthesis.I.E.coli	oligopeptide.ABC.transporter	aggrv	4235770	36	7	972379	29	3263355	8.26435	0.751581	1	0.124024	0
ECOCYCcplx:ABC.22.CPLX---ECOCYCpathway:UBISYN.PWY---RBN---aggrv	oligopeptide.ABC.transporter	ubiquinone.8.biosynthesis.prokaryotic	aggrv	4235770	20	4	972382	16	3263368	4.59131	0.706905	1	0.150639	0
GO:0000270---ECOCYCcplx:ABC.22.CPLX---RBN---aggrv	peptidoglycan.metabolic.process	oligopeptide.ABC.transporter	aggrv	4235770	177	49	972337	128	3263256	40.6331	0.0819253	0.311766	1.08658	0.506171
GO:0000902---ECOCYCcplx:ABC.22.CPLX---RBN---aggrv	cell.morphogenesis	oligopeptide.ABC.transporter	aggrv	4235770	27	7	972379	20	3263364	6.19826	0.42905	0.901944	0.367492	0.0448206
GO:0000917---ECOCYCcplx:ABC.22.CPLX---RBN---aggrv	barrier.septum.formation	oligopeptide.ABC.transporter	aggrv	4235770	34	9	972377	25	3263359	7.80522	0.375694	0.839274	0.425165	0.076096
GO:0006457---ECOCYCcplx:ABC.22.CPLX---RBN---aggrv	protein.folding	oligopeptide.ABC.transporter	aggrv	4235770	30	12	972374	18	3263366	6.88696	0.0275671	0.143874	1.55961	0.842018
GO:0006522---ECOCYCcplx:ABC.22.CPLX---RBN---aggrv	alanine.metabolic.process	oligopeptide.ABC.transporter	aggrv	4235770	13	3	972383	10	3263374	2.98435	0.602438	1	0.220088	0
GO:0006523---ECOCYCcplx:ABC.22.CPLX---RBN---aggrv	alanine.biosynthetic.process	oligopeptide.ABC.transporter	aggrv	4235770	13	3	972383	10	3263374	2.98435	0.602438	1	0.220088	0
GO:0006631---ECOCYCcplx:ABC.22.CPLX---RBN---aggrv	fatty.acid.metabolic.process	oligopeptide.ABC.transporter	aggrv	4235770	85	21	972365	64	3263320	19.5131	0.391233	0.861692	0.407565	0.0646479
GO:0006633---ECOCYCcplx:ABC.22.CPLX---RBN---aggrv	fatty.acid.biosynthetic.process	oligopeptide.ABC.transporter	aggrv	4235770	44	10	972376	34	3263350	10.1009	0.572786	1	0.242008	0
GO:0006643---ECOCYCcplx:ABC.22.CPLX---RBN---aggrv	membrane.lipid.metabolic.process	oligopeptide.ABC.transporter	aggrv	4235770	81	20	972366	61	3263323	18.5948	0.396875	0.870351	0.401347	0.0603055
GO:0006644---ECOCYCcplx:ABC.22.CPLX---RBN---aggrv	phospholipid.metabolic.process	oligopeptide.ABC.transporter	aggrv	4235770	81	20	972366	61	3263323	18.5948	0.396875	0.870351	0.401347	0.0603055
GO:0006650---ECOCYCcplx:ABC.22.CPLX---RBN---aggrv	glycerophospholipid.metabolic.process	oligopeptide.ABC.transporter	aggrv	4235770	57	11	972375	46	3263338	13.0852	0.789395	1	0.102706	0
GO:0006654---ECOCYCcplx:ABC.22.CPLX---RBN---aggrv	phosphatidic.acid.biosynthetic.process	oligopeptide.ABC.transporter	aggrv	4235770	57	11	972375	46	3263338	13.0852	0.789395	1	0.102706	0
GO:0006720---ECOCYCcplx:ABC.22.CPLX---RBN---aggrv	isoprenoid.metabolic.process	oligopeptide.ABC.transporter	aggrv	4235770	27	4	972382	23	3263361	6.19826	0.897143	1	0.0471385	0
GO:0006721---ECOCYCcplx:ABC.22.CPLX---RBN---aggrv	terpenoid.metabolic.process	oligopeptide.ABC.transporter	aggrv	4235770	16	4	972382	12	3263372	3.67305	0.518676	0.991161	0.285104	0.00385573
GO:0006743---ECOCYCcplx:ABC.22.CPLX---RBN---aggrv	ubiquinone.metabolic.process	oligopeptide.ABC.transporter	aggrv	4235770	40	8	972378	32	3263352	9.18261	0.72932	1	0.137082	0
GO:0006744---ECOCYCcplx:ABC.22.CPLX---RBN---aggrv	ubiquinone.biosynthetic.process	oligopeptide.ABC.transporter	aggrv	4235770	40	8	972378	32	3263352	9.18261	0.72932	1	0.137082	0
GO:0006826---ECOCYCcplx:ABC.22.CPLX---RBN---aggrv	iron.ion.transport	oligopeptide.ABC.transporter	aggrv	4235770	78	20	972366	58	3263326	17.9061	0.326855	0.771717	0.485644	0.112542
GO:0006857---ECOCYCcplx:ABC.22.CPLX---RBN---aggrv	oligopeptide.transport	oligopeptide.ABC.transporter	aggrv	4235770	44	7	972379	37	3263347	10.1009	0.90644	1	0.042661	0
GO:0006886---ECOCYCcplx:ABC.22.CPLX---RBN---aggrv	intracellular.protein.transport	oligopeptide.ABC.transporter	aggrv	4235770	58	23	972363	35	3263349	13.3148	0.00326946	0.0290058	2.48552	1.53752
GO:0007047---ECOCYCcplx:ABC.22.CPLX---RBN---aggrv	cell.wall.organization	oligopeptide.ABC.transporter	aggrv	4235770	195	56	972330	139	3263245	44.7652	0.0362117	0.174601	1.44115	0.757954
GO:0007049---ECOCYCcplx:ABC.22.CPLX---RBN---aggrv	cell.cycle	oligopeptide.ABC.transporter	aggrv	4235770	119	33	972353	86	3263298	27.3183	0.130254	0.431675	0.885209	0.364843
GO:0008104---ECOCYCcplx:ABC.22.CPLX---RBN---aggrv	protein.localization	oligopeptide.ABC.transporter	aggrv	4235770	210	61	972325	149	3263235	48.2087	0.0240083	0.130961	1.61964	0.882858
GO:0008299---ECOCYCcplx:ABC.22.CPLX---RBN---aggrv	isoprenoid.biosynthetic.process	oligopeptide.ABC.transporter	aggrv	4235770	27	4	972382	23	3263361	6.19826	0.897143	1	0.0471385	0
GO:0008360---ECOCYCcplx:ABC.22.CPLX---RBN---aggrv	regulation.of.cell.shape	oligopeptide.ABC.transporter	aggrv	4235770	117	30	972356	87	3263297	26.8591	0.276433	0.699826	0.55841	0.15501
GO:0008610---ECOCYCcplx:ABC.22.CPLX---RBN---aggrv	lipid.biosynthetic.process	oligopeptide.ABC.transporter	aggrv	4235770	353	84	972302	269	3263115	81.0366	0.373725	0.837765	0.427448	0.0768778
GO:0008653---ECOCYCcplx:ABC.22.CPLX---RBN---aggrv	lipopolysaccharide.metabolic.process	oligopeptide.ABC.transporter	aggrv	4235770	246	60	972326	186	3263198	56.4731	0.319332	0.760158	0.495757	0.119096
GO:0008654---ECOCYCcplx:ABC.22.CPLX---RBN---aggrv	phospholipid.biosynthetic.process	oligopeptide.ABC.transporter	aggrv	4235770	81	20	972366	61	3263323	18.5948	0.396875	0.870351	0.401347	0.0603055
GO:0009103---ECOCYCcplx:ABC.22.CPLX---RBN---aggrv	lipopolysaccharide.biosynthetic.process	oligopeptide.ABC.transporter	aggrv	4235770	246	60	972326	186	3263198	56.4731	0.319332	0.760158	0.495757	0.119096
GO:0009242---ECOCYCcplx:ABC.22.CPLX---RBN---aggrv	colanic.acid.biosynthetic.process	oligopeptide.ABC.transporter	aggrv	4235770	62	12	972374	50	3263334	14.2331	0.792874	1	0.100796	0
GO:0009243---ECOCYCcplx:ABC.22.CPLX---RBN---aggrv	O.antigen.biosynthetic.process	oligopeptide.ABC.transporter	aggrv	4235770	22	7	972379	15	3263369	5.05044	0.224859	0.618851	0.64809	0.208414
GO:0009244---ECOCYCcplx:ABC.22.CPLX---RBN---aggrv	lipopolysaccharide.core.region.biosynthetic.process	oligopeptide.ABC.transporter	aggrv	4235770	86	20	972366	66	3263318	19.7426	0.515522	0.987825	0.287753	0.00532019
GO:0009245---ECOCYCcplx:ABC.22.CPLX---RBN---aggrv	lipid.A.biosynthetic.process	oligopeptide.ABC.transporter	aggrv	4235770	56	11	972375	45	3263339	12.8557	0.768914	1	0.114122	0
ECOCYCcplx:ABC.22.CPLX---GO:0009246---RBN---aggrv	oligopeptide.ABC.transporter	enterobacterial.common.antigen.biosynthetic.process	aggrv	4235770	35	5	972381	30	3263354	8.03479	0.929407	1	0.0317941	0
GO:0009252---ECOCYCcplx:ABC.22.CPLX---RBN---aggrv	peptidoglycan.biosynthetic.process	oligopeptide.ABC.transporter	aggrv	4235770	166	47	972339	119	3263265	38.1078	0.0631975	0.259642	1.1993	0.585625
GO:0009253---ECOCYCcplx:ABC.22.CPLX---RBN---aggrv	peptidoglycan.catabolic.process	oligopeptide.ABC.transporter	aggrv	4235770	21	7	972379	14	3263370	4.82087	0.188392	0.555853	0.724937	0.25504
GO:0009273---ECOCYCcplx:ABC.22.CPLX---RBN---aggrv	peptidoglycan.based.cell.wall.biogenesis	oligopeptide.ABC.transporter	aggrv	4235770	166	47	972339	119	3263265	38.1078	0.0631975	0.259642	1.1993	0.585625
GO:0009306---ECOCYCcplx:ABC.22.CPLX---RBN---aggrv	protein.secretion	oligopeptide.ABC.transporter	aggrv	4235770	125	38	972348	87	3263297	28.6957	0.0334929	0.166506	1.47505	0.778569
GO:0009653---ECOCYCcplx:ABC.22.CPLX---RBN---aggrv	anatomical.structure.morphogenesis	oligopeptide.ABC.transporter	aggrv	4235770	27	7	972379	20	3263364	6.19826	0.42905	0.901944	0.367492	0.0448206
GO:0010382---ECOCYCcplx:ABC.22.CPLX---RBN---aggrv	cell.wall.metabolic.process	oligopeptide.ABC.transporter	aggrv	4235770	28	7	972379	21	3263363	6.42783	0.470651	0.948249	0.327301	0.0230774
GO:0015031---ECOCYCcplx:ABC.22.CPLX---RBN---aggrv	protein.transport	oligopeptide.ABC.transporter	aggrv	4235770	208	61	972325	147	3263237	47.7496	0.0197934	0.114501	1.70348	0.941189
GO:0015628---ECOCYCcplx:ABC.22.CPLX---RBN---aggrv	protein.secretion.by.the.type.II.secretion.system	oligopeptide.ABC.transporter	aggrv	4235770	68	26	972360	42	3263342	15.6104	0.00333094	0.0293807	2.47743	1.53194
ECOCYCcplx:ABC.22.CPLX---GO:0015794---RBN---aggrv	oligopeptide.ABC.transporter	glycerol.3.phosphate.transport	aggrv	4235770	10	2	972384	8	3263376	2.29565	0.706771	1	0.150721	0
GO:0015833---ECOCYCcplx:ABC.22.CPLX---RBN---aggrv	peptide.transport	oligopeptide.ABC.transporter	aggrv	4235770	46	7	972379	39	3263345	10.56	0.928687	1	0.0321307	0
GO:0016042---ECOCYCcplx:ABC.22.CPLX---RBN---aggrv	lipid.catabolic.process	oligopeptide.ABC.transporter	aggrv	4235770	33	9	972377	24	3263360	7.57566	0.339464	0.78992	0.469206	0.102417
GO:0016044---ECOCYCcplx:ABC.22.CPLX---RBN---aggrv	membrane.organization	oligopeptide.ABC.transporter	aggrv	4235770	11	2	972384	9	3263375	2.52522	0.757172	1	0.120806	0
GO:0016114---ECOCYCcplx:ABC.22.CPLX---RBN---aggrv	terpenoid.biosynthetic.process	oligopeptide.ABC.transporter	aggrv	4235770	16	4	972382	12	3263372	3.67305	0.518676	0.991161	0.285104	0.00385573
GO:0016998---ECOCYCcplx:ABC.22.CPLX---RBN---aggrv	cell.wall.catabolic.process	oligopeptide.ABC.transporter	aggrv	4235770	19	6	972380	13	3263371	4.36174	0.257675	0.672758	0.588928	0.172141
GO:0019395---ECOCYCcplx:ABC.22.CPLX---RBN---aggrv	fatty.acid.oxidation	oligopeptide.ABC.transporter	aggrv	4235770	35	8	972378	27	3263357	8.03479	0.570995	1	0.243367	0
GO:0030258---ECOCYCcplx:ABC.22.CPLX---RBN---aggrv	lipid.modification	oligopeptide.ABC.transporter	aggrv	4235770	42	9	972377	33	3263351	9.64174	0.651756	1	0.185915	0
GO:0031504---ECOCYCcplx:ABC.22.CPLX---RBN---aggrv	peptidoglycan.based.cell.wall.organization	oligopeptide.ABC.transporter	aggrv	4235770	166	47	972339	119	3263265	38.1078	0.0631975	0.259642	1.1993	0.585625
GO:0032506---ECOCYCcplx:ABC.22.CPLX---RBN---aggrv	cytokinetic.process	oligopeptide.ABC.transporter	aggrv	4235770	34	9	972377	25	3263359	7.80522	0.375694	0.839274	0.425165	0.076096
GO:0032989---ECOCYCcplx:ABC.22.CPLX---RBN---aggrv	cellular.structure.morphogenesis	oligopeptide.ABC.transporter	aggrv	4235770	27	7	972379	20	3263364	6.19826	0.42905	0.901944	0.367492	0.0448206
GO:0034440---ECOCYCcplx:ABC.22.CPLX---RBN---aggrv	lipid.oxidation	oligopeptide.ABC.transporter	aggrv	4235770	35	8	972378	27	3263357	8.03479	0.570995	1	0.243367	0
GO:0034613---ECOCYCcplx:ABC.22.CPLX---RBN---aggrv	cellular.protein.localization	oligopeptide.ABC.transporter	aggrv	4235770	60	23	972363	37	3263347	13.7739	0.00536455	0.0424163	2.27047	1.37247
GO:0042546---ECOCYCcplx:ABC.22.CPLX---RBN---aggrv	cell.wall.biogenesis	oligopeptide.ABC.transporter	aggrv	4235770	166	47	972339	119	3263265	38.1078	0.0631975	0.259642	1.1993	0.585625
GO:0042938---ECOCYCcplx:ABC.22.CPLX---RBN---aggrv	dipeptide.transport	oligopeptide.ABC.transporter	aggrv	4235770	17	3	972383	14	3263370	3.90261	0.784647	1	0.105326	0
GO:0043163---ECOCYCcplx:ABC.22.CPLX---RBN---aggrv	cell.envelope.organization	oligopeptide.ABC.transporter	aggrv	4235770	16	4	972382	12	3263372	3.67305	0.518676	0.991161	0.285104	0.00385573
GO:0043687---ECOCYCcplx:ABC.22.CPLX---RBN---aggrv	post.translational.protein.modification	oligopeptide.ABC.transporter	aggrv	4235770	18	5	972381	13	3263371	4.13218	0.399487	0.873391	0.398497	0.0587911
GO:0045184---ECOCYCcplx:ABC.22.CPLX---RBN---aggrv	establishment.of.protein.localization	oligopeptide.ABC.transporter	aggrv	4235770	208	61	972325	147	3263237	47.7496	0.0197934	0.114501	1.70348	0.941189
GO:0045229---ECOCYCcplx:ABC.22.CPLX---RBN---aggrv	external.encapsulating.structure.organization	oligopeptide.ABC.transporter	aggrv	4235770	211	61	972325	150	3263234	48.4383	0.0263695	0.139515	1.5789	0.85538
GO:0046377---ECOCYCcplx:ABC.22.CPLX---RBN---aggrv	colanic.acid.metabolic.process	oligopeptide.ABC.transporter	aggrv	4235770	62	12	972374	50	3263334	14.2331	0.792874	1	0.100796	0
ECOCYCcplx:ABC.22.CPLX---GO:0046378---RBN---aggrv	oligopeptide.ABC.transporter	enterobacterial.common.antigen.metabolic.process	aggrv	4235770	35	5	972381	30	3263354	8.03479	0.929407	1	0.0317941	0
GO:0046401---ECOCYCcplx:ABC.22.CPLX---RBN---aggrv	lipopolysaccharide.core.region.metabolic.process	oligopeptide.ABC.transporter	aggrv	4235770	86	20	972366	66	3263318	19.7426	0.515522	0.987825	0.287753	0.00532019
GO:0046402---ECOCYCcplx:ABC.22.CPLX---RBN---aggrv	O.antigen.metabolic.process	oligopeptide.ABC.transporter	aggrv	4235770	22	7	972379	15	3263369	5.05044	0.224859	0.618851	0.64809	0.208414
GO:0046467---ECOCYCcplx:ABC.22.CPLX---RBN---aggrv	membrane.lipid.biosynthetic.process	oligopeptide.ABC.transporter	aggrv	4235770	81	20	972366	61	3263323	18.5948	0.396875	0.870351	0.401347	0.0603055
GO:0046473---ECOCYCcplx:ABC.22.CPLX---RBN---aggrv	phosphatidic.acid.metabolic.process	oligopeptide.ABC.transporter	aggrv	4235770	57	11	972375	46	3263338	13.0852	0.789395	1	0.102706	0
GO:0046474---ECOCYCcplx:ABC.22.CPLX---RBN---aggrv	glycerophospholipid.biosynthetic.process	oligopeptide.ABC.transporter	aggrv	4235770	57	11	972375	46	3263338	13.0852	0.789395	1	0.102706	0
GO:0046493---ECOCYCcplx:ABC.22.CPLX---RBN---aggrv	lipid.A.metabolic.process	oligopeptide.ABC.transporter	aggrv	4235770	56	11	972375	45	3263339	12.8557	0.768914	1	0.114122	0
GO:0046907---ECOCYCcplx:ABC.22.CPLX---RBN---aggrv	intracellular.transport	oligopeptide.ABC.transporter	aggrv	4235770	58	23	972363	35	3263349	13.3148	0.00326946	0.0290058	2.48552	1.53752
GO:0051301---ECOCYCcplx:ABC.22.CPLX---RBN---aggrv	cell.division	oligopeptide.ABC.transporter	aggrv	4235770	163	46	972340	117	3263267	37.4192	0.0685773	0.276404	1.16382	0.558455
GO:0051649---ECOCYCcplx:ABC.22.CPLX---RBN---aggrv	establishment.of.localization.in.cell	oligopeptide.ABC.transporter	aggrv	4235770	137	43	972343	94	3263290	31.4505	0.0145244	0.0904079	1.8379	1.04379
GO:0065002---ECOCYCcplx:ABC.22.CPLX---RBN---aggrv	intracellular.protein.transmembrane.transport	oligopeptide.ABC.transporter	aggrv	4235770	43	19	972367	24	3263360	9.87131	0.00167677	0.0170161	2.77553	1.76914
MYGROUPINGS:CELL.ADHESION---ECOCYCcplx:ABC.22.CPLX---RBN---aggrv	CELL.ADHESION	oligopeptide.ABC.transporter	aggrv	4235770	25	10	972376	15	3263369	5.73913	0.0426075	0.1964	1.37051	0.706859
MYGROUPINGS:CELL.DIVISION---ECOCYCcplx:ABC.22.CPLX---RBN---aggrv	CELL.DIVISION	oligopeptide.ABC.transporter	aggrv	4235770	147	40	972346	107	3263277	33.7461	0.130393	0.431675	0.884746	0.364843
MYGROUPINGS:CELL.ENVELOPE.INTEGRITY---ECOCYCcplx:ABC.22.CPLX---RBN---aggrv	CELL.ENVELOPE.INTEGRITY	oligopeptide.ABC.transporter	aggrv	4235770	66	20	972366	46	3263338	15.1513	0.10388	0.368547	0.983467	0.433507
MYGROUPINGS:CELL.SHAPE---ECOCYCcplx:ABC.22.CPLX---RBN---aggrv	CELL.SHAPE	oligopeptide.ABC.transporter	aggrv	4235770	77	17	972369	60	3263324	17.6765	0.616456	1	0.210098	0
MYGROUPINGS:CELL.WALL.BIOGENESIS---ECOCYCcplx:ABC.22.CPLX---RBN---aggrv	CELL.WALL.BIOGENESIS	oligopeptide.ABC.transporter	aggrv	4235770	281	69	972317	212	3263172	64.5079	0.282686	0.711862	0.548695	0.147604
MYGROUPINGS:CELL.WALL.EARLY---ECOCYCcplx:ABC.22.CPLX---RBN---aggrv	CELL.WALL.EARLY	oligopeptide.ABC.transporter	aggrv	4235770	74	23	972363	51	3263333	16.9878	0.0672508	0.271773	1.1723	0.565793
MYGROUPINGS:CELL.WALL.LATE---ECOCYCcplx:ABC.22.CPLX---RBN---aggrv	CELL.WALL.LATE	oligopeptide.ABC.transporter	aggrv	4235770	87	25	972361	62	3263322	19.9722	0.125421	0.42196	0.90163	0.374729
MYGROUPINGS:CHAPERONES---ECOCYCcplx:ABC.22.CPLX---RBN---aggrv	CHAPERONES	oligopeptide.ABC.transporter	aggrv	4235770	39	12	972374	27	3263357	8.95305	0.165207	0.510349	0.781972	0.292133
MYGROUPINGS:CHEMOTAXIS---ECOCYCcplx:ABC.22.CPLX---RBN---aggrv	CHEMOTAXIS	oligopeptide.ABC.transporter	aggrv	4235770	28	8	972378	20	3263364	6.42783	0.304247	0.736853	0.516774	0.132619
MYGROUPINGS:CHORISMATE.DEGRADATION---ECOCYCcplx:ABC.22.CPLX---RBN---aggrv	CHORISMATE.DEGRADATION	oligopeptide.ABC.transporter	aggrv	4235770	65	22	972364	43	3263341	14.9217	0.0299436	0.153191	1.5237	0.814767
MYGROUPINGS:CHROMOSOME.SEGREGATION---ECOCYCcplx:ABC.22.CPLX---RBN---aggrv	CHROMOSOME.SEGREGATION	oligopeptide.ABC.transporter	aggrv	4235770	29	6	972380	23	3263361	6.65739	0.684056	1	0.164908	0
MYGROUPINGS:CRYPTIC.SECRETORY.PATHWAY---ECOCYCcplx:ABC.22.CPLX---RBN---aggrv	CRYPTIC.SECRETORY.PATHWAY	oligopeptide.ABC.transporter	aggrv	4235770	36	9	972377	27	3263357	8.26435	0.448651	0.926546	0.348091	0.0331331
MYGROUPINGS:ECA---ECOCYCcplx:ABC.22.CPLX---RBN---aggrv	ECA	oligopeptide.ABC.transporter	aggrv	4235770	56	10	972376	46	3263338	12.8557	0.85813	1	0.0664467	0
MYGROUPINGS:ELECTRON.TRANSPORT.CHAIN---ECOCYCcplx:ABC.22.CPLX---RBN---aggrv	ELECTRON.TRANSPORT.CHAIN	oligopeptide.ABC.transporter	aggrv	4235770	42	10	972376	32	3263352	9.64174	0.507321	0.979135	0.294717	0.00915731
MYGROUPINGS:ENTEROBACTIN.AND.METAL.ION.TRANSPORT---ECOCYCcplx:ABC.22.CPLX---RBN---aggrv	ENTEROBACTIN.AND.METAL.ION.TRANSPORT	oligopeptide.ABC.transporter	aggrv	4235770	94	24	972362	70	3263314	21.5791	0.312769	0.75187	0.504776	0.123857
MYGROUPINGS:ENTEROBACTIN.BIOSYNTHESIS---ECOCYCcplx:ABC.22.CPLX---RBN---aggrv	ENTEROBACTIN.BIOSYNTHESIS	oligopeptide.ABC.transporter	aggrv	4235770	22	10	972376	12	3263372	5.05044	0.0165407	0.0993976	1.78145	1.00262
MYGROUPINGS:FAD---ECOCYCcplx:ABC.22.CPLX---RBN---aggrv	FAD	oligopeptide.ABC.transporter	aggrv	4235770	70	21	972365	49	3263335	16.0696	0.106175	0.375841	0.973976	0.424996
MYGROUPINGS:FAS---ECOCYCcplx:ABC.22.CPLX---RBN---aggrv	FAS	oligopeptide.ABC.transporter	aggrv	4235770	95	19	972367	76	3263308	21.8087	0.787964	1	0.103493	0
MYGROUPINGS:FERRIC.CITRATE.TRANSPORT---ECOCYCcplx:ABC.22.CPLX---RBN---aggrv	FERRIC.CITRATE.TRANSPORT	oligopeptide.ABC.transporter	aggrv	4235770	16	2	972384	14	3263370	3.67305	0.911129	1	0.04042	0
MYGROUPINGS:FERRICHROME.TRANSPORT---ECOCYCcplx:ABC.22.CPLX---RBN---aggrv	FERRICHROME.TRANSPORT	oligopeptide.ABC.transporter	aggrv	4235770	19	2	972384	17	3263367	4.36174	0.95306	1	0.0208798	0
MYGROUPINGS:IRON.ENTEROBACTIN.TRANSPORT---ECOCYCcplx:ABC.22.CPLX---RBN---aggrv	IRON.ENTEROBACTIN.TRANSPORT	oligopeptide.ABC.transporter	aggrv	4235770	28	4	972382	24	3263360	6.42783	0.912681	1	0.0396809	0
MYGROUPINGS:ISOPRENOIDS.BIOSYNTHESIS---ECOCYCcplx:ABC.22.CPLX---RBN---aggrv	ISOPRENOIDS.BIOSYNTHESIS	oligopeptide.ABC.transporter	aggrv	4235770	26	5	972381	21	3263363	5.9687	0.745416	1	0.127602	0
MYGROUPINGS:LIPID.A---ECOCYCcplx:ABC.22.CPLX---RBN---aggrv	LIPID.A	oligopeptide.ABC.transporter	aggrv	4235770	135	33	972353	102	3263282	30.9913	0.372486	0.835907	0.428891	0.077842
MYGROUPINGS:LOCOMOTION---ECOCYCcplx:ABC.22.CPLX---RBN---aggrv	LOCOMOTION	oligopeptide.ABC.transporter	aggrv	4235770	64	16	972370	48	3263336	14.6922	0.395441	0.868811	0.402919	0.0610747
MYGROUPINGS:LOCOMOTION.CHEMOTAXIS.AND.CELL.ADHESION---ECOCYCcplx:ABC.22.CPLX---RBN---aggrv	LOCOMOTION.CHEMOTAXIS.AND.CELL.ADHESION	oligopeptide.ABC.transporter	aggrv	4235770	75	22	972364	53	3263331	17.2174	0.121307	0.413884	0.916115	0.383122
MYGROUPINGS:LOL.PROTEIN.SECRETION.PATHWAY---ECOCYCcplx:ABC.22.CPLX---RBN---aggrv	LOL.PROTEIN.SECRETION.PATHWAY	oligopeptide.ABC.transporter	aggrv	4235770	15	4	972382	11	3263373	3.44348	0.463409	0.939268	0.334036	0.0272102
MYGROUPINGS:LPS---ECOCYCcplx:ABC.22.CPLX---RBN---aggrv	LPS	oligopeptide.ABC.transporter	aggrv	4235770	228	57	972329	171	3263213	52.3409	0.25367	0.666815	0.595731	0.175995
MYGROUPINGS:LPS.AND.ECA---ECOCYCcplx:ABC.22.CPLX---RBN---aggrv	LPS.AND.ECA	oligopeptide.ABC.transporter	aggrv	4235770	266	66	972320	200	3263184	61.0644	0.25647	0.671726	0.590963	0.172808
MYGROUPINGS:LPT.PATHWAY---ECOCYCcplx:ABC.22.CPLX---RBN---aggrv	LPT.PATHWAY	oligopeptide.ABC.transporter	aggrv	4235770	14	4	972382	10	3263374	3.21391	0.406021	0.879712	0.391452	0.0556595
MYGROUPINGS:M.ANTIGEN---ECOCYCcplx:ABC.22.CPLX---RBN---aggrv	M.ANTIGEN	oligopeptide.ABC.transporter	aggrv	4235770	79	13	972373	66	3263318	18.1357	0.938905	1	0.0273784	0
MYGROUPINGS:M.ANTIGEN.AND.OSMOTIC.STRESS.RESPONSE---ECOCYCcplx:ABC.22.CPLX---RBN---aggrv	M.ANTIGEN.AND.OSMOTIC.STRESS.RESPONSE	oligopeptide.ABC.transporter	aggrv	4235770	102	19	972367	83	3263301	23.4157	0.878229	1	0.0563922	0
MYGROUPINGS:M.ANTIGEN.CORE---ECOCYCcplx:ABC.22.CPLX---RBN---aggrv	M.ANTIGEN.CORE	oligopeptide.ABC.transporter	aggrv	4235770	63	10	972376	53	3263331	14.4626	0.93676	1	0.0283716	0
MYGROUPINGS:M.ANTIGEN.PRECURSORS---ECOCYCcplx:ABC.22.CPLX---RBN---aggrv	M.ANTIGEN.PRECURSORS	oligopeptide.ABC.transporter	aggrv	4235770	16	3	972383	13	3263371	3.67305	0.746959	1	0.126703	0
MYGROUPINGS:METAL.ION.TRANSPORT---ECOCYCcplx:ABC.22.CPLX---RBN---aggrv	METAL.ION.TRANSPORT	oligopeptide.ABC.transporter	aggrv	4235770	25	7	972379	18	3263366	5.73913	0.34512	0.79787	0.462029	0.0980677
MYGROUPINGS:OANTIGEN---ECOCYCcplx:ABC.22.CPLX---RBN---aggrv	OANTIGEN	oligopeptide.ABC.transporter	aggrv	4235770	16	7	972379	9	3263375	3.67305	0.0531545	0.231959	1.27446	0.63459
MYGROUPINGS:OLIGOPEPTIDE.TRANSPORT---ECOCYCcplx:ABC.22.CPLX---RBN---aggrv	OLIGOPEPTIDE.TRANSPORT	oligopeptide.ABC.transporter	aggrv	4235770	21	4	972382	17	3263367	4.82087	0.744492	1	0.12814	0
ECOCYCcplx:ABC.22.CPLX---MYGROUPINGS:PANTOTHENATE.AND.COA.BIOSYNTHESIS---RBN---aggrv	oligopeptide.ABC.transporter	PANTOTHENATE.AND.COA.BIOSYNTHESIS	aggrv	4235770	12	2	972384	10	3263374	2.75478	0.799885	1	0.0969723	0
MYGROUPINGS:PEPTIDOGLYCAN.RECYCLING---ECOCYCcplx:ABC.22.CPLX---RBN---aggrv	PEPTIDOGLYCAN.RECYCLING	oligopeptide.ABC.transporter	aggrv	4235770	30	9	972377	21	3263363	6.88696	0.23576	0.637038	0.627531	0.195834
MYGROUPINGS:PHOSPHOLIPIDS---ECOCYCcplx:ABC.22.CPLX---RBN---aggrv	PHOSPHOLIPIDS	oligopeptide.ABC.transporter	aggrv	4235770	107	27	972359	80	3263304	24.5635	0.322215	0.764644	0.491854	0.116541
MYGROUPINGS:PROTEASE---ECOCYCcplx:ABC.22.CPLX---RBN---aggrv	PROTEASE	oligopeptide.ABC.transporter	aggrv	4235770	8	2	972384	6	3263378	1.83652	0.579966	1	0.236597	0
MYGROUPINGS:PROTEIN.SECRETION---ECOCYCcplx:ABC.22.CPLX---RBN---aggrv	PROTEIN.SECRETION	oligopeptide.ABC.transporter	aggrv	4235770	136	37	972349	99	3263285	31.2209	0.141352	0.455496	0.849697	0.341516
MYGROUPINGS:RESPONSE.TO.ANTIBIOTIC---ECOCYCcplx:ABC.22.CPLX---RBN---aggrv	RESPONSE.TO.ANTIBIOTIC	oligopeptide.ABC.transporter	aggrv	4235770	127	32	972354	95	3263289	29.1548	0.305384	0.739357	0.515154	0.131146
MYGROUPINGS:SEC.PROTEIN.SECRETION.PATHWAY---ECOCYCcplx:ABC.22.CPLX---RBN---aggrv	SEC.PROTEIN.SECRETION.PATHWAY	oligopeptide.ABC.transporter	aggrv	4235770	79	25	972361	54	3263330	18.1357	0.0479604	0.214347	1.31912	0.668882
ECOCYCcplx:ABC.22.CPLX---MYGROUPINGS:TAT.PROTEIN.SECRETION.PATHWAY---RBN---aggrv	oligopeptide.ABC.transporter	TAT.PROTEIN.SECRETION.PATHWAY	aggrv	4235770	10	4	972382	6	3263378	2.29565	0.178477	0.535921	0.748417	0.270899
MYGROUPINGS:TETRAHYDROFOLATE.BIOSYNTHESIS---ECOCYCcplx:ABC.22.CPLX---RBN---aggrv	TETRAHYDROFOLATE.BIOSYNTHESIS	oligopeptide.ABC.transporter	aggrv	4235770	21	7	972379	14	3263370	4.82087	0.188392	0.555853	0.724937	0.25504
ECOCYCcplx:ABC.22.CPLX---MYGROUPINGS:UBIQUINONE.8.BIOSYNTHESIS---RBN---aggrv	oligopeptide.ABC.transporter	UBIQUINONE.8.BIOSYNTHESIS	aggrv	4235770	22	5	972381	17	3263367	5.05044	0.59246	1	0.227341	0
MYGROUPINGS:UNDPLARA4N---ECOCYCcplx:ABC.22.CPLX---RBN---aggrv	UNDPLARA4N	oligopeptide.ABC.transporter	aggrv	4235770	39	9	972377	30	3263354	8.95305	0.554897	1	0.255788	0
MYGROUPINGS:UNDPLARA4N.CORE---ECOCYCcplx:ABC.22.CPLX---RBN---aggrv	UNDPLARA4N.CORE	oligopeptide.ABC.transporter	aggrv	4235770	39	9	972377	30	3263354	8.95305	0.554897	1	0.255788	0
MYGROUPINGS:VITAMIN.B12.TRANSPORT---ECOCYCcplx:ABC.22.CPLX---RBN---aggrv	VITAMIN.B12.TRANSPORT	oligopeptide.ABC.transporter	aggrv	4235770	24	8	972378	16	3263368	5.50957	0.165699	0.510349	0.780681	0.292133
TCDBcplx:3.A.5.1.1---ECOCYCcplx:ABC.22.CPLX---RBN---aggrv	General.secretory.pathway.Sec.SRP.complex	oligopeptide.ABC.transporter	aggrv	4235770	43	17	972369	26	3263358	9.87131	0.0110188	0.0720119	1.95786	1.1426
ECOCYCcplx:CPLX0.1862---ECOCYCcplx:ABC.59.CPLX---RBN---aggrv	vitamin.B12.transport.system	YddO.YddP.YddQ.YddR.YddS.ABC.transporter	aggrv	4235770	20	4	972382	16	3263368	4.59131	0.706905	1	0.150639	0
ECOCYCcplx:ABC.59.CPLX---ECOCYCcplx:CPLX0.2201.TCDBcplx:2.C.1.2.1---RBN---aggrv	YddO.YddP.YddQ.YddR.YddS.ABC.transporter	The.Tol.Pal.Cell.Envelope.Complex.The.TolA.energy.transducing.system	aggrv	4235770	10	6	972380	4	3263380	2.29565	0.0128932	0.0819001	1.88964	1.08672
ECOCYCcplx:ABC.59.CPLX---ECOCYCcplx:CPLX0.2202---RBN---aggrv	YddO.YddP.YddQ.YddR.YddS.ABC.transporter	Colicin.S4.Transport.System	aggrv	4235770	14	7	972379	7	3263377	3.21391	0.0245462	0.132676	1.61002	0.877207
ECOCYCcplx:CPLX0.2221---ECOCYCcplx:ABC.59.CPLX---RBN---aggrv	The.Colicin.A.Import.System	YddO.YddP.YddQ.YddR.YddS.ABC.transporter	aggrv	4235770	18	8	972378	10	3263374	4.13218	0.0358853	0.17332	1.44508	0.761152
ECOCYCcplx:CPLX0.3382---ECOCYCcplx:ABC.59.CPLX---RBN---aggrv	GspC.O.secreton.complex	YddO.YddP.YddQ.YddR.YddS.ABC.transporter	aggrv	4235770	17	5	972381	12	3263372	3.90261	0.348357	0.79993	0.457975	0.0969482
ECOCYCcplx:ABC.59.CPLX---ECOCYCcplx:CPLX0.3933---RBN---aggrv	YddO.YddP.YddQ.YddR.YddS.ABC.transporter	Outer.Membrane.Protein.Assembly.Complex	aggrv	4235770	12	2	972384	10	3263374	2.75478	0.799885	1	0.0969723	0
ECOCYCcplx:ABC.59.CPLX---ECOCYCcplx:CPLX0.3970---RBN---aggrv	YddO.YddP.YddQ.YddR.YddS.ABC.transporter	murein.tripeptide.ABC.transporter	aggrv	4235770	6	1	972385	5	3263379	1.37739	0.790871	1	0.101894	0
ECOCYCcplx:ABC.59.CPLX---ECOCYCcplx:SEC.SECRETION.CPLX---RBN---aggrv	YddO.YddP.YddQ.YddR.YddS.ABC.transporter	Sec.Protein.Secretion.Complex	aggrv	4235770	35	3	972383	32	3263352	8.03479	0.993023	1	0.00304061	0
ECOCYCcplx:ABC.59.CPLX---ECOCYCpathway:ALL.CHORISMATE.PWY---RBN---aggrv	YddO.YddP.YddQ.YddR.YddS.ABC.transporter	superpathway.of.chorismate	aggrv	4235770	34	13	972373	21	3263363	7.80522	0.0327277	0.163846	1.48508	0.785565
ECOCYCcplx:ABC.59.CPLX---ECOCYCpathway:ANARESP1.PWY---RBN---aggrv	YddO.YddP.YddQ.YddR.YddS.ABC.transporter	respiration.anaerobic	aggrv	4235770	7	1	972385	6	3263378	1.60696	0.83888	1	0.0763003	0
ECOCYCpathway:COLANSYN.PWY---ECOCYCcplx:ABC.59.CPLX---RBN---aggrv	colanic.acid.building.blocks.biosynthesis	YddO.YddP.YddQ.YddR.YddS.ABC.transporter	aggrv	4235770	27	8	972378	19	3263365	6.19826	0.267059	0.687206	0.573392	0.162913
ECOCYCcplx:ABC.59.CPLX---ECOCYCpathway:ECASYN.PWY---RBN---aggrv	YddO.YddP.YddQ.YddR.YddS.ABC.transporter	enterobacterial.common.antigen.biosynthesis	aggrv	4235770	25	1	972385	24	3263360	5.73913	0.998526	1	0.000640458	0
ECOCYCcplx:ABC.59.CPLX---ECOCYCpathway:ENTBACSYN.PWY---RBN---aggrv	YddO.YddP.YddQ.YddR.YddS.ABC.transporter	enterobactin.biosynthesis	aggrv	4235770	14	6	972380	8	3263376	3.21391	0.0791068	0.303968	1.10179	0.517172
ECOCYCpathway:FAO.PWY---ECOCYCcplx:ABC.59.CPLX---RBN---aggrv	fatty.acid.beta.oxidation.I	YddO.YddP.YddQ.YddR.YddS.ABC.transporter	aggrv	4235770	37	11	972375	26	3263358	8.49392	0.212449	0.598927	0.672745	0.222626
ECOCYCcplx:ABC.59.CPLX---ECOCYCpathway:FASYN.ELONG.PWY---RBN---aggrv	YddO.YddP.YddQ.YddR.YddS.ABC.transporter	fatty.acid.elongation.saturated	aggrv	4235770	21	4	972382	17	3263367	4.82087	0.744492	1	0.12814	0
ECOCYCpathway:FASYN.INITIAL.PWY---ECOCYCcplx:ABC.59.CPLX---RBN---aggrv	superpathway.of.fatty.acid.biosynthesis.initiation.E.coli	YddO.YddP.YddQ.YddR.YddS.ABC.transporter	aggrv	4235770	31	3	972383	28	3263356	7.11653	0.984122	1	0.00695108	0
ECOCYCcplx:ABC.59.CPLX---ECOCYCpathway:FERMENTATION.PWY---RBN---aggrv	YddO.YddP.YddQ.YddR.YddS.ABC.transporter	mixed.acid.fermentation	aggrv	4235770	5	1	972385	4	3263380	1.14783	0.728557	1	0.137537	0
ECOCYCpathway:FOLSYN.PWY---ECOCYCcplx:ABC.59.CPLX---RBN---aggrv	tetrahydrofolate.biosynthesis	YddO.YddP.YddQ.YddR.YddS.ABC.transporter	aggrv	4235770	12	4	972382	8	3263376	2.75478	0.28906	0.722263	0.539012	0.141305
ECOCYCcplx:ABC.59.CPLX---ECOCYCpathway:GALACTMETAB.PWY---RBN---aggrv	YddO.YddP.YddQ.YddR.YddS.ABC.transporter	galactose.degradation.I.Leloir.pathway	aggrv	4235770	19	7	972379	12	3263372	4.36174	0.123866	0.417713	0.907049	0.379122
ECOCYCpathway:KDO.NAGLIPASYN.PWY---ECOCYCcplx:ABC.59.CPLX---RBN---aggrv	superpathway.of.KDO.2.lipid.A.biosynthesis	YddO.YddP.YddQ.YddR.YddS.ABC.transporter	aggrv	4235770	60	11	972375	49	3263335	13.7739	0.842873	1	0.0742379	0
ECOCYCcplx:ABC.59.CPLX---ECOCYCpathway:LIPA.CORESYN.PWY---RBN---aggrv	YddO.YddP.YddQ.YddR.YddS.ABC.transporter	Lipid.A.core.biosynthesis	aggrv	4235770	31	7	972379	24	3263360	7.11653	0.589231	1	0.229715	0
ECOCYCcplx:ABC.59.CPLX---ECOCYCpathway:LPSSYN.PWY---RBN---aggrv	YddO.YddP.YddQ.YddR.YddS.ABC.transporter	superpathway.of.lipopolysaccharide.biosynthesis	aggrv	4235770	89	16	972370	73	3263311	20.4313	0.895808	1	0.0477853	0
ECOCYCcplx:ABC.59.CPLX---ECOCYCpathway:NAGLIPASYN.PWY---RBN---aggrv	YddO.YddP.YddQ.YddR.YddS.ABC.transporter	lipid.A.precursor.biosynthesis	aggrv	4235770	27	3	972383	24	3263360	6.19826	0.964829	1	0.0155496	0
ECOCYCcplx:ABC.59.CPLX---ECOCYCpathway:NONMEVIPP.PWY---RBN---aggrv	YddO.YddP.YddQ.YddR.YddS.ABC.transporter	methylerythritol.phosphate.pathway	aggrv	4235770	17	2	972384	15	3263369	3.90261	0.927994	1	0.032455	0
ECOCYCpathway:OANTIGEN.PWY---ECOCYCcplx:ABC.59.CPLX---RBN---aggrv	O.antigen.biosynthesis.E.coli	YddO.YddP.YddQ.YddR.YddS.ABC.transporter	aggrv	4235770	20	7	972379	13	3263371	4.59131	0.154584	0.482606	0.810836	0.316407
ECOCYCpathway:PANTOSYN.PWY---ECOCYCcplx:ABC.59.CPLX---RBN---aggrv	pantothenate.and.coenzyme.A.biosynthesis.I	YddO.YddP.YddQ.YddR.YddS.ABC.transporter	aggrv	4235770	4	1	972385	3	3263381	0.918261	0.647675	1	0.188643	0
ECOCYCpathway:PEPTIDOGLYCANSYN.PWY---ECOCYCcplx:ABC.59.CPLX---RBN---aggrv	peptidoglycan.biosynthesis.III	YddO.YddP.YddQ.YddR.YddS.ABC.transporter	aggrv	4235770	41	4	972382	37	3263347	9.41218	0.991643	1	0.00364459	0
ECOCYCpathway:PHOSLIPSYN.PWY---ECOCYCcplx:ABC.59.CPLX---RBN---aggrv	phospholipid.biosynthesis.I	YddO.YddP.YddQ.YddR.YddS.ABC.transporter	aggrv	4235770	32	8	972378	24	3263360	7.34609	0.459026	0.937091	0.338163	0.0282181
ECOCYCcplx:ABC.59.CPLX---ECOCYCpathway:PWY.1269---RBN---aggrv	YddO.YddP.YddQ.YddR.YddS.ABC.transporter	CMP.KDO.biosynthesis.I	aggrv	4235770	24	4	972382	20	3263364	5.50957	0.835119	1	0.0782518	0
ECOCYCpathway:PWY.4381---ECOCYCcplx:ABC.59.CPLX---RBN---aggrv	fatty.acid.biosynthesis.initiation.I	YddO.YddP.YddQ.YddR.YddS.ABC.transporter	aggrv	4235770	21	3	972383	18	3263366	4.82087	0.89166	1	0.0498005	0
ECOCYCpathway:PWY.5668---ECOCYCcplx:ABC.59.CPLX---RBN---aggrv	cardiolipin.biosynthesis.I	YddO.YddP.YddQ.YddR.YddS.ABC.transporter	aggrv	4235770	19	5	972381	14	3263370	4.36174	0.450134	0.926546	0.346658	0.0331331
ECOCYCcplx:ABC.59.CPLX---ECOCYCpathway:PWY.6071---RBN---aggrv	YddO.YddP.YddQ.YddR.YddS.ABC.transporter	superpathway.of.phenylethylamine.degradation	aggrv	4235770	8	2	972384	6	3263378	1.83652	0.579966	1	0.236597	0
ECOCYCcplx:ABC.59.CPLX---ECOCYCpathway:PWY.6284---RBN---aggrv	YddO.YddP.YddQ.YddR.YddS.ABC.transporter	superpathway.of.unsaturated.fatty.acids.biosynthesis.E.coli	aggrv	4235770	21	4	972382	17	3263367	4.82087	0.744492	1	0.12814	0
ECOCYCcplx:ABC.59.CPLX---ECOCYCpathway:PWY0.321---RBN---aggrv	YddO.YddP.YddQ.YddR.YddS.ABC.transporter	phenylacetate.degradation.I.aerobic	aggrv	4235770	8	2	972384	6	3263378	1.83652	0.579966	1	0.236597	0
ECOCYCcplx:ABC.59.CPLX---ECOCYCpathway:PWY0.862---RBN---aggrv	YddO.YddP.YddQ.YddR.YddS.ABC.transporter	cis.dodecenoyl.biosynthesis	aggrv	4235770	16	4	972382	12	3263372	3.67305	0.518676	0.991161	0.285104	0.00385573
ECOCYCpathway:PWY0.881---ECOCYCcplx:ABC.59.CPLX---RBN---aggrv	superpathway.of.fatty.acid.biosynthesis.I.E.coli	YddO.YddP.YddQ.YddR.YddS.ABC.transporter	aggrv	4235770	42	7	972379	35	3263349	9.64174	0.878493	1	0.0562618	0
ECOCYCcplx:ABC.59.CPLX---ECOCYCpathway:UBISYN.PWY---RBN---aggrv	YddO.YddP.YddQ.YddR.YddS.ABC.transporter	ubiquinone.8.biosynthesis.prokaryotic	aggrv	4235770	8	3	972383	5	3263379	1.83652	0.271373	0.690268	0.566433	0.160982
GO:0000270---ECOCYCcplx:ABC.59.CPLX---RBN---aggrv	peptidoglycan.metabolic.process	YddO.YddP.YddQ.YddR.YddS.ABC.transporter	aggrv	4235770	176	34	972352	142	3263242	40.4035	0.893848	1	0.0487361	0
ECOCYCcplx:ABC.59.CPLX---GO:0000902---RBN---aggrv	YddO.YddP.YddQ.YddR.YddS.ABC.transporter	cell.morphogenesis	aggrv	4235770	17	6	972380	11	3263373	3.90261	0.175808	0.530927	0.754961	0.274965
ECOCYCcplx:ABC.59.CPLX---GO:0000917---RBN---aggrv	YddO.YddP.YddQ.YddR.YddS.ABC.transporter	barrier.septum.formation	aggrv	4235770	34	8	972378	26	3263358	7.80522	0.534698	1	0.271891	0
ECOCYCcplx:ABC.59.CPLX---GO:0006457---RBN---aggrv	YddO.YddP.YddQ.YddR.YddS.ABC.transporter	protein.folding	aggrv	4235770	23	4	972382	19	3263365	5.28	0.808416	1	0.0923653	0
GO:0006522---ECOCYCcplx:ABC.59.CPLX---RBN---aggrv	alanine.metabolic.process	YddO.YddP.YddQ.YddR.YddS.ABC.transporter	aggrv	4235770	11	2	972384	9	3263375	2.52522	0.757172	1	0.120806	0
GO:0006523---ECOCYCcplx:ABC.59.CPLX---RBN---aggrv	alanine.biosynthetic.process	YddO.YddP.YddQ.YddR.YddS.ABC.transporter	aggrv	4235770	11	2	972384	9	3263375	2.52522	0.757172	1	0.120806	0
GO:0006631---ECOCYCcplx:ABC.59.CPLX---RBN---aggrv	fatty.acid.metabolic.process	YddO.YddP.YddQ.YddR.YddS.ABC.transporter	aggrv	4235770	81	17	972369	64	3263320	18.5948	0.7041	1	0.152366	0
GO:0006633---ECOCYCcplx:ABC.59.CPLX---RBN---aggrv	fatty.acid.biosynthetic.process	YddO.YddP.YddQ.YddR.YddS.ABC.transporter	aggrv	4235770	51	8	972378	43	3263341	11.7078	0.924851	1	0.0339282	0
GO:0006643---ECOCYCcplx:ABC.59.CPLX---RBN---aggrv	membrane.lipid.metabolic.process	YddO.YddP.YddQ.YddR.YddS.ABC.transporter	aggrv	4235770	89	18	972368	71	3263313	20.4313	0.766742	1	0.115351	0
GO:0006644---ECOCYCcplx:ABC.59.CPLX---RBN---aggrv	phospholipid.metabolic.process	YddO.YddP.YddQ.YddR.YddS.ABC.transporter	aggrv	4235770	89	18	972368	71	3263313	20.4313	0.766742	1	0.115351	0
GO:0006650---ECOCYCcplx:ABC.59.CPLX---RBN---aggrv	glycerophospholipid.metabolic.process	YddO.YddP.YddQ.YddR.YddS.ABC.transporter	aggrv	4235770	55	7	972379	48	3263336	12.6261	0.981142	1	0.00826819	0
GO:0006654---ECOCYCcplx:ABC.59.CPLX---RBN---aggrv	phosphatidic.acid.biosynthetic.process	YddO.YddP.YddQ.YddR.YddS.ABC.transporter	aggrv	4235770	55	7	972379	48	3263336	12.6261	0.981142	1	0.00826819	0
ECOCYCcplx:ABC.59.CPLX---GO:0006720---RBN---aggrv	YddO.YddP.YddQ.YddR.YddS.ABC.transporter	isoprenoid.metabolic.process	aggrv	4235770	31	8	972378	23	3263361	7.11653	0.420229	0.890455	0.376514	0.0503878
ECOCYCcplx:ABC.59.CPLX---GO:0006721---RBN---aggrv	YddO.YddP.YddQ.YddR.YddS.ABC.transporter	terpenoid.metabolic.process	aggrv	4235770	15	2	972384	13	3263371	3.44348	0.890608	1	0.0503134	0
ECOCYCcplx:ABC.59.CPLX---GO:0006743---RBN---aggrv	YddO.YddP.YddQ.YddR.YddS.ABC.transporter	ubiquinone.metabolic.process	aggrv	4235770	32	8	972378	24	3263360	7.34609	0.459026	0.937091	0.338163	0.0282181
ECOCYCcplx:ABC.59.CPLX---GO:0006744---RBN---aggrv	YddO.YddP.YddQ.YddR.YddS.ABC.transporter	ubiquinone.biosynthetic.process	aggrv	4235770	32	8	972378	24	3263360	7.34609	0.459026	0.937091	0.338163	0.0282181
GO:0006826---ECOCYCcplx:ABC.59.CPLX---RBN---aggrv	iron.ion.transport	YddO.YddP.YddQ.YddR.YddS.ABC.transporter	aggrv	4235770	43	7	972379	36	3263348	9.87131	0.893238	1	0.049033	0
ECOCYCcplx:ABC.59.CPLX---GO:0006857---RBN---aggrv	YddO.YddP.YddQ.YddR.YddS.ABC.transporter	oligopeptide.transport	aggrv	4235770	22	3	972383	19	3263365	5.05044	0.909563	1	0.0411672	0
ECOCYCcplx:ABC.59.CPLX---GO:0006886---RBN---aggrv	YddO.YddP.YddQ.YddR.YddS.ABC.transporter	intracellular.protein.transport	aggrv	4235770	57	9	972377	48	3263336	13.0852	0.931038	1	0.0310324	0
GO:0007047---ECOCYCcplx:ABC.59.CPLX---RBN---aggrv	cell.wall.organization	YddO.YddP.YddQ.YddR.YddS.ABC.transporter	aggrv	4235770	190	35	972351	155	3263229	43.6174	0.945101	1	0.0245219	0
GO:0007049---ECOCYCcplx:ABC.59.CPLX---RBN---aggrv	cell.cycle	YddO.YddP.YddQ.YddR.YddS.ABC.transporter	aggrv	4235770	109	22	972364	87	3263297	25.0226	0.786649	1	0.104219	0
GO:0008104---ECOCYCcplx:ABC.59.CPLX---RBN---aggrv	protein.localization	YddO.YddP.YddQ.YddR.YddS.ABC.transporter	aggrv	4235770	156	30	972356	126	3263258	35.8122	0.88698	1	0.052086	0
ECOCYCcplx:ABC.59.CPLX---GO:0008299---RBN---aggrv	YddO.YddP.YddQ.YddR.YddS.ABC.transporter	isoprenoid.biosynthetic.process	aggrv	4235770	31	8	972378	23	3263361	7.11653	0.420229	0.890455	0.376514	0.0503878
GO:0008360---ECOCYCcplx:ABC.59.CPLX---RBN---aggrv	regulation.of.cell.shape	YddO.YddP.YddQ.YddR.YddS.ABC.transporter	aggrv	4235770	122	23	972363	99	3263285	28.007	0.883946	1	0.053574	0
GO:0008610---ECOCYCcplx:ABC.59.CPLX---RBN---aggrv	lipid.biosynthetic.process	YddO.YddP.YddQ.YddR.YddS.ABC.transporter	aggrv	4235770	345	75	972311	270	3263114	79.2	0.72382	1	0.14037	0
GO:0008653---ECOCYCcplx:ABC.59.CPLX---RBN---aggrv	lipopolysaccharide.metabolic.process	YddO.YddP.YddQ.YddR.YddS.ABC.transporter	aggrv	4235770	227	52	972334	175	3263209	52.1113	0.532794	1	0.273441	0
GO:0008654---ECOCYCcplx:ABC.59.CPLX---RBN---aggrv	phospholipid.biosynthetic.process	YddO.YddP.YddQ.YddR.YddS.ABC.transporter	aggrv	4235770	89	18	972368	71	3263313	20.4313	0.766742	1	0.115351	0
GO:0009103---ECOCYCcplx:ABC.59.CPLX---RBN---aggrv	lipopolysaccharide.biosynthetic.process	YddO.YddP.YddQ.YddR.YddS.ABC.transporter	aggrv	4235770	227	52	972334	175	3263209	52.1113	0.532794	1	0.273441	0
GO:0009242---ECOCYCcplx:ABC.59.CPLX---RBN---aggrv	colanic.acid.biosynthetic.process	YddO.YddP.YddQ.YddR.YddS.ABC.transporter	aggrv	4235770	64	23	972363	41	3263343	14.6922	0.012878	0.0818829	1.89015	1.08681
GO:0009243---ECOCYCcplx:ABC.59.CPLX---RBN---aggrv	O.antigen.biosynthetic.process	YddO.YddP.YddQ.YddR.YddS.ABC.transporter	aggrv	4235770	21	4	972382	17	3263367	4.82087	0.744492	1	0.12814	0
GO:0009244---ECOCYCcplx:ABC.59.CPLX---RBN---aggrv	lipopolysaccharide.core.region.biosynthetic.process	YddO.YddP.YddQ.YddR.YddS.ABC.transporter	aggrv	4235770	81	19	972367	62	3263322	18.5948	0.500405	0.972949	0.300679	0.0119101
GO:0009245---ECOCYCcplx:ABC.59.CPLX---RBN---aggrv	lipid.A.biosynthetic.process	YddO.YddP.YddQ.YddR.YddS.ABC.transporter	aggrv	4235770	58	10	972376	48	3263336	13.3148	0.886135	1	0.0525002	0
ECOCYCcplx:ABC.59.CPLX---GO:0009246---RBN---aggrv	YddO.YddP.YddQ.YddR.YddS.ABC.transporter	enterobacterial.common.antigen.biosynthetic.process	aggrv	4235770	32	2	972384	30	3263354	7.34609	0.997499	1	0.00108767	0
GO:0009252---ECOCYCcplx:ABC.59.CPLX---RBN---aggrv	peptidoglycan.biosynthetic.process	YddO.YddP.YddQ.YddR.YddS.ABC.transporter	aggrv	4235770	164	33	972353	131	3263253	37.6487	0.83017	1	0.0808327	0
GO:0009273---ECOCYCcplx:ABC.59.CPLX---RBN---aggrv	peptidoglycan.based.cell.wall.biogenesis	YddO.YddP.YddQ.YddR.YddS.ABC.transporter	aggrv	4235770	164	33	972353	131	3263253	37.6487	0.83017	1	0.0808327	0
GO:0009306---ECOCYCcplx:ABC.59.CPLX---RBN---aggrv	protein.secretion	YddO.YddP.YddQ.YddR.YddS.ABC.transporter	aggrv	4235770	92	11	972375	81	3263303	21.12	0.997564	1	0.00105914	0
ECOCYCcplx:ABC.59.CPLX---GO:0009653---RBN---aggrv	YddO.YddP.YddQ.YddR.YddS.ABC.transporter	anatomical.structure.morphogenesis	aggrv	4235770	17	6	972380	11	3263373	3.90261	0.175808	0.530927	0.754961	0.274965
GO:0010382---ECOCYCcplx:ABC.59.CPLX---RBN---aggrv	cell.wall.metabolic.process	YddO.YddP.YddQ.YddR.YddS.ABC.transporter	aggrv	4235770	32	3	972383	29	3263355	7.34609	0.987043	1	0.00566402	0
GO:0015031---ECOCYCcplx:ABC.59.CPLX---RBN---aggrv	protein.transport	YddO.YddP.YddQ.YddR.YddS.ABC.transporter	aggrv	4235770	154	30	972356	124	3263260	35.3531	0.870103	1	0.0604295	0
ECOCYCcplx:ABC.59.CPLX---GO:0015628---RBN---aggrv	YddO.YddP.YddQ.YddR.YddS.ABC.transporter	protein.secretion.by.the.type.II.secretion.system	aggrv	4235770	56	8	972378	48	3263336	12.8557	0.961923	1	0.0168598	0
ECOCYCcplx:ABC.59.CPLX---GO:0015833---RBN---aggrv	YddO.YddP.YddQ.YddR.YddS.ABC.transporter	peptide.transport	aggrv	4235770	22	3	972383	19	3263365	5.05044	0.909563	1	0.0411672	0
ECOCYCcplx:ABC.59.CPLX---GO:0015834---RBN---aggrv	YddO.YddP.YddQ.YddR.YddS.ABC.transporter	peptidoglycan.peptide.transport	aggrv	4235770	6	1	972385	5	3263379	1.37739	0.790871	1	0.101894	0
ECOCYCcplx:ABC.59.CPLX---GO:0016042---RBN---aggrv	YddO.YddP.YddQ.YddR.YddS.ABC.transporter	lipid.catabolic.process	aggrv	4235770	29	7	972379	22	3263362	6.65739	0.511443	0.983241	0.291203	0.00734006
ECOCYCcplx:ABC.59.CPLX---GO:0016044---RBN---aggrv	YddO.YddP.YddQ.YddR.YddS.ABC.transporter	membrane.organization	aggrv	4235770	13	4	972382	9	3263375	2.98435	0.347495	0.799339	0.459052	0.097269
ECOCYCcplx:ABC.59.CPLX---GO:0016114---RBN---aggrv	YddO.YddP.YddQ.YddR.YddS.ABC.transporter	terpenoid.biosynthetic.process	aggrv	4235770	15	2	972384	13	3263371	3.44348	0.890608	1	0.0503134	0
GO:0016998---ECOCYCcplx:ABC.59.CPLX---RBN---aggrv	cell.wall.catabolic.process	YddO.YddP.YddQ.YddR.YddS.ABC.transporter	aggrv	4235770	22	2	972384	20	3263364	5.05044	0.975654	1	0.0107044	0
ECOCYCcplx:ABC.59.CPLX---GO:0019395---RBN---aggrv	YddO.YddP.YddQ.YddR.YddS.ABC.transporter	fatty.acid.oxidation	aggrv	4235770	30	9	972377	21	3263363	6.88696	0.23576	0.637038	0.627531	0.195834
ECOCYCcplx:ABC.59.CPLX---GO:0030258---RBN---aggrv	YddO.YddP.YddQ.YddR.YddS.ABC.transporter	lipid.modification	aggrv	4235770	36	9	972377	27	3263357	8.26435	0.448651	0.926546	0.348091	0.0331331
GO:0031504---ECOCYCcplx:ABC.59.CPLX---RBN---aggrv	peptidoglycan.based.cell.wall.organization	YddO.YddP.YddQ.YddR.YddS.ABC.transporter	aggrv	4235770	164	33	972353	131	3263253	37.6487	0.83017	1	0.0808327	0
ECOCYCcplx:ABC.59.CPLX---GO:0032506---RBN---aggrv	YddO.YddP.YddQ.YddR.YddS.ABC.transporter	cytokinetic.process	aggrv	4235770	34	8	972378	26	3263358	7.80522	0.534698	1	0.271891	0
ECOCYCcplx:ABC.59.CPLX---GO:0032989---RBN---aggrv	YddO.YddP.YddQ.YddR.YddS.ABC.transporter	cellular.structure.morphogenesis	aggrv	4235770	17	6	972380	11	3263373	3.90261	0.175808	0.530927	0.754961	0.274965
ECOCYCcplx:ABC.59.CPLX---GO:0034440---RBN---aggrv	YddO.YddP.YddQ.YddR.YddS.ABC.transporter	lipid.oxidation	aggrv	4235770	30	9	972377	21	3263363	6.88696	0.23576	0.637038	0.627531	0.195834
ECOCYCcplx:ABC.59.CPLX---GO:0034613---RBN---aggrv	YddO.YddP.YddQ.YddR.YddS.ABC.transporter	cellular.protein.localization	aggrv	4235770	59	9	972377	50	3263334	13.5444	0.946657	1	0.0238074	0
GO:0042546---ECOCYCcplx:ABC.59.CPLX---RBN---aggrv	cell.wall.biogenesis	YddO.YddP.YddQ.YddR.YddS.ABC.transporter	aggrv	4235770	164	33	972353	131	3263253	37.6487	0.83017	1	0.0808327	0
ECOCYCcplx:ABC.59.CPLX---GO:0042938---RBN---aggrv	YddO.YddP.YddQ.YddR.YddS.ABC.transporter	dipeptide.transport	aggrv	4235770	9	2	972384	7	3263377	2.06609	0.647895	1	0.188495	0
ECOCYCcplx:ABC.59.CPLX---GO:0042939---RBN---aggrv	YddO.YddP.YddQ.YddR.YddS.ABC.transporter	tripeptide.transport	aggrv	4235770	11	2	972384	9	3263375	2.52522	0.757172	1	0.120806	0
ECOCYCcplx:ABC.59.CPLX---GO:0043163---RBN---aggrv	YddO.YddP.YddQ.YddR.YddS.ABC.transporter	cell.envelope.organization	aggrv	4235770	18	5	972381	13	3263371	4.13218	0.399487	0.873391	0.398497	0.0587911
GO:0043687---ECOCYCcplx:ABC.59.CPLX---RBN---aggrv	post.translational.protein.modification	YddO.YddP.YddQ.YddR.YddS.ABC.transporter	aggrv	4235770	24	10	972376	14	3263370	5.50957	0.0319773	0.161393	1.49516	0.792115
GO:0045184---ECOCYCcplx:ABC.59.CPLX---RBN---aggrv	establishment.of.protein.localization	YddO.YddP.YddQ.YddR.YddS.ABC.transporter	aggrv	4235770	154	30	972356	124	3263260	35.3531	0.870103	1	0.0604295	0
GO:0045229---ECOCYCcplx:ABC.59.CPLX---RBN---aggrv	external.encapsulating.structure.organization	YddO.YddP.YddQ.YddR.YddS.ABC.transporter	aggrv	4235770	208	41	972345	167	3263217	47.7496	0.885431	1	0.0528452	0
GO:0046377---ECOCYCcplx:ABC.59.CPLX---RBN---aggrv	colanic.acid.metabolic.process	YddO.YddP.YddQ.YddR.YddS.ABC.transporter	aggrv	4235770	64	23	972363	41	3263343	14.6922	0.012878	0.0818829	1.89015	1.08681
ECOCYCcplx:ABC.59.CPLX---GO:0046378---RBN---aggrv	YddO.YddP.YddQ.YddR.YddS.ABC.transporter	enterobacterial.common.antigen.metabolic.process	aggrv	4235770	32	2	972384	30	3263354	7.34609	0.997499	1	0.00108767	0
GO:0046401---ECOCYCcplx:ABC.59.CPLX---RBN---aggrv	lipopolysaccharide.core.region.metabolic.process	YddO.YddP.YddQ.YddR.YddS.ABC.transporter	aggrv	4235770	81	19	972367	62	3263322	18.5948	0.500405	0.972949	0.300679	0.0119101
GO:0046402---ECOCYCcplx:ABC.59.CPLX---RBN---aggrv	O.antigen.metabolic.process	YddO.YddP.YddQ.YddR.YddS.ABC.transporter	aggrv	4235770	21	4	972382	17	3263367	4.82087	0.744492	1	0.12814	0
GO:0046467---ECOCYCcplx:ABC.59.CPLX---RBN---aggrv	membrane.lipid.biosynthetic.process	YddO.YddP.YddQ.YddR.YddS.ABC.transporter	aggrv	4235770	89	18	972368	71	3263313	20.4313	0.766742	1	0.115351	0
GO:0046473---ECOCYCcplx:ABC.59.CPLX---RBN---aggrv	phosphatidic.acid.metabolic.process	YddO.YddP.YddQ.YddR.YddS.ABC.transporter	aggrv	4235770	55	7	972379	48	3263336	12.6261	0.981142	1	0.00826819	0
GO:0046474---ECOCYCcplx:ABC.59.CPLX---RBN---aggrv	glycerophospholipid.biosynthetic.process	YddO.YddP.YddQ.YddR.YddS.ABC.transporter	aggrv	4235770	55	7	972379	48	3263336	12.6261	0.981142	1	0.00826819	0
GO:0046493---ECOCYCcplx:ABC.59.CPLX---RBN---aggrv	lipid.A.metabolic.process	YddO.YddP.YddQ.YddR.YddS.ABC.transporter	aggrv	4235770	58	10	972376	48	3263336	13.3148	0.886135	1	0.0525002	0
ECOCYCcplx:ABC.59.CPLX---GO:0046907---RBN---aggrv	YddO.YddP.YddQ.YddR.YddS.ABC.transporter	intracellular.transport	aggrv	4235770	57	9	972377	48	3263336	13.0852	0.931038	1	0.0310324	0
GO:0051301---ECOCYCcplx:ABC.59.CPLX---RBN---aggrv	cell.division	YddO.YddP.YddQ.YddR.YddS.ABC.transporter	aggrv	4235770	152	31	972355	121	3263263	34.8939	0.800264	1	0.0967667	0
GO:0051649---ECOCYCcplx:ABC.59.CPLX---RBN---aggrv	establishment.of.localization.in.cell	YddO.YddP.YddQ.YddR.YddS.ABC.transporter	aggrv	4235770	101	15	972371	86	3263298	23.1861	0.983908	1	0.00704552	0
GO:0055085---ECOCYCcplx:ABC.59.CPLX---RBN---aggrv	transmembrane.transport	YddO.YddP.YddQ.YddR.YddS.ABC.transporter	aggrv	4235770	47	4	972382	43	3263341	10.7896	0.997436	1	0.00111497	0
ECOCYCcplx:ABC.59.CPLX---GO:0065002---RBN---aggrv	YddO.YddP.YddQ.YddR.YddS.ABC.transporter	intracellular.protein.transmembrane.transport	aggrv	4235770	43	4	972382	39	3263345	9.87131	0.994333	1	0.00246819	0
MYGROUPINGS:CELL.ADHESION---ECOCYCcplx:ABC.59.CPLX---RBN---aggrv	CELL.ADHESION	YddO.YddP.YddQ.YddR.YddS.ABC.transporter	aggrv	4235770	8	5	972381	3	3263381	1.83652	0.0189751	0.111121	1.72182	0.954205
MYGROUPINGS:CELL.DIVISION---ECOCYCcplx:ABC.59.CPLX---RBN---aggrv	CELL.DIVISION	YddO.YddP.YddQ.YddR.YddS.ABC.transporter	aggrv	4235770	133	35	972351	98	3263286	30.5322	0.204876	0.58475	0.688509	0.23303
ECOCYCcplx:ABC.59.CPLX---MYGROUPINGS:CELL.ENVELOPE.INTEGRITY---RBN---aggrv	YddO.YddP.YddQ.YddR.YddS.ABC.transporter	CELL.ENVELOPE.INTEGRITY	aggrv	4235770	54	17	972369	37	3263347	12.3965	0.0950573	0.346864	1.02201	0.45984
MYGROUPINGS:CELL.SHAPE---ECOCYCcplx:ABC.59.CPLX---RBN---aggrv	CELL.SHAPE	YddO.YddP.YddQ.YddR.YddS.ABC.transporter	aggrv	4235770	74	20	972366	54	3263330	16.9878	0.239734	0.645122	0.620271	0.190358
MYGROUPINGS:CELL.WALL.BIOGENESIS---ECOCYCcplx:ABC.59.CPLX---RBN---aggrv	CELL.WALL.BIOGENESIS	YddO.YddP.YddQ.YddR.YddS.ABC.transporter	aggrv	4235770	287	48	972338	239	3263145	65.8853	0.996149	1	0.00167559	0
MYGROUPINGS:CELL.WALL.EARLY---ECOCYCcplx:ABC.59.CPLX---RBN---aggrv	CELL.WALL.EARLY	YddO.YddP.YddQ.YddR.YddS.ABC.transporter	aggrv	4235770	62	12	972374	50	3263334	14.2331	0.792874	1	0.100796	0
MYGROUPINGS:CELL.WALL.LATE---ECOCYCcplx:ABC.59.CPLX---RBN---aggrv	CELL.WALL.LATE	YddO.YddP.YddQ.YddR.YddS.ABC.transporter	aggrv	4235770	93	12	972374	81	3263303	21.3496	0.994978	1	0.00218655	0
ECOCYCcplx:ABC.59.CPLX---MYGROUPINGS:CHAPERONES---RBN---aggrv	YddO.YddP.YddQ.YddR.YddS.ABC.transporter	CHAPERONES	aggrv	4235770	23	4	972382	19	3263365	5.28	0.808416	1	0.0923653	0
MYGROUPINGS:CHEMOTAXIS---ECOCYCcplx:ABC.59.CPLX---RBN---aggrv	CHEMOTAXIS	YddO.YddP.YddQ.YddR.YddS.ABC.transporter	aggrv	4235770	17	3	972383	14	3263370	3.90261	0.784647	1	0.105326	0
ECOCYCcplx:ABC.59.CPLX---MYGROUPINGS:CHORISMATE.DEGRADATION---RBN---aggrv	YddO.YddP.YddQ.YddR.YddS.ABC.transporter	CHORISMATE.DEGRADATION	aggrv	4235770	38	15	972371	23	3263361	8.72348	0.0166813	0.100158	1.77777	0.999314
ECOCYCcplx:ABC.59.CPLX---MYGROUPINGS:CHROMOSOME.SEGREGATION---RBN---aggrv	YddO.YddP.YddQ.YddR.YddS.ABC.transporter	CHROMOSOME.SEGREGATION	aggrv	4235770	21	4	972382	17	3263367	4.82087	0.744492	1	0.12814	0
MYGROUPINGS:CRYPTIC.SECRETORY.PATHWAY---ECOCYCcplx:ABC.59.CPLX---RBN---aggrv	CRYPTIC.SECRETORY.PATHWAY	YddO.YddP.YddQ.YddR.YddS.ABC.transporter	aggrv	4235770	21	5	972381	16	3263368	4.82087	0.547159	1	0.261886	0
ECOCYCcplx:ABC.59.CPLX---MYGROUPINGS:ECA---RBN---aggrv	YddO.YddP.YddQ.YddR.YddS.ABC.transporter	ECA	aggrv	4235770	56	11	972375	45	3263339	12.8557	0.768914	1	0.114122	0
MYGROUPINGS:ELECTRON.TRANSPORT.CHAIN---ECOCYCcplx:ABC.59.CPLX---RBN---aggrv	ELECTRON.TRANSPORT.CHAIN	YddO.YddP.YddQ.YddR.YddS.ABC.transporter	aggrv	4235770	23	1	972385	22	3263362	5.28	0.997517	1	0.00107954	0
MYGROUPINGS:ENTEROBACTIN.AND.METAL.ION.TRANSPORT---ECOCYCcplx:ABC.59.CPLX---RBN---aggrv	ENTEROBACTIN.AND.METAL.ION.TRANSPORT	YddO.YddP.YddQ.YddR.YddS.ABC.transporter	aggrv	4235770	43	5	972381	38	3263346	9.87131	0.981221	1	0.00823314	0
ECOCYCcplx:ABC.59.CPLX---MYGROUPINGS:ENTEROBACTIN.BIOSYNTHESIS---RBN---aggrv	YddO.YddP.YddQ.YddR.YddS.ABC.transporter	ENTEROBACTIN.BIOSYNTHESIS	aggrv	4235770	16	7	972379	9	3263375	3.67305	0.0531545	0.231959	1.27446	0.63459
MYGROUPINGS:FAD---ECOCYCcplx:ABC.59.CPLX---RBN---aggrv	FAD	YddO.YddP.YddQ.YddR.YddS.ABC.transporter	aggrv	4235770	49	13	972373	36	3263348	11.2487	0.326467	0.771394	0.48616	0.112724
MYGROUPINGS:FAS---ECOCYCcplx:ABC.59.CPLX---RBN---aggrv	FAS	YddO.YddP.YddQ.YddR.YddS.ABC.transporter	aggrv	4235770	96	13	972373	83	3263301	22.0383	0.992655	1	0.00320154	0
MYGROUPINGS:ISOPRENOIDS.BIOSYNTHESIS---ECOCYCcplx:ABC.59.CPLX---RBN---aggrv	ISOPRENOIDS.BIOSYNTHESIS	YddO.YddP.YddQ.YddR.YddS.ABC.transporter	aggrv	4235770	31	5	972381	26	3263358	7.11653	0.871035	1	0.0599646	0
MYGROUPINGS:LIPID.A---ECOCYCcplx:ABC.59.CPLX---RBN---aggrv	LIPID.A	YddO.YddP.YddQ.YddR.YddS.ABC.transporter	aggrv	4235770	136	31	972355	105	3263279	31.2209	0.551234	1	0.258664	0
MYGROUPINGS:LOCOMOTION---ECOCYCcplx:ABC.59.CPLX---RBN---aggrv	LOCOMOTION	YddO.YddP.YddQ.YddR.YddS.ABC.transporter	aggrv	4235770	27	8	972378	19	3263365	6.19826	0.267059	0.687206	0.573392	0.162913
MYGROUPINGS:LOCOMOTION.CHEMOTAXIS.AND.CELL.ADHESION---ECOCYCcplx:ABC.59.CPLX---RBN---aggrv	LOCOMOTION.CHEMOTAXIS.AND.CELL.ADHESION	YddO.YddP.YddQ.YddR.YddS.ABC.transporter	aggrv	4235770	33	12	972374	21	3263363	7.57566	0.0572221	0.241142	1.24244	0.617728
ECOCYCcplx:ABC.59.CPLX---MYGROUPINGS:LOL.PROTEIN.SECRETION.PATHWAY---RBN---aggrv	YddO.YddP.YddQ.YddR.YddS.ABC.transporter	LOL.PROTEIN.SECRETION.PATHWAY	aggrv	4235770	16	6	972380	10	3263374	3.67305	0.139516	0.451675	0.855376	0.345174
MYGROUPINGS:LPS---ECOCYCcplx:ABC.59.CPLX---RBN---aggrv	LPS	YddO.YddP.YddQ.YddR.YddS.ABC.transporter	aggrv	4235770	238	54	972332	184	3263200	54.6366	0.564184	1	0.248579	0
MYGROUPINGS:LPS.AND.ECA---ECOCYCcplx:ABC.59.CPLX---RBN---aggrv	LPS.AND.ECA	YddO.YddP.YddQ.YddR.YddS.ABC.transporter	aggrv	4235770	275	60	972326	215	3263169	63.1305	0.695318	1	0.157816	0
ECOCYCcplx:ABC.59.CPLX---MYGROUPINGS:LPT.PATHWAY---RBN---aggrv	YddO.YddP.YddQ.YddR.YddS.ABC.transporter	LPT.PATHWAY	aggrv	4235770	17	4	972382	13	3263371	3.90261	0.571082	1	0.243302	0
MYGROUPINGS:M.ANTIGEN---ECOCYCcplx:ABC.59.CPLX---RBN---aggrv	M.ANTIGEN	YddO.YddP.YddQ.YddR.YddS.ABC.transporter	aggrv	4235770	77	25	972361	52	3263332	17.6765	0.0358599	0.17332	1.44539	0.761152
MYGROUPINGS:M.ANTIGEN.AND.OSMOTIC.STRESS.RESPONSE---ECOCYCcplx:ABC.59.CPLX---RBN---aggrv	M.ANTIGEN.AND.OSMOTIC.STRESS.RESPONSE	YddO.YddP.YddQ.YddR.YddS.ABC.transporter	aggrv	4235770	87	27	972359	60	3263324	19.9722	0.0515138	0.22687	1.28808	0.644223
MYGROUPINGS:M.ANTIGEN.CORE---ECOCYCcplx:ABC.59.CPLX---RBN---aggrv	M.ANTIGEN.CORE	YddO.YddP.YddQ.YddR.YddS.ABC.transporter	aggrv	4235770	53	17	972369	36	3263348	12.167	0.0819897	0.311766	1.08624	0.506171
ECOCYCcplx:ABC.59.CPLX---MYGROUPINGS:M.ANTIGEN.PRECURSORS---RBN---aggrv	YddO.YddP.YddQ.YddR.YddS.ABC.transporter	M.ANTIGEN.PRECURSORS	aggrv	4235770	24	8	972378	16	3263368	5.50957	0.165699	0.510349	0.780681	0.292133
MYGROUPINGS:METAL.ION.TRANSPORT---ECOCYCcplx:ABC.59.CPLX---RBN---aggrv	METAL.ION.TRANSPORT	YddO.YddP.YddQ.YddR.YddS.ABC.transporter	aggrv	4235770	8	1	972385	7	3263377	1.83652	0.875867	1	0.0575616	0
MYGROUPINGS:OANTIGEN---ECOCYCcplx:ABC.59.CPLX---RBN---aggrv	OANTIGEN	YddO.YddP.YddQ.YddR.YddS.ABC.transporter	aggrv	4235770	14	4	972382	10	3263374	3.21391	0.406021	0.879712	0.391452	0.0556595
ECOCYCcplx:ABC.59.CPLX---MYGROUPINGS:OLIGOPEPTIDE.TRANSPORT---RBN---aggrv	YddO.YddP.YddQ.YddR.YddS.ABC.transporter	OLIGOPEPTIDE.TRANSPORT	aggrv	4235770	19	4	972382	15	3263369	4.36174	0.665436	1	0.176894	0
MYGROUPINGS:PANTOTHENATE.AND.COA.BIOSYNTHESIS---ECOCYCcplx:ABC.59.CPLX---RBN---aggrv	PANTOTHENATE.AND.COA.BIOSYNTHESIS	YddO.YddP.YddQ.YddR.YddS.ABC.transporter	aggrv	4235770	4	1	972385	3	3263381	0.918261	0.647675	1	0.188643	0
MYGROUPINGS:PEPTIDOGLYCAN.RECYCLING---ECOCYCcplx:ABC.59.CPLX---RBN---aggrv	PEPTIDOGLYCAN.RECYCLING	YddO.YddP.YddQ.YddR.YddS.ABC.transporter	aggrv	4235770	30	6	972380	24	3263360	6.88696	0.717303	1	0.144297	0
MYGROUPINGS:PHOSPHOLIPIDS---ECOCYCcplx:ABC.59.CPLX---RBN---aggrv	PHOSPHOLIPIDS	YddO.YddP.YddQ.YddR.YddS.ABC.transporter	aggrv	4235770	98	26	972360	72	3263312	22.4974	0.23223	0.632297	0.634082	0.199079
MYGROUPINGS:PROTEASE---ECOCYCcplx:ABC.59.CPLX---RBN---aggrv	PROTEASE	YddO.YddP.YddQ.YddR.YddS.ABC.transporter	aggrv	4235770	10	3	972383	7	3263377	2.29565	0.412389	0.883699	0.384693	0.0536956
MYGROUPINGS:PROTEIN.SECRETION---ECOCYCcplx:ABC.59.CPLX---RBN---aggrv	PROTEIN.SECRETION	YddO.YddP.YddQ.YddR.YddS.ABC.transporter	aggrv	4235770	131	19	972367	112	3263272	30.0731	0.994094	1	0.00257264	0
MYGROUPINGS:RESPONSE.TO.ANTIBIOTIC---ECOCYCcplx:ABC.59.CPLX---RBN---aggrv	RESPONSE.TO.ANTIBIOTIC	YddO.YddP.YddQ.YddR.YddS.ABC.transporter	aggrv	4235770	55	12	972374	43	3263341	12.6261	0.631126	1	0.199884	0
ECOCYCcplx:ABC.59.CPLX---MYGROUPINGS:SEC.PROTEIN.SECRETION.PATHWAY---RBN---aggrv	YddO.YddP.YddQ.YddR.YddS.ABC.transporter	SEC.PROTEIN.SECRETION.PATHWAY	aggrv	4235770	76	10	972376	66	3263318	17.447	0.988969	1	0.0048172	0
MYGROUPINGS:TETRAHYDROFOLATE.BIOSYNTHESIS---ECOCYCcplx:ABC.59.CPLX---RBN---aggrv	TETRAHYDROFOLATE.BIOSYNTHESIS	YddO.YddP.YddQ.YddR.YddS.ABC.transporter	aggrv	4235770	12	4	972382	8	3263376	2.75478	0.28906	0.722263	0.539012	0.141305
ECOCYCcplx:ABC.59.CPLX---MYGROUPINGS:UBIQUINONE.8.BIOSYNTHESIS---RBN---aggrv	YddO.YddP.YddQ.YddR.YddS.ABC.transporter	UBIQUINONE.8.BIOSYNTHESIS	aggrv	4235770	10	4	972382	6	3263378	2.29565	0.178477	0.535921	0.748417	0.270899
ECOCYCcplx:ABC.59.CPLX---MYGROUPINGS:UNDPLARA4N---RBN---aggrv	YddO.YddP.YddQ.YddR.YddS.ABC.transporter	UNDPLARA4N	aggrv	4235770	45	13	972373	32	3263352	10.3304	0.21706	0.60605	0.66342	0.217491
ECOCYCcplx:ABC.59.CPLX---MYGROUPINGS:UNDPLARA4N.CORE---RBN---aggrv	YddO.YddP.YddQ.YddR.YddS.ABC.transporter	UNDPLARA4N.CORE	aggrv	4235770	45	13	972373	32	3263352	10.3304	0.21706	0.60605	0.66342	0.217491
MYGROUPINGS:VITAMIN.B12.TRANSPORT---ECOCYCcplx:ABC.59.CPLX---RBN---aggrv	VITAMIN.B12.TRANSPORT	YddO.YddP.YddQ.YddR.YddS.ABC.transporter	aggrv	4235770	20	4	972382	16	3263368	4.59131	0.706905	1	0.150639	0
ECOCYCcplx:ABC.59.CPLX---TCDBcplx:3.A.5.1.1---RBN---aggrv	YddO.YddP.YddQ.YddR.YddS.ABC.transporter	General.secretory.pathway.Sec.SRP.complex	aggrv	4235770	41	5	972381	36	3263348	9.41218	0.973516	1	0.0116568	0
ECOCYCcplx:CPLX0.1862---ECOCYCcplx:ABC.8.CPLX---RBN---aggrv	vitamin.B12.transport.system	dipeptide.ABC.transporter	aggrv	4235770	25	10	972376	15	3263369	5.73913	0.0426075	0.1964	1.37051	0.706859
ECOCYCcplx:ABC.8.CPLX---ECOCYCcplx:CPLX0.1944---RBN---aggrv	dipeptide.ABC.transporter	Ferric.Enterobactin.Transport.System	aggrv	4235770	25	7	972379	18	3263366	5.73913	0.34512	0.79787	0.462029	0.0980677
ECOCYCcplx:CPLX0.1981---ECOCYCcplx:ABC.8.CPLX---RBN---aggrv	ferrichrome.uptake.system	dipeptide.ABC.transporter	aggrv	4235770	15	4	972382	11	3263373	3.44348	0.463409	0.939268	0.334036	0.0272102
ECOCYCcplx:CPLX0.2001---ECOCYCcplx:ABC.8.CPLX---RBN---aggrv	ferric.dicitrate.uptake.system	dipeptide.ABC.transporter	aggrv	4235770	10	3	972383	7	3263377	2.29565	0.412389	0.883699	0.384693	0.0536956
ECOCYCcplx:ABC.8.CPLX---ECOCYCcplx:CPLX0.3382---RBN---aggrv	dipeptide.ABC.transporter	GspC.O.secreton.complex	aggrv	4235770	18	10	972376	8	3263376	4.13218	0.0027824	0.0254542	2.55558	1.59424
ECOCYCcplx:CPLX0.3933---ECOCYCcplx:ABC.8.CPLX---RBN---aggrv	Outer.Membrane.Protein.Assembly.Complex	dipeptide.ABC.transporter	aggrv	4235770	9	2	972384	7	3263377	2.06609	0.647895	1	0.188495	0
ECOCYCcplx:ABC.8.CPLX---ECOCYCcplx:CPLX0.3970---RBN---aggrv	dipeptide.ABC.transporter	murein.tripeptide.ABC.transporter	aggrv	4235770	5	3	972383	2	3263382	1.14783	0.0831471	0.314322	1.08015	0.502625
ECOCYCcplx:ABC.8.CPLX---ECOCYCpathway:ALL.CHORISMATE.PWY---RBN---aggrv	dipeptide.ABC.transporter	superpathway.of.chorismate	aggrv	4235770	34	17	972369	17	3263367	7.80522	0.000518975	0.00687207	3.28485	2.16291
ECOCYCcplx:ABC.8.CPLX---ECOCYCpathway:ANARESP1.PWY---RBN---aggrv	dipeptide.ABC.transporter	respiration.anaerobic	aggrv	4235770	9	5	972381	4	3263380	2.06609	0.0346994	0.169546	1.45968	0.770712
ECOCYCcplx:ABC.8.CPLX---ECOCYCpathway:COLANSYN.PWY---RBN---aggrv	dipeptide.ABC.transporter	colanic.acid.building.blocks.biosynthesis	aggrv	4235770	19	4	972382	15	3263369	4.36174	0.665436	1	0.176894	0
ECOCYCcplx:ABC.8.CPLX---ECOCYCpathway:ECASYN.PWY---RBN---aggrv	dipeptide.ABC.transporter	enterobacterial.common.antigen.biosynthesis	aggrv	4235770	14	7	972379	7	3263377	3.21391	0.0245462	0.132676	1.61002	0.877207
ECOCYCcplx:ABC.8.CPLX---ECOCYCpathway:ENTBACSYN.PWY---RBN---aggrv	dipeptide.ABC.transporter	enterobactin.biosynthesis	aggrv	4235770	11	6	972380	5	3263379	2.52522	0.022905	0.127282	1.64007	0.895233
ECOCYCcplx:ABC.8.CPLX---ECOCYCpathway:FAO.PWY---RBN---aggrv	dipeptide.ABC.transporter	fatty.acid.beta.oxidation.I	aggrv	4235770	26	14	972372	12	3263372	5.9687	0.000618569	0.00788315	3.20861	2.1033
ECOCYCcplx:ABC.8.CPLX---ECOCYCpathway:FASYN.ELONG.PWY---RBN---aggrv	dipeptide.ABC.transporter	fatty.acid.elongation.saturated	aggrv	4235770	13	3	972383	10	3263374	2.98435	0.602438	1	0.220088	0
ECOCYCpathway:FASYN.INITIAL.PWY---ECOCYCcplx:ABC.8.CPLX---RBN---aggrv	superpathway.of.fatty.acid.biosynthesis.initiation.E.coli	dipeptide.ABC.transporter	aggrv	4235770	25	5	972381	20	3263364	5.73913	0.711681	1	0.147715	0
ECOCYCcplx:ABC.8.CPLX---ECOCYCpathway:FERMENTATION.PWY---RBN---aggrv	dipeptide.ABC.transporter	mixed.acid.fermentation	aggrv	4235770	9	5	972381	4	3263380	2.06609	0.0346994	0.169546	1.45968	0.770712
ECOCYCcplx:ABC.8.CPLX---ECOCYCpathway:FOLSYN.PWY---RBN---aggrv	dipeptide.ABC.transporter	tetrahydrofolate.biosynthesis	aggrv	4235770	13	7	972379	6	3263378	2.98435	0.0152564	0.0943867	1.81655	1.02509
ECOCYCcplx:ABC.8.CPLX---ECOCYCpathway:GALACTMETAB.PWY---RBN---aggrv	dipeptide.ABC.transporter	galactose.degradation.I.Leloir.pathway	aggrv	4235770	15	4	972382	11	3263373	3.44348	0.463409	0.939268	0.334036	0.0272102
ECOCYCcplx:ABC.8.CPLX---ECOCYCpathway:KDO.NAGLIPASYN.PWY---RBN---aggrv	dipeptide.ABC.transporter	superpathway.of.KDO.2.lipid.A.biosynthesis	aggrv	4235770	51	14	972372	37	3263347	11.7078	0.269055	0.688626	0.57016	0.162017
ECOCYCcplx:ABC.8.CPLX---ECOCYCpathway:LIPA.CORESYN.PWY---RBN---aggrv	dipeptide.ABC.transporter	Lipid.A.core.biosynthesis	aggrv	4235770	24	8	972378	16	3263368	5.50957	0.165699	0.510349	0.780681	0.292133
ECOCYCcplx:ABC.8.CPLX---ECOCYCpathway:LPSSYN.PWY---RBN---aggrv	dipeptide.ABC.transporter	superpathway.of.lipopolysaccharide.biosynthesis	aggrv	4235770	75	22	972364	53	3263331	17.2174	0.121307	0.413884	0.916115	0.383122
ECOCYCcplx:ABC.8.CPLX---ECOCYCpathway:NAGLIPASYN.PWY---RBN---aggrv	dipeptide.ABC.transporter	lipid.A.precursor.biosynthesis	aggrv	4235770	23	6	972380	17	3263367	5.28	0.438894	0.914212	0.35764	0.0389529
ECOCYCcplx:ABC.8.CPLX---ECOCYCpathway:NONMEVIPP.PWY---RBN---aggrv	dipeptide.ABC.transporter	methylerythritol.phosphate.pathway	aggrv	4235770	5	1	972385	4	3263380	1.14783	0.728557	1	0.137537	0
ECOCYCcplx:ABC.8.CPLX---ECOCYCpathway:OANTIGEN.PWY---RBN---aggrv	dipeptide.ABC.transporter	O.antigen.biosynthesis.E.coli	aggrv	4235770	9	2	972384	7	3263377	2.06609	0.647895	1	0.188495	0
ECOCYCpathway:PEPTIDOGLYCANSYN.PWY---ECOCYCcplx:ABC.8.CPLX---RBN---aggrv	peptidoglycan.biosynthesis.III	dipeptide.ABC.transporter	aggrv	4235770	32	9	972377	23	3263361	7.34609	0.303838	0.736853	0.517358	0.132619
ECOCYCpathway:PHOSLIPSYN.PWY---ECOCYCcplx:ABC.8.CPLX---RBN---aggrv	phospholipid.biosynthesis.I	dipeptide.ABC.transporter	aggrv	4235770	23	6	972380	17	3263367	5.28	0.438894	0.914212	0.35764	0.0389529
ECOCYCcplx:ABC.8.CPLX---ECOCYCpathway:PWY.1269---RBN---aggrv	dipeptide.ABC.transporter	CMP.KDO.biosynthesis.I	aggrv	4235770	23	7	972379	16	3263368	5.28	0.26349	0.681714	0.579237	0.166398
ECOCYCpathway:PWY.4381---ECOCYCcplx:ABC.8.CPLX---RBN---aggrv	fatty.acid.biosynthesis.initiation.I	dipeptide.ABC.transporter	aggrv	4235770	15	3	972383	12	3263372	3.44348	0.704156	1	0.152331	0
ECOCYCpathway:PWY.5668---ECOCYCcplx:ABC.8.CPLX---RBN---aggrv	cardiolipin.biosynthesis.I	dipeptide.ABC.transporter	aggrv	4235770	18	6	972380	12	3263372	4.13218	0.215419	0.603479	0.666715	0.219338
ECOCYCcplx:ABC.8.CPLX---ECOCYCpathway:PWY.6071---RBN---aggrv	dipeptide.ABC.transporter	superpathway.of.phenylethylamine.degradation	aggrv	4235770	8	2	972384	6	3263378	1.83652	0.579966	1	0.236597	0
ECOCYCcplx:ABC.8.CPLX---ECOCYCpathway:PWY.6284---RBN---aggrv	dipeptide.ABC.transporter	superpathway.of.unsaturated.fatty.acids.biosynthesis.E.coli	aggrv	4235770	13	3	972383	10	3263374	2.98435	0.602438	1	0.220088	0
ECOCYCcplx:ABC.8.CPLX---ECOCYCpathway:PWY0.321---RBN---aggrv	dipeptide.ABC.transporter	phenylacetate.degradation.I.aerobic	aggrv	4235770	8	2	972384	6	3263378	1.83652	0.579966	1	0.236597	0
ECOCYCcplx:ABC.8.CPLX---ECOCYCpathway:PWY0.862---RBN---aggrv	dipeptide.ABC.transporter	cis.dodecenoyl.biosynthesis	aggrv	4235770	8	3	972383	5	3263379	1.83652	0.271373	0.690268	0.566433	0.160982
ECOCYCpathway:PWY0.881---ECOCYCcplx:ABC.8.CPLX---RBN---aggrv	superpathway.of.fatty.acid.biosynthesis.I.E.coli	dipeptide.ABC.transporter	aggrv	4235770	28	6	972380	22	3263362	6.42783	0.648343	1	0.188195	0
ECOCYCcplx:ABC.8.CPLX---ECOCYCpathway:UBISYN.PWY---RBN---aggrv	dipeptide.ABC.transporter	ubiquinone.8.biosynthesis.prokaryotic	aggrv	4235770	10	4	972382	6	3263378	2.29565	0.178477	0.535921	0.748417	0.270899
ECOCYCcplx:ABC.8.CPLX---GO:0000902---RBN---aggrv	dipeptide.ABC.transporter	cell.morphogenesis	aggrv	4235770	19	7	972379	12	3263372	4.36174	0.123866	0.417713	0.907049	0.379122
ECOCYCcplx:ABC.8.CPLX---GO:0000917---RBN---aggrv	dipeptide.ABC.transporter	barrier.septum.formation	aggrv	4235770	24	12	972374	12	3263372	5.50957	0.00343221	0.0300013	2.46443	1.52286
GO:0006457---ECOCYCcplx:ABC.8.CPLX---RBN---aggrv	protein.folding	dipeptide.ABC.transporter	aggrv	4235770	14	3	972383	11	3263373	3.21391	0.656006	1	0.183092	0
GO:0006522---ECOCYCcplx:ABC.8.CPLX---RBN---aggrv	alanine.metabolic.process	dipeptide.ABC.transporter	aggrv	4235770	5	1	972385	4	3263380	1.14783	0.728557	1	0.137537	0
GO:0006523---ECOCYCcplx:ABC.8.CPLX---RBN---aggrv	alanine.biosynthetic.process	dipeptide.ABC.transporter	aggrv	4235770	5	1	972385	4	3263380	1.14783	0.728557	1	0.137537	0
GO:0006631---ECOCYCcplx:ABC.8.CPLX---RBN---aggrv	fatty.acid.metabolic.process	dipeptide.ABC.transporter	aggrv	4235770	55	21	972365	34	3263350	12.6261	0.00800486	0.0570837	2.09665	1.24349
GO:0006633---ECOCYCcplx:ABC.8.CPLX---RBN---aggrv	fatty.acid.biosynthetic.process	dipeptide.ABC.transporter	aggrv	4235770	33	9	972377	24	3263360	7.57566	0.339464	0.78992	0.469206	0.102417
GO:0006643---ECOCYCcplx:ABC.8.CPLX---RBN---aggrv	membrane.lipid.metabolic.process	dipeptide.ABC.transporter	aggrv	4235770	56	18	972368	38	3263346	12.8557	0.0737031	0.289558	1.13251	0.538264
GO:0006644---ECOCYCcplx:ABC.8.CPLX---RBN---aggrv	phospholipid.metabolic.process	dipeptide.ABC.transporter	aggrv	4235770	56	18	972368	38	3263346	12.8557	0.0737031	0.289558	1.13251	0.538264
GO:0006650---ECOCYCcplx:ABC.8.CPLX---RBN---aggrv	glycerophospholipid.metabolic.process	dipeptide.ABC.transporter	aggrv	4235770	33	9	972377	24	3263360	7.57566	0.339464	0.78992	0.469206	0.102417
GO:0006654---ECOCYCcplx:ABC.8.CPLX---RBN---aggrv	phosphatidic.acid.biosynthetic.process	dipeptide.ABC.transporter	aggrv	4235770	33	9	972377	24	3263360	7.57566	0.339464	0.78992	0.469206	0.102417
ECOCYCcplx:ABC.8.CPLX---GO:0006720---RBN---aggrv	dipeptide.ABC.transporter	isoprenoid.metabolic.process	aggrv	4235770	14	6	972380	8	3263376	3.21391	0.0791068	0.303968	1.10179	0.517172
ECOCYCcplx:ABC.8.CPLX---GO:0006721---RBN---aggrv	dipeptide.ABC.transporter	terpenoid.metabolic.process	aggrv	4235770	5	1	972385	4	3263380	1.14783	0.728557	1	0.137537	0
GO:0006826---ECOCYCcplx:ABC.8.CPLX---RBN---aggrv	iron.ion.transport	dipeptide.ABC.transporter	aggrv	4235770	46	17	972369	29	3263355	10.56	0.0226082	0.126223	1.64573	0.898861
ECOCYCcplx:ABC.8.CPLX---GO:0006886---RBN---aggrv	dipeptide.ABC.transporter	intracellular.protein.transport	aggrv	4235770	48	19	972367	29	3263355	11.0191	0.00731852	0.0541727	2.13558	1.26622
ECOCYCcplx:ABC.8.CPLX---GO:0008299---RBN---aggrv	dipeptide.ABC.transporter	isoprenoid.biosynthetic.process	aggrv	4235770	14	6	972380	8	3263376	3.21391	0.0791068	0.303968	1.10179	0.517172
GO:0008653---ECOCYCcplx:ABC.8.CPLX---RBN---aggrv	lipopolysaccharide.metabolic.process	dipeptide.ABC.transporter	aggrv	4235770	157	53	972333	104	3263280	36.0418	0.00133831	0.0141876	2.87344	1.84809
GO:0008654---ECOCYCcplx:ABC.8.CPLX---RBN---aggrv	phospholipid.biosynthetic.process	dipeptide.ABC.transporter	aggrv	4235770	56	18	972368	38	3263346	12.8557	0.0737031	0.289558	1.13251	0.538264
GO:0009103---ECOCYCcplx:ABC.8.CPLX---RBN---aggrv	lipopolysaccharide.biosynthetic.process	dipeptide.ABC.transporter	aggrv	4235770	157	53	972333	104	3263280	36.0418	0.00133831	0.0141876	2.87344	1.84809
ECOCYCcplx:ABC.8.CPLX---GO:0009242---RBN---aggrv	dipeptide.ABC.transporter	colanic.acid.biosynthetic.process	aggrv	4235770	44	16	972370	28	3263356	10.1009	0.0308954	0.156822	1.51011	0.804594
GO:0009243---ECOCYCcplx:ABC.8.CPLX---RBN---aggrv	O.antigen.biosynthetic.process	dipeptide.ABC.transporter	aggrv	4235770	2	1	972385	1	3263383	0.459131	0.40643	0.879797	0.391014	0.0556177
ECOCYCcplx:ABC.8.CPLX---GO:0009244---RBN---aggrv	dipeptide.ABC.transporter	lipopolysaccharide.core.region.biosynthetic.process	aggrv	4235770	70	19	972367	51	3263333	16.0696	0.240724	0.645122	0.61848	0.190358
GO:0009245---ECOCYCcplx:ABC.8.CPLX---RBN---aggrv	lipid.A.biosynthetic.process	dipeptide.ABC.transporter	aggrv	4235770	46	14	972372	32	3263352	10.56	0.151382	0.477398	0.819927	0.321119
GO:0009253---ECOCYCcplx:ABC.8.CPLX---RBN---aggrv	peptidoglycan.catabolic.process	dipeptide.ABC.transporter	aggrv	4235770	14	7	972379	7	3263377	3.21391	0.0245462	0.132676	1.61002	0.877207
GO:0009306---ECOCYCcplx:ABC.8.CPLX---RBN---aggrv	protein.secretion	dipeptide.ABC.transporter	aggrv	4235770	87	31	972355	56	3263328	19.9722	0.00504384	0.0405191	2.29724	1.39234
ECOCYCcplx:ABC.8.CPLX---GO:0009653---RBN---aggrv	dipeptide.ABC.transporter	anatomical.structure.morphogenesis	aggrv	4235770	19	7	972379	12	3263372	4.36174	0.123866	0.417713	0.907049	0.379122
ECOCYCcplx:ABC.8.CPLX---GO:0015834---RBN---aggrv	dipeptide.ABC.transporter	peptidoglycan.peptide.transport	aggrv	4235770	5	3	972383	2	3263382	1.14783	0.0831471	0.314322	1.08015	0.502625
ECOCYCcplx:ABC.8.CPLX---GO:0016042---RBN---aggrv	dipeptide.ABC.transporter	lipid.catabolic.process	aggrv	4235770	22	10	972376	12	3263372	5.05044	0.0165407	0.0993976	1.78145	1.00262
GO:0016044---ECOCYCcplx:ABC.8.CPLX---RBN---aggrv	membrane.organization	dipeptide.ABC.transporter	aggrv	4235770	9	3	972383	6	3263378	2.06609	0.342215	0.794139	0.465701	0.100104
ECOCYCcplx:ABC.8.CPLX---GO:0016114---RBN---aggrv	dipeptide.ABC.transporter	terpenoid.biosynthetic.process	aggrv	4235770	5	1	972385	4	3263380	1.14783	0.728557	1	0.137537	0
GO:0016998---ECOCYCcplx:ABC.8.CPLX---RBN---aggrv	cell.wall.catabolic.process	dipeptide.ABC.transporter	aggrv	4235770	19	9	972377	10	3263374	4.36174	0.0167251	0.100252	1.77663	0.998907
ECOCYCcplx:ABC.8.CPLX---GO:0019395---RBN---aggrv	dipeptide.ABC.transporter	fatty.acid.oxidation	aggrv	4235770	22	12	972374	10	3263374	5.05044	0.00130759	0.0139346	2.88353	1.85591
ECOCYCcplx:ABC.8.CPLX---GO:0030258---RBN---aggrv	dipeptide.ABC.transporter	lipid.modification	aggrv	4235770	27	14	972372	13	3263371	6.19826	0.00101421	0.0114709	2.99387	1.9404
ECOCYCcplx:ABC.8.CPLX---GO:0032506---RBN---aggrv	dipeptide.ABC.transporter	cytokinetic.process	aggrv	4235770	24	12	972374	12	3263372	5.50957	0.00343221	0.0300013	2.46443	1.52286
ECOCYCcplx:ABC.8.CPLX---GO:0032989---RBN---aggrv	dipeptide.ABC.transporter	cellular.structure.morphogenesis	aggrv	4235770	19	7	972379	12	3263372	4.36174	0.123866	0.417713	0.907049	0.379122
ECOCYCcplx:ABC.8.CPLX---GO:0034440---RBN---aggrv	dipeptide.ABC.transporter	lipid.oxidation	aggrv	4235770	22	12	972374	10	3263374	5.05044	0.00130759	0.0139346	2.88353	1.85591
ECOCYCcplx:ABC.8.CPLX---GO:0034613---RBN---aggrv	dipeptide.ABC.transporter	cellular.protein.localization	aggrv	4235770	48	19	972367	29	3263355	11.0191	0.00731852	0.0541727	2.13558	1.26622
ECOCYCcplx:ABC.8.CPLX---GO:0042938---RBN---aggrv	dipeptide.ABC.transporter	dipeptide.transport	aggrv	4235770	10	7	972379	3	3263381	2.29565	0.00206394	0.0199369	2.6853	1.70034
ECOCYCcplx:ABC.8.CPLX---GO:0042939---RBN---aggrv	dipeptide.ABC.transporter	tripeptide.transport	aggrv	4235770	10	7	972379	3	3263381	2.29565	0.00206394	0.0199369	2.6853	1.70034
ECOCYCcplx:ABC.8.CPLX---GO:0043163---RBN---aggrv	dipeptide.ABC.transporter	cell.envelope.organization	aggrv	4235770	14	7	972379	7	3263377	3.21391	0.0245462	0.132676	1.61002	0.877207
GO:0043687---ECOCYCcplx:ABC.8.CPLX---RBN---aggrv	post.translational.protein.modification	dipeptide.ABC.transporter	aggrv	4235770	6	4	972382	2	3263382	1.37739	0.0278215	0.145095	1.55562	0.838346
ECOCYCcplx:ABC.8.CPLX---GO:0046377---RBN---aggrv	dipeptide.ABC.transporter	colanic.acid.metabolic.process	aggrv	4235770	44	16	972370	28	3263356	10.1009	0.0308954	0.156822	1.51011	0.804594
ECOCYCcplx:ABC.8.CPLX---GO:0046401---RBN---aggrv	dipeptide.ABC.transporter	lipopolysaccharide.core.region.metabolic.process	aggrv	4235770	70	19	972367	51	3263333	16.0696	0.240724	0.645122	0.61848	0.190358
GO:0046402---ECOCYCcplx:ABC.8.CPLX---RBN---aggrv	O.antigen.metabolic.process	dipeptide.ABC.transporter	aggrv	4235770	2	1	972385	1	3263383	0.459131	0.40643	0.879797	0.391014	0.0556177
GO:0046467---ECOCYCcplx:ABC.8.CPLX---RBN---aggrv	membrane.lipid.biosynthetic.process	dipeptide.ABC.transporter	aggrv	4235770	56	18	972368	38	3263346	12.8557	0.0737031	0.289558	1.13251	0.538264
GO:0046473---ECOCYCcplx:ABC.8.CPLX---RBN---aggrv	phosphatidic.acid.metabolic.process	dipeptide.ABC.transporter	aggrv	4235770	33	9	972377	24	3263360	7.57566	0.339464	0.78992	0.469206	0.102417
GO:0046474---ECOCYCcplx:ABC.8.CPLX---RBN---aggrv	glycerophospholipid.biosynthetic.process	dipeptide.ABC.transporter	aggrv	4235770	33	9	972377	24	3263360	7.57566	0.339464	0.78992	0.469206	0.102417
GO:0046493---ECOCYCcplx:ABC.8.CPLX---RBN---aggrv	lipid.A.metabolic.process	dipeptide.ABC.transporter	aggrv	4235770	46	14	972372	32	3263352	10.56	0.151382	0.477398	0.819927	0.321119
ECOCYCcplx:ABC.8.CPLX---GO:0046907---RBN---aggrv	dipeptide.ABC.transporter	intracellular.transport	aggrv	4235770	48	19	972367	29	3263355	11.0191	0.00731852	0.0541727	2.13558	1.26622
GO:0051649---ECOCYCcplx:ABC.8.CPLX---RBN---aggrv	establishment.of.localization.in.cell	dipeptide.ABC.transporter	aggrv	4235770	97	32	972354	65	3263319	22.2678	0.015435	0.0949969	1.81149	1.02229
GO:0055085---ECOCYCcplx:ABC.8.CPLX---RBN---aggrv	transmembrane.transport	dipeptide.ABC.transporter	aggrv	4235770	39	16	972370	23	3263361	8.95305	0.00901169	0.0623294	2.04519	1.20531
ECOCYCcplx:ABC.8.CPLX---GO:0065002---RBN---aggrv	dipeptide.ABC.transporter	intracellular.protein.transmembrane.transport	aggrv	4235770	34	13	972373	21	3263363	7.80522	0.0327277	0.163846	1.48508	0.785565
MYGROUPINGS:CELL.WALL.EARLY---ECOCYCcplx:ABC.8.CPLX---RBN---aggrv	CELL.WALL.EARLY	dipeptide.ABC.transporter	aggrv	4235770	51	20	972366	31	3263353	11.7078	0.00678975	0.0511313	2.16815	1.29131
MYGROUPINGS:CHAPERONES---ECOCYCcplx:ABC.8.CPLX---RBN---aggrv	CHAPERONES	dipeptide.ABC.transporter	aggrv	4235770	18	5	972381	13	3263371	4.13218	0.399487	0.873391	0.398497	0.0587911
MYGROUPINGS:CHEMOTAXIS---ECOCYCcplx:ABC.8.CPLX---RBN---aggrv	CHEMOTAXIS	dipeptide.ABC.transporter	aggrv	4235770	15	4	972382	11	3263373	3.44348	0.463409	0.939268	0.334036	0.0272102
ECOCYCcplx:ABC.8.CPLX---MYGROUPINGS:CHORISMATE.DEGRADATION---RBN---aggrv	dipeptide.ABC.transporter	CHORISMATE.DEGRADATION	aggrv	4235770	34	17	972369	17	3263367	7.80522	0.000518975	0.00687207	3.28485	2.16291
ECOCYCcplx:ABC.8.CPLX---MYGROUPINGS:CHROMOSOME.SEGREGATION---RBN---aggrv	dipeptide.ABC.transporter	CHROMOSOME.SEGREGATION	aggrv	4235770	20	10	972376	10	3263374	4.59131	0.00743937	0.0543292	2.12846	1.26497
MYGROUPINGS:ELECTRON.TRANSPORT.CHAIN---ECOCYCcplx:ABC.8.CPLX---RBN---aggrv	ELECTRON.TRANSPORT.CHAIN	dipeptide.ABC.transporter	aggrv	4235770	30	9	972377	21	3263363	6.88696	0.23576	0.637038	0.627531	0.195834
MYGROUPINGS:ENTEROBACTIN.AND.METAL.ION.TRANSPORT---ECOCYCcplx:ABC.8.CPLX---RBN---aggrv	ENTEROBACTIN.AND.METAL.ION.TRANSPORT	dipeptide.ABC.transporter	aggrv	4235770	55	20	972366	35	3263349	12.6261	0.0170662	0.101953	1.76786	0.991598
ECOCYCcplx:ABC.8.CPLX---MYGROUPINGS:ENTEROBACTIN.BIOSYNTHESIS---RBN---aggrv	dipeptide.ABC.transporter	ENTEROBACTIN.BIOSYNTHESIS	aggrv	4235770	11	6	972380	5	3263379	2.52522	0.022905	0.127282	1.64007	0.895233
MYGROUPINGS:FAD---ECOCYCcplx:ABC.8.CPLX---RBN---aggrv	FAD	dipeptide.ABC.transporter	aggrv	4235770	40	18	972368	22	3263362	9.18261	0.00171123	0.0172796	2.76669	1.76247
MYGROUPINGS:FAS---ECOCYCcplx:ABC.8.CPLX---RBN---aggrv	FAS	dipeptide.ABC.transporter	aggrv	4235770	76	27	972359	49	3263335	17.447	0.00885603	0.0615269	2.05276	1.21094
MYGROUPINGS:FERRIC.CITRATE.TRANSPORT---ECOCYCcplx:ABC.8.CPLX---RBN---aggrv	FERRIC.CITRATE.TRANSPORT	dipeptide.ABC.transporter	aggrv	4235770	10	3	972383	7	3263377	2.29565	0.412389	0.883699	0.384693	0.0536956
MYGROUPINGS:FERRICHROME.TRANSPORT---ECOCYCcplx:ABC.8.CPLX---RBN---aggrv	FERRICHROME.TRANSPORT	dipeptide.ABC.transporter	aggrv	4235770	15	4	972382	11	3263373	3.44348	0.463409	0.939268	0.334036	0.0272102
ECOCYCcplx:ABC.8.CPLX---MYGROUPINGS:IRON.ENTEROBACTIN.TRANSPORT---RBN---aggrv	dipeptide.ABC.transporter	IRON.ENTEROBACTIN.TRANSPORT	aggrv	4235770	25	7	972379	18	3263366	5.73913	0.34512	0.79787	0.462029	0.0980677
MYGROUPINGS:ISOPRENOIDS.BIOSYNTHESIS---ECOCYCcplx:ABC.8.CPLX---RBN---aggrv	ISOPRENOIDS.BIOSYNTHESIS	dipeptide.ABC.transporter	aggrv	4235770	15	7	972379	8	3263376	3.44348	0.0370714	0.177425	1.43096	0.750986
ECOCYCcplx:ABC.8.CPLX---MYGROUPINGS:LIPID.A---RBN---aggrv	dipeptide.ABC.transporter	LIPID.A	aggrv	4235770	106	31	972355	75	3263309	24.3339	0.0798687	0.306647	1.09762	0.513361
MYGROUPINGS:LOCOMOTION---ECOCYCcplx:ABC.8.CPLX---RBN---aggrv	LOCOMOTION	dipeptide.ABC.transporter	aggrv	4235770	25	5	972381	20	3263364	5.73913	0.711681	1	0.147715	0
MYGROUPINGS:LOCOMOTION.CHEMOTAXIS.AND.CELL.ADHESION---ECOCYCcplx:ABC.8.CPLX---RBN---aggrv	LOCOMOTION.CHEMOTAXIS.AND.CELL.ADHESION	dipeptide.ABC.transporter	aggrv	4235770	35	15	972371	20	3263364	8.03479	0.00706631	0.0528508	2.15081	1.27695
ECOCYCcplx:ABC.8.CPLX---MYGROUPINGS:LOL.PROTEIN.SECRETION.PATHWAY---RBN---aggrv	dipeptide.ABC.transporter	LOL.PROTEIN.SECRETION.PATHWAY	aggrv	4235770	9	4	972382	5	3263379	2.06609	0.129689	0.43126	0.887098	0.365261
MYGROUPINGS:LPS---ECOCYCcplx:ABC.8.CPLX---RBN---aggrv	LPS	dipeptide.ABC.transporter	aggrv	4235770	166	52	972334	114	3263270	38.1078	0.00819225	0.0581291	2.0866	1.23561
MYGROUPINGS:LPS.AND.ECA---ECOCYCcplx:ABC.8.CPLX---RBN---aggrv	LPS.AND.ECA	dipeptide.ABC.transporter	aggrv	4235770	190	69	972317	121	3263263	43.6174	2.22038e-05	0.000530806	4.65357	3.27506
MYGROUPINGS:LPT.PATHWAY---ECOCYCcplx:ABC.8.CPLX---RBN---aggrv	LPT.PATHWAY	dipeptide.ABC.transporter	aggrv	4235770	8	5	972381	3	3263381	1.83652	0.0189751	0.111121	1.72182	0.954205
ECOCYCcplx:ABC.8.CPLX---MYGROUPINGS:M.ANTIGEN---RBN---aggrv	dipeptide.ABC.transporter	M.ANTIGEN	aggrv	4235770	49	21	972365	28	3263356	11.2487	0.00156934	0.0160874	2.80428	1.79351
ECOCYCcplx:ABC.8.CPLX---MYGROUPINGS:M.ANTIGEN.AND.OSMOTIC.STRESS.RESPONSE---RBN---aggrv	dipeptide.ABC.transporter	M.ANTIGEN.AND.OSMOTIC.STRESS.RESPONSE	aggrv	4235770	69	30	972356	39	3263345	15.84	0.000127708	0.00225197	3.89378	2.64744
ECOCYCcplx:ABC.8.CPLX---MYGROUPINGS:M.ANTIGEN.CORE---RBN---aggrv	dipeptide.ABC.transporter	M.ANTIGEN.CORE	aggrv	4235770	30	17	972369	13	3263371	6.88696	6.96304e-05	0.001376	4.1572	2.86138
ECOCYCcplx:ABC.8.CPLX---MYGROUPINGS:M.ANTIGEN.PRECURSORS---RBN---aggrv	dipeptide.ABC.transporter	M.ANTIGEN.PRECURSORS	aggrv	4235770	19	4	972382	15	3263369	4.36174	0.665436	1	0.176894	0
ECOCYCcplx:ABC.8.CPLX---MYGROUPINGS:METAL.ION.TRANSPORT---RBN---aggrv	dipeptide.ABC.transporter	METAL.ION.TRANSPORT	aggrv	4235770	10	5	972381	5	3263379	2.29565	0.0565056	0.239682	1.24791	0.620365
MYGROUPINGS:OANTIGEN---ECOCYCcplx:ABC.8.CPLX---RBN---aggrv	OANTIGEN	dipeptide.ABC.transporter	aggrv	4235770	2	1	972385	1	3263383	0.459131	0.40643	0.879797	0.391014	0.0556177
ECOCYCcplx:ABC.8.CPLX---MYGROUPINGS:OLIGOPEPTIDE.TRANSPORT---RBN---aggrv	dipeptide.ABC.transporter	OLIGOPEPTIDE.TRANSPORT	aggrv	4235770	20	10	972376	10	3263374	4.59131	0.00743937	0.0543292	2.12846	1.26497
MYGROUPINGS:PEPTIDOGLYCAN.RECYCLING---ECOCYCcplx:ABC.8.CPLX---RBN---aggrv	PEPTIDOGLYCAN.RECYCLING	dipeptide.ABC.transporter	aggrv	4235770	32	15	972371	17	3263367	7.34609	0.00249491	0.0231566	2.60295	1.63532
MYGROUPINGS:PROTEASE---ECOCYCcplx:ABC.8.CPLX---RBN---aggrv	PROTEASE	dipeptide.ABC.transporter	aggrv	4235770	4	2	972384	2	3263382	0.918261	0.227748	0.625353	0.642545	0.203875
MYGROUPINGS:PROTEIN.SECRETION---ECOCYCcplx:ABC.8.CPLX---RBN---aggrv	PROTEIN.SECRETION	dipeptide.ABC.transporter	aggrv	4235770	98	34	972352	64	3263320	22.4974	0.00553883	0.0434327	2.25658	1.36218
MYGROUPINGS:SEC.PROTEIN.SECRETION.PATHWAY---ECOCYCcplx:ABC.8.CPLX---RBN---aggrv	SEC.PROTEIN.SECRETION.PATHWAY	dipeptide.ABC.transporter	aggrv	4235770	63	23	972363	40	3263344	14.4626	0.0104845	0.069805	1.97945	1.15611
MYGROUPINGS:TAT.PROTEIN.SECRETION.PATHWAY---ECOCYCcplx:ABC.8.CPLX---RBN---aggrv	TAT.PROTEIN.SECRETION.PATHWAY	dipeptide.ABC.transporter	aggrv	4235770	4	1	972385	3	3263381	0.918261	0.647675	1	0.188643	0
ECOCYCcplx:ABC.8.CPLX---MYGROUPINGS:TETRAHYDROFOLATE.BIOSYNTHESIS---RBN---aggrv	dipeptide.ABC.transporter	TETRAHYDROFOLATE.BIOSYNTHESIS	aggrv	4235770	13	7	972379	6	3263378	2.98435	0.0152564	0.0943867	1.81655	1.02509
ECOCYCcplx:ABC.8.CPLX---MYGROUPINGS:UBIQUINONE.8.BIOSYNTHESIS---RBN---aggrv	dipeptide.ABC.transporter	UBIQUINONE.8.BIOSYNTHESIS	aggrv	4235770	10	4	972382	6	3263378	2.29565	0.178477	0.535921	0.748417	0.270899
ECOCYCcplx:ABC.8.CPLX---MYGROUPINGS:UNDPLARA4N---RBN---aggrv	dipeptide.ABC.transporter	UNDPLARA4N	aggrv	4235770	34	10	972376	24	3263360	7.80522	0.238824	0.643001	0.621922	0.191788
ECOCYCcplx:ABC.8.CPLX---MYGROUPINGS:UNDPLARA4N.CORE---RBN---aggrv	dipeptide.ABC.transporter	UNDPLARA4N.CORE	aggrv	4235770	34	10	972376	24	3263360	7.80522	0.238824	0.643001	0.621922	0.191788
MYGROUPINGS:VITAMIN.B12.TRANSPORT---ECOCYCcplx:ABC.8.CPLX---RBN---aggrv	VITAMIN.B12.TRANSPORT	dipeptide.ABC.transporter	aggrv	4235770	25	10	972376	15	3263369	5.73913	0.0426075	0.1964	1.37051	0.706859
ECOCYCcplx:CPLX0.1862---ECOCYCcplx:CPLX0.1762---RBN---aggrv	vitamin.B12.transport.system	putative.phenylacetate.CoA.oxygenase	aggrv	4235770	25	5	972381	20	3263364	5.73913	0.711681	1	0.147715	0
ECOCYCcplx:CPLX0.2202---ECOCYCcplx:CPLX0.1762---RBN---aggrv	Colicin.S4.Transport.System	putative.phenylacetate.CoA.oxygenase	aggrv	4235770	15	9	972377	6	3263378	3.44348	0.0022344	0.0212806	2.65084	1.67202
ECOCYCcplx:CPLX0.2221---ECOCYCcplx:CPLX0.1762---RBN---aggrv	The.Colicin.A.Import.System	putative.phenylacetate.CoA.oxygenase	aggrv	4235770	20	11	972375	9	3263375	4.59131	0.0019057	0.0187129	2.71994	1.72786
ECOCYCcplx:CPLX0.3382---ECOCYCcplx:CPLX0.1762---RBN---aggrv	GspC.O.secreton.complex	putative.phenylacetate.CoA.oxygenase	aggrv	4235770	20	7	972379	13	3263371	4.59131	0.154584	0.482606	0.810836	0.316407
ECOCYCcplx:CPLX0.3933---ECOCYCcplx:CPLX0.1762---RBN---aggrv	Outer.Membrane.Protein.Assembly.Complex	putative.phenylacetate.CoA.oxygenase	aggrv	4235770	8	2	972384	6	3263378	1.83652	0.579966	1	0.236597	0
ECOCYCcplx:CPLX0.3970---ECOCYCcplx:CPLX0.1762---RBN---aggrv	murein.tripeptide.ABC.transporter	putative.phenylacetate.CoA.oxygenase	aggrv	4235770	5	3	972383	2	3263382	1.14783	0.0831471	0.314322	1.08015	0.502625
ECOCYCcplx:SEC.SECRETION.CPLX---ECOCYCcplx:CPLX0.1762---RBN---aggrv	Sec.Protein.Secretion.Complex	putative.phenylacetate.CoA.oxygenase	aggrv	4235770	29	4	972382	25	3263359	6.65739	0.926089	1	0.0333472	0
ECOCYCpathway:ALL.CHORISMATE.PWY---ECOCYCcplx:CPLX0.1762---RBN---aggrv	superpathway.of.chorismate	putative.phenylacetate.CoA.oxygenase	aggrv	4235770	39	7	972379	32	3263352	8.95305	0.823858	1	0.0841475	0
ECOCYCpathway:ANARESP1.PWY---ECOCYCcplx:CPLX0.1762---RBN---aggrv	respiration.anaerobic	putative.phenylacetate.CoA.oxygenase	aggrv	4235770	9	2	972384	7	3263377	2.06609	0.647895	1	0.188495	0
ECOCYCpathway:COLANSYN.PWY---ECOCYCcplx:CPLX0.1762---RBN---aggrv	colanic.acid.building.blocks.biosynthesis	putative.phenylacetate.CoA.oxygenase	aggrv	4235770	19	5	972381	14	3263370	4.36174	0.450134	0.926546	0.346658	0.0331331
ECOCYCpathway:ECASYN.PWY---ECOCYCcplx:CPLX0.1762---RBN---aggrv	enterobacterial.common.antigen.biosynthesis	putative.phenylacetate.CoA.oxygenase	aggrv	4235770	15	2	972384	13	3263371	3.44348	0.890608	1	0.0503134	0
ECOCYCpathway:ENTBACSYN.PWY---ECOCYCcplx:CPLX0.1762---RBN---aggrv	enterobactin.biosynthesis	putative.phenylacetate.CoA.oxygenase	aggrv	4235770	15	4	972382	11	3263373	3.44348	0.463409	0.939268	0.334036	0.0272102
ECOCYCpathway:FAO.PWY---ECOCYCcplx:CPLX0.1762---RBN---aggrv	fatty.acid.beta.oxidation.I	putative.phenylacetate.CoA.oxygenase	aggrv	4235770	25	8	972378	17	3263367	5.73913	0.197392	0.573265	0.704671	0.241644
ECOCYCpathway:FASYN.INITIAL.PWY---ECOCYCcplx:CPLX0.1762---RBN---aggrv	superpathway.of.fatty.acid.biosynthesis.initiation.E.coli	putative.phenylacetate.CoA.oxygenase	aggrv	4235770	24	4	972382	20	3263364	5.50957	0.835119	1	0.0782518	0
ECOCYCpathway:FERMENTATION.PWY---ECOCYCcplx:CPLX0.1762---RBN---aggrv	mixed.acid.fermentation	putative.phenylacetate.CoA.oxygenase	aggrv	4235770	7	1	972385	6	3263378	1.60696	0.83888	1	0.0763003	0
ECOCYCpathway:FOLSYN.PWY---ECOCYCcplx:CPLX0.1762---RBN---aggrv	tetrahydrofolate.biosynthesis	putative.phenylacetate.CoA.oxygenase	aggrv	4235770	15	2	972384	13	3263371	3.44348	0.890608	1	0.0503134	0
ECOCYCpathway:GALACTMETAB.PWY---ECOCYCcplx:CPLX0.1762---RBN---aggrv	galactose.degradation.I.Leloir.pathway	putative.phenylacetate.CoA.oxygenase	aggrv	4235770	15	4	972382	11	3263373	3.44348	0.463409	0.939268	0.334036	0.0272102
ECOCYCpathway:KDO.NAGLIPASYN.PWY---ECOCYCcplx:CPLX0.1762---RBN---aggrv	superpathway.of.KDO.2.lipid.A.biosynthesis	putative.phenylacetate.CoA.oxygenase	aggrv	4235770	52	7	972379	45	3263339	11.9374	0.970088	1	0.0131891	0
ECOCYCpathway:LIPA.CORESYN.PWY---ECOCYCcplx:CPLX0.1762---RBN---aggrv	Lipid.A.core.biosynthesis	putative.phenylacetate.CoA.oxygenase	aggrv	4235770	24	2	972384	22	3263362	5.50957	0.984409	1	0.00682448	0
ECOCYCpathway:LPSSYN.PWY---ECOCYCcplx:CPLX0.1762---RBN---aggrv	superpathway.of.lipopolysaccharide.biosynthesis	putative.phenylacetate.CoA.oxygenase	aggrv	4235770	76	9	972377	67	3263317	17.447	0.995473	1	0.00197059	0
ECOCYCpathway:NAGLIPASYN.PWY---ECOCYCcplx:CPLX0.1762---RBN---aggrv	lipid.A.precursor.biosynthesis	putative.phenylacetate.CoA.oxygenase	aggrv	4235770	24	1	972385	23	3263361	5.50957	0.998087	1	0.000831478	0
ECOCYCpathway:OANTIGEN.PWY---ECOCYCcplx:CPLX0.1762---RBN---aggrv	O.antigen.biosynthesis.E.coli	putative.phenylacetate.CoA.oxygenase	aggrv	4235770	10	3	972383	7	3263377	2.29565	0.412389	0.883699	0.384693	0.0536956
ECOCYCpathway:PEPTIDOGLYCANSYN.PWY---ECOCYCcplx:CPLX0.1762---RBN---aggrv	peptidoglycan.biosynthesis.III	putative.phenylacetate.CoA.oxygenase	aggrv	4235770	35	2	972384	33	3263351	8.03479	0.998759	1	0.000539259	0
ECOCYCpathway:PHOSLIPSYN.PWY---ECOCYCcplx:CPLX0.1762---RBN---aggrv	phospholipid.biosynthesis.I	putative.phenylacetate.CoA.oxygenase	aggrv	4235770	24	5	972381	19	3263365	5.50957	0.6749	1	0.17076	0
ECOCYCpathway:PWY.1269---ECOCYCcplx:CPLX0.1762---RBN---aggrv	CMP.KDO.biosynthesis.I	putative.phenylacetate.CoA.oxygenase	aggrv	4235770	23	5	972381	18	3263366	5.28	0.635117	1	0.197146	0
ECOCYCpathway:PWY.4381---ECOCYCcplx:CPLX0.1762---RBN---aggrv	fatty.acid.biosynthesis.initiation.I	putative.phenylacetate.CoA.oxygenase	aggrv	4235770	14	4	972382	10	3263374	3.21391	0.406021	0.879712	0.391452	0.0556595
ECOCYCpathway:PWY.5668---ECOCYCcplx:CPLX0.1762---RBN---aggrv	cardiolipin.biosynthesis.I	putative.phenylacetate.CoA.oxygenase	aggrv	4235770	20	5	972381	15	3263369	4.59131	0.49956	0.972633	0.301412	0.0120508
ECOCYCpathway:PWY0.881---ECOCYCcplx:CPLX0.1762---RBN---aggrv	superpathway.of.fatty.acid.biosynthesis.I.E.coli	putative.phenylacetate.CoA.oxygenase	aggrv	4235770	29	4	972382	25	3263359	6.65739	0.926089	1	0.0333472	0
ECOCYCpathway:UBISYN.PWY---ECOCYCcplx:CPLX0.1762---RBN---aggrv	ubiquinone.8.biosynthesis.prokaryotic	putative.phenylacetate.CoA.oxygenase	aggrv	4235770	9	1	972385	8	3263376	2.06609	0.904364	1	0.0436567	0
GO:0000270---ECOCYCcplx:CPLX0.1762---RBN---aggrv	peptidoglycan.metabolic.process	putative.phenylacetate.CoA.oxygenase	aggrv	4235770	149	25	972361	124	3263260	34.2052	0.974082	1	0.0114045	0
GO:0000902---ECOCYCcplx:CPLX0.1762---RBN---aggrv	cell.morphogenesis	putative.phenylacetate.CoA.oxygenase	aggrv	4235770	19	5	972381	14	3263370	4.36174	0.450134	0.926546	0.346658	0.0331331
GO:0000917---ECOCYCcplx:CPLX0.1762---RBN---aggrv	barrier.septum.formation	putative.phenylacetate.CoA.oxygenase	aggrv	4235770	20	5	972381	15	3263369	4.59131	0.49956	0.972633	0.301412	0.0120508
GO:0006457---ECOCYCcplx:CPLX0.1762---RBN---aggrv	protein.folding	putative.phenylacetate.CoA.oxygenase	aggrv	4235770	15	3	972383	12	3263372	3.44348	0.704156	1	0.152331	0
GO:0006631---ECOCYCcplx:CPLX0.1762---RBN---aggrv	fatty.acid.metabolic.process	putative.phenylacetate.CoA.oxygenase	aggrv	4235770	59	12	972374	47	3263337	13.5444	0.730793	1	0.136206	0
GO:0006633---ECOCYCcplx:CPLX0.1762---RBN---aggrv	fatty.acid.biosynthetic.process	putative.phenylacetate.CoA.oxygenase	aggrv	4235770	34	4	972382	30	3263354	7.80522	0.969101	1	0.013631	0
GO:0006643---ECOCYCcplx:CPLX0.1762---RBN---aggrv	membrane.lipid.metabolic.process	putative.phenylacetate.CoA.oxygenase	aggrv	4235770	58	8	972378	50	3263334	13.3148	0.971394	1	0.0126047	0
GO:0006644---ECOCYCcplx:CPLX0.1762---RBN---aggrv	phospholipid.metabolic.process	putative.phenylacetate.CoA.oxygenase	aggrv	4235770	58	8	972378	50	3263334	13.3148	0.971394	1	0.0126047	0
GO:0006650---ECOCYCcplx:CPLX0.1762---RBN---aggrv	glycerophospholipid.metabolic.process	putative.phenylacetate.CoA.oxygenase	aggrv	4235770	33	1	972385	32	3263352	7.57566	0.999817	1	7.94492e-05	0
GO:0006654---ECOCYCcplx:CPLX0.1762---RBN---aggrv	phosphatidic.acid.biosynthetic.process	putative.phenylacetate.CoA.oxygenase	aggrv	4235770	33	1	972385	32	3263352	7.57566	0.999817	1	7.94492e-05	0
GO:0006720---ECOCYCcplx:CPLX0.1762---RBN---aggrv	isoprenoid.metabolic.process	putative.phenylacetate.CoA.oxygenase	aggrv	4235770	15	2	972384	13	3263371	3.44348	0.890608	1	0.0503134	0
GO:0006743---ECOCYCcplx:CPLX0.1762---RBN---aggrv	ubiquinone.metabolic.process	putative.phenylacetate.CoA.oxygenase	aggrv	4235770	19	1	972385	18	3263366	4.36174	0.992953	1	0.0030711	0
GO:0006744---ECOCYCcplx:CPLX0.1762---RBN---aggrv	ubiquinone.biosynthetic.process	putative.phenylacetate.CoA.oxygenase	aggrv	4235770	19	1	972385	18	3263366	4.36174	0.992953	1	0.0030711	0
GO:0006826---ECOCYCcplx:CPLX0.1762---RBN---aggrv	iron.ion.transport	putative.phenylacetate.CoA.oxygenase	aggrv	4235770	47	4	972382	43	3263341	10.7896	0.997436	1	0.00111497	0
GO:0006857---ECOCYCcplx:CPLX0.1762---RBN---aggrv	oligopeptide.transport	putative.phenylacetate.CoA.oxygenase	aggrv	4235770	24	5	972381	19	3263365	5.50957	0.6749	1	0.17076	0
GO:0006886---ECOCYCcplx:CPLX0.1762---RBN---aggrv	intracellular.protein.transport	putative.phenylacetate.CoA.oxygenase	aggrv	4235770	48	11	972375	37	3263347	11.0191	0.558558	1	0.252932	0
GO:0007047---ECOCYCcplx:CPLX0.1762---RBN---aggrv	cell.wall.organization	putative.phenylacetate.CoA.oxygenase	aggrv	4235770	156	24	972362	132	3263252	35.8122	0.992636	1	0.00321003	0
GO:0007049---ECOCYCcplx:CPLX0.1762---RBN---aggrv	cell.cycle	putative.phenylacetate.CoA.oxygenase	aggrv	4235770	79	13	972373	66	3263318	18.1357	0.938905	1	0.0273784	0
GO:0008104---ECOCYCcplx:CPLX0.1762---RBN---aggrv	protein.localization	putative.phenylacetate.CoA.oxygenase	aggrv	4235770	150	34	972352	116	3263268	34.4348	0.565269	1	0.247745	0
GO:0008299---ECOCYCcplx:CPLX0.1762---RBN---aggrv	isoprenoid.biosynthetic.process	putative.phenylacetate.CoA.oxygenase	aggrv	4235770	15	2	972384	13	3263371	3.44348	0.890608	1	0.0503134	0
GO:0008360---ECOCYCcplx:CPLX0.1762---RBN---aggrv	regulation.of.cell.shape	putative.phenylacetate.CoA.oxygenase	aggrv	4235770	98	15	972371	83	3263301	22.4974	0.976917	1	0.0101422	0
GO:0008610---ECOCYCcplx:CPLX0.1762---RBN---aggrv	lipid.biosynthetic.process	putative.phenylacetate.CoA.oxygenase	aggrv	4235770	232	43	972343	189	3263195	53.2592	0.956255	1	0.0194265	0
GO:0008653---ECOCYCcplx:CPLX0.1762---RBN---aggrv	lipopolysaccharide.metabolic.process	putative.phenylacetate.CoA.oxygenase	aggrv	4235770	164	32	972354	132	3263252	37.6487	0.874454	1	0.0582628	0
GO:0008654---ECOCYCcplx:CPLX0.1762---RBN---aggrv	phospholipid.biosynthetic.process	putative.phenylacetate.CoA.oxygenase	aggrv	4235770	58	8	972378	50	3263334	13.3148	0.971394	1	0.0126047	0
GO:0009103---ECOCYCcplx:CPLX0.1762---RBN---aggrv	lipopolysaccharide.biosynthetic.process	putative.phenylacetate.CoA.oxygenase	aggrv	4235770	164	32	972354	132	3263252	37.6487	0.874454	1	0.0582628	0
GO:0009242---ECOCYCcplx:CPLX0.1762---RBN---aggrv	colanic.acid.biosynthetic.process	putative.phenylacetate.CoA.oxygenase	aggrv	4235770	44	9	972377	35	3263349	10.1009	0.709092	1	0.149297	0
GO:0009243---ECOCYCcplx:CPLX0.1762---RBN---aggrv	O.antigen.biosynthetic.process	putative.phenylacetate.CoA.oxygenase	aggrv	4235770	4	2	972384	2	3263382	0.918261	0.227748	0.625353	0.642545	0.203875
GO:0009244---ECOCYCcplx:CPLX0.1762---RBN---aggrv	lipopolysaccharide.core.region.biosynthetic.process	putative.phenylacetate.CoA.oxygenase	aggrv	4235770	71	10	972376	61	3263323	16.2991	0.977678	1	0.00980423	0
GO:0009245---ECOCYCcplx:CPLX0.1762---RBN---aggrv	lipid.A.biosynthetic.process	putative.phenylacetate.CoA.oxygenase	aggrv	4235770	49	8	972378	41	3263343	11.2487	0.902875	1	0.0443724	0
GO:0009246---ECOCYCcplx:CPLX0.1762---RBN---aggrv	enterobacterial.common.antigen.biosynthetic.process	putative.phenylacetate.CoA.oxygenase	aggrv	4235770	20	2	972384	18	3263366	4.59131	0.962218	1	0.0167264	0
GO:0009252---ECOCYCcplx:CPLX0.1762---RBN---aggrv	peptidoglycan.biosynthetic.process	putative.phenylacetate.CoA.oxygenase	aggrv	4235770	136	24	972362	112	3263272	31.2209	0.945891	1	0.024159	0
GO:0009253---ECOCYCcplx:CPLX0.1762---RBN---aggrv	peptidoglycan.catabolic.process	putative.phenylacetate.CoA.oxygenase	aggrv	4235770	15	2	972384	13	3263371	3.44348	0.890608	1	0.0503134	0
GO:0009273---ECOCYCcplx:CPLX0.1762---RBN---aggrv	peptidoglycan.based.cell.wall.biogenesis	putative.phenylacetate.CoA.oxygenase	aggrv	4235770	136	24	972362	112	3263272	31.2209	0.945891	1	0.024159	0
GO:0009306---ECOCYCcplx:CPLX0.1762---RBN---aggrv	protein.secretion	putative.phenylacetate.CoA.oxygenase	aggrv	4235770	91	14	972372	77	3263307	20.8904	0.971907	1	0.0123753	0
GO:0009653---ECOCYCcplx:CPLX0.1762---RBN---aggrv	anatomical.structure.morphogenesis	putative.phenylacetate.CoA.oxygenase	aggrv	4235770	19	5	972381	14	3263370	4.36174	0.450134	0.926546	0.346658	0.0331331
GO:0010382---ECOCYCcplx:CPLX0.1762---RBN---aggrv	cell.wall.metabolic.process	putative.phenylacetate.CoA.oxygenase	aggrv	4235770	26	3	972383	23	3263361	5.9687	0.957308	1	0.0189481	0
GO:0015031---ECOCYCcplx:CPLX0.1762---RBN---aggrv	protein.transport	putative.phenylacetate.CoA.oxygenase	aggrv	4235770	150	34	972352	116	3263268	34.4348	0.565269	1	0.247745	0
GO:0015628---ECOCYCcplx:CPLX0.1762---RBN---aggrv	protein.secretion.by.the.type.II.secretion.system	putative.phenylacetate.CoA.oxygenase	aggrv	4235770	53	11	972375	42	3263342	12.167	0.699361	1	0.155299	0
GO:0015833---ECOCYCcplx:CPLX0.1762---RBN---aggrv	peptide.transport	putative.phenylacetate.CoA.oxygenase	aggrv	4235770	24	5	972381	19	3263365	5.50957	0.6749	1	0.17076	0
GO:0015834---ECOCYCcplx:CPLX0.1762---RBN---aggrv	peptidoglycan.peptide.transport	putative.phenylacetate.CoA.oxygenase	aggrv	4235770	5	3	972383	2	3263382	1.14783	0.0831471	0.314322	1.08015	0.502625
GO:0016042---ECOCYCcplx:CPLX0.1762---RBN---aggrv	lipid.catabolic.process	putative.phenylacetate.CoA.oxygenase	aggrv	4235770	25	6	972380	19	3263365	5.73913	0.527778	0.998433	0.277549	0.000681263
GO:0016044---ECOCYCcplx:CPLX0.1762---RBN---aggrv	membrane.organization	putative.phenylacetate.CoA.oxygenase	aggrv	4235770	10	3	972383	7	3263377	2.29565	0.412389	0.883699	0.384693	0.0536956
GO:0016998---ECOCYCcplx:CPLX0.1762---RBN---aggrv	cell.wall.catabolic.process	putative.phenylacetate.CoA.oxygenase	aggrv	4235770	20	3	972383	17	3263367	4.59131	0.870636	1	0.0601632	0
GO:0019395---ECOCYCcplx:CPLX0.1762---RBN---aggrv	fatty.acid.oxidation	putative.phenylacetate.CoA.oxygenase	aggrv	4235770	25	8	972378	17	3263367	5.73913	0.197392	0.573265	0.704671	0.241644
GO:0030258---ECOCYCcplx:CPLX0.1762---RBN---aggrv	lipid.modification	putative.phenylacetate.CoA.oxygenase	aggrv	4235770	30	8	972378	22	3263362	6.88696	0.381243	0.846075	0.418798	0.072591
GO:0031504---ECOCYCcplx:CPLX0.1762---RBN---aggrv	peptidoglycan.based.cell.wall.organization	putative.phenylacetate.CoA.oxygenase	aggrv	4235770	136	24	972362	112	3263272	31.2209	0.945891	1	0.024159	0
GO:0032506---ECOCYCcplx:CPLX0.1762---RBN---aggrv	cytokinetic.process	putative.phenylacetate.CoA.oxygenase	aggrv	4235770	20	5	972381	15	3263369	4.59131	0.49956	0.972633	0.301412	0.0120508
GO:0032989---ECOCYCcplx:CPLX0.1762---RBN---aggrv	cellular.structure.morphogenesis	putative.phenylacetate.CoA.oxygenase	aggrv	4235770	19	5	972381	14	3263370	4.36174	0.450134	0.926546	0.346658	0.0331331
GO:0034440---ECOCYCcplx:CPLX0.1762---RBN---aggrv	lipid.oxidation	putative.phenylacetate.CoA.oxygenase	aggrv	4235770	25	8	972378	17	3263367	5.73913	0.197392	0.573265	0.704671	0.241644
GO:0034613---ECOCYCcplx:CPLX0.1762---RBN---aggrv	cellular.protein.localization	putative.phenylacetate.CoA.oxygenase	aggrv	4235770	48	11	972375	37	3263347	11.0191	0.558558	1	0.252932	0
GO:0042546---ECOCYCcplx:CPLX0.1762---RBN---aggrv	cell.wall.biogenesis	putative.phenylacetate.CoA.oxygenase	aggrv	4235770	136	24	972362	112	3263272	31.2209	0.945891	1	0.024159	0
GO:0042938---ECOCYCcplx:CPLX0.1762---RBN---aggrv	dipeptide.transport	putative.phenylacetate.CoA.oxygenase	aggrv	4235770	9	5	972381	4	3263380	2.06609	0.0346994	0.169546	1.45968	0.770712
GO:0042939---ECOCYCcplx:CPLX0.1762---RBN---aggrv	tripeptide.transport	putative.phenylacetate.CoA.oxygenase	aggrv	4235770	9	5	972381	4	3263380	2.06609	0.0346994	0.169546	1.45968	0.770712
GO:0043163---ECOCYCcplx:CPLX0.1762---RBN---aggrv	cell.envelope.organization	putative.phenylacetate.CoA.oxygenase	aggrv	4235770	15	4	972382	11	3263373	3.44348	0.463409	0.939268	0.334036	0.0272102
GO:0043687---ECOCYCcplx:CPLX0.1762---RBN---aggrv	post.translational.protein.modification	putative.phenylacetate.CoA.oxygenase	aggrv	4235770	7	3	972383	4	3263380	1.60696	0.20241	0.581556	0.693768	0.235408
GO:0045184---ECOCYCcplx:CPLX0.1762---RBN---aggrv	establishment.of.protein.localization	putative.phenylacetate.CoA.oxygenase	aggrv	4235770	150	34	972352	116	3263268	34.4348	0.565269	1	0.247745	0
GO:0045229---ECOCYCcplx:CPLX0.1762---RBN---aggrv	external.encapsulating.structure.organization	putative.phenylacetate.CoA.oxygenase	aggrv	4235770	171	28	972358	143	3263241	39.2557	0.986371	1	0.00595986	0
GO:0046377---ECOCYCcplx:CPLX0.1762---RBN---aggrv	colanic.acid.metabolic.process	putative.phenylacetate.CoA.oxygenase	aggrv	4235770	44	9	972377	35	3263349	10.1009	0.709092	1	0.149297	0
GO:0046378---ECOCYCcplx:CPLX0.1762---RBN---aggrv	enterobacterial.common.antigen.metabolic.process	putative.phenylacetate.CoA.oxygenase	aggrv	4235770	20	2	972384	18	3263366	4.59131	0.962218	1	0.0167264	0
GO:0046401---ECOCYCcplx:CPLX0.1762---RBN---aggrv	lipopolysaccharide.core.region.metabolic.process	putative.phenylacetate.CoA.oxygenase	aggrv	4235770	71	10	972376	61	3263323	16.2991	0.977678	1	0.00980423	0
GO:0046402---ECOCYCcplx:CPLX0.1762---RBN---aggrv	O.antigen.metabolic.process	putative.phenylacetate.CoA.oxygenase	aggrv	4235770	4	2	972384	2	3263382	0.918261	0.227748	0.625353	0.642545	0.203875
GO:0046467---ECOCYCcplx:CPLX0.1762---RBN---aggrv	membrane.lipid.biosynthetic.process	putative.phenylacetate.CoA.oxygenase	aggrv	4235770	58	8	972378	50	3263334	13.3148	0.971394	1	0.0126047	0
GO:0046473---ECOCYCcplx:CPLX0.1762---RBN---aggrv	phosphatidic.acid.metabolic.process	putative.phenylacetate.CoA.oxygenase	aggrv	4235770	33	1	972385	32	3263352	7.57566	0.999817	1	7.94492e-05	0
GO:0046474---ECOCYCcplx:CPLX0.1762---RBN---aggrv	glycerophospholipid.biosynthetic.process	putative.phenylacetate.CoA.oxygenase	aggrv	4235770	33	1	972385	32	3263352	7.57566	0.999817	1	7.94492e-05	0
GO:0046493---ECOCYCcplx:CPLX0.1762---RBN---aggrv	lipid.A.metabolic.process	putative.phenylacetate.CoA.oxygenase	aggrv	4235770	49	8	972378	41	3263343	11.2487	0.902875	1	0.0443724	0
GO:0046907---ECOCYCcplx:CPLX0.1762---RBN---aggrv	intracellular.transport	putative.phenylacetate.CoA.oxygenase	aggrv	4235770	48	11	972375	37	3263347	11.0191	0.558558	1	0.252932	0
GO:0051301---ECOCYCcplx:CPLX0.1762---RBN---aggrv	cell.division	putative.phenylacetate.CoA.oxygenase	aggrv	4235770	114	20	972366	94	3263290	26.1704	0.935033	1	0.0291729	0
GO:0051649---ECOCYCcplx:CPLX0.1762---RBN---aggrv	establishment.of.localization.in.cell	putative.phenylacetate.CoA.oxygenase	aggrv	4235770	101	17	972369	84	3263300	23.1861	0.947464	1	0.0234372	0
GO:0055085---ECOCYCcplx:CPLX0.1762---RBN---aggrv	transmembrane.transport	putative.phenylacetate.CoA.oxygenase	aggrv	4235770	39	6	972380	33	3263351	8.95305	0.911213	1	0.0403802	0
GO:0065002---ECOCYCcplx:CPLX0.1762---RBN---aggrv	intracellular.protein.transmembrane.transport	putative.phenylacetate.CoA.oxygenase	aggrv	4235770	34	6	972380	28	3263356	7.80522	0.825468	1	0.0832999	0
MYGROUPINGS:CELL.ADHESION---ECOCYCcplx:CPLX0.1762---RBN---aggrv	CELL.ADHESION	putative.phenylacetate.CoA.oxygenase	aggrv	4235770	9	3	972383	6	3263378	2.06609	0.342215	0.794139	0.465701	0.100104
MYGROUPINGS:CELL.DIVISION---ECOCYCcplx:CPLX0.1762---RBN---aggrv	CELL.DIVISION	putative.phenylacetate.CoA.oxygenase	aggrv	4235770	107	28	972358	79	3263305	24.5635	0.246304	0.65181	0.608528	0.185879
MYGROUPINGS:CELL.ENVELOPE.INTEGRITY---ECOCYCcplx:CPLX0.1762---RBN---aggrv	CELL.ENVELOPE.INTEGRITY	putative.phenylacetate.CoA.oxygenase	aggrv	4235770	58	24	972362	34	3263350	13.3148	0.00135952	0.014373	2.86661	1.84245
MYGROUPINGS:CELL.SHAPE---ECOCYCcplx:CPLX0.1762---RBN---aggrv	CELL.SHAPE	putative.phenylacetate.CoA.oxygenase	aggrv	4235770	62	11	972375	51	3263333	14.2331	0.872232	1	0.0593681	0
MYGROUPINGS:CELL.WALL.BIOGENESIS---ECOCYCcplx:CPLX0.1762---RBN---aggrv	CELL.WALL.BIOGENESIS	putative.phenylacetate.CoA.oxygenase	aggrv	4235770	244	36	972350	208	3263176	56.0139	0.999466	1	0.000231972	0
MYGROUPINGS:CELL.WALL.EARLY---ECOCYCcplx:CPLX0.1762---RBN---aggrv	CELL.WALL.EARLY	putative.phenylacetate.CoA.oxygenase	aggrv	4235770	54	6	972380	48	3263336	12.3965	0.991797	1	0.00357721	0
MYGROUPINGS:CELL.WALL.LATE---ECOCYCcplx:CPLX0.1762---RBN---aggrv	CELL.WALL.LATE	putative.phenylacetate.CoA.oxygenase	aggrv	4235770	79	14	972372	65	3263319	18.1357	0.895471	1	0.0479483	0
MYGROUPINGS:CHAPERONES---ECOCYCcplx:CPLX0.1762---RBN---aggrv	CHAPERONES	putative.phenylacetate.CoA.oxygenase	aggrv	4235770	19	5	972381	14	3263370	4.36174	0.450134	0.926546	0.346658	0.0331331
MYGROUPINGS:CHEMOTAXIS---ECOCYCcplx:CPLX0.1762---RBN---aggrv	CHEMOTAXIS	putative.phenylacetate.CoA.oxygenase	aggrv	4235770	14	1	972385	13	3263371	3.21391	0.97404	1	0.011423	0
MYGROUPINGS:CHORISMATE.DEGRADATION---ECOCYCcplx:CPLX0.1762---RBN---aggrv	CHORISMATE.DEGRADATION	putative.phenylacetate.CoA.oxygenase	aggrv	4235770	39	7	972379	32	3263352	8.95305	0.823858	1	0.0841475	0
MYGROUPINGS:CHROMOSOME.SEGREGATION---ECOCYCcplx:CPLX0.1762---RBN---aggrv	CHROMOSOME.SEGREGATION	putative.phenylacetate.CoA.oxygenase	aggrv	4235770	19	2	972384	17	3263367	4.36174	0.95306	1	0.0208798	0
MYGROUPINGS:CRYPTIC.SECRETORY.PATHWAY---ECOCYCcplx:CPLX0.1762---RBN---aggrv	CRYPTIC.SECRETORY.PATHWAY	putative.phenylacetate.CoA.oxygenase	aggrv	4235770	25	7	972379	18	3263366	5.73913	0.34512	0.79787	0.462029	0.0980677
MYGROUPINGS:ECA---ECOCYCcplx:CPLX0.1762---RBN---aggrv	ECA	putative.phenylacetate.CoA.oxygenase	aggrv	4235770	35	6	972380	29	3263355	8.03479	0.846613	1	0.0723148	0
MYGROUPINGS:ELECTRON.TRANSPORT.CHAIN---ECOCYCcplx:CPLX0.1762---RBN---aggrv	ELECTRON.TRANSPORT.CHAIN	putative.phenylacetate.CoA.oxygenase	aggrv	4235770	29	2	972384	27	3263357	6.65739	0.994994	1	0.00217936	0
MYGROUPINGS:ENTEROBACTIN.AND.METAL.ION.TRANSPORT---ECOCYCcplx:CPLX0.1762---RBN---aggrv	ENTEROBACTIN.AND.METAL.ION.TRANSPORT	putative.phenylacetate.CoA.oxygenase	aggrv	4235770	52	5	972381	47	3263337	11.9374	0.996323	1	0.00160001	0
MYGROUPINGS:ENTEROBACTIN.BIOSYNTHESIS---ECOCYCcplx:CPLX0.1762---RBN---aggrv	ENTEROBACTIN.BIOSYNTHESIS	putative.phenylacetate.CoA.oxygenase	aggrv	4235770	15	4	972382	11	3263373	3.44348	0.463409	0.939268	0.334036	0.0272102
MYGROUPINGS:FAD---ECOCYCcplx:CPLX0.1762---RBN---aggrv	FAD	putative.phenylacetate.CoA.oxygenase	aggrv	4235770	35	9	972377	26	3263358	8.03479	0.412196	0.883699	0.384896	0.0536956
MYGROUPINGS:FAS---ECOCYCcplx:CPLX0.1762---RBN---aggrv	FAS	putative.phenylacetate.CoA.oxygenase	aggrv	4235770	79	10	972376	69	3263315	18.1357	0.992899	1	0.00309486	0
MYGROUPINGS:ISOPRENOIDS.BIOSYNTHESIS---ECOCYCcplx:CPLX0.1762---RBN---aggrv	ISOPRENOIDS.BIOSYNTHESIS	putative.phenylacetate.CoA.oxygenase	aggrv	4235770	15	1	972385	14	3263370	3.44348	0.98	1	0.008774	0
MYGROUPINGS:LIPID.A---ECOCYCcplx:CPLX0.1762---RBN---aggrv	LIPID.A	putative.phenylacetate.CoA.oxygenase	aggrv	4235770	111	16	972370	95	3263289	25.4818	0.990827	1	0.00400223	0
MYGROUPINGS:LOCOMOTION---ECOCYCcplx:CPLX0.1762---RBN---aggrv	LOCOMOTION	putative.phenylacetate.CoA.oxygenase	aggrv	4235770	24	3	972383	21	3263363	5.50957	0.937538	1	0.0280113	0
MYGROUPINGS:LOCOMOTION.CHEMOTAXIS.AND.CELL.ADHESION---ECOCYCcplx:CPLX0.1762---RBN---aggrv	LOCOMOTION.CHEMOTAXIS.AND.CELL.ADHESION	putative.phenylacetate.CoA.oxygenase	aggrv	4235770	33	6	972380	27	3263357	7.57566	0.802058	1	0.0957944	0
MYGROUPINGS:LOL.PROTEIN.SECRETION.PATHWAY---ECOCYCcplx:CPLX0.1762---RBN---aggrv	LOL.PROTEIN.SECRETION.PATHWAY	putative.phenylacetate.CoA.oxygenase	aggrv	4235770	10	3	972383	7	3263377	2.29565	0.412389	0.883699	0.384693	0.0536956
MYGROUPINGS:LPS---ECOCYCcplx:CPLX0.1762---RBN---aggrv	LPS	putative.phenylacetate.CoA.oxygenase	aggrv	4235770	173	38	972348	135	3263249	39.7148	0.65041	1	0.186813	0
MYGROUPINGS:LPS.AND.ECA---ECOCYCcplx:CPLX0.1762---RBN---aggrv	LPS.AND.ECA	putative.phenylacetate.CoA.oxygenase	aggrv	4235770	198	41	972345	157	3263227	45.4539	0.797464	1	0.0982891	0
MYGROUPINGS:LPT.PATHWAY---ECOCYCcplx:CPLX0.1762---RBN---aggrv	LPT.PATHWAY	putative.phenylacetate.CoA.oxygenase	aggrv	4235770	10	2	972384	8	3263376	2.29565	0.706771	1	0.150721	0
MYGROUPINGS:M.ANTIGEN---ECOCYCcplx:CPLX0.1762---RBN---aggrv	M.ANTIGEN	putative.phenylacetate.CoA.oxygenase	aggrv	4235770	49	9	972377	40	3263344	11.2487	0.823885	1	0.0841336	0
MYGROUPINGS:M.ANTIGEN.AND.OSMOTIC.STRESS.RESPONSE---ECOCYCcplx:CPLX0.1762---RBN---aggrv	M.ANTIGEN.AND.OSMOTIC.STRESS.RESPONSE	putative.phenylacetate.CoA.oxygenase	aggrv	4235770	69	12	972374	57	3263327	15.84	0.896146	1	0.0476213	0
MYGROUPINGS:M.ANTIGEN.CORE---ECOCYCcplx:CPLX0.1762---RBN---aggrv	M.ANTIGEN.CORE	putative.phenylacetate.CoA.oxygenase	aggrv	4235770	30	4	972382	26	3263358	6.88696	0.937611	1	0.0279773	0
MYGROUPINGS:M.ANTIGEN.PRECURSORS---ECOCYCcplx:CPLX0.1762---RBN---aggrv	M.ANTIGEN.PRECURSORS	putative.phenylacetate.CoA.oxygenase	aggrv	4235770	19	5	972381	14	3263370	4.36174	0.450134	0.926546	0.346658	0.0331331
MYGROUPINGS:OANTIGEN---ECOCYCcplx:CPLX0.1762---RBN---aggrv	OANTIGEN	putative.phenylacetate.CoA.oxygenase	aggrv	4235770	4	2	972384	2	3263382	0.918261	0.227748	0.625353	0.642545	0.203875
MYGROUPINGS:OLIGOPEPTIDE.TRANSPORT---ECOCYCcplx:CPLX0.1762---RBN---aggrv	OLIGOPEPTIDE.TRANSPORT	putative.phenylacetate.CoA.oxygenase	aggrv	4235770	18	5	972381	13	3263371	4.13218	0.399487	0.873391	0.398497	0.0587911
MYGROUPINGS:PEPTIDOGLYCAN.RECYCLING---ECOCYCcplx:CPLX0.1762---RBN---aggrv	PEPTIDOGLYCAN.RECYCLING	putative.phenylacetate.CoA.oxygenase	aggrv	4235770	33	8	972378	25	3263359	7.57566	0.497286	0.971791	0.303394	0.0124272
MYGROUPINGS:PHOSPHOLIPIDS---ECOCYCcplx:CPLX0.1762---RBN---aggrv	PHOSPHOLIPIDS	putative.phenylacetate.CoA.oxygenase	aggrv	4235770	76	19	972367	57	3263327	17.447	0.378452	0.843186	0.42199	0.0740764
MYGROUPINGS:PROTEASE---ECOCYCcplx:CPLX0.1762---RBN---aggrv	PROTEASE	putative.phenylacetate.CoA.oxygenase	aggrv	4235770	3	2	972384	1	3263383	0.688696	0.133904	0.440413	0.873205	0.35614
MYGROUPINGS:PROTEIN.SECRETION---ECOCYCcplx:CPLX0.1762---RBN---aggrv	PROTEIN.SECRETION	putative.phenylacetate.CoA.oxygenase	aggrv	4235770	98	21	972365	77	3263307	22.4974	0.678147	1	0.168676	0
MYGROUPINGS:RESPONSE.TO.ANTIBIOTIC---ECOCYCcplx:CPLX0.1762---RBN---aggrv	RESPONSE.TO.ANTIBIOTIC	putative.phenylacetate.CoA.oxygenase	aggrv	4235770	69	16	972370	53	3263331	15.84	0.528438	0.998433	0.277006	0.000681263
MYGROUPINGS:SEC.PROTEIN.SECRETION.PATHWAY---ECOCYCcplx:CPLX0.1762---RBN---aggrv	SEC.PROTEIN.SECRETION.PATHWAY	putative.phenylacetate.CoA.oxygenase	aggrv	4235770	61	14	972372	47	3263337	14.0035	0.550082	1	0.259573	0
MYGROUPINGS:TETRAHYDROFOLATE.BIOSYNTHESIS---ECOCYCcplx:CPLX0.1762---RBN---aggrv	TETRAHYDROFOLATE.BIOSYNTHESIS	putative.phenylacetate.CoA.oxygenase	aggrv	4235770	15	2	972384	13	3263371	3.44348	0.890608	1	0.0503134	0
MYGROUPINGS:UBIQUINONE.8.BIOSYNTHESIS---ECOCYCcplx:CPLX0.1762---RBN---aggrv	UBIQUINONE.8.BIOSYNTHESIS	putative.phenylacetate.CoA.oxygenase	aggrv	4235770	9	1	972385	8	3263376	2.06609	0.904364	1	0.0436567	0
MYGROUPINGS:UNDPLARA4N---ECOCYCcplx:CPLX0.1762---RBN---aggrv	UNDPLARA4N	putative.phenylacetate.CoA.oxygenase	aggrv	4235770	34	11	972375	23	3263361	7.80522	0.136866	0.446752	0.863703	0.349934
MYGROUPINGS:UNDPLARA4N.CORE---ECOCYCcplx:CPLX0.1762---RBN---aggrv	UNDPLARA4N.CORE	putative.phenylacetate.CoA.oxygenase	aggrv	4235770	34	11	972375	23	3263361	7.80522	0.136866	0.446752	0.863703	0.349934
MYGROUPINGS:VITAMIN.B12.TRANSPORT---ECOCYCcplx:CPLX0.1762---RBN---aggrv	VITAMIN.B12.TRANSPORT	putative.phenylacetate.CoA.oxygenase	aggrv	4235770	25	5	972381	20	3263364	5.73913	0.711681	1	0.147715	0
TCDBcplx:3.A.5.1.1---ECOCYCcplx:CPLX0.1762---RBN---aggrv	General.secretory.pathway.Sec.SRP.complex	putative.phenylacetate.CoA.oxygenase	aggrv	4235770	38	8	972378	30	3263354	8.72348	0.671149	1	0.173181	0
ECOCYCcplx:CPLX0.1862---ECOCYCcplx:CPLX0.1862---RBN---aggrv	vitamin.B12.transport.system	vitamin.B12.transport.system	aggrv	4235770	16	1	972385	15	3263369	3.67305	0.984591	1	0.00674406	0
ECOCYCcplx:CPLX0.1862---ECOCYCcplx:CPLX0.1944---RBN---aggrv	vitamin.B12.transport.system	Ferric.Enterobactin.Transport.System	aggrv	4235770	42	7	972379	35	3263349	9.64174	0.878493	1	0.0562618	0
ECOCYCcplx:CPLX0.1862---ECOCYCcplx:CPLX0.1981---RBN---aggrv	vitamin.B12.transport.system	ferrichrome.uptake.system	aggrv	4235770	29	4	972382	25	3263359	6.65739	0.926089	1	0.0333472	0
ECOCYCcplx:CPLX0.1862---ECOCYCcplx:CPLX0.2001---RBN---aggrv	vitamin.B12.transport.system	ferric.dicitrate.uptake.system	aggrv	4235770	33	8	972378	25	3263359	7.57566	0.497286	0.971791	0.303394	0.0124272
ECOCYCcplx:CPLX0.1862---ECOCYCcplx:CPLX0.2201.TCDBcplx:2.C.1.2.1---RBN---aggrv	vitamin.B12.transport.system	The.Tol.Pal.Cell.Envelope.Complex.The.TolA.energy.transducing.system	aggrv	4235770	30	13	972373	17	3263367	6.88696	0.0106199	0.0702799	1.97388	1.15317
ECOCYCcplx:CPLX0.1862---ECOCYCcplx:CPLX0.2202---RBN---aggrv	vitamin.B12.transport.system	Colicin.S4.Transport.System	aggrv	4235770	36	15	972371	21	3263363	8.26435	0.00958119	0.0652547	2.01858	1.18539
ECOCYCcplx:CPLX0.2221---ECOCYCcplx:CPLX0.1862---RBN---aggrv	The.Colicin.A.Import.System	vitamin.B12.transport.system	aggrv	4235770	41	15	972371	26	3263358	9.41218	0.0340647	0.167892	1.4677	0.77497
ECOCYCcplx:CPLX0.1862---ECOCYCcplx:CPLX0.3382---RBN---aggrv	vitamin.B12.transport.system	GspC.O.secreton.complex	aggrv	4235770	60	19	972367	41	3263343	13.7739	0.0769093	0.299482	1.11402	0.52363
ECOCYCcplx:CPLX0.1862---ECOCYCcplx:CPLX0.3933---RBN---aggrv	vitamin.B12.transport.system	Outer.Membrane.Protein.Assembly.Complex	aggrv	4235770	28	3	972383	25	3263359	6.42783	0.971087	1	0.0127419	0
ECOCYCcplx:CPLX0.1862---ECOCYCcplx:CPLX0.3970---RBN---aggrv	vitamin.B12.transport.system	murein.tripeptide.ABC.transporter	aggrv	4235770	24	7	972379	17	3263367	5.50957	0.303756	0.736853	0.517475	0.132619
ECOCYCcplx:CPLX0.1862---ECOCYCcplx:SEC.SECRETION.CPLX---RBN---aggrv	vitamin.B12.transport.system	Sec.Protein.Secretion.Complex	aggrv	4235770	51	14	972372	37	3263347	11.7078	0.269055	0.688626	0.57016	0.162017
ECOCYCcplx:CPLX0.1862---ECOCYCpathway:ALL.CHORISMATE.PWY---RBN---aggrv	vitamin.B12.transport.system	superpathway.of.chorismate	aggrv	4235770	109	31	972355	78	3263306	25.0226	0.107864	0.379937	0.967123	0.420288
ECOCYCcplx:CPLX0.1862---ECOCYCpathway:ANARESP1.PWY---RBN---aggrv	vitamin.B12.transport.system	respiration.anaerobic	aggrv	4235770	24	6	972380	18	3263366	5.50957	0.48394	0.958996	0.315208	0.0181831
ECOCYCcplx:CPLX0.1862---ECOCYCpathway:COLANSYN.PWY---RBN---aggrv	vitamin.B12.transport.system	colanic.acid.building.blocks.biosynthesis	aggrv	4235770	53	17	972369	36	3263348	12.167	0.0819897	0.311766	1.08624	0.506171
ECOCYCcplx:CPLX0.1862---ECOCYCpathway:ECASYN.PWY---RBN---aggrv	vitamin.B12.transport.system	enterobacterial.common.antigen.biosynthesis	aggrv	4235770	48	9	972377	39	3263345	11.0191	0.804191	1	0.094641	0
ECOCYCcplx:CPLX0.1862---ECOCYCpathway:ENTBACSYN.PWY---RBN---aggrv	vitamin.B12.transport.system	enterobactin.biosynthesis	aggrv	4235770	31	8	972378	23	3263361	7.11653	0.420229	0.890455	0.376514	0.0503878
ECOCYCcplx:CPLX0.1862---ECOCYCpathway:FAO.PWY---RBN---aggrv	vitamin.B12.transport.system	fatty.acid.beta.oxidation.I	aggrv	4235770	52	11	972375	41	3263343	11.9374	0.673533	1	0.171641	0
ECOCYCcplx:CPLX0.1862---ECOCYCpathway:FASYN.ELONG.PWY---RBN---aggrv	vitamin.B12.transport.system	fatty.acid.elongation.saturated	aggrv	4235770	30	10	972376	20	3263364	6.88696	0.129795	0.43126	0.886744	0.365261
ECOCYCpathway:FASYN.INITIAL.PWY---ECOCYCcplx:CPLX0.1862---RBN---aggrv	superpathway.of.fatty.acid.biosynthesis.initiation.E.coli	vitamin.B12.transport.system	aggrv	4235770	34	6	972380	28	3263356	7.80522	0.825468	1	0.0832999	0
ECOCYCcplx:CPLX0.1862---ECOCYCpathway:FERMENTATION.PWY---RBN---aggrv	vitamin.B12.transport.system	mixed.acid.fermentation	aggrv	4235770	29	11	972375	18	3263366	6.65739	0.0503175	0.222716	1.29828	0.652248
ECOCYCcplx:CPLX0.1862---ECOCYCpathway:FOLSYN.PWY---RBN---aggrv	vitamin.B12.transport.system	tetrahydrofolate.biosynthesis	aggrv	4235770	40	9	972377	31	3263353	9.18261	0.588472	1	0.230275	0
ECOCYCcplx:CPLX0.1862---ECOCYCpathway:GALACTMETAB.PWY---RBN---aggrv	vitamin.B12.transport.system	galactose.degradation.I.Leloir.pathway	aggrv	4235770	29	9	972377	20	3263364	6.65739	0.20397	0.582748	0.690434	0.234519
ECOCYCcplx:CPLX0.1862---ECOCYCpathway:KDO.NAGLIPASYN.PWY---RBN---aggrv	vitamin.B12.transport.system	superpathway.of.KDO.2.lipid.A.biosynthesis	aggrv	4235770	86	21	972365	65	3263319	19.7426	0.414365	0.884873	0.382617	0.0531193
ECOCYCcplx:CPLX0.1862---ECOCYCpathway:LIPA.CORESYN.PWY---RBN---aggrv	vitamin.B12.transport.system	Lipid.A.core.biosynthesis	aggrv	4235770	56	15	972371	41	3263343	12.8557	0.293599	0.728527	0.532245	0.137554
ECOCYCcplx:CPLX0.1862---ECOCYCpathway:LPSSYN.PWY---RBN---aggrv	vitamin.B12.transport.system	superpathway.of.lipopolysaccharide.biosynthesis	aggrv	4235770	137	33	972353	104	3263280	31.4505	0.408814	0.881579	0.388474	0.054739
ECOCYCcplx:CPLX0.1862---ECOCYCpathway:NAGLIPASYN.PWY---RBN---aggrv	vitamin.B12.transport.system	lipid.A.precursor.biosynthesis	aggrv	4235770	35	6	972380	29	3263355	8.03479	0.846613	1	0.0723148	0
ECOCYCcplx:CPLX0.1862---ECOCYCpathway:NONMEVIPP.PWY---RBN---aggrv	vitamin.B12.transport.system	methylerythritol.phosphate.pathway	aggrv	4235770	36	14	972372	22	3263362	8.26435	0.0233923	0.128239	1.63093	0.891979
ECOCYCcplx:CPLX0.1862---ECOCYCpathway:OANTIGEN.PWY---RBN---aggrv	vitamin.B12.transport.system	O.antigen.biosynthesis.E.coli	aggrv	4235770	34	7	972379	27	3263357	7.80522	0.69281	1	0.159386	0
ECOCYCcplx:CPLX0.1862---ECOCYCpathway:PANTOSYN.PWY---RBN---aggrv	vitamin.B12.transport.system	pantothenate.and.coenzyme.A.biosynthesis.I	aggrv	4235770	23	9	972377	14	3263370	5.28	0.0609185	0.253569	1.21525	0.595904
ECOCYCcplx:CPLX0.1862---ECOCYCpathway:PEPTIDOGLYCANSYN.PWY---RBN---aggrv	vitamin.B12.transport.system	peptidoglycan.biosynthesis.III	aggrv	4235770	61	17	972369	44	3263340	14.0035	0.220158	0.608996	0.657265	0.215386
ECOCYCcplx:CPLX0.1862---ECOCYCpathway:PHOSLIPSYN.PWY---RBN---aggrv	vitamin.B12.transport.system	phospholipid.biosynthesis.I	aggrv	4235770	38	10	972376	28	3263356	8.72348	0.370387	0.833034	0.431345	0.0793372
ECOCYCcplx:CPLX0.1862---ECOCYCpathway:PWY.1269---RBN---aggrv	vitamin.B12.transport.system	CMP.KDO.biosynthesis.I	aggrv	4235770	35	10	972376	25	3263359	8.03479	0.270245	0.689253	0.568243	0.161621
ECOCYCpathway:PWY.4381---ECOCYCcplx:CPLX0.1862---RBN---aggrv	fatty.acid.biosynthesis.initiation.I	vitamin.B12.transport.system	aggrv	4235770	24	5	972381	19	3263365	5.50957	0.6749	1	0.17076	0
ECOCYCcplx:CPLX0.1862---ECOCYCpathway:PWY.5668---RBN---aggrv	vitamin.B12.transport.system	cardiolipin.biosynthesis.I	aggrv	4235770	28	8	972378	20	3263364	6.42783	0.304247	0.736853	0.516774	0.132619
ECOCYCcplx:CPLX0.1862---ECOCYCpathway:PWY.6071---RBN---aggrv	vitamin.B12.transport.system	superpathway.of.phenylethylamine.degradation	aggrv	4235770	58	16	972370	42	3263342	13.3148	0.242864	0.645122	0.614637	0.190358
ECOCYCcplx:CPLX0.1862---ECOCYCpathway:PWY.6284---RBN---aggrv	vitamin.B12.transport.system	superpathway.of.unsaturated.fatty.acids.biosynthesis.E.coli	aggrv	4235770	30	10	972376	20	3263364	6.88696	0.129795	0.43126	0.886744	0.365261
ECOCYCcplx:CPLX0.1862---ECOCYCpathway:PWY0.321---RBN---aggrv	vitamin.B12.transport.system	phenylacetate.degradation.I.aerobic	aggrv	4235770	58	16	972370	42	3263342	13.3148	0.242864	0.645122	0.614637	0.190358
ECOCYCcplx:CPLX0.1862---ECOCYCpathway:PWY0.862---RBN---aggrv	vitamin.B12.transport.system	cis.dodecenoyl.biosynthesis	aggrv	4235770	25	10	972376	15	3263369	5.73913	0.0426075	0.1964	1.37051	0.706859
ECOCYCpathway:PWY0.881---ECOCYCcplx:CPLX0.1862---RBN---aggrv	superpathway.of.fatty.acid.biosynthesis.I.E.coli	vitamin.B12.transport.system	aggrv	4235770	54	15	972371	39	3263345	12.3965	0.243187	0.645122	0.61406	0.190358
ECOCYCcplx:CPLX0.1862---ECOCYCpathway:UBISYN.PWY---RBN---aggrv	vitamin.B12.transport.system	ubiquinone.8.biosynthesis.prokaryotic	aggrv	4235770	38	14	972372	24	3263360	8.72348	0.0375622	0.178862	1.42525	0.747483
GO:0000270---ECOCYCcplx:CPLX0.1862---RBN---aggrv	peptidoglycan.metabolic.process	vitamin.B12.transport.system	aggrv	4235770	288	71	972315	217	3263167	66.1148	0.266899	0.687206	0.573653	0.162913
ECOCYCcplx:CPLX0.1862---GO:0000902---RBN---aggrv	vitamin.B12.transport.system	cell.morphogenesis	aggrv	4235770	45	13	972373	32	3263352	10.3304	0.21706	0.60605	0.66342	0.217491
ECOCYCcplx:CPLX0.1862---GO:0006457---RBN---aggrv	vitamin.B12.transport.system	protein.folding	aggrv	4235770	66	22	972364	44	3263340	15.1513	0.0354351	0.171962	1.45057	0.764568
GO:0006522---ECOCYCcplx:CPLX0.1862---RBN---aggrv	alanine.metabolic.process	vitamin.B12.transport.system	aggrv	4235770	27	8	972378	19	3263365	6.19826	0.267059	0.687206	0.573392	0.162913
GO:0006523---ECOCYCcplx:CPLX0.1862---RBN---aggrv	alanine.biosynthetic.process	vitamin.B12.transport.system	aggrv	4235770	27	8	972378	19	3263365	6.19826	0.267059	0.687206	0.573392	0.162913
GO:0006631---ECOCYCcplx:CPLX0.1862---RBN---aggrv	fatty.acid.metabolic.process	vitamin.B12.transport.system	aggrv	4235770	146	43	972343	103	3263281	33.5165	0.0413362	0.19247	1.38367	0.715637
GO:0006633---ECOCYCcplx:CPLX0.1862---RBN---aggrv	fatty.acid.biosynthetic.process	vitamin.B12.transport.system	aggrv	4235770	70	19	972367	51	3263333	16.0696	0.240724	0.645122	0.61848	0.190358
GO:0006643---ECOCYCcplx:CPLX0.1862---RBN---aggrv	membrane.lipid.metabolic.process	vitamin.B12.transport.system	aggrv	4235770	153	45	972341	108	3263276	35.1235	0.0384575	0.181799	1.41502	0.740408
GO:0006644---ECOCYCcplx:CPLX0.1862---RBN---aggrv	phospholipid.metabolic.process	vitamin.B12.transport.system	aggrv	4235770	153	45	972341	108	3263276	35.1235	0.0384575	0.181799	1.41502	0.740408
GO:0006650---ECOCYCcplx:CPLX0.1862---RBN---aggrv	glycerophospholipid.metabolic.process	vitamin.B12.transport.system	aggrv	4235770	109	32	972354	77	3263307	25.0226	0.0728713	0.287794	1.13744	0.540918
GO:0006654---ECOCYCcplx:CPLX0.1862---RBN---aggrv	phosphatidic.acid.biosynthetic.process	vitamin.B12.transport.system	aggrv	4235770	104	30	972356	74	3263310	23.8748	0.0969916	0.350034	1.01327	0.455889
ECOCYCcplx:CPLX0.1862---GO:0006720---RBN---aggrv	vitamin.B12.transport.system	isoprenoid.metabolic.process	aggrv	4235770	54	20	972366	34	3263350	12.3965	0.0137712	0.0867038	1.86103	1.06196
ECOCYCcplx:CPLX0.1862---GO:0006721---RBN---aggrv	vitamin.B12.transport.system	terpenoid.metabolic.process	aggrv	4235770	36	14	972372	22	3263362	8.26435	0.0233923	0.128239	1.63093	0.891979
ECOCYCcplx:CPLX0.1862---GO:0006743---RBN---aggrv	vitamin.B12.transport.system	ubiquinone.metabolic.process	aggrv	4235770	81	30	972356	51	3263333	18.5948	0.00299084	0.0268347	2.52421	1.5713
ECOCYCcplx:CPLX0.1862---GO:0006744---RBN---aggrv	vitamin.B12.transport.system	ubiquinone.biosynthetic.process	aggrv	4235770	81	30	972356	51	3263333	18.5948	0.00299084	0.0268347	2.52421	1.5713
ECOCYCcplx:CPLX0.1862---GO:0006826---RBN---aggrv	vitamin.B12.transport.system	iron.ion.transport	aggrv	4235770	135	28	972358	107	3263277	30.9913	0.759667	1	0.119377	0
ECOCYCcplx:CPLX0.1862---GO:0006857---RBN---aggrv	vitamin.B12.transport.system	oligopeptide.transport	aggrv	4235770	118	35	972351	83	3263301	27.0887	0.0553728	0.237631	1.2567	0.624097
ECOCYCcplx:CPLX0.1862---GO:0006886---RBN---aggrv	vitamin.B12.transport.system	intracellular.protein.transport	aggrv	4235770	84	19	972367	65	3263319	19.2835	0.571567	1	0.242933	0
GO:0007047---ECOCYCcplx:CPLX0.1862---RBN---aggrv	cell.wall.organization	vitamin.B12.transport.system	aggrv	4235770	322	84	972302	238	3263146	73.92	0.103312	0.366624	0.985848	0.435779
GO:0008104---ECOCYCcplx:CPLX0.1862---RBN---aggrv	protein.localization	vitamin.B12.transport.system	aggrv	4235770	396	107	972279	289	3263095	90.9079	0.0329589	0.164483	1.48203	0.783879
ECOCYCcplx:CPLX0.1862---GO:0008299---RBN---aggrv	vitamin.B12.transport.system	isoprenoid.biosynthetic.process	aggrv	4235770	54	20	972366	34	3263350	12.3965	0.0137712	0.0867038	1.86103	1.06196
GO:0008360---ECOCYCcplx:CPLX0.1862---RBN---aggrv	regulation.of.cell.shape	vitamin.B12.transport.system	aggrv	4235770	183	44	972342	139	3263245	42.0105	0.391092	0.861648	0.407721	0.0646702
GO:0008610---ECOCYCcplx:CPLX0.1862---RBN---aggrv	lipid.biosynthetic.process	vitamin.B12.transport.system	aggrv	4235770	631	174	972212	457	3262927	144.856	0.00387675	0.0328394	2.41153	1.4836
GO:0008653---ECOCYCcplx:CPLX0.1862---RBN---aggrv	lipopolysaccharide.metabolic.process	vitamin.B12.transport.system	aggrv	4235770	426	106	972280	320	3263064	97.7948	0.186736	0.55188	0.728772	0.258155
GO:0008654---ECOCYCcplx:CPLX0.1862---RBN---aggrv	phospholipid.biosynthetic.process	vitamin.B12.transport.system	aggrv	4235770	148	43	972343	105	3263279	33.9757	0.0506006	0.223622	1.29584	0.650485
GO:0009103---ECOCYCcplx:CPLX0.1862---RBN---aggrv	lipopolysaccharide.biosynthetic.process	vitamin.B12.transport.system	aggrv	4235770	426	106	972280	320	3263064	97.7948	0.186736	0.55188	0.728772	0.258155
ECOCYCcplx:CPLX0.1862---GO:0009242---RBN---aggrv	vitamin.B12.transport.system	colanic.acid.biosynthetic.process	aggrv	4235770	118	35	972351	83	3263301	27.0887	0.0553728	0.237631	1.2567	0.624097
ECOCYCcplx:CPLX0.1862---GO:0009243---RBN---aggrv	vitamin.B12.transport.system	O.antigen.biosynthetic.process	aggrv	4235770	48	10	972376	38	3263346	11.0191	0.690581	1	0.160785	0
ECOCYCcplx:CPLX0.1862---GO:0009244---RBN---aggrv	vitamin.B12.transport.system	lipopolysaccharide.core.region.biosynthetic.process	aggrv	4235770	136	35	972351	101	3263283	31.2209	0.248681	0.656271	0.604357	0.182917
ECOCYCcplx:CPLX0.1862---GO:0009245---RBN---aggrv	vitamin.B12.transport.system	lipid.A.biosynthetic.process	aggrv	4235770	85	18	972368	67	3263317	19.5131	0.692001	1	0.159893	0
ECOCYCcplx:CPLX0.1862---GO:0009246---RBN---aggrv	vitamin.B12.transport.system	enterobacterial.common.antigen.biosynthetic.process	aggrv	4235770	64	15	972371	49	3263335	14.6922	0.511978	0.983241	0.290749	0.00734006
GO:0009252---ECOCYCcplx:CPLX0.1862---RBN---aggrv	peptidoglycan.biosynthetic.process	vitamin.B12.transport.system	aggrv	4235770	265	67	972319	198	3263186	60.8348	0.202783	0.581616	0.692967	0.235364
GO:0009253---ECOCYCcplx:CPLX0.1862---RBN---aggrv	peptidoglycan.catabolic.process	vitamin.B12.transport.system	aggrv	4235770	33	7	972379	26	3263358	7.57566	0.660258	1	0.180287	0
GO:0009273---ECOCYCcplx:CPLX0.1862---RBN---aggrv	peptidoglycan.based.cell.wall.biogenesis	vitamin.B12.transport.system	aggrv	4235770	265	67	972319	198	3263186	60.8348	0.202783	0.581616	0.692967	0.235364
GO:0009306---ECOCYCcplx:CPLX0.1862---RBN---aggrv	protein.secretion	vitamin.B12.transport.system	aggrv	4235770	210	44	972342	166	3263218	48.2087	0.778341	1	0.10883	0
ECOCYCcplx:CPLX0.1862---GO:0009653---RBN---aggrv	vitamin.B12.transport.system	anatomical.structure.morphogenesis	aggrv	4235770	45	13	972373	32	3263352	10.3304	0.21706	0.60605	0.66342	0.217491
ECOCYCcplx:CPLX0.1862---GO:0010382---RBN---aggrv	vitamin.B12.transport.system	cell.wall.metabolic.process	aggrv	4235770	53	13	972373	40	3263344	12.167	0.44514	0.922256	0.351504	0.0351487
GO:0015031---ECOCYCcplx:CPLX0.1862---RBN---aggrv	protein.transport	vitamin.B12.transport.system	aggrv	4235770	391	104	972282	287	3263097	89.76	0.0510051	0.22506	1.29239	0.647701
ECOCYCcplx:CPLX0.1862---GO:0015628---RBN---aggrv	vitamin.B12.transport.system	protein.secretion.by.the.type.II.secretion.system	aggrv	4235770	105	26	972360	79	3263305	24.1044	0.366034	0.826637	0.436478	0.082685
ECOCYCcplx:CPLX0.1862---GO:0015794---RBN---aggrv	vitamin.B12.transport.system	glycerol.3.phosphate.transport	aggrv	4235770	25	12	972374	13	3263371	5.73913	0.005234	0.0416764	2.28117	1.38011
ECOCYCcplx:CPLX0.1862---GO:0015833---RBN---aggrv	vitamin.B12.transport.system	peptide.transport	aggrv	4235770	123	37	972349	86	3263298	28.2365	0.0412345	0.192185	1.38474	0.71628
ECOCYCcplx:CPLX0.1862---GO:0015834---RBN---aggrv	vitamin.B12.transport.system	peptidoglycan.peptide.transport	aggrv	4235770	24	7	972379	17	3263367	5.50957	0.303756	0.736853	0.517475	0.132619
ECOCYCcplx:CPLX0.1862---GO:0016042---RBN---aggrv	vitamin.B12.transport.system	lipid.catabolic.process	aggrv	4235770	53	16	972370	37	3263347	12.167	0.138913	0.450646	0.857256	0.346164
ECOCYCcplx:CPLX0.1862---GO:0016044---RBN---aggrv	vitamin.B12.transport.system	membrane.organization	aggrv	4235770	17	7	972379	10	3263374	3.90261	0.07298	0.287794	1.1368	0.540918
ECOCYCcplx:CPLX0.1862---GO:0016114---RBN---aggrv	vitamin.B12.transport.system	terpenoid.biosynthetic.process	aggrv	4235770	36	14	972372	22	3263362	8.26435	0.0233923	0.128239	1.63093	0.891979
ECOCYCcplx:CPLX0.1862---GO:0016998---RBN---aggrv	vitamin.B12.transport.system	cell.wall.catabolic.process	aggrv	4235770	37	11	972375	26	3263358	8.49392	0.212449	0.598927	0.672745	0.222626
ECOCYCcplx:CPLX0.1862---GO:0019395---RBN---aggrv	vitamin.B12.transport.system	fatty.acid.oxidation	aggrv	4235770	61	17	972369	44	3263340	14.0035	0.220158	0.608996	0.657265	0.215386
ECOCYCcplx:CPLX0.1862---GO:0030258---RBN---aggrv	vitamin.B12.transport.system	lipid.modification	aggrv	4235770	73	18	972368	55	3263329	16.7583	0.408924	0.881579	0.388357	0.054739
GO:0031504---ECOCYCcplx:CPLX0.1862---RBN---aggrv	peptidoglycan.based.cell.wall.organization	vitamin.B12.transport.system	aggrv	4235770	265	67	972319	198	3263186	60.8348	0.202783	0.581616	0.692967	0.235364
ECOCYCcplx:CPLX0.1862---GO:0032989---RBN---aggrv	vitamin.B12.transport.system	cellular.structure.morphogenesis	aggrv	4235770	45	13	972373	32	3263352	10.3304	0.21706	0.60605	0.66342	0.217491
ECOCYCcplx:CPLX0.1862---GO:0034440---RBN---aggrv	vitamin.B12.transport.system	lipid.oxidation	aggrv	4235770	61	17	972369	44	3263340	14.0035	0.220158	0.608996	0.657265	0.215386
ECOCYCcplx:CPLX0.1862---GO:0034613---RBN---aggrv	vitamin.B12.transport.system	cellular.protein.localization	aggrv	4235770	89	22	972364	67	3263317	20.4313	0.385815	0.852768	0.413621	0.069169
GO:0042546---ECOCYCcplx:CPLX0.1862---RBN---aggrv	cell.wall.biogenesis	vitamin.B12.transport.system	aggrv	4235770	265	67	972319	198	3263186	60.8348	0.202783	0.581616	0.692967	0.235364
ECOCYCcplx:CPLX0.1862---GO:0042939---RBN---aggrv	vitamin.B12.transport.system	tripeptide.transport	aggrv	4235770	36	11	972375	25	3263359	8.26435	0.185518	0.54885	0.731614	0.260547
ECOCYCcplx:CPLX0.1862---GO:0043163---RBN---aggrv	vitamin.B12.transport.system	cell.envelope.organization	aggrv	4235770	23	8	972378	15	3263369	5.28	0.13656	0.446752	0.864676	0.349934
GO:0043687---ECOCYCcplx:CPLX0.1862---RBN---aggrv	post.translational.protein.modification	vitamin.B12.transport.system	aggrv	4235770	35	8	972378	27	3263357	8.03479	0.570995	1	0.243367	0
GO:0045184---ECOCYCcplx:CPLX0.1862---RBN---aggrv	establishment.of.protein.localization	vitamin.B12.transport.system	aggrv	4235770	391	104	972282	287	3263097	89.76	0.0510051	0.22506	1.29239	0.647701
GO:0045229---ECOCYCcplx:CPLX0.1862---RBN---aggrv	external.encapsulating.structure.organization	vitamin.B12.transport.system	aggrv	4235770	345	90	972296	255	3263129	79.2	0.0949489	0.346864	1.02251	0.45984
ECOCYCcplx:CPLX0.1862---GO:0046377---RBN---aggrv	vitamin.B12.transport.system	colanic.acid.metabolic.process	aggrv	4235770	118	35	972351	83	3263301	27.0887	0.0553728	0.237631	1.2567	0.624097
ECOCYCcplx:CPLX0.1862---GO:0046378---RBN---aggrv	vitamin.B12.transport.system	enterobacterial.common.antigen.metabolic.process	aggrv	4235770	64	15	972371	49	3263335	14.6922	0.511978	0.983241	0.290749	0.00734006
ECOCYCcplx:CPLX0.1862---GO:0046401---RBN---aggrv	vitamin.B12.transport.system	lipopolysaccharide.core.region.metabolic.process	aggrv	4235770	136	35	972351	101	3263283	31.2209	0.248681	0.656271	0.604357	0.182917
ECOCYCcplx:CPLX0.1862---GO:0046402---RBN---aggrv	vitamin.B12.transport.system	O.antigen.metabolic.process	aggrv	4235770	48	10	972376	38	3263346	11.0191	0.690581	1	0.160785	0
GO:0046467---ECOCYCcplx:CPLX0.1862---RBN---aggrv	membrane.lipid.biosynthetic.process	vitamin.B12.transport.system	aggrv	4235770	148	43	972343	105	3263279	33.9757	0.0506006	0.223622	1.29584	0.650485
GO:0046473---ECOCYCcplx:CPLX0.1862---RBN---aggrv	phosphatidic.acid.metabolic.process	vitamin.B12.transport.system	aggrv	4235770	104	30	972356	74	3263310	23.8748	0.0969916	0.350034	1.01327	0.455889
GO:0046474---ECOCYCcplx:CPLX0.1862---RBN---aggrv	glycerophospholipid.biosynthetic.process	vitamin.B12.transport.system	aggrv	4235770	104	30	972356	74	3263310	23.8748	0.0969916	0.350034	1.01327	0.455889
ECOCYCcplx:CPLX0.1862---GO:0046493---RBN---aggrv	vitamin.B12.transport.system	lipid.A.metabolic.process	aggrv	4235770	85	18	972368	67	3263317	19.5131	0.692001	1	0.159893	0
ECOCYCcplx:CPLX0.1862---GO:0046907---RBN---aggrv	vitamin.B12.transport.system	intracellular.transport	aggrv	4235770	84	19	972367	65	3263319	19.2835	0.571567	1	0.242933	0
GO:0051301---ECOCYCcplx:CPLX0.1862---RBN---aggrv	cell.division	vitamin.B12.transport.system	aggrv	4235770	278	78	972308	200	3263184	63.8192	0.0274936	0.143874	1.56077	0.842018
GO:0051649---ECOCYCcplx:CPLX0.1862---RBN---aggrv	establishment.of.localization.in.cell	vitamin.B12.transport.system	aggrv	4235770	226	49	972337	177	3263207	51.8818	0.700039	1	0.154878	0
ECOCYCcplx:CPLX0.1862---GO:0055085---RBN---aggrv	vitamin.B12.transport.system	transmembrane.transport	aggrv	4235770	106	26	972360	80	3263304	24.3339	0.386501	0.853513	0.41285	0.06879
ECOCYCcplx:CPLX0.1862---GO:0065002---RBN---aggrv	vitamin.B12.transport.system	intracellular.protein.transmembrane.transport	aggrv	4235770	67	16	972370	51	3263333	15.3809	0.475704	0.952909	0.322663	0.0209484
ECOCYCcplx:CPLX0.1862---MYGROUPINGS:CELL.ADHESION---RBN---aggrv	vitamin.B12.transport.system	CELL.ADHESION	aggrv	4235770	50	22	972364	28	3263356	11.4783	0.000800263	0.00958969	3.09677	2.0182
MYGROUPINGS:CELL.SHAPE---ECOCYCcplx:CPLX0.1862---RBN---aggrv	CELL.SHAPE	vitamin.B12.transport.system	aggrv	4235770	133	32	972354	101	3263283	30.5322	0.413987	0.884873	0.383013	0.0531193
MYGROUPINGS:CELL.WALL.BIOGENESIS---ECOCYCcplx:CPLX0.1862---RBN---aggrv	CELL.WALL.BIOGENESIS	vitamin.B12.transport.system	aggrv	4235770	476	106	972280	370	3263014	109.273	0.65652	1	0.182752	0
MYGROUPINGS:CELL.WALL.LATE---ECOCYCcplx:CPLX0.1862---RBN---aggrv	CELL.WALL.LATE	vitamin.B12.transport.system	aggrv	4235770	143	37	972349	106	3263278	32.8278	0.230104	0.629637	0.638076	0.20091
ECOCYCcplx:CPLX0.1862---MYGROUPINGS:CHAPERONES---RBN---aggrv	vitamin.B12.transport.system	CHAPERONES	aggrv	4235770	73	22	972364	51	3263333	16.7583	0.0960318	0.348358	1.01758	0.457974
ECOCYCcplx:CPLX0.1862---MYGROUPINGS:CHEMOTAXIS---RBN---aggrv	vitamin.B12.transport.system	CHEMOTAXIS	aggrv	4235770	51	10	972376	41	3263343	11.7078	0.764403	1	0.116677	0
ECOCYCcplx:CPLX0.1862---MYGROUPINGS:CHORISMATE.DEGRADATION---RBN---aggrv	vitamin.B12.transport.system	CHORISMATE.DEGRADATION	aggrv	4235770	116	32	972354	84	3263300	26.6296	0.141621	0.455496	0.848874	0.341516
ECOCYCcplx:CPLX0.1862---MYGROUPINGS:CHROMOSOME.SEGREGATION---RBN---aggrv	vitamin.B12.transport.system	CHROMOSOME.SEGREGATION	aggrv	4235770	52	12	972374	40	3263344	11.9374	0.545535	1	0.263177	0
ECOCYCcplx:CPLX0.1862---MYGROUPINGS:CRYPTIC.SECRETORY.PATHWAY---RBN---aggrv	vitamin.B12.transport.system	CRYPTIC.SECRETORY.PATHWAY	aggrv	4235770	67	20	972366	47	3263337	15.3809	0.117458	0.405019	0.930119	0.392525
ECOCYCcplx:CPLX0.1862---MYGROUPINGS:ECA---RBN---aggrv	vitamin.B12.transport.system	ECA	aggrv	4235770	99	22	972364	77	3263307	22.727	0.60759	1	0.216389	0
ECOCYCcplx:CPLX0.1862---MYGROUPINGS:ELECTRON.TRANSPORT.CHAIN---RBN---aggrv	vitamin.B12.transport.system	ELECTRON.TRANSPORT.CHAIN	aggrv	4235770	69	15	972371	54	3263330	15.84	0.640852	1	0.193242	0
ECOCYCcplx:CPLX0.1862---MYGROUPINGS:ENTEROBACTIN.AND.METAL.ION.TRANSPORT---RBN---aggrv	vitamin.B12.transport.system	ENTEROBACTIN.AND.METAL.ION.TRANSPORT	aggrv	4235770	165	34	972352	131	3263253	37.8783	0.789506	1	0.102645	0
ECOCYCcplx:CPLX0.1862---MYGROUPINGS:ENTEROBACTIN.BIOSYNTHESIS---RBN---aggrv	vitamin.B12.transport.system	ENTEROBACTIN.BIOSYNTHESIS	aggrv	4235770	38	9	972377	29	3263355	8.72348	0.520257	0.991656	0.283782	0.00363916
MYGROUPINGS:FAS---ECOCYCcplx:CPLX0.1862---RBN---aggrv	FAS	vitamin.B12.transport.system	aggrv	4235770	151	35	972351	116	3263268	34.6644	0.505696	0.978298	0.29611	0.0095289
ECOCYCcplx:CPLX0.1862---MYGROUPINGS:FERRIC.CITRATE.TRANSPORT---RBN---aggrv	vitamin.B12.transport.system	FERRIC.CITRATE.TRANSPORT	aggrv	4235770	33	8	972378	25	3263359	7.57566	0.497286	0.971791	0.303394	0.0124272
ECOCYCcplx:CPLX0.1862---MYGROUPINGS:FERRICHROME.TRANSPORT---RBN---aggrv	vitamin.B12.transport.system	FERRICHROME.TRANSPORT	aggrv	4235770	29	4	972382	25	3263359	6.65739	0.926089	1	0.0333472	0
ECOCYCcplx:CPLX0.1862---MYGROUPINGS:IRON.ENTEROBACTIN.TRANSPORT---RBN---aggrv	vitamin.B12.transport.system	IRON.ENTEROBACTIN.TRANSPORT	aggrv	4235770	45	9	972377	36	3263348	10.3304	0.735346	1	0.133508	0
MYGROUPINGS:ISOPRENOIDS.BIOSYNTHESIS---ECOCYCcplx:CPLX0.1862---RBN---aggrv	ISOPRENOIDS.BIOSYNTHESIS	vitamin.B12.transport.system	aggrv	4235770	54	20	972366	34	3263350	12.3965	0.0137712	0.0867038	1.86103	1.06196
ECOCYCcplx:CPLX0.1862---MYGROUPINGS:LIPID.A---RBN---aggrv	vitamin.B12.transport.system	LIPID.A	aggrv	4235770	220	63	972323	157	3263227	50.5044	0.0294595	0.151695	1.53077	0.81903
ECOCYCcplx:CPLX0.1862---MYGROUPINGS:LOCOMOTION---RBN---aggrv	vitamin.B12.transport.system	LOCOMOTION	aggrv	4235770	123	38	972348	85	3263299	28.2365	0.0262995	0.139196	1.58005	0.856373
ECOCYCcplx:CPLX0.1862---MYGROUPINGS:LOCOMOTION.CHEMOTAXIS.AND.CELL.ADHESION---RBN---aggrv	vitamin.B12.transport.system	LOCOMOTION.CHEMOTAXIS.AND.CELL.ADHESION	aggrv	4235770	141	46	972340	95	3263289	32.3687	0.00551247	0.0432736	2.25865	1.36378
ECOCYCcplx:CPLX0.1862---MYGROUPINGS:LOL.PROTEIN.SECRETION.PATHWAY---RBN---aggrv	vitamin.B12.transport.system	LOL.PROTEIN.SECRETION.PATHWAY	aggrv	4235770	29	12	972374	17	3263367	6.65739	0.0207882	0.118952	1.68218	0.924628
MYGROUPINGS:LPS---ECOCYCcplx:CPLX0.1862---RBN---aggrv	LPS	vitamin.B12.transport.system	aggrv	4235770	394	110	972276	284	3263100	90.4487	0.0124946	0.0801545	1.90328	1.09607
MYGROUPINGS:LPS.AND.ECA---ECOCYCcplx:CPLX0.1862---RBN---aggrv	LPS.AND.ECA	vitamin.B12.transport.system	aggrv	4235770	460	127	972259	333	3263051	105.6	0.0113685	0.0736599	1.9443	1.13277
ECOCYCcplx:CPLX0.1862---MYGROUPINGS:M.ANTIGEN---RBN---aggrv	vitamin.B12.transport.system	M.ANTIGEN	aggrv	4235770	154	44	972342	110	3263274	35.3531	0.0618467	0.256459	1.20868	0.590983
ECOCYCcplx:CPLX0.1862---MYGROUPINGS:M.ANTIGEN.AND.OSMOTIC.STRESS.RESPONSE---RBN---aggrv	vitamin.B12.transport.system	M.ANTIGEN.AND.OSMOTIC.STRESS.RESPONSE	aggrv	4235770	191	49	972337	142	3263242	43.847	0.21007	0.595153	0.677636	0.225371
ECOCYCcplx:CPLX0.1862---MYGROUPINGS:M.ANTIGEN.CORE---RBN---aggrv	vitamin.B12.transport.system	M.ANTIGEN.CORE	aggrv	4235770	119	32	972354	87	3263297	27.3183	0.180055	0.538615	0.744595	0.268721
ECOCYCcplx:CPLX0.1862---MYGROUPINGS:M.ANTIGEN.PRECURSORS---RBN---aggrv	vitamin.B12.transport.system	M.ANTIGEN.PRECURSORS	aggrv	4235770	35	12	972374	23	3263361	8.03479	0.085799	0.322465	1.06652	0.491518
ECOCYCcplx:CPLX0.1862---MYGROUPINGS:METAL.ION.TRANSPORT---RBN---aggrv	vitamin.B12.transport.system	METAL.ION.TRANSPORT	aggrv	4235770	53	12	972374	41	3263343	12.167	0.574919	1	0.240393	0
ECOCYCcplx:CPLX0.1862---MYGROUPINGS:OANTIGEN---RBN---aggrv	vitamin.B12.transport.system	OANTIGEN	aggrv	4235770	34	8	972378	26	3263358	7.80522	0.534698	1	0.271891	0
ECOCYCcplx:CPLX0.1862---MYGROUPINGS:PANTOTHENATE.AND.COA.BIOSYNTHESIS---RBN---aggrv	vitamin.B12.transport.system	PANTOTHENATE.AND.COA.BIOSYNTHESIS	aggrv	4235770	28	11	972375	17	3263367	6.42783	0.0391168	0.184253	1.40764	0.734586
MYGROUPINGS:PEPTIDOGLYCAN.RECYCLING---ECOCYCcplx:CPLX0.1862---RBN---aggrv	PEPTIDOGLYCAN.RECYCLING	vitamin.B12.transport.system	aggrv	4235770	71	15	972371	56	3263328	16.2991	0.68722	1	0.162904	0
MYGROUPINGS:PHOSPHOLIPIDS---ECOCYCcplx:CPLX0.1862---RBN---aggrv	PHOSPHOLIPIDS	vitamin.B12.transport.system	aggrv	4235770	189	58	972328	131	3263253	43.3879	0.00876963	0.0611599	2.05702	1.21353
ECOCYCcplx:CPLX0.1862---MYGROUPINGS:PROTEASE---RBN---aggrv	vitamin.B12.transport.system	PROTEASE	aggrv	4235770	17	8	972378	9	3263375	3.90261	0.0248323	0.133715	1.60498	0.873821
MYGROUPINGS:PROTEIN.SECRETION---ECOCYCcplx:CPLX0.1862---RBN---aggrv	PROTEIN.SECRETION	vitamin.B12.transport.system	aggrv	4235770	225	54	972332	171	3263213	51.6522	0.379848	0.844581	0.42039	0.0733587
MYGROUPINGS:RESPONSE.TO.ANTIBIOTIC---ECOCYCcplx:CPLX0.1862---RBN---aggrv	RESPONSE.TO.ANTIBIOTIC	vitamin.B12.transport.system	aggrv	4235770	246	63	972323	183	3263201	56.4731	0.179797	0.538615	0.745218	0.268721
ECOCYCcplx:CPLX0.1862---MYGROUPINGS:SEC.PROTEIN.SECRETION.PATHWAY---RBN---aggrv	vitamin.B12.transport.system	SEC.PROTEIN.SECRETION.PATHWAY	aggrv	4235770	118	24	972362	94	3263290	27.0887	0.781671	1	0.106976	0
ECOCYCcplx:CPLX0.1862---MYGROUPINGS:TAT.PROTEIN.SECRETION.PATHWAY---RBN---aggrv	vitamin.B12.transport.system	TAT.PROTEIN.SECRETION.PATHWAY	aggrv	4235770	22	4	972382	18	3263366	5.05044	0.778277	1	0.108866	0
ECOCYCcplx:CPLX0.1862---MYGROUPINGS:TETRAHYDROFOLATE.BIOSYNTHESIS---RBN---aggrv	vitamin.B12.transport.system	TETRAHYDROFOLATE.BIOSYNTHESIS	aggrv	4235770	35	7	972379	28	3263356	8.03479	0.723264	1	0.140703	0
ECOCYCcplx:CPLX0.1862---MYGROUPINGS:UBIQUINONE.8.BIOSYNTHESIS---RBN---aggrv	vitamin.B12.transport.system	UBIQUINONE.8.BIOSYNTHESIS	aggrv	4235770	43	16	972370	27	3263357	9.87131	0.0248196	0.133715	1.6052	0.873821
ECOCYCcplx:CPLX0.1862---MYGROUPINGS:UNDPLARA4N---RBN---aggrv	vitamin.B12.transport.system	UNDPLARA4N	aggrv	4235770	75	21	972365	54	3263330	17.2174	0.182361	0.542369	0.739068	0.265705
ECOCYCcplx:CPLX0.1862---MYGROUPINGS:UNDPLARA4N.CORE---RBN---aggrv	vitamin.B12.transport.system	UNDPLARA4N.CORE	aggrv	4235770	75	21	972365	54	3263330	17.2174	0.182361	0.542369	0.739068	0.265705
ECOCYCcplx:CPLX0.1862---MYGROUPINGS:VITAMIN.B12.TRANSPORT---RBN---aggrv	vitamin.B12.transport.system	VITAMIN.B12.TRANSPORT	aggrv	4235770	32	2	972384	30	3263354	7.34609	0.997499	1	0.00108767	0
ECOCYCcplx:CPLX0.1862---TCDBcplx:3.A.5.1.1---RBN---aggrv	vitamin.B12.transport.system	General.secretory.pathway.Sec.SRP.complex	aggrv	4235770	57	15	972371	42	3263342	13.0852	0.319919	0.760158	0.49496	0.119096
ECOCYCcplx:CPLX0.1944---ECOCYCcplx:CPLX0.1944---RBN---aggrv	Ferric.Enterobactin.Transport.System	Ferric.Enterobactin.Transport.System	aggrv	4235770	15	3	972383	12	3263372	3.44348	0.704156	1	0.152331	0
ECOCYCcplx:CPLX0.1981---ECOCYCcplx:CPLX0.1944---RBN---aggrv	ferrichrome.uptake.system	Ferric.Enterobactin.Transport.System	aggrv	4235770	37	4	972382	33	3263351	8.49392	0.982166	1	0.00781505	0
ECOCYCcplx:CPLX0.1944---ECOCYCcplx:CPLX0.2001---RBN---aggrv	Ferric.Enterobactin.Transport.System	ferric.dicitrate.uptake.system	aggrv	4235770	35	4	972382	31	3263353	8.03479	0.974223	1	0.0113417	0
ECOCYCcplx:CPLX0.1944---ECOCYCcplx:CPLX0.2201.TCDBcplx:2.C.1.2.1---RBN---aggrv	Ferric.Enterobactin.Transport.System	The.Tol.Pal.Cell.Envelope.Complex.The.TolA.energy.transducing.system	aggrv	4235770	35	8	972378	27	3263357	8.03479	0.570995	1	0.243367	0
ECOCYCcplx:CPLX0.1944---ECOCYCcplx:CPLX0.2202---RBN---aggrv	Ferric.Enterobactin.Transport.System	Colicin.S4.Transport.System	aggrv	4235770	42	8	972378	34	3263350	9.64174	0.780066	1	0.107869	0
ECOCYCcplx:CPLX0.2221---ECOCYCcplx:CPLX0.1944---RBN---aggrv	The.Colicin.A.Import.System	Ferric.Enterobactin.Transport.System	aggrv	4235770	49	10	972376	39	3263345	11.2487	0.716662	1	0.144686	0
ECOCYCcplx:CPLX0.1944---ECOCYCcplx:CPLX0.3382---RBN---aggrv	Ferric.Enterobactin.Transport.System	GspC.O.secreton.complex	aggrv	4235770	64	9	972377	55	3263329	14.6922	0.972868	1	0.0119459	0
ECOCYCcplx:CPLX0.1944---ECOCYCcplx:CPLX0.3933---RBN---aggrv	Ferric.Enterobactin.Transport.System	Outer.Membrane.Protein.Assembly.Complex	aggrv	4235770	30	1	972385	29	3263355	6.88696	0.9996	1	0.000173753	0
ECOCYCcplx:CPLX0.1944---ECOCYCcplx:CPLX0.3970---RBN---aggrv	Ferric.Enterobactin.Transport.System	murein.tripeptide.ABC.transporter	aggrv	4235770	23	3	972383	20	3263364	5.28	0.924735	1	0.0339826	0
ECOCYCcplx:CPLX0.1944---ECOCYCcplx:SEC.SECRETION.CPLX---RBN---aggrv	Ferric.Enterobactin.Transport.System	Sec.Protein.Secretion.Complex	aggrv	4235770	58	7	972379	51	3263333	13.3148	0.988297	1	0.00511272	0
ECOCYCpathway:ALL.CHORISMATE.PWY---ECOCYCcplx:CPLX0.1944---RBN---aggrv	superpathway.of.chorismate	Ferric.Enterobactin.Transport.System	aggrv	4235770	95	7	972379	88	3263296	21.8087	0.999987	1	5.83583e-06	0
ECOCYCpathway:ANARESP1.PWY---ECOCYCcplx:CPLX0.1944---RBN---aggrv	respiration.anaerobic	Ferric.Enterobactin.Transport.System	aggrv	4235770	28	7	972379	21	3263363	6.42783	0.470651	0.948249	0.327301	0.0230774
ECOCYCpathway:COLANSYN.PWY---ECOCYCcplx:CPLX0.1944---RBN---aggrv	colanic.acid.building.blocks.biosynthesis	Ferric.Enterobactin.Transport.System	aggrv	4235770	59	9	972377	50	3263334	13.5444	0.946657	1	0.0238074	0
ECOCYCcplx:CPLX0.1944---ECOCYCpathway:ECASYN.PWY---RBN---aggrv	Ferric.Enterobactin.Transport.System	enterobacterial.common.antigen.biosynthesis	aggrv	4235770	51	5	972381	46	3263338	11.7078	0.995566	1	0.00192994	0
ECOCYCpathway:ENTBACSYN.PWY---ECOCYCcplx:CPLX0.1944---RBN---aggrv	enterobactin.biosynthesis	Ferric.Enterobactin.Transport.System	aggrv	4235770	13	1	972385	12	3263372	2.98435	0.966305	1	0.0148857	0
ECOCYCcplx:CPLX0.1944---ECOCYCpathway:FAO.PWY---RBN---aggrv	Ferric.Enterobactin.Transport.System	fatty.acid.beta.oxidation.I	aggrv	4235770	60	6	972380	54	3263330	13.7739	0.997159	1	0.00123541	0
ECOCYCcplx:CPLX0.1944---ECOCYCpathway:FASYN.ELONG.PWY---RBN---aggrv	Ferric.Enterobactin.Transport.System	fatty.acid.elongation.saturated	aggrv	4235770	34	4	972382	30	3263354	7.80522	0.969101	1	0.013631	0
ECOCYCpathway:FASYN.INITIAL.PWY---ECOCYCcplx:CPLX0.1944---RBN---aggrv	superpathway.of.fatty.acid.biosynthesis.initiation.E.coli	Ferric.Enterobactin.Transport.System	aggrv	4235770	40	7	972379	33	3263351	9.18261	0.843912	1	0.0737029	0
ECOCYCcplx:CPLX0.1944---ECOCYCpathway:FERMENTATION.PWY---RBN---aggrv	Ferric.Enterobactin.Transport.System	mixed.acid.fermentation	aggrv	4235770	33	12	972374	21	3263363	7.57566	0.0572221	0.241142	1.24244	0.617728
ECOCYCcplx:CPLX0.1944---ECOCYCpathway:GALACTMETAB.PWY---RBN---aggrv	Ferric.Enterobactin.Transport.System	galactose.degradation.I.Leloir.pathway	aggrv	4235770	33	6	972380	27	3263357	7.57566	0.802058	1	0.0957944	0
ECOCYCcplx:CPLX0.1944---ECOCYCpathway:KDO.NAGLIPASYN.PWY---RBN---aggrv	Ferric.Enterobactin.Transport.System	superpathway.of.KDO.2.lipid.A.biosynthesis	aggrv	4235770	99	8	972378	91	3263293	22.727	0.999975	1	1.08743e-05	0
ECOCYCcplx:CPLX0.1944---ECOCYCpathway:LIPA.CORESYN.PWY---RBN---aggrv	Ferric.Enterobactin.Transport.System	Lipid.A.core.biosynthesis	aggrv	4235770	62	9	972377	53	3263331	14.2331	0.964245	1	0.0158126	0
ECOCYCcplx:CPLX0.1944---ECOCYCpathway:LPSSYN.PWY---RBN---aggrv	Ferric.Enterobactin.Transport.System	superpathway.of.lipopolysaccharide.biosynthesis	aggrv	4235770	156	17	972369	139	3263245	35.8122	0.999965	1	1.50353e-05	0
ECOCYCcplx:CPLX0.1944---ECOCYCpathway:NAGLIPASYN.PWY---RBN---aggrv	Ferric.Enterobactin.Transport.System	lipid.A.precursor.biosynthesis	aggrv	4235770	43	4	972382	39	3263345	9.87131	0.994333	1	0.00246819	0
ECOCYCpathway:NONMEVIPP.PWY---ECOCYCcplx:CPLX0.1944---RBN---aggrv	methylerythritol.phosphate.pathway	Ferric.Enterobactin.Transport.System	aggrv	4235770	37	4	972382	33	3263351	8.49392	0.982166	1	0.00781505	0
ECOCYCcplx:CPLX0.1944---ECOCYCpathway:OANTIGEN.PWY---RBN---aggrv	Ferric.Enterobactin.Transport.System	O.antigen.biosynthesis.E.coli	aggrv	4235770	36	3	972383	33	3263351	8.26435	0.99434	1	0.00246511	0
ECOCYCpathway:PANTOSYN.PWY---ECOCYCcplx:CPLX0.1944---RBN---aggrv	pantothenate.and.coenzyme.A.biosynthesis.I	Ferric.Enterobactin.Transport.System	aggrv	4235770	25	3	972383	22	3263362	5.73913	0.948298	1	0.0230553	0
ECOCYCpathway:PEPTIDOGLYCANSYN.PWY---ECOCYCcplx:CPLX0.1944---RBN---aggrv	peptidoglycan.biosynthesis.III	Ferric.Enterobactin.Transport.System	aggrv	4235770	71	4	972382	67	3263317	16.2991	0.999984	1	6.92175e-06	0
ECOCYCpathway:PHOSLIPSYN.PWY---ECOCYCcplx:CPLX0.1944---RBN---aggrv	phospholipid.biosynthesis.I	Ferric.Enterobactin.Transport.System	aggrv	4235770	45	6	972380	39	3263345	10.3304	0.963824	1	0.0160025	0
ECOCYCcplx:CPLX0.1944---ECOCYCpathway:PWY.1269---RBN---aggrv	Ferric.Enterobactin.Transport.System	CMP.KDO.biosynthesis.I	aggrv	4235770	39	3	972383	36	3263348	8.95305	0.997	1	0.00130465	0
ECOCYCpathway:PWY.4381---ECOCYCcplx:CPLX0.1944---RBN---aggrv	fatty.acid.biosynthesis.initiation.I	Ferric.Enterobactin.Transport.System	aggrv	4235770	27	5	972381	22	3263362	6.19826	0.776131	1	0.110065	0
ECOCYCpathway:PWY.5668---ECOCYCcplx:CPLX0.1944---RBN---aggrv	cardiolipin.biosynthesis.I	Ferric.Enterobactin.Transport.System	aggrv	4235770	34	6	972380	28	3263356	7.80522	0.825468	1	0.0832999	0
ECOCYCcplx:CPLX0.1944---ECOCYCpathway:PWY.6071---RBN---aggrv	Ferric.Enterobactin.Transport.System	superpathway.of.phenylethylamine.degradation	aggrv	4235770	59	9	972377	50	3263334	13.5444	0.946657	1	0.0238074	0
ECOCYCcplx:CPLX0.1944---ECOCYCpathway:PWY.6284---RBN---aggrv	Ferric.Enterobactin.Transport.System	superpathway.of.unsaturated.fatty.acids.biosynthesis.E.coli	aggrv	4235770	34	4	972382	30	3263354	7.80522	0.969101	1	0.013631	0
ECOCYCcplx:CPLX0.1944---ECOCYCpathway:PWY0.321---RBN---aggrv	Ferric.Enterobactin.Transport.System	phenylacetate.degradation.I.aerobic	aggrv	4235770	59	9	972377	50	3263334	13.5444	0.946657	1	0.0238074	0
ECOCYCcplx:CPLX0.1944---ECOCYCpathway:PWY0.862---RBN---aggrv	Ferric.Enterobactin.Transport.System	cis.dodecenoyl.biosynthesis	aggrv	4235770	28	4	972382	24	3263360	6.42783	0.912681	1	0.0396809	0
ECOCYCpathway:PWY0.881---ECOCYCcplx:CPLX0.1944---RBN---aggrv	superpathway.of.fatty.acid.biosynthesis.I.E.coli	Ferric.Enterobactin.Transport.System	aggrv	4235770	61	9	972377	52	3263332	14.0035	0.959067	1	0.0181513	0
ECOCYCcplx:CPLX0.1944---ECOCYCpathway:UBISYN.PWY---RBN---aggrv	Ferric.Enterobactin.Transport.System	ubiquinone.8.biosynthesis.prokaryotic	aggrv	4235770	40	6	972380	34	3263350	9.18261	0.923089	1	0.0347563	0
GO:0000270---ECOCYCcplx:CPLX0.1944---RBN---aggrv	peptidoglycan.metabolic.process	Ferric.Enterobactin.Transport.System	aggrv	4235770	330	29	972357	301	3263083	75.7566	1	1	1.64857e-12	0
ECOCYCcplx:CPLX0.1944---GO:0000902---RBN---aggrv	Ferric.Enterobactin.Transport.System	cell.morphogenesis	aggrv	4235770	48	9	972377	39	3263345	11.0191	0.804191	1	0.094641	0
GO:0000917---ECOCYCcplx:CPLX0.1944---RBN---aggrv	barrier.septum.formation	Ferric.Enterobactin.Transport.System	aggrv	4235770	68	10	972376	58	3263326	15.6104	0.966572	1	0.0147656	0
GO:0006457---ECOCYCcplx:CPLX0.1944---RBN---aggrv	protein.folding	Ferric.Enterobactin.Transport.System	aggrv	4235770	69	8	972378	61	3263323	15.84	0.99474	1	0.00229026	0
GO:0006631---ECOCYCcplx:CPLX0.1944---RBN---aggrv	fatty.acid.metabolic.process	Ferric.Enterobactin.Transport.System	aggrv	4235770	162	27	972359	135	3263249	37.1896	0.98016	1	0.00870321	0
GO:0006633---ECOCYCcplx:CPLX0.1944---RBN---aggrv	fatty.acid.biosynthetic.process	Ferric.Enterobactin.Transport.System	aggrv	4235770	79	12	972374	67	3263317	18.1357	0.967187	1	0.0144893	0
GO:0006643---ECOCYCcplx:CPLX0.1944---RBN---aggrv	membrane.lipid.metabolic.process	Ferric.Enterobactin.Transport.System	aggrv	4235770	166	18	972368	148	3263236	38.1078	0.999981	1	8.27439e-06	0
GO:0006644---ECOCYCcplx:CPLX0.1944---RBN---aggrv	phospholipid.metabolic.process	Ferric.Enterobactin.Transport.System	aggrv	4235770	166	18	972368	148	3263236	38.1078	0.999981	1	8.27439e-06	0
GO:0006650---ECOCYCcplx:CPLX0.1944---RBN---aggrv	glycerophospholipid.metabolic.process	Ferric.Enterobactin.Transport.System	aggrv	4235770	116	10	972376	106	3263278	26.6296	0.999986	1	6.08584e-06	0
GO:0006654---ECOCYCcplx:CPLX0.1944---RBN---aggrv	phosphatidic.acid.biosynthetic.process	Ferric.Enterobactin.Transport.System	aggrv	4235770	112	10	972376	102	3263282	25.7113	0.999971	1	1.26175e-05	0
GO:0006720---ECOCYCcplx:CPLX0.1944---RBN---aggrv	isoprenoid.metabolic.process	Ferric.Enterobactin.Transport.System	aggrv	4235770	56	7	972379	49	3263335	12.8557	0.983887	1	0.00705458	0
GO:0006721---ECOCYCcplx:CPLX0.1944---RBN---aggrv	terpenoid.metabolic.process	Ferric.Enterobactin.Transport.System	aggrv	4235770	37	4	972382	33	3263351	8.49392	0.982166	1	0.00781505	0
GO:0006743---ECOCYCcplx:CPLX0.1944---RBN---aggrv	ubiquinone.metabolic.process	Ferric.Enterobactin.Transport.System	aggrv	4235770	85	12	972374	73	3263311	19.5131	0.98482	1	0.00664334	0
GO:0006744---ECOCYCcplx:CPLX0.1944---RBN---aggrv	ubiquinone.biosynthetic.process	Ferric.Enterobactin.Transport.System	aggrv	4235770	85	12	972374	73	3263311	19.5131	0.98482	1	0.00664334	0
GO:0006826---ECOCYCcplx:CPLX0.1944---RBN---aggrv	iron.ion.transport	Ferric.Enterobactin.Transport.System	aggrv	4235770	106	9	972377	97	3263287	24.3339	0.999975	1	1.08345e-05	0
GO:0006857---ECOCYCcplx:CPLX0.1944---RBN---aggrv	oligopeptide.transport	Ferric.Enterobactin.Transport.System	aggrv	4235770	119	14	972372	105	3263279	27.3183	0.999382	1	0.000268624	0
ECOCYCcplx:CPLX0.1944---GO:0006886---RBN---aggrv	Ferric.Enterobactin.Transport.System	intracellular.protein.transport	aggrv	4235770	96	12	972374	84	3263300	22.0383	0.996751	1	0.00141341	0
GO:0007047---ECOCYCcplx:CPLX0.1944---RBN---aggrv	cell.wall.organization	Ferric.Enterobactin.Transport.System	aggrv	4235770	364	36	972350	328	3263056	83.5618	1	1	1.21029e-11	0
GO:0007049---ECOCYCcplx:CPLX0.1944---RBN---aggrv	cell.cycle	Ferric.Enterobactin.Transport.System	aggrv	4235770	227	24	972362	203	3263181	52.1113	1	1	2.0229e-07	0
GO:0008104---ECOCYCcplx:CPLX0.1944---RBN---aggrv	protein.localization	Ferric.Enterobactin.Transport.System	aggrv	4235770	424	52	972334	372	3263012	97.3357	1	1	3.15538e-09	0
GO:0008299---ECOCYCcplx:CPLX0.1944---RBN---aggrv	isoprenoid.biosynthetic.process	Ferric.Enterobactin.Transport.System	aggrv	4235770	56	7	972379	49	3263335	12.8557	0.983887	1	0.00705458	0
GO:0008360---ECOCYCcplx:CPLX0.1944---RBN---aggrv	regulation.of.cell.shape	Ferric.Enterobactin.Transport.System	aggrv	4235770	209	21	972365	188	3263196	47.9792	1	1	1.74041e-07	0
GO:0008610---ECOCYCcplx:CPLX0.1944---RBN---aggrv	lipid.biosynthetic.process	Ferric.Enterobactin.Transport.System	aggrv	4235770	679	81	972305	598	3262786	155.875	1	1	3.21603e-14	0
GO:0008653---ECOCYCcplx:CPLX0.1944---RBN---aggrv	lipopolysaccharide.metabolic.process	Ferric.Enterobactin.Transport.System	aggrv	4235770	460	53	972333	407	3262977	105.6	1	1	4.83426e-11	0
GO:0008654---ECOCYCcplx:CPLX0.1944---RBN---aggrv	phospholipid.biosynthetic.process	Ferric.Enterobactin.Transport.System	aggrv	4235770	162	18	972368	144	3263240	37.1896	0.999965	1	1.54119e-05	0
GO:0009103---ECOCYCcplx:CPLX0.1944---RBN---aggrv	lipopolysaccharide.biosynthetic.process	Ferric.Enterobactin.Transport.System	aggrv	4235770	460	53	972333	407	3262977	105.6	1	1	4.83426e-11	0
GO:0009242---ECOCYCcplx:CPLX0.1944---RBN---aggrv	colanic.acid.biosynthetic.process	Ferric.Enterobactin.Transport.System	aggrv	4235770	130	19	972367	111	3263273	29.8435	0.993334	1	0.00290455	0
GO:0009243---ECOCYCcplx:CPLX0.1944---RBN---aggrv	O.antigen.biosynthetic.process	Ferric.Enterobactin.Transport.System	aggrv	4235770	48	4	972382	44	3263340	11.0191	0.997904	1	0.000911405	0
ECOCYCcplx:CPLX0.1944---GO:0009244---RBN---aggrv	Ferric.Enterobactin.Transport.System	lipopolysaccharide.core.region.biosynthetic.process	aggrv	4235770	151	15	972371	136	3263248	34.6644	0.99999	1	4.37808e-06	0
GO:0009245---ECOCYCcplx:CPLX0.1944---RBN---aggrv	lipid.A.biosynthetic.process	Ferric.Enterobactin.Transport.System	aggrv	4235770	101	10	972376	91	3263293	23.1861	0.999797	1	8.82394e-05	0
ECOCYCcplx:CPLX0.1944---GO:0009246---RBN---aggrv	Ferric.Enterobactin.Transport.System	enterobacterial.common.antigen.biosynthetic.process	aggrv	4235770	68	11	972375	57	3263327	15.6104	0.934711	1	0.0293224	0
GO:0009252---ECOCYCcplx:CPLX0.1944---RBN---aggrv	peptidoglycan.biosynthetic.process	Ferric.Enterobactin.Transport.System	aggrv	4235770	302	29	972357	273	3263111	69.3287	1	1	1.90867e-10	0
GO:0009253---ECOCYCcplx:CPLX0.1944---RBN---aggrv	peptidoglycan.catabolic.process	Ferric.Enterobactin.Transport.System	aggrv	4235770	38	2	972384	36	3263348	8.72348	0.999388	1	0.00026581	0
GO:0009273---ECOCYCcplx:CPLX0.1944---RBN---aggrv	peptidoglycan.based.cell.wall.biogenesis	Ferric.Enterobactin.Transport.System	aggrv	4235770	302	29	972357	273	3263111	69.3287	1	1	1.90867e-10	0
GO:0009306---ECOCYCcplx:CPLX0.1944---RBN---aggrv	protein.secretion	Ferric.Enterobactin.Transport.System	aggrv	4235770	229	21	972365	208	3263176	52.5705	1	1	6.10058e-09	0
ECOCYCcplx:CPLX0.1944---GO:0009653---RBN---aggrv	Ferric.Enterobactin.Transport.System	anatomical.structure.morphogenesis	aggrv	4235770	48	9	972377	39	3263345	11.0191	0.804191	1	0.094641	0
GO:0010382---ECOCYCcplx:CPLX0.1944---RBN---aggrv	cell.wall.metabolic.process	Ferric.Enterobactin.Transport.System	aggrv	4235770	61	10	972376	51	3263333	14.0035	0.919484	1	0.036456	0
GO:0015031---ECOCYCcplx:CPLX0.1944---RBN---aggrv	protein.transport	Ferric.Enterobactin.Transport.System	aggrv	4235770	419	52	972334	367	3263017	96.1879	1	1	6.17138e-09	0
ECOCYCcplx:CPLX0.1944---GO:0015628---RBN---aggrv	Ferric.Enterobactin.Transport.System	protein.secretion.by.the.type.II.secretion.system	aggrv	4235770	119	14	972372	105	3263279	27.3183	0.999382	1	0.000268624	0
ECOCYCcplx:CPLX0.1944---GO:0015794---RBN---aggrv	Ferric.Enterobactin.Transport.System	glycerol.3.phosphate.transport	aggrv	4235770	24	1	972385	23	3263361	5.50957	0.998087	1	0.000831478	0
GO:0015833---ECOCYCcplx:CPLX0.1944---RBN---aggrv	peptide.transport	Ferric.Enterobactin.Transport.System	aggrv	4235770	124	14	972372	110	3263274	28.4661	0.999713	1	0.000124797	0
ECOCYCcplx:CPLX0.1944---GO:0015834---RBN---aggrv	Ferric.Enterobactin.Transport.System	peptidoglycan.peptide.transport	aggrv	4235770	23	3	972383	20	3263364	5.28	0.924735	1	0.0339826	0
ECOCYCcplx:CPLX0.1944---GO:0016042---RBN---aggrv	Ferric.Enterobactin.Transport.System	lipid.catabolic.process	aggrv	4235770	57	11	972375	46	3263338	13.0852	0.789395	1	0.102706	0
ECOCYCcplx:CPLX0.1944---GO:0016044---RBN---aggrv	Ferric.Enterobactin.Transport.System	membrane.organization	aggrv	4235770	20	1	972385	19	3263365	4.59131	0.994571	1	0.00236416	0
GO:0016114---ECOCYCcplx:CPLX0.1944---RBN---aggrv	terpenoid.biosynthetic.process	Ferric.Enterobactin.Transport.System	aggrv	4235770	37	4	972382	33	3263351	8.49392	0.982166	1	0.00781505	0
GO:0016998---ECOCYCcplx:CPLX0.1944---RBN---aggrv	cell.wall.catabolic.process	Ferric.Enterobactin.Transport.System	aggrv	4235770	43	7	972379	36	3263348	9.87131	0.893238	1	0.049033	0
ECOCYCcplx:CPLX0.1944---GO:0019395---RBN---aggrv	Ferric.Enterobactin.Transport.System	fatty.acid.oxidation	aggrv	4235770	68	8	972378	60	3263324	15.6104	0.993819	1	0.0026929	0
ECOCYCcplx:CPLX0.1944---GO:0030258---RBN---aggrv	Ferric.Enterobactin.Transport.System	lipid.modification	aggrv	4235770	81	9	972377	72	3263312	18.5948	0.997974	1	0.000880595	0
GO:0031504---ECOCYCcplx:CPLX0.1944---RBN---aggrv	peptidoglycan.based.cell.wall.organization	Ferric.Enterobactin.Transport.System	aggrv	4235770	302	29	972357	273	3263111	69.3287	1	1	1.90867e-10	0
GO:0032506---ECOCYCcplx:CPLX0.1944---RBN---aggrv	cytokinetic.process	Ferric.Enterobactin.Transport.System	aggrv	4235770	68	10	972376	58	3263326	15.6104	0.966572	1	0.0147656	0
ECOCYCcplx:CPLX0.1944---GO:0032989---RBN---aggrv	Ferric.Enterobactin.Transport.System	cellular.structure.morphogenesis	aggrv	4235770	48	9	972377	39	3263345	11.0191	0.804191	1	0.094641	0
ECOCYCcplx:CPLX0.1944---GO:0034440---RBN---aggrv	Ferric.Enterobactin.Transport.System	lipid.oxidation	aggrv	4235770	68	8	972378	60	3263324	15.6104	0.993819	1	0.0026929	0
ECOCYCcplx:CPLX0.1944---GO:0034613---RBN---aggrv	Ferric.Enterobactin.Transport.System	cellular.protein.localization	aggrv	4235770	101	12	972374	89	3263295	23.1861	0.998462	1	0.000668245	0
GO:0042546---ECOCYCcplx:CPLX0.1944---RBN---aggrv	cell.wall.biogenesis	Ferric.Enterobactin.Transport.System	aggrv	4235770	302	29	972357	273	3263111	69.3287	1	1	1.90867e-10	0
GO:0042938---ECOCYCcplx:CPLX0.1944---RBN---aggrv	dipeptide.transport	Ferric.Enterobactin.Transport.System	aggrv	4235770	57	11	972375	46	3263338	13.0852	0.789395	1	0.102706	0
ECOCYCcplx:CPLX0.1944---GO:0042939---RBN---aggrv	Ferric.Enterobactin.Transport.System	tripeptide.transport	aggrv	4235770	36	4	972382	32	3263352	8.26435	0.978539	1	0.009422	0
ECOCYCcplx:CPLX0.1944---GO:0043163---RBN---aggrv	Ferric.Enterobactin.Transport.System	cell.envelope.organization	aggrv	4235770	26	3	972383	23	3263361	5.9687	0.957308	1	0.0189481	0
GO:0043687---ECOCYCcplx:CPLX0.1944---RBN---aggrv	post.translational.protein.modification	Ferric.Enterobactin.Transport.System	aggrv	4235770	37	3	972383	34	3263350	8.49392	0.995414	1	0.00199621	0
GO:0045184---ECOCYCcplx:CPLX0.1944---RBN---aggrv	establishment.of.protein.localization	Ferric.Enterobactin.Transport.System	aggrv	4235770	419	52	972334	367	3263017	96.1879	1	1	6.17138e-09	0
GO:0045229---ECOCYCcplx:CPLX0.1944---RBN---aggrv	external.encapsulating.structure.organization	Ferric.Enterobactin.Transport.System	aggrv	4235770	392	40	972346	352	3263032	89.9896	1	1	8.05223e-12	0
GO:0046377---ECOCYCcplx:CPLX0.1944---RBN---aggrv	colanic.acid.metabolic.process	Ferric.Enterobactin.Transport.System	aggrv	4235770	130	19	972367	111	3263273	29.8435	0.993334	1	0.00290455	0
ECOCYCcplx:CPLX0.1944---GO:0046378---RBN---aggrv	Ferric.Enterobactin.Transport.System	enterobacterial.common.antigen.metabolic.process	aggrv	4235770	68	11	972375	57	3263327	15.6104	0.934711	1	0.0293224	0
ECOCYCcplx:CPLX0.1944---GO:0046401---RBN---aggrv	Ferric.Enterobactin.Transport.System	lipopolysaccharide.core.region.metabolic.process	aggrv	4235770	151	15	972371	136	3263248	34.6644	0.99999	1	4.37808e-06	0
GO:0046402---ECOCYCcplx:CPLX0.1944---RBN---aggrv	O.antigen.metabolic.process	Ferric.Enterobactin.Transport.System	aggrv	4235770	48	4	972382	44	3263340	11.0191	0.997904	1	0.000911405	0
GO:0046467---ECOCYCcplx:CPLX0.1944---RBN---aggrv	membrane.lipid.biosynthetic.process	Ferric.Enterobactin.Transport.System	aggrv	4235770	162	18	972368	144	3263240	37.1896	0.999965	1	1.54119e-05	0
GO:0046473---ECOCYCcplx:CPLX0.1944---RBN---aggrv	phosphatidic.acid.metabolic.process	Ferric.Enterobactin.Transport.System	aggrv	4235770	112	10	972376	102	3263282	25.7113	0.999971	1	1.26175e-05	0
GO:0046474---ECOCYCcplx:CPLX0.1944---RBN---aggrv	glycerophospholipid.biosynthetic.process	Ferric.Enterobactin.Transport.System	aggrv	4235770	112	10	972376	102	3263282	25.7113	0.999971	1	1.26175e-05	0
GO:0046493---ECOCYCcplx:CPLX0.1944---RBN---aggrv	lipid.A.metabolic.process	Ferric.Enterobactin.Transport.System	aggrv	4235770	101	10	972376	91	3263293	23.1861	0.999797	1	8.82394e-05	0
ECOCYCcplx:CPLX0.1944---GO:0046907---RBN---aggrv	Ferric.Enterobactin.Transport.System	intracellular.transport	aggrv	4235770	96	12	972374	84	3263300	22.0383	0.996751	1	0.00141341	0
GO:0051301---ECOCYCcplx:CPLX0.1944---RBN---aggrv	cell.division	Ferric.Enterobactin.Transport.System	aggrv	4235770	304	35	972351	269	3263115	69.7879	1	1	4.70138e-08	0
GO:0051649---ECOCYCcplx:CPLX0.1944---RBN---aggrv	establishment.of.localization.in.cell	Ferric.Enterobactin.Transport.System	aggrv	4235770	248	23	972363	225	3263159	56.9322	1	1	2.27139e-09	0
GO:0055085---ECOCYCcplx:CPLX0.1944---RBN---aggrv	transmembrane.transport	Ferric.Enterobactin.Transport.System	aggrv	4235770	103	12	972374	91	3263293	23.6452	0.998869	1	0.000491639	0
ECOCYCcplx:CPLX0.1944---GO:0065002---RBN---aggrv	Ferric.Enterobactin.Transport.System	intracellular.protein.transmembrane.transport	aggrv	4235770	76	8	972378	68	3263316	17.447	0.998362	1	0.000712141	0
ECOCYCcplx:CPLX0.1944---MYGROUPINGS:CELL.ADHESION---RBN---aggrv	Ferric.Enterobactin.Transport.System	CELL.ADHESION	aggrv	4235770	53	10	972376	43	3263341	12.167	0.806197	1	0.0935588	0
MYGROUPINGS:CELL.DIVISION---ECOCYCcplx:CPLX0.1944---RBN---aggrv	CELL.DIVISION	Ferric.Enterobactin.Transport.System	aggrv	4235770	298	44	972342	254	3263130	68.4105	0.999839	1	6.98899e-05	0
ECOCYCcplx:CPLX0.1944---MYGROUPINGS:CELL.ENVELOPE.INTEGRITY---RBN---aggrv	Ferric.Enterobactin.Transport.System	CELL.ENVELOPE.INTEGRITY	aggrv	4235770	134	31	972355	103	3263281	30.7618	0.514026	0.986509	0.289015	0.00589915
MYGROUPINGS:CELL.SHAPE---ECOCYCcplx:CPLX0.1944---RBN---aggrv	CELL.SHAPE	Ferric.Enterobactin.Transport.System	aggrv	4235770	149	18	972368	131	3263253	34.2052	0.999752	1	0.000107931	0
MYGROUPINGS:CELL.WALL.BIOGENESIS---ECOCYCcplx:CPLX0.1944---RBN---aggrv	CELL.WALL.BIOGENESIS	Ferric.Enterobactin.Transport.System	aggrv	4235770	536	48	972338	488	3262896	123.047	1	1	0	0
MYGROUPINGS:CELL.WALL.EARLY---ECOCYCcplx:CPLX0.1944---RBN---aggrv	CELL.WALL.EARLY	Ferric.Enterobactin.Transport.System	aggrv	4235770	136	7	972379	129	3263255	31.2209	1	1	1.10717e-09	0
MYGROUPINGS:CELL.WALL.LATE---ECOCYCcplx:CPLX0.1944---RBN---aggrv	CELL.WALL.LATE	Ferric.Enterobactin.Transport.System	aggrv	4235770	162	20	972366	142	3263242	37.1896	0.999791	1	9.0599e-05	0
MYGROUPINGS:CHAPERONES---ECOCYCcplx:CPLX0.1944---RBN---aggrv	CHAPERONES	Ferric.Enterobactin.Transport.System	aggrv	4235770	76	10	972376	66	3263318	17.447	0.988969	1	0.0048172	0
MYGROUPINGS:CHEMOTAXIS---ECOCYCcplx:CPLX0.1944---RBN---aggrv	CHEMOTAXIS	Ferric.Enterobactin.Transport.System	aggrv	4235770	58	5	972381	53	3263331	13.3148	0.998834	1	0.000506705	0
MYGROUPINGS:CHORISMATE.DEGRADATION---ECOCYCcplx:CPLX0.1944---RBN---aggrv	CHORISMATE.DEGRADATION	Ferric.Enterobactin.Transport.System	aggrv	4235770	98	7	972379	91	3263293	22.4974	0.999993	1	3.20561e-06	0
MYGROUPINGS:CHROMOSOME.SEGREGATION---ECOCYCcplx:CPLX0.1944---RBN---aggrv	CHROMOSOME.SEGREGATION	Ferric.Enterobactin.Transport.System	aggrv	4235770	56	6	972380	50	3263334	12.8557	0.994207	1	0.00252301	0
ECOCYCcplx:CPLX0.1944---MYGROUPINGS:CRYPTIC.SECRETORY.PATHWAY---RBN---aggrv	Ferric.Enterobactin.Transport.System	CRYPTIC.SECRETORY.PATHWAY	aggrv	4235770	72	9	972377	63	3263321	16.5287	0.991581	1	0.00367177	0
ECOCYCcplx:CPLX0.1944---MYGROUPINGS:ECA---RBN---aggrv	Ferric.Enterobactin.Transport.System	ECA	aggrv	4235770	106	15	972371	91	3263293	24.3339	0.991404	1	0.00374954	0
MYGROUPINGS:ELECTRON.TRANSPORT.CHAIN---ECOCYCcplx:CPLX0.1944---RBN---aggrv	ELECTRON.TRANSPORT.CHAIN	Ferric.Enterobactin.Transport.System	aggrv	4235770	78	12	972374	66	3263318	17.9061	0.962891	1	0.0164227	0
MYGROUPINGS:ENTEROBACTIN.AND.METAL.ION.TRANSPORT---ECOCYCcplx:CPLX0.1944---RBN---aggrv	ENTEROBACTIN.AND.METAL.ION.TRANSPORT	Ferric.Enterobactin.Transport.System	aggrv	4235770	152	16	972370	136	3263248	34.8939	0.999976	1	1.05452e-05	0
MYGROUPINGS:ENTEROBACTIN.BIOSYNTHESIS---ECOCYCcplx:CPLX0.1944---RBN---aggrv	ENTEROBACTIN.BIOSYNTHESIS	Ferric.Enterobactin.Transport.System	aggrv	4235770	16	1	972385	15	3263369	3.67305	0.984591	1	0.00674406	0
MYGROUPINGS:FAD---ECOCYCcplx:CPLX0.1944---RBN---aggrv	FAD	Ferric.Enterobactin.Transport.System	aggrv	4235770	138	18	972368	120	3263264	31.68	0.998834	1	0.000506681	0
MYGROUPINGS:FAS---ECOCYCcplx:CPLX0.1944---RBN---aggrv	FAS	Ferric.Enterobactin.Transport.System	aggrv	4235770	170	27	972359	143	3263241	39.0261	0.991072	1	0.00389472	0
ECOCYCcplx:CPLX0.1944---MYGROUPINGS:FERRIC.CITRATE.TRANSPORT---RBN---aggrv	Ferric.Enterobactin.Transport.System	FERRIC.CITRATE.TRANSPORT	aggrv	4235770	35	4	972382	31	3263353	8.03479	0.974223	1	0.0113417	0
MYGROUPINGS:FERRICHROME.TRANSPORT---ECOCYCcplx:CPLX0.1944---RBN---aggrv	FERRICHROME.TRANSPORT	Ferric.Enterobactin.Transport.System	aggrv	4235770	37	4	972382	33	3263351	8.49392	0.982166	1	0.00781505	0
ECOCYCcplx:CPLX0.1944---MYGROUPINGS:IRON.ENTEROBACTIN.TRANSPORT---RBN---aggrv	Ferric.Enterobactin.Transport.System	IRON.ENTEROBACTIN.TRANSPORT	aggrv	4235770	33	7	972379	26	3263358	7.57566	0.660258	1	0.180287	0
MYGROUPINGS:ISOPRENOIDS.BIOSYNTHESIS---ECOCYCcplx:CPLX0.1944---RBN---aggrv	ISOPRENOIDS.BIOSYNTHESIS	Ferric.Enterobactin.Transport.System	aggrv	4235770	56	7	972379	49	3263335	12.8557	0.983887	1	0.00705458	0
MYGROUPINGS:LIPID.A---ECOCYCcplx:CPLX0.1944---RBN---aggrv	LIPID.A	Ferric.Enterobactin.Transport.System	aggrv	4235770	245	30	972356	215	3263169	56.2435	0.999993	1	3.00079e-06	0
MYGROUPINGS:LOCOMOTION---ECOCYCcplx:CPLX0.1944---RBN---aggrv	LOCOMOTION	Ferric.Enterobactin.Transport.System	aggrv	4235770	132	16	972370	116	3263268	30.3026	0.999473	1	0.000228761	0
MYGROUPINGS:LOCOMOTION.CHEMOTAXIS.AND.CELL.ADHESION---ECOCYCcplx:CPLX0.1944---RBN---aggrv	LOCOMOTION.CHEMOTAXIS.AND.CELL.ADHESION	Ferric.Enterobactin.Transport.System	aggrv	4235770	153	21	972365	132	3263252	35.1235	0.998488	1	0.000656941	0
ECOCYCcplx:CPLX0.1944---MYGROUPINGS:LOL.PROTEIN.SECRETION.PATHWAY---RBN---aggrv	Ferric.Enterobactin.Transport.System	LOL.PROTEIN.SECRETION.PATHWAY	aggrv	4235770	30	5	972381	25	3263359	6.88696	0.851197	1	0.06997	0
MYGROUPINGS:LPS---ECOCYCcplx:CPLX0.1944---RBN---aggrv	LPS	Ferric.Enterobactin.Transport.System	aggrv	4235770	436	58	972328	378	3263006	100.09	1	1	5.71838e-08	0
MYGROUPINGS:LPS.AND.ECA---ECOCYCcplx:CPLX0.1944---RBN---aggrv	LPS.AND.ECA	Ferric.Enterobactin.Transport.System	aggrv	4235770	507	71	972315	436	3262948	116.39	1	1	6.77705e-08	0
ECOCYCcplx:CPLX0.1944---MYGROUPINGS:LPT.PATHWAY---RBN---aggrv	Ferric.Enterobactin.Transport.System	LPT.PATHWAY	aggrv	4235770	28	8	972378	20	3263364	6.42783	0.304247	0.736853	0.516774	0.132619
MYGROUPINGS:M.ANTIGEN---ECOCYCcplx:CPLX0.1944---RBN---aggrv	M.ANTIGEN	Ferric.Enterobactin.Transport.System	aggrv	4235770	165	25	972361	140	3263244	37.8783	0.995096	1	0.00213499	0
MYGROUPINGS:M.ANTIGEN.AND.OSMOTIC.STRESS.RESPONSE---ECOCYCcplx:CPLX0.1944---RBN---aggrv	M.ANTIGEN.AND.OSMOTIC.STRESS.RESPONSE	Ferric.Enterobactin.Transport.System	aggrv	4235770	209	31	972355	178	3263206	47.9792	0.998689	1	0.000569865	0
MYGROUPINGS:M.ANTIGEN.CORE---ECOCYCcplx:CPLX0.1944---RBN---aggrv	M.ANTIGEN.CORE	Ferric.Enterobactin.Transport.System	aggrv	4235770	124	17	972369	107	3263277	28.4661	0.996461	1	0.00153972	0
ECOCYCcplx:CPLX0.1944---MYGROUPINGS:M.ANTIGEN.PRECURSORS---RBN---aggrv	Ferric.Enterobactin.Transport.System	M.ANTIGEN.PRECURSORS	aggrv	4235770	41	8	972378	33	3263351	9.41218	0.755626	1	0.121693	0
ECOCYCcplx:CPLX0.1944---MYGROUPINGS:METAL.ION.TRANSPORT---RBN---aggrv	Ferric.Enterobactin.Transport.System	METAL.ION.TRANSPORT	aggrv	4235770	42	3	972383	39	3263345	9.64174	0.998426	1	0.000684002	0
MYGROUPINGS:OANTIGEN---ECOCYCcplx:CPLX0.1944---RBN---aggrv	OANTIGEN	Ferric.Enterobactin.Transport.System	aggrv	4235770	34	4	972382	30	3263354	7.80522	0.969101	1	0.013631	0
MYGROUPINGS:OLIGOPEPTIDE.TRANSPORT---ECOCYCcplx:CPLX0.1944---RBN---aggrv	OLIGOPEPTIDE.TRANSPORT	Ferric.Enterobactin.Transport.System	aggrv	4235770	69	16	972370	53	3263331	15.84	0.528438	0.998433	0.277006	0.000681263
MYGROUPINGS:PANTOTHENATE.AND.COA.BIOSYNTHESIS---ECOCYCcplx:CPLX0.1944---RBN---aggrv	PANTOTHENATE.AND.COA.BIOSYNTHESIS	Ferric.Enterobactin.Transport.System	aggrv	4235770	30	4	972382	26	3263358	6.88696	0.937611	1	0.0279773	0
MYGROUPINGS:PEPTIDOGLYCAN.RECYCLING---ECOCYCcplx:CPLX0.1944---RBN---aggrv	PEPTIDOGLYCAN.RECYCLING	Ferric.Enterobactin.Transport.System	aggrv	4235770	79	7	972379	72	3263312	18.1357	0.999705	1	0.000128161	0
MYGROUPINGS:PHOSPHOLIPIDS---ECOCYCcplx:CPLX0.1944---RBN---aggrv	PHOSPHOLIPIDS	Ferric.Enterobactin.Transport.System	aggrv	4235770	206	33	972353	173	3263211	47.2905	0.994464	1	0.0024109	0
ECOCYCcplx:CPLX0.1944---MYGROUPINGS:PROTEASE---RBN---aggrv	Ferric.Enterobactin.Transport.System	PROTEASE	aggrv	4235770	16	3	972383	13	3263371	3.67305	0.746959	1	0.126703	0
MYGROUPINGS:PROTEIN.SECRETION---ECOCYCcplx:CPLX0.1944---RBN---aggrv	PROTEIN.SECRETION	Ferric.Enterobactin.Transport.System	aggrv	4235770	250	22	972364	228	3263156	57.3913	1	1	5.09249e-10	0
MYGROUPINGS:RESPONSE.TO.ANTIBIOTIC---ECOCYCcplx:CPLX0.1944---RBN---aggrv	RESPONSE.TO.ANTIBIOTIC	Ferric.Enterobactin.Transport.System	aggrv	4235770	260	29	972357	231	3263153	59.687	1	1	1.45486e-07	0
MYGROUPINGS:SEC.PROTEIN.SECRETION.PATHWAY---ECOCYCcplx:CPLX0.1944---RBN---aggrv	SEC.PROTEIN.SECRETION.PATHWAY	Ferric.Enterobactin.Transport.System	aggrv	4235770	135	12	972374	123	3263261	30.9913	0.999995	1	2.28575e-06	0
ECOCYCcplx:CPLX0.1944---MYGROUPINGS:UBIQUINONE.8.BIOSYNTHESIS---RBN---aggrv	Ferric.Enterobactin.Transport.System	UBIQUINONE.8.BIOSYNTHESIS	aggrv	4235770	45	6	972380	39	3263345	10.3304	0.963824	1	0.0160025	0
ECOCYCcplx:CPLX0.1944---MYGROUPINGS:UNDPLARA4N---RBN---aggrv	Ferric.Enterobactin.Transport.System	UNDPLARA4N	aggrv	4235770	83	11	972375	72	3263312	19.0539	0.990795	1	0.004016	0
ECOCYCcplx:CPLX0.1944---MYGROUPINGS:UNDPLARA4N.CORE---RBN---aggrv	Ferric.Enterobactin.Transport.System	UNDPLARA4N.CORE	aggrv	4235770	83	11	972375	72	3263312	19.0539	0.990795	1	0.004016	0
MYGROUPINGS:VITAMIN.B12.TRANSPORT---ECOCYCcplx:CPLX0.1944---RBN---aggrv	VITAMIN.B12.TRANSPORT	Ferric.Enterobactin.Transport.System	aggrv	4235770	42	7	972379	35	3263349	9.64174	0.878493	1	0.0562618	0
ECOCYCcplx:CPLX0.1944---TCDBcplx:3.A.5.1.1---RBN---aggrv	Ferric.Enterobactin.Transport.System	General.secretory.pathway.Sec.SRP.complex	aggrv	4235770	66	10	972376	56	3263328	15.1513	0.956622	1	0.0192595	0
ECOCYCcplx:CPLX0.1981---ECOCYCcplx:CPLX0.2201.TCDBcplx:2.C.1.2.1---RBN---aggrv	ferrichrome.uptake.system	The.Tol.Pal.Cell.Envelope.Complex.The.TolA.energy.transducing.system	aggrv	4235770	24	8	972378	16	3263368	5.50957	0.165699	0.510349	0.780681	0.292133
ECOCYCcplx:CPLX0.1981---ECOCYCcplx:CPLX0.2202---RBN---aggrv	ferrichrome.uptake.system	Colicin.S4.Transport.System	aggrv	4235770	30	8	972378	22	3263362	6.88696	0.381243	0.846075	0.418798	0.072591
ECOCYCcplx:CPLX0.2221---ECOCYCcplx:CPLX0.1981---RBN---aggrv	The.Colicin.A.Import.System	ferrichrome.uptake.system	aggrv	4235770	37	11	972375	26	3263358	8.49392	0.212449	0.598927	0.672745	0.222626
ECOCYCcplx:CPLX0.1981---ECOCYCcplx:CPLX0.3382---RBN---aggrv	ferrichrome.uptake.system	GspC.O.secreton.complex	aggrv	4235770	44	7	972379	37	3263347	10.1009	0.90644	1	0.042661	0
ECOCYCcplx:CPLX0.1981---ECOCYCcplx:CPLX0.3933---RBN---aggrv	ferrichrome.uptake.system	Outer.Membrane.Protein.Assembly.Complex	aggrv	4235770	21	1	972385	20	3263364	4.82087	0.995817	1	0.00182029	0
ECOCYCcplx:CPLX0.1981---ECOCYCcplx:CPLX0.3970---RBN---aggrv	ferrichrome.uptake.system	murein.tripeptide.ABC.transporter	aggrv	4235770	16	2	972384	14	3263370	3.67305	0.911129	1	0.04042	0
ECOCYCcplx:CPLX0.1981---ECOCYCcplx:SEC.SECRETION.CPLX---RBN---aggrv	ferrichrome.uptake.system	Sec.Protein.Secretion.Complex	aggrv	4235770	47	9	972377	38	3263346	10.7896	0.782889	1	0.1063	0
ECOCYCpathway:ALL.CHORISMATE.PWY---ECOCYCcplx:CPLX0.1981---RBN---aggrv	superpathway.of.chorismate	ferrichrome.uptake.system	aggrv	4235770	83	14	972372	69	3263315	19.0539	0.93074	1	0.0311718	0
ECOCYCpathway:ANARESP1.PWY---ECOCYCcplx:CPLX0.1981---RBN---aggrv	respiration.anaerobic	ferrichrome.uptake.system	aggrv	4235770	20	3	972383	17	3263367	4.59131	0.870636	1	0.0601632	0
ECOCYCpathway:COLANSYN.PWY---ECOCYCcplx:CPLX0.1981---RBN---aggrv	colanic.acid.building.blocks.biosynthesis	ferrichrome.uptake.system	aggrv	4235770	39	6	972380	33	3263351	8.95305	0.911213	1	0.0403802	0
ECOCYCcplx:CPLX0.1981---ECOCYCpathway:ECASYN.PWY---RBN---aggrv	ferrichrome.uptake.system	enterobacterial.common.antigen.biosynthesis	aggrv	4235770	35	2	972384	33	3263351	8.03479	0.998759	1	0.000539259	0
ECOCYCpathway:ENTBACSYN.PWY---ECOCYCcplx:CPLX0.1981---RBN---aggrv	enterobactin.biosynthesis	ferrichrome.uptake.system	aggrv	4235770	25	5	972381	20	3263364	5.73913	0.711681	1	0.147715	0
ECOCYCcplx:CPLX0.1981---ECOCYCpathway:FAO.PWY---RBN---aggrv	ferrichrome.uptake.system	fatty.acid.beta.oxidation.I	aggrv	4235770	49	10	972376	39	3263345	11.2487	0.716662	1	0.144686	0
ECOCYCcplx:CPLX0.1981---ECOCYCpathway:FASYN.ELONG.PWY---RBN---aggrv	ferrichrome.uptake.system	fatty.acid.elongation.saturated	aggrv	4235770	28	8	972378	20	3263364	6.42783	0.304247	0.736853	0.516774	0.132619
ECOCYCpathway:FASYN.INITIAL.PWY---ECOCYCcplx:CPLX0.1981---RBN---aggrv	superpathway.of.fatty.acid.biosynthesis.initiation.E.coli	ferrichrome.uptake.system	aggrv	4235770	36	8	972378	28	3263356	8.26435	0.605951	1	0.217562	0
ECOCYCcplx:CPLX0.1981---ECOCYCpathway:FERMENTATION.PWY---RBN---aggrv	ferrichrome.uptake.system	mixed.acid.fermentation	aggrv	4235770	21	6	972380	15	3263369	4.82087	0.347243	0.799339	0.459367	0.097269
ECOCYCcplx:CPLX0.1981---ECOCYCpathway:FOLSYN.PWY---RBN---aggrv	ferrichrome.uptake.system	tetrahydrofolate.biosynthesis	aggrv	4235770	29	2	972384	27	3263357	6.65739	0.994994	1	0.00217936	0
ECOCYCcplx:CPLX0.1981---ECOCYCpathway:GALACTMETAB.PWY---RBN---aggrv	ferrichrome.uptake.system	galactose.degradation.I.Leloir.pathway	aggrv	4235770	22	4	972382	18	3263366	5.05044	0.778277	1	0.108866	0
ECOCYCcplx:CPLX0.1981---ECOCYCpathway:KDO.NAGLIPASYN.PWY---RBN---aggrv	ferrichrome.uptake.system	superpathway.of.KDO.2.lipid.A.biosynthesis	aggrv	4235770	72	9	972377	63	3263321	16.5287	0.991581	1	0.00367177	0
ECOCYCcplx:CPLX0.1981---ECOCYCpathway:LIPA.CORESYN.PWY---RBN---aggrv	ferrichrome.uptake.system	Lipid.A.core.biosynthesis	aggrv	4235770	46	4	972382	42	3263342	10.56	0.996868	1	0.00136245	0
ECOCYCcplx:CPLX0.1981---ECOCYCpathway:LPSSYN.PWY---RBN---aggrv	ferrichrome.uptake.system	superpathway.of.lipopolysaccharide.biosynthesis	aggrv	4235770	115	13	972373	102	3263282	26.4	0.999549	1	0.000195822	0
ECOCYCcplx:CPLX0.1981---ECOCYCpathway:NAGLIPASYN.PWY---RBN---aggrv	ferrichrome.uptake.system	lipid.A.precursor.biosynthesis	aggrv	4235770	30	4	972382	26	3263358	6.88696	0.937611	1	0.0279773	0
ECOCYCpathway:NONMEVIPP.PWY---ECOCYCcplx:CPLX0.1981---RBN---aggrv	methylerythritol.phosphate.pathway	ferrichrome.uptake.system	aggrv	4235770	20	5	972381	15	3263369	4.59131	0.49956	0.972633	0.301412	0.0120508
ECOCYCcplx:CPLX0.1981---ECOCYCpathway:OANTIGEN.PWY---RBN---aggrv	ferrichrome.uptake.system	O.antigen.biosynthesis.E.coli	aggrv	4235770	24	2	972384	22	3263362	5.50957	0.984409	1	0.00682448	0
ECOCYCpathway:PANTOSYN.PWY---ECOCYCcplx:CPLX0.1981---RBN---aggrv	pantothenate.and.coenzyme.A.biosynthesis.I	ferrichrome.uptake.system	aggrv	4235770	12	2	972384	10	3263374	2.75478	0.799885	1	0.0969723	0
ECOCYCpathway:PEPTIDOGLYCANSYN.PWY---ECOCYCcplx:CPLX0.1981---RBN---aggrv	peptidoglycan.biosynthesis.III	ferrichrome.uptake.system	aggrv	4235770	54	11	972375	43	3263341	12.3965	0.723887	1	0.140329	0
ECOCYCpathway:PHOSLIPSYN.PWY---ECOCYCcplx:CPLX0.1981---RBN---aggrv	phospholipid.biosynthesis.I	ferrichrome.uptake.system	aggrv	4235770	32	5	972381	27	3263357	7.34609	0.888583	1	0.0513022	0
ECOCYCcplx:CPLX0.1981---ECOCYCpathway:PWY.1269---RBN---aggrv	ferrichrome.uptake.system	CMP.KDO.biosynthesis.I	aggrv	4235770	30	4	972382	26	3263358	6.88696	0.937611	1	0.0279773	0
ECOCYCpathway:PWY.4381---ECOCYCcplx:CPLX0.1981---RBN---aggrv	fatty.acid.biosynthesis.initiation.I	ferrichrome.uptake.system	aggrv	4235770	23	4	972382	19	3263365	5.28	0.808416	1	0.0923653	0
ECOCYCpathway:PWY.5668---ECOCYCcplx:CPLX0.1981---RBN---aggrv	cardiolipin.biosynthesis.I	ferrichrome.uptake.system	aggrv	4235770	25	5	972381	20	3263364	5.73913	0.711681	1	0.147715	0
ECOCYCcplx:CPLX0.1981---ECOCYCpathway:PWY.6071---RBN---aggrv	ferrichrome.uptake.system	superpathway.of.phenylethylamine.degradation	aggrv	4235770	37	6	972380	31	3263353	8.49392	0.882625	1	0.0542237	0
ECOCYCcplx:CPLX0.1981---ECOCYCpathway:PWY.6284---RBN---aggrv	ferrichrome.uptake.system	superpathway.of.unsaturated.fatty.acids.biosynthesis.E.coli	aggrv	4235770	28	8	972378	20	3263364	6.42783	0.304247	0.736853	0.516774	0.132619
ECOCYCcplx:CPLX0.1981---ECOCYCpathway:PWY0.321---RBN---aggrv	ferrichrome.uptake.system	phenylacetate.degradation.I.aerobic	aggrv	4235770	37	6	972380	31	3263353	8.49392	0.882625	1	0.0542237	0
ECOCYCcplx:CPLX0.1981---ECOCYCpathway:PWY0.862---RBN---aggrv	ferrichrome.uptake.system	cis.dodecenoyl.biosynthesis	aggrv	4235770	22	7	972379	15	3263369	5.05044	0.224859	0.618851	0.64809	0.208414
ECOCYCpathway:PWY0.881---ECOCYCcplx:CPLX0.1981---RBN---aggrv	superpathway.of.fatty.acid.biosynthesis.I.E.coli	ferrichrome.uptake.system	aggrv	4235770	51	12	972374	39	3263345	11.7078	0.515464	0.987825	0.287802	0.00532019
ECOCYCcplx:CPLX0.1981---ECOCYCpathway:UBISYN.PWY---RBN---aggrv	ferrichrome.uptake.system	ubiquinone.8.biosynthesis.prokaryotic	aggrv	4235770	29	7	972379	22	3263362	6.65739	0.511443	0.983241	0.291203	0.00734006
GO:0000270---ECOCYCcplx:CPLX0.1981---RBN---aggrv	peptidoglycan.metabolic.process	ferrichrome.uptake.system	aggrv	4235770	245	39	972347	206	3263178	56.2435	0.997436	1	0.00111502	0
ECOCYCcplx:CPLX0.1981---GO:0000902---RBN---aggrv	ferrichrome.uptake.system	cell.morphogenesis	aggrv	4235770	37	8	972378	29	3263355	8.49392	0.639383	1	0.194239	0
GO:0000917---ECOCYCcplx:CPLX0.1981---RBN---aggrv	barrier.septum.formation	ferrichrome.uptake.system	aggrv	4235770	50	12	972374	38	3263346	11.4783	0.48485	0.958996	0.314392	0.0181831
GO:0006457---ECOCYCcplx:CPLX0.1981---RBN---aggrv	protein.folding	ferrichrome.uptake.system	aggrv	4235770	47	8	972378	39	3263345	10.7896	0.875681	1	0.0576543	0
GO:0006631---ECOCYCcplx:CPLX0.1981---RBN---aggrv	fatty.acid.metabolic.process	ferrichrome.uptake.system	aggrv	4235770	122	27	972359	95	3263289	28.007	0.620447	1	0.207295	0
GO:0006633---ECOCYCcplx:CPLX0.1981---RBN---aggrv	fatty.acid.biosynthetic.process	ferrichrome.uptake.system	aggrv	4235770	62	12	972374	50	3263334	14.2331	0.792874	1	0.100796	0
GO:0006643---ECOCYCcplx:CPLX0.1981---RBN---aggrv	membrane.lipid.metabolic.process	ferrichrome.uptake.system	aggrv	4235770	119	16	972370	103	3263281	27.3183	0.996745	1	0.00141603	0
GO:0006644---ECOCYCcplx:CPLX0.1981---RBN---aggrv	phospholipid.metabolic.process	ferrichrome.uptake.system	aggrv	4235770	119	16	972370	103	3263281	27.3183	0.996745	1	0.00141603	0
GO:0006650---ECOCYCcplx:CPLX0.1981---RBN---aggrv	glycerophospholipid.metabolic.process	ferrichrome.uptake.system	aggrv	4235770	83	10	972376	73	3263311	19.0539	0.996126	1	0.00168569	0
GO:0006654---ECOCYCcplx:CPLX0.1981---RBN---aggrv	phosphatidic.acid.biosynthetic.process	ferrichrome.uptake.system	aggrv	4235770	80	10	972376	70	3263314	18.3652	0.993885	1	0.00266365	0
GO:0006720---ECOCYCcplx:CPLX0.1981---RBN---aggrv	isoprenoid.metabolic.process	ferrichrome.uptake.system	aggrv	4235770	36	11	972375	25	3263359	8.26435	0.185518	0.54885	0.731614	0.260547
GO:0006721---ECOCYCcplx:CPLX0.1981---RBN---aggrv	terpenoid.metabolic.process	ferrichrome.uptake.system	aggrv	4235770	20	5	972381	15	3263369	4.59131	0.49956	0.972633	0.301412	0.0120508
GO:0006743---ECOCYCcplx:CPLX0.1981---RBN---aggrv	ubiquinone.metabolic.process	ferrichrome.uptake.system	aggrv	4235770	56	15	972371	41	3263343	12.8557	0.293599	0.728527	0.532245	0.137554
GO:0006744---ECOCYCcplx:CPLX0.1981---RBN---aggrv	ubiquinone.biosynthetic.process	ferrichrome.uptake.system	aggrv	4235770	56	15	972371	41	3263343	12.8557	0.293599	0.728527	0.532245	0.137554
GO:0006826---ECOCYCcplx:CPLX0.1981---RBN---aggrv	iron.ion.transport	ferrichrome.uptake.system	aggrv	4235770	97	9	972377	88	3263296	22.2678	0.999871	1	5.61325e-05	0
ECOCYCcplx:CPLX0.1981---GO:0006857---RBN---aggrv	ferrichrome.uptake.system	oligopeptide.transport	aggrv	4235770	80	11	972375	69	3263315	18.3652	0.985995	1	0.00612535	0
ECOCYCcplx:CPLX0.1981---GO:0006886---RBN---aggrv	ferrichrome.uptake.system	intracellular.protein.transport	aggrv	4235770	74	11	972375	63	3263321	16.9878	0.968846	1	0.0137451	0
GO:0007047---ECOCYCcplx:CPLX0.1981---RBN---aggrv	cell.wall.organization	ferrichrome.uptake.system	aggrv	4235770	269	45	972341	224	3263160	61.7531	0.995093	1	0.00213626	0
GO:0007049---ECOCYCcplx:CPLX0.1981---RBN---aggrv	cell.cycle	ferrichrome.uptake.system	aggrv	4235770	167	35	972351	132	3263252	38.3374	0.757282	1	0.120743	0
GO:0008104---ECOCYCcplx:CPLX0.1981---RBN---aggrv	protein.localization	ferrichrome.uptake.system	aggrv	4235770	307	44	972342	263	3263121	70.4766	0.999941	1	2.5518e-05	0
GO:0008299---ECOCYCcplx:CPLX0.1981---RBN---aggrv	isoprenoid.biosynthetic.process	ferrichrome.uptake.system	aggrv	4235770	36	11	972375	25	3263359	8.26435	0.185518	0.54885	0.731614	0.260547
GO:0008360---ECOCYCcplx:CPLX0.1981---RBN---aggrv	regulation.of.cell.shape	ferrichrome.uptake.system	aggrv	4235770	157	28	972358	129	3263255	36.0418	0.950881	1	0.0218739	0
GO:0008610---ECOCYCcplx:CPLX0.1981---RBN---aggrv	lipid.biosynthetic.process	ferrichrome.uptake.system	aggrv	4235770	484	67	972319	417	3262967	111.11	1	1	7.52408e-08	0
GO:0008653---ECOCYCcplx:CPLX0.1981---RBN---aggrv	lipopolysaccharide.metabolic.process	ferrichrome.uptake.system	aggrv	4235770	334	38	972348	296	3263088	76.6748	1	1	8.31368e-09	0
GO:0008654---ECOCYCcplx:CPLX0.1981---RBN---aggrv	phospholipid.biosynthetic.process	ferrichrome.uptake.system	aggrv	4235770	116	16	972370	100	3263284	26.6296	0.99516	1	0.00210722	0
GO:0009103---ECOCYCcplx:CPLX0.1981---RBN---aggrv	lipopolysaccharide.biosynthetic.process	ferrichrome.uptake.system	aggrv	4235770	334	38	972348	296	3263088	76.6748	1	1	8.31368e-09	0
GO:0009242---ECOCYCcplx:CPLX0.1981---RBN---aggrv	colanic.acid.biosynthetic.process	ferrichrome.uptake.system	aggrv	4235770	92	14	972372	78	3263306	21.12	0.975075	1	0.010962	0
ECOCYCcplx:CPLX0.1981---GO:0009244---RBN---aggrv	ferrichrome.uptake.system	lipopolysaccharide.core.region.biosynthetic.process	aggrv	4235770	116	11	972375	105	3263279	26.6296	0.999953	1	2.0287e-05	0
GO:0009245---ECOCYCcplx:CPLX0.1981---RBN---aggrv	lipid.A.biosynthetic.process	ferrichrome.uptake.system	aggrv	4235770	71	10	972376	61	3263323	16.2991	0.977678	1	0.00980423	0
ECOCYCcplx:CPLX0.1981---GO:0009246---RBN---aggrv	ferrichrome.uptake.system	enterobacterial.common.antigen.biosynthetic.process	aggrv	4235770	48	4	972382	44	3263340	11.0191	0.997904	1	0.000911405	0
GO:0009252---ECOCYCcplx:CPLX0.1981---RBN---aggrv	peptidoglycan.biosynthetic.process	ferrichrome.uptake.system	aggrv	4235770	224	37	972349	187	3263197	51.4226	0.992847	1	0.00311756	0
GO:0009253---ECOCYCcplx:CPLX0.1981---RBN---aggrv	peptidoglycan.catabolic.process	ferrichrome.uptake.system	aggrv	4235770	28	4	972382	24	3263360	6.42783	0.912681	1	0.0396809	0
GO:0009273---ECOCYCcplx:CPLX0.1981---RBN---aggrv	peptidoglycan.based.cell.wall.biogenesis	ferrichrome.uptake.system	aggrv	4235770	224	37	972349	187	3263197	51.4226	0.992847	1	0.00311756	0
GO:0009306---ECOCYCcplx:CPLX0.1981---RBN---aggrv	protein.secretion	ferrichrome.uptake.system	aggrv	4235770	173	19	972367	154	3263230	39.7148	0.999983	1	7.27882e-06	0
ECOCYCcplx:CPLX0.1981---GO:0009653---RBN---aggrv	ferrichrome.uptake.system	anatomical.structure.morphogenesis	aggrv	4235770	37	8	972378	29	3263355	8.49392	0.639383	1	0.194239	0
GO:0010382---ECOCYCcplx:CPLX0.1981---RBN---aggrv	cell.wall.metabolic.process	ferrichrome.uptake.system	aggrv	4235770	47	7	972379	40	3263344	10.7896	0.937963	1	0.0278143	0
GO:0015031---ECOCYCcplx:CPLX0.1981---RBN---aggrv	protein.transport	ferrichrome.uptake.system	aggrv	4235770	304	43	972343	261	3263123	69.7879	0.999956	1	1.91784e-05	0
ECOCYCcplx:CPLX0.1981---GO:0015628---RBN---aggrv	ferrichrome.uptake.system	protein.secretion.by.the.type.II.secretion.system	aggrv	4235770	91	15	972371	76	3263308	20.8904	0.948999	1	0.0227342	0
ECOCYCcplx:CPLX0.1981---GO:0015794---RBN---aggrv	ferrichrome.uptake.system	glycerol.3.phosphate.transport	aggrv	4235770	15	1	972385	14	3263370	3.44348	0.98	1	0.008774	0
ECOCYCcplx:CPLX0.1981---GO:0015833---RBN---aggrv	ferrichrome.uptake.system	peptide.transport	aggrv	4235770	83	11	972375	72	3263312	19.0539	0.990795	1	0.004016	0
ECOCYCcplx:CPLX0.1981---GO:0015834---RBN---aggrv	ferrichrome.uptake.system	peptidoglycan.peptide.transport	aggrv	4235770	16	2	972384	14	3263370	3.67305	0.911129	1	0.04042	0
ECOCYCcplx:CPLX0.1981---GO:0016042---RBN---aggrv	ferrichrome.uptake.system	lipid.catabolic.process	aggrv	4235770	44	12	972374	32	3263352	10.1009	0.299712	0.736853	0.523296	0.132619
ECOCYCcplx:CPLX0.1981---GO:0016044---RBN---aggrv	ferrichrome.uptake.system	membrane.organization	aggrv	4235770	13	2	972384	11	3263373	2.98435	0.835785	1	0.0779056	0
GO:0016114---ECOCYCcplx:CPLX0.1981---RBN---aggrv	terpenoid.biosynthetic.process	ferrichrome.uptake.system	aggrv	4235770	20	5	972381	15	3263369	4.59131	0.49956	0.972633	0.301412	0.0120508
GO:0016998---ECOCYCcplx:CPLX0.1981---RBN---aggrv	cell.wall.catabolic.process	ferrichrome.uptake.system	aggrv	4235770	34	6	972380	28	3263356	7.80522	0.825468	1	0.0832999	0
ECOCYCcplx:CPLX0.1981---GO:0019395---RBN---aggrv	ferrichrome.uptake.system	fatty.acid.oxidation	aggrv	4235770	52	12	972374	40	3263344	11.9374	0.545535	1	0.263177	0
ECOCYCcplx:CPLX0.1981---GO:0030258---RBN---aggrv	ferrichrome.uptake.system	lipid.modification	aggrv	4235770	61	13	972373	48	3263336	14.0035	0.668228	1	0.175076	0
GO:0031504---ECOCYCcplx:CPLX0.1981---RBN---aggrv	peptidoglycan.based.cell.wall.organization	ferrichrome.uptake.system	aggrv	4235770	224	37	972349	187	3263197	51.4226	0.992847	1	0.00311756	0
GO:0032506---ECOCYCcplx:CPLX0.1981---RBN---aggrv	cytokinetic.process	ferrichrome.uptake.system	aggrv	4235770	50	12	972374	38	3263346	11.4783	0.48485	0.958996	0.314392	0.0181831
ECOCYCcplx:CPLX0.1981---GO:0032989---RBN---aggrv	ferrichrome.uptake.system	cellular.structure.morphogenesis	aggrv	4235770	37	8	972378	29	3263355	8.49392	0.639383	1	0.194239	0
ECOCYCcplx:CPLX0.1981---GO:0034440---RBN---aggrv	ferrichrome.uptake.system	lipid.oxidation	aggrv	4235770	52	12	972374	40	3263344	11.9374	0.545535	1	0.263177	0
ECOCYCcplx:CPLX0.1981---GO:0034613---RBN---aggrv	ferrichrome.uptake.system	cellular.protein.localization	aggrv	4235770	77	12	972374	65	3263319	17.6765	0.958102	1	0.0185884	0
GO:0042546---ECOCYCcplx:CPLX0.1981---RBN---aggrv	cell.wall.biogenesis	ferrichrome.uptake.system	aggrv	4235770	224	37	972349	187	3263197	51.4226	0.992847	1	0.00311756	0
ECOCYCcplx:CPLX0.1981---GO:0042938---RBN---aggrv	ferrichrome.uptake.system	dipeptide.transport	aggrv	4235770	37	8	972378	29	3263355	8.49392	0.639383	1	0.194239	0
ECOCYCcplx:CPLX0.1981---GO:0042939---RBN---aggrv	ferrichrome.uptake.system	tripeptide.transport	aggrv	4235770	25	4	972382	21	3263363	5.73913	0.858631	1	0.0661937	0
ECOCYCcplx:CPLX0.1981---GO:0043163---RBN---aggrv	ferrichrome.uptake.system	cell.envelope.organization	aggrv	4235770	18	2	972384	16	3263368	4.13218	0.941799	1	0.026042	0
GO:0043687---ECOCYCcplx:CPLX0.1981---RBN---aggrv	post.translational.protein.modification	ferrichrome.uptake.system	aggrv	4235770	26	4	972382	22	3263362	5.9687	0.879215	1	0.0559049	0
GO:0045184---ECOCYCcplx:CPLX0.1981---RBN---aggrv	establishment.of.protein.localization	ferrichrome.uptake.system	aggrv	4235770	304	43	972343	261	3263123	69.7879	0.999956	1	1.91784e-05	0
GO:0045229---ECOCYCcplx:CPLX0.1981---RBN---aggrv	external.encapsulating.structure.organization	ferrichrome.uptake.system	aggrv	4235770	289	48	972338	241	3263143	66.3444	0.996779	1	0.00140112	0
GO:0046377---ECOCYCcplx:CPLX0.1981---RBN---aggrv	colanic.acid.metabolic.process	ferrichrome.uptake.system	aggrv	4235770	92	14	972372	78	3263306	21.12	0.975075	1	0.010962	0
ECOCYCcplx:CPLX0.1981---GO:0046378---RBN---aggrv	ferrichrome.uptake.system	enterobacterial.common.antigen.metabolic.process	aggrv	4235770	48	4	972382	44	3263340	11.0191	0.997904	1	0.000911405	0
ECOCYCcplx:CPLX0.1981---GO:0046401---RBN---aggrv	ferrichrome.uptake.system	lipopolysaccharide.core.region.metabolic.process	aggrv	4235770	116	11	972375	105	3263279	26.6296	0.999953	1	2.0287e-05	0
GO:0046467---ECOCYCcplx:CPLX0.1981---RBN---aggrv	membrane.lipid.biosynthetic.process	ferrichrome.uptake.system	aggrv	4235770	116	16	972370	100	3263284	26.6296	0.99516	1	0.00210722	0
GO:0046473---ECOCYCcplx:CPLX0.1981---RBN---aggrv	phosphatidic.acid.metabolic.process	ferrichrome.uptake.system	aggrv	4235770	80	10	972376	70	3263314	18.3652	0.993885	1	0.00266365	0
GO:0046474---ECOCYCcplx:CPLX0.1981---RBN---aggrv	glycerophospholipid.biosynthetic.process	ferrichrome.uptake.system	aggrv	4235770	80	10	972376	70	3263314	18.3652	0.993885	1	0.00266365	0
GO:0046493---ECOCYCcplx:CPLX0.1981---RBN---aggrv	lipid.A.metabolic.process	ferrichrome.uptake.system	aggrv	4235770	71	10	972376	61	3263323	16.2991	0.977678	1	0.00980423	0
ECOCYCcplx:CPLX0.1981---GO:0046907---RBN---aggrv	ferrichrome.uptake.system	intracellular.transport	aggrv	4235770	74	11	972375	63	3263321	16.9878	0.968846	1	0.0137451	0
GO:0051301---ECOCYCcplx:CPLX0.1981---RBN---aggrv	cell.division	ferrichrome.uptake.system	aggrv	4235770	226	45	972341	181	3263203	51.8818	0.879711	1	0.05566	0
GO:0051649---ECOCYCcplx:CPLX0.1981---RBN---aggrv	establishment.of.localization.in.cell	ferrichrome.uptake.system	aggrv	4235770	186	20	972366	166	3263218	42.6992	0.999994	1	2.51783e-06	0
GO:0055085---ECOCYCcplx:CPLX0.1981---RBN---aggrv	transmembrane.transport	ferrichrome.uptake.system	aggrv	4235770	77	10	972376	67	3263317	17.6765	0.990462	1	0.00416206	0
ECOCYCcplx:CPLX0.1981---GO:0065002---RBN---aggrv	ferrichrome.uptake.system	intracellular.protein.transmembrane.transport	aggrv	4235770	56	7	972379	49	3263335	12.8557	0.983887	1	0.00705458	0
ECOCYCcplx:CPLX0.1981---MYGROUPINGS:CELL.ADHESION---RBN---aggrv	ferrichrome.uptake.system	CELL.ADHESION	aggrv	4235770	33	11	972375	22	3263362	7.57566	0.115422	0.39848	0.937713	0.399593
MYGROUPINGS:CELL.DIVISION---ECOCYCcplx:CPLX0.1981---RBN---aggrv	CELL.DIVISION	ferrichrome.uptake.system	aggrv	4235770	222	51	972335	171	3263213	50.9635	0.523755	0.995792	0.280872	0.00183134
ECOCYCcplx:CPLX0.1981---MYGROUPINGS:CELL.ENVELOPE.INTEGRITY---RBN---aggrv	ferrichrome.uptake.system	CELL.ENVELOPE.INTEGRITY	aggrv	4235770	101	23	972363	78	3263306	23.1861	0.556154	1	0.254805	0
MYGROUPINGS:CELL.SHAPE---ECOCYCcplx:CPLX0.1981---RBN---aggrv	CELL.SHAPE	ferrichrome.uptake.system	aggrv	4235770	113	26	972360	87	3263297	25.9409	0.531255	1	0.274697	0
MYGROUPINGS:CELL.WALL.BIOGENESIS---ECOCYCcplx:CPLX0.1981---RBN---aggrv	CELL.WALL.BIOGENESIS	ferrichrome.uptake.system	aggrv	4235770	400	58	972328	342	3263042	91.8261	0.999991	1	3.8796e-06	0
MYGROUPINGS:CELL.WALL.EARLY---ECOCYCcplx:CPLX0.1981---RBN---aggrv	CELL.WALL.EARLY	ferrichrome.uptake.system	aggrv	4235770	101	14	972372	87	3263297	23.1861	0.992013	1	0.00348243	0
MYGROUPINGS:CELL.WALL.LATE---ECOCYCcplx:CPLX0.1981---RBN---aggrv	CELL.WALL.LATE	ferrichrome.uptake.system	aggrv	4235770	117	21	972365	96	3263288	26.8591	0.922242	1	0.0351551	0
MYGROUPINGS:CHAPERONES---ECOCYCcplx:CPLX0.1981---RBN---aggrv	CHAPERONES	ferrichrome.uptake.system	aggrv	4235770	51	6	972380	45	3263339	11.7078	0.986335	1	0.00597567	0
MYGROUPINGS:CHEMOTAXIS---ECOCYCcplx:CPLX0.1981---RBN---aggrv	CHEMOTAXIS	ferrichrome.uptake.system	aggrv	4235770	40	2	972384	38	3263346	9.18261	0.999619	1	0.000165387	0
MYGROUPINGS:CHORISMATE.DEGRADATION---ECOCYCcplx:CPLX0.1981---RBN---aggrv	CHORISMATE.DEGRADATION	ferrichrome.uptake.system	aggrv	4235770	88	14	972372	74	3263310	20.2018	0.960131	1	0.0176694	0
MYGROUPINGS:CHROMOSOME.SEGREGATION---ECOCYCcplx:CPLX0.1981---RBN---aggrv	CHROMOSOME.SEGREGATION	ferrichrome.uptake.system	aggrv	4235770	41	5	972381	36	3263348	9.41218	0.973516	1	0.0116568	0
ECOCYCcplx:CPLX0.1981---MYGROUPINGS:CRYPTIC.SECRETORY.PATHWAY---RBN---aggrv	ferrichrome.uptake.system	CRYPTIC.SECRETORY.PATHWAY	aggrv	4235770	51	7	972379	44	3263340	11.7078	0.965246	1	0.0153618	0
ECOCYCcplx:CPLX0.1981---MYGROUPINGS:ECA---RBN---aggrv	ferrichrome.uptake.system	ECA	aggrv	4235770	76	7	972379	69	3263315	17.447	0.999486	1	0.00022346	0
MYGROUPINGS:ELECTRON.TRANSPORT.CHAIN---ECOCYCcplx:CPLX0.1981---RBN---aggrv	ELECTRON.TRANSPORT.CHAIN	ferrichrome.uptake.system	aggrv	4235770	58	8	972378	50	3263334	13.3148	0.971394	1	0.0126047	0
MYGROUPINGS:ENTEROBACTIN.AND.METAL.ION.TRANSPORT---ECOCYCcplx:CPLX0.1981---RBN---aggrv	ENTEROBACTIN.AND.METAL.ION.TRANSPORT	ferrichrome.uptake.system	aggrv	4235770	117	11	972375	106	3263278	26.8591	0.999961	1	1.70268e-05	0
MYGROUPINGS:ENTEROBACTIN.BIOSYNTHESIS---ECOCYCcplx:CPLX0.1981---RBN---aggrv	ENTEROBACTIN.BIOSYNTHESIS	ferrichrome.uptake.system	aggrv	4235770	30	5	972381	25	3263359	6.88696	0.851197	1	0.06997	0
MYGROUPINGS:FAD---ECOCYCcplx:CPLX0.1981---RBN---aggrv	FAD	ferrichrome.uptake.system	aggrv	4235770	100	18	972368	82	3263302	22.9565	0.905755	1	0.0429893	0
MYGROUPINGS:FAS---ECOCYCcplx:CPLX0.1981---RBN---aggrv	FAS	ferrichrome.uptake.system	aggrv	4235770	129	23	972363	106	3263278	29.6139	0.935293	1	0.0290525	0
ECOCYCcplx:CPLX0.1981---MYGROUPINGS:IRON.ENTEROBACTIN.TRANSPORT---RBN---aggrv	ferrichrome.uptake.system	IRON.ENTEROBACTIN.TRANSPORT	aggrv	4235770	38	4	972382	34	3263350	8.72348	0.985207	1	0.00647232	0
MYGROUPINGS:ISOPRENOIDS.BIOSYNTHESIS---ECOCYCcplx:CPLX0.1981---RBN---aggrv	ISOPRENOIDS.BIOSYNTHESIS	ferrichrome.uptake.system	aggrv	4235770	35	10	972376	25	3263359	8.03479	0.270245	0.689253	0.568243	0.161621
MYGROUPINGS:LIPID.A---ECOCYCcplx:CPLX0.1981---RBN---aggrv	LIPID.A	ferrichrome.uptake.system	aggrv	4235770	183	23	972363	160	3263224	42.0105	0.999872	1	5.55945e-05	0
MYGROUPINGS:LOCOMOTION---ECOCYCcplx:CPLX0.1981---RBN---aggrv	LOCOMOTION	ferrichrome.uptake.system	aggrv	4235770	86	11	972375	75	3263309	19.7426	0.994024	1	0.00260319	0
MYGROUPINGS:LOCOMOTION.CHEMOTAXIS.AND.CELL.ADHESION---ECOCYCcplx:CPLX0.1981---RBN---aggrv	LOCOMOTION.CHEMOTAXIS.AND.CELL.ADHESION	ferrichrome.uptake.system	aggrv	4235770	101	17	972369	84	3263300	23.1861	0.947464	1	0.0234372	0
ECOCYCcplx:CPLX0.1981---MYGROUPINGS:LOL.PROTEIN.SECRETION.PATHWAY---RBN---aggrv	ferrichrome.uptake.system	LOL.PROTEIN.SECRETION.PATHWAY	aggrv	4235770	22	9	972377	13	3263371	5.05044	0.0462193	0.209257	1.33518	0.67932
MYGROUPINGS:LPS---ECOCYCcplx:CPLX0.1981---RBN---aggrv	LPS	ferrichrome.uptake.system	aggrv	4235770	315	43	972343	272	3263112	72.3131	0.999988	1	5.18601e-06	0
MYGROUPINGS:LPS.AND.ECA---ECOCYCcplx:CPLX0.1981---RBN---aggrv	LPS.AND.ECA	ferrichrome.uptake.system	aggrv	4235770	367	48	972338	319	3263065	84.2505	0.999999	1	2.6902e-07	0
ECOCYCcplx:CPLX0.1981---MYGROUPINGS:LPT.PATHWAY---RBN---aggrv	ferrichrome.uptake.system	LPT.PATHWAY	aggrv	4235770	21	6	972380	15	3263369	4.82087	0.347243	0.799339	0.459367	0.097269
MYGROUPINGS:M.ANTIGEN---ECOCYCcplx:CPLX0.1981---RBN---aggrv	M.ANTIGEN	ferrichrome.uptake.system	aggrv	4235770	117	16	972370	101	3263283	26.8591	0.995755	1	0.00184761	0
MYGROUPINGS:M.ANTIGEN.AND.OSMOTIC.STRESS.RESPONSE---ECOCYCcplx:CPLX0.1981---RBN---aggrv	M.ANTIGEN.AND.OSMOTIC.STRESS.RESPONSE	ferrichrome.uptake.system	aggrv	4235770	147	21	972365	126	3263258	33.7461	0.996804	1	0.00139038	0
MYGROUPINGS:M.ANTIGEN.CORE---ECOCYCcplx:CPLX0.1981---RBN---aggrv	M.ANTIGEN.CORE	ferrichrome.uptake.system	aggrv	4235770	89	10	972376	79	3263305	20.4313	0.998495	1	0.000654256	0
ECOCYCcplx:CPLX0.1981---MYGROUPINGS:M.ANTIGEN.PRECURSORS---RBN---aggrv	ferrichrome.uptake.system	M.ANTIGEN.PRECURSORS	aggrv	4235770	28	6	972380	22	3263362	6.42783	0.648343	1	0.188195	0
ECOCYCcplx:CPLX0.1981---MYGROUPINGS:METAL.ION.TRANSPORT---RBN---aggrv	ferrichrome.uptake.system	METAL.ION.TRANSPORT	aggrv	4235770	34	3	972383	31	3263353	7.80522	0.991412	1	0.00374595	0
ECOCYCcplx:CPLX0.1981---MYGROUPINGS:OLIGOPEPTIDE.TRANSPORT---RBN---aggrv	ferrichrome.uptake.system	OLIGOPEPTIDE.TRANSPORT	aggrv	4235770	48	12	972374	36	3263348	11.0191	0.422659	0.893215	0.374009	0.0490442
MYGROUPINGS:PANTOTHENATE.AND.COA.BIOSYNTHESIS---ECOCYCcplx:CPLX0.1981---RBN---aggrv	PANTOTHENATE.AND.COA.BIOSYNTHESIS	ferrichrome.uptake.system	aggrv	4235770	15	2	972384	13	3263371	3.44348	0.890608	1	0.0503134	0
MYGROUPINGS:PEPTIDOGLYCAN.RECYCLING---ECOCYCcplx:CPLX0.1981---RBN---aggrv	PEPTIDOGLYCAN.RECYCLING	ferrichrome.uptake.system	aggrv	4235770	61	9	972377	52	3263332	14.0035	0.959067	1	0.0181513	0
MYGROUPINGS:PHOSPHOLIPIDS---ECOCYCcplx:CPLX0.1981---RBN---aggrv	PHOSPHOLIPIDS	ferrichrome.uptake.system	aggrv	4235770	147	23	972363	124	3263260	33.7461	0.98897	1	0.00481707	0
ECOCYCcplx:CPLX0.1981---MYGROUPINGS:PROTEASE---RBN---aggrv	ferrichrome.uptake.system	PROTEASE	aggrv	4235770	13	5	972381	8	3263376	2.98435	0.157582	0.490117	0.802493	0.3097
MYGROUPINGS:PROTEIN.SECRETION---ECOCYCcplx:CPLX0.1981---RBN---aggrv	PROTEIN.SECRETION	ferrichrome.uptake.system	aggrv	4235770	183	30	972356	153	3263231	42.0105	0.98845	1	0.00504547	0
MYGROUPINGS:RESPONSE.TO.ANTIBIOTIC---ECOCYCcplx:CPLX0.1981---RBN---aggrv	RESPONSE.TO.ANTIBIOTIC	ferrichrome.uptake.system	aggrv	4235770	175	21	972365	154	3263230	40.1739	0.999924	1	3.28653e-05	0
MYGROUPINGS:SEC.PROTEIN.SECRETION.PATHWAY---ECOCYCcplx:CPLX0.1981---RBN---aggrv	SEC.PROTEIN.SECRETION.PATHWAY	ferrichrome.uptake.system	aggrv	4235770	99	15	972371	84	3263300	22.727	0.979505	1	0.00899323	0
ECOCYCcplx:CPLX0.1981---MYGROUPINGS:TETRAHYDROFOLATE.BIOSYNTHESIS---RBN---aggrv	ferrichrome.uptake.system	TETRAHYDROFOLATE.BIOSYNTHESIS	aggrv	4235770	26	2	972384	24	3263360	5.9687	0.990069	1	0.00433453	0
ECOCYCcplx:CPLX0.1981---MYGROUPINGS:UBIQUINONE.8.BIOSYNTHESIS---RBN---aggrv	ferrichrome.uptake.system	UBIQUINONE.8.BIOSYNTHESIS	aggrv	4235770	32	7	972379	25	3263359	7.34609	0.625688	1	0.203642	0
ECOCYCcplx:CPLX0.1981---MYGROUPINGS:UNDPLARA4N---RBN---aggrv	ferrichrome.uptake.system	UNDPLARA4N	aggrv	4235770	58	10	972376	48	3263336	13.3148	0.886135	1	0.0525002	0
ECOCYCcplx:CPLX0.1981---MYGROUPINGS:UNDPLARA4N.CORE---RBN---aggrv	ferrichrome.uptake.system	UNDPLARA4N.CORE	aggrv	4235770	58	10	972376	48	3263336	13.3148	0.886135	1	0.0525002	0
MYGROUPINGS:VITAMIN.B12.TRANSPORT---ECOCYCcplx:CPLX0.1981---RBN---aggrv	VITAMIN.B12.TRANSPORT	ferrichrome.uptake.system	aggrv	4235770	29	4	972382	25	3263359	6.65739	0.926089	1	0.0333472	0
ECOCYCcplx:CPLX0.1981---TCDBcplx:3.A.5.1.1---RBN---aggrv	ferrichrome.uptake.system	General.secretory.pathway.Sec.SRP.complex	aggrv	4235770	55	12	972374	43	3263341	12.6261	0.631126	1	0.199884	0
ECOCYCcplx:CPLX0.2001---ECOCYCcplx:CPLX0.2201.TCDBcplx:2.C.1.2.1---RBN---aggrv	ferric.dicitrate.uptake.system	The.Tol.Pal.Cell.Envelope.Complex.The.TolA.energy.transducing.system	aggrv	4235770	21	9	972377	12	3263372	4.82087	0.034078	0.167892	1.46753	0.77497
ECOCYCcplx:CPLX0.2001---ECOCYCcplx:CPLX0.2202---RBN---aggrv	ferric.dicitrate.uptake.system	Colicin.S4.Transport.System	aggrv	4235770	27	9	972377	18	3263366	6.19826	0.146389	0.467448	0.834491	0.330266
ECOCYCcplx:CPLX0.2221---ECOCYCcplx:CPLX0.2001---RBN---aggrv	The.Colicin.A.Import.System	ferric.dicitrate.uptake.system	aggrv	4235770	34	11	972375	23	3263361	7.80522	0.136866	0.446752	0.863703	0.349934
ECOCYCcplx:CPLX0.2001---ECOCYCcplx:CPLX0.3382---RBN---aggrv	ferric.dicitrate.uptake.system	GspC.O.secreton.complex	aggrv	4235770	39	5	972381	34	3263350	8.95305	0.962948	1	0.0163972	0
ECOCYCcplx:CPLX0.2001---ECOCYCcplx:CPLX0.3933---RBN---aggrv	ferric.dicitrate.uptake.system	Outer.Membrane.Protein.Assembly.Complex	aggrv	4235770	20	1	972385	19	3263365	4.59131	0.994571	1	0.00236416	0
ECOCYCcplx:CPLX0.2001---ECOCYCcplx:CPLX0.3970---RBN---aggrv	ferric.dicitrate.uptake.system	murein.tripeptide.ABC.transporter	aggrv	4235770	12	1	972385	11	3263373	2.75478	0.956265	1	0.0194217	0
ECOCYCcplx:CPLX0.2001---ECOCYCcplx:SEC.SECRETION.CPLX---RBN---aggrv	ferric.dicitrate.uptake.system	Sec.Protein.Secretion.Complex	aggrv	4235770	48	15	972371	33	3263351	11.0191	0.118039	0.40653	0.927976	0.390907
ECOCYCpathway:ALL.CHORISMATE.PWY---ECOCYCcplx:CPLX0.2001---RBN---aggrv	superpathway.of.chorismate	ferric.dicitrate.uptake.system	aggrv	4235770	77	16	972370	61	3263323	17.6765	0.716728	1	0.144646	0
ECOCYCpathway:ANARESP1.PWY---ECOCYCcplx:CPLX0.2001---RBN---aggrv	respiration.anaerobic	ferric.dicitrate.uptake.system	aggrv	4235770	18	4	972382	14	3263370	4.13218	0.620109	1	0.207532	0
ECOCYCpathway:COLANSYN.PWY---ECOCYCcplx:CPLX0.2001---RBN---aggrv	colanic.acid.building.blocks.biosynthesis	ferric.dicitrate.uptake.system	aggrv	4235770	37	12	972374	25	3263359	8.49392	0.121863	0.413996	0.914129	0.383004
ECOCYCcplx:CPLX0.2001---ECOCYCpathway:ECASYN.PWY---RBN---aggrv	ferric.dicitrate.uptake.system	enterobacterial.common.antigen.biosynthesis	aggrv	4235770	31	5	972381	26	3263358	7.11653	0.871035	1	0.0599646	0
ECOCYCpathway:ENTBACSYN.PWY---ECOCYCcplx:CPLX0.2001---RBN---aggrv	enterobactin.biosynthesis	ferric.dicitrate.uptake.system	aggrv	4235770	25	8	972378	17	3263367	5.73913	0.197392	0.573265	0.704671	0.241644
ECOCYCcplx:CPLX0.2001---ECOCYCpathway:FAO.PWY---RBN---aggrv	ferric.dicitrate.uptake.system	fatty.acid.beta.oxidation.I	aggrv	4235770	47	16	972370	31	3263353	10.7896	0.0555887	0.237631	1.25501	0.624097
ECOCYCcplx:CPLX0.2001---ECOCYCpathway:FASYN.ELONG.PWY---RBN---aggrv	ferric.dicitrate.uptake.system	fatty.acid.elongation.saturated	aggrv	4235770	26	4	972382	22	3263362	5.9687	0.879215	1	0.0559049	0
ECOCYCpathway:FASYN.INITIAL.PWY---ECOCYCcplx:CPLX0.2001---RBN---aggrv	superpathway.of.fatty.acid.biosynthesis.initiation.E.coli	ferric.dicitrate.uptake.system	aggrv	4235770	36	5	972381	31	3263353	8.26435	0.939695	1	0.027013	0
ECOCYCcplx:CPLX0.2001---ECOCYCpathway:FERMENTATION.PWY---RBN---aggrv	ferric.dicitrate.uptake.system	mixed.acid.fermentation	aggrv	4235770	18	8	972378	10	3263374	4.13218	0.0358853	0.17332	1.44508	0.761152
ECOCYCcplx:CPLX0.2001---ECOCYCpathway:FOLSYN.PWY---RBN---aggrv	ferric.dicitrate.uptake.system	tetrahydrofolate.biosynthesis	aggrv	4235770	28	2	972384	26	3263358	6.42783	0.993704	1	0.0027431	0
ECOCYCcplx:CPLX0.2001---ECOCYCpathway:GALACTMETAB.PWY---RBN---aggrv	ferric.dicitrate.uptake.system	galactose.degradation.I.Leloir.pathway	aggrv	4235770	24	10	972376	14	3263370	5.50957	0.0319773	0.161393	1.49516	0.792115
ECOCYCcplx:CPLX0.2001---ECOCYCpathway:KDO.NAGLIPASYN.PWY---RBN---aggrv	ferric.dicitrate.uptake.system	superpathway.of.KDO.2.lipid.A.biosynthesis	aggrv	4235770	79	15	972371	64	3263320	18.1357	0.83446	1	0.0785947	0
ECOCYCcplx:CPLX0.2001---ECOCYCpathway:LIPA.CORESYN.PWY---RBN---aggrv	ferric.dicitrate.uptake.system	Lipid.A.core.biosynthesis	aggrv	4235770	44	5	972381	39	3263345	10.1009	0.984231	1	0.00690291	0
ECOCYCcplx:CPLX0.2001---ECOCYCpathway:LPSSYN.PWY---RBN---aggrv	ferric.dicitrate.uptake.system	superpathway.of.lipopolysaccharide.biosynthesis	aggrv	4235770	121	20	972366	101	3263283	27.7774	0.967198	1	0.0144848	0
ECOCYCcplx:CPLX0.2001---ECOCYCpathway:NAGLIPASYN.PWY---RBN---aggrv	ferric.dicitrate.uptake.system	lipid.A.precursor.biosynthesis	aggrv	4235770	35	6	972380	29	3263355	8.03479	0.846613	1	0.0723148	0
ECOCYCpathway:NONMEVIPP.PWY---ECOCYCcplx:CPLX0.2001---RBN---aggrv	methylerythritol.phosphate.pathway	ferric.dicitrate.uptake.system	aggrv	4235770	19	4	972382	15	3263369	4.36174	0.665436	1	0.176894	0
ECOCYCcplx:CPLX0.2001---ECOCYCpathway:OANTIGEN.PWY---RBN---aggrv	ferric.dicitrate.uptake.system	O.antigen.biosynthesis.E.coli	aggrv	4235770	22	2	972384	20	3263364	5.05044	0.975654	1	0.0107044	0
ECOCYCpathway:PANTOSYN.PWY---ECOCYCcplx:CPLX0.2001---RBN---aggrv	pantothenate.and.coenzyme.A.biosynthesis.I	ferric.dicitrate.uptake.system	aggrv	4235770	10	1	972385	9	3263375	2.29565	0.926319	1	0.0332395	0
ECOCYCpathway:PEPTIDOGLYCANSYN.PWY---ECOCYCcplx:CPLX0.2001---RBN---aggrv	peptidoglycan.biosynthesis.III	ferric.dicitrate.uptake.system	aggrv	4235770	53	12	972374	41	3263343	12.167	0.574919	1	0.240393	0
ECOCYCpathway:PHOSLIPSYN.PWY---ECOCYCcplx:CPLX0.2001---RBN---aggrv	phospholipid.biosynthesis.I	ferric.dicitrate.uptake.system	aggrv	4235770	35	8	972378	27	3263357	8.03479	0.570995	1	0.243367	0
ECOCYCcplx:CPLX0.2001---ECOCYCpathway:PWY.1269---RBN---aggrv	ferric.dicitrate.uptake.system	CMP.KDO.biosynthesis.I	aggrv	4235770	34	8	972378	26	3263358	7.80522	0.534698	1	0.271891	0
ECOCYCpathway:PWY.4381---ECOCYCcplx:CPLX0.2001---RBN---aggrv	fatty.acid.biosynthesis.initiation.I	ferric.dicitrate.uptake.system	aggrv	4235770	23	4	972382	19	3263365	5.28	0.808416	1	0.0923653	0
ECOCYCpathway:PWY.5668---ECOCYCcplx:CPLX0.2001---RBN---aggrv	cardiolipin.biosynthesis.I	ferric.dicitrate.uptake.system	aggrv	4235770	28	8	972378	20	3263364	6.42783	0.304247	0.736853	0.516774	0.132619
ECOCYCcplx:CPLX0.2001---ECOCYCpathway:PWY.6071---RBN---aggrv	ferric.dicitrate.uptake.system	superpathway.of.phenylethylamine.degradation	aggrv	4235770	32	7	972379	25	3263359	7.34609	0.625688	1	0.203642	0
ECOCYCcplx:CPLX0.2001---ECOCYCpathway:PWY.6284---RBN---aggrv	ferric.dicitrate.uptake.system	superpathway.of.unsaturated.fatty.acids.biosynthesis.E.coli	aggrv	4235770	26	4	972382	22	3263362	5.9687	0.879215	1	0.0559049	0
ECOCYCcplx:CPLX0.2001---ECOCYCpathway:PWY0.321---RBN---aggrv	ferric.dicitrate.uptake.system	phenylacetate.degradation.I.aerobic	aggrv	4235770	32	7	972379	25	3263359	7.34609	0.625688	1	0.203642	0
ECOCYCcplx:CPLX0.2001---ECOCYCpathway:PWY0.862---RBN---aggrv	ferric.dicitrate.uptake.system	cis.dodecenoyl.biosynthesis	aggrv	4235770	20	4	972382	16	3263368	4.59131	0.706905	1	0.150639	0
ECOCYCpathway:PWY0.881---ECOCYCcplx:CPLX0.2001---RBN---aggrv	superpathway.of.fatty.acid.biosynthesis.I.E.coli	ferric.dicitrate.uptake.system	aggrv	4235770	49	8	972378	41	3263343	11.2487	0.902875	1	0.0443724	0
ECOCYCcplx:CPLX0.2001---ECOCYCpathway:UBISYN.PWY---RBN---aggrv	ferric.dicitrate.uptake.system	ubiquinone.8.biosynthesis.prokaryotic	aggrv	4235770	24	6	972380	18	3263366	5.50957	0.48394	0.958996	0.315208	0.0181831
GO:0000270---ECOCYCcplx:CPLX0.2001---RBN---aggrv	peptidoglycan.metabolic.process	ferric.dicitrate.uptake.system	aggrv	4235770	245	48	972338	197	3263187	56.2435	0.909884	1	0.041014	0
ECOCYCcplx:CPLX0.2001---GO:0000902---RBN---aggrv	ferric.dicitrate.uptake.system	cell.morphogenesis	aggrv	4235770	35	7	972379	28	3263356	8.03479	0.723264	1	0.140703	0
GO:0000917---ECOCYCcplx:CPLX0.2001---RBN---aggrv	barrier.septum.formation	ferric.dicitrate.uptake.system	aggrv	4235770	47	11	972375	36	3263348	10.7896	0.527414	0.998433	0.277848	0.000681263
GO:0006457---ECOCYCcplx:CPLX0.2001---RBN---aggrv	protein.folding	ferric.dicitrate.uptake.system	aggrv	4235770	40	10	972376	30	3263354	9.18261	0.439251	0.914212	0.357287	0.0389529
GO:0006631---ECOCYCcplx:CPLX0.2001---RBN---aggrv	fatty.acid.metabolic.process	ferric.dicitrate.uptake.system	aggrv	4235770	112	27	972359	85	3263299	25.7113	0.422015	0.892913	0.374672	0.049191
GO:0006633---ECOCYCcplx:CPLX0.2001---RBN---aggrv	fatty.acid.biosynthetic.process	ferric.dicitrate.uptake.system	aggrv	4235770	60	9	972377	51	3263333	13.7739	0.953226	1	0.0208039	0
GO:0006643---ECOCYCcplx:CPLX0.2001---RBN---aggrv	membrane.lipid.metabolic.process	ferric.dicitrate.uptake.system	aggrv	4235770	111	19	972367	92	3263292	25.4818	0.946509	1	0.0238751	0
GO:0006644---ECOCYCcplx:CPLX0.2001---RBN---aggrv	phospholipid.metabolic.process	ferric.dicitrate.uptake.system	aggrv	4235770	111	19	972367	92	3263292	25.4818	0.946509	1	0.0238751	0
GO:0006650---ECOCYCcplx:CPLX0.2001---RBN---aggrv	glycerophospholipid.metabolic.process	ferric.dicitrate.uptake.system	aggrv	4235770	74	9	972377	65	3263319	16.9878	0.99381	1	0.00269679	0
GO:0006654---ECOCYCcplx:CPLX0.2001---RBN---aggrv	phosphatidic.acid.biosynthetic.process	ferric.dicitrate.uptake.system	aggrv	4235770	72	9	972377	63	3263321	16.5287	0.991581	1	0.00367177	0
GO:0006720---ECOCYCcplx:CPLX0.2001---RBN---aggrv	isoprenoid.metabolic.process	ferric.dicitrate.uptake.system	aggrv	4235770	35	9	972377	26	3263358	8.03479	0.412196	0.883699	0.384896	0.0536956
GO:0006721---ECOCYCcplx:CPLX0.2001---RBN---aggrv	terpenoid.metabolic.process	ferric.dicitrate.uptake.system	aggrv	4235770	19	4	972382	15	3263369	4.36174	0.665436	1	0.176894	0
GO:0006743---ECOCYCcplx:CPLX0.2001---RBN---aggrv	ubiquinone.metabolic.process	ferric.dicitrate.uptake.system	aggrv	4235770	50	13	972373	37	3263347	11.4783	0.355711	0.808967	0.448902	0.0920693
GO:0006744---ECOCYCcplx:CPLX0.2001---RBN---aggrv	ubiquinone.biosynthetic.process	ferric.dicitrate.uptake.system	aggrv	4235770	50	13	972373	37	3263347	11.4783	0.355711	0.808967	0.448902	0.0920693
GO:0006826---ECOCYCcplx:CPLX0.2001---RBN---aggrv	iron.ion.transport	ferric.dicitrate.uptake.system	aggrv	4235770	94	14	972372	80	3263304	21.5791	0.980463	1	0.00856897	0
ECOCYCcplx:CPLX0.2001---GO:0006857---RBN---aggrv	ferric.dicitrate.uptake.system	oligopeptide.transport	aggrv	4235770	65	12	972374	53	3263331	14.9217	0.843917	1	0.0737005	0
ECOCYCcplx:CPLX0.2001---GO:0006886---RBN---aggrv	ferric.dicitrate.uptake.system	intracellular.protein.transport	aggrv	4235770	79	23	972363	56	3263328	18.1357	0.122874	0.416338	0.910541	0.380553
GO:0007047---ECOCYCcplx:CPLX0.2001---RBN---aggrv	cell.wall.organization	ferric.dicitrate.uptake.system	aggrv	4235770	264	54	972332	210	3263174	60.6053	0.85112	1	0.070009	0
GO:0007049---ECOCYCcplx:CPLX0.2001---RBN---aggrv	cell.cycle	ferric.dicitrate.uptake.system	aggrv	4235770	157	31	972355	126	3263258	36.0418	0.854079	1	0.0685018	0
GO:0008104---ECOCYCcplx:CPLX0.2001---RBN---aggrv	protein.localization	ferric.dicitrate.uptake.system	aggrv	4235770	284	62	972324	222	3263162	65.1966	0.695732	1	0.157558	0
GO:0008299---ECOCYCcplx:CPLX0.2001---RBN---aggrv	isoprenoid.biosynthetic.process	ferric.dicitrate.uptake.system	aggrv	4235770	35	9	972377	26	3263358	8.03479	0.412196	0.883699	0.384896	0.0536956
GO:0008360---ECOCYCcplx:CPLX0.2001---RBN---aggrv	regulation.of.cell.shape	ferric.dicitrate.uptake.system	aggrv	4235770	158	32	972354	126	3263258	36.2713	0.815827	1	0.0884019	0
GO:0008610---ECOCYCcplx:CPLX0.2001---RBN---aggrv	lipid.biosynthetic.process	ferric.dicitrate.uptake.system	aggrv	4235770	453	74	972312	379	3263005	103.993	0.999795	1	8.91686e-05	0
GO:0008653---ECOCYCcplx:CPLX0.2001---RBN---aggrv	lipopolysaccharide.metabolic.process	ferric.dicitrate.uptake.system	aggrv	4235770	312	46	972340	266	3263118	71.6244	0.999887	1	4.91202e-05	0
GO:0008654---ECOCYCcplx:CPLX0.2001---RBN---aggrv	phospholipid.biosynthetic.process	ferric.dicitrate.uptake.system	aggrv	4235770	109	19	972367	90	3263294	25.0226	0.935134	1	0.029126	0
GO:0009103---ECOCYCcplx:CPLX0.2001---RBN---aggrv	lipopolysaccharide.biosynthetic.process	ferric.dicitrate.uptake.system	aggrv	4235770	312	46	972340	266	3263118	71.6244	0.999887	1	4.91202e-05	0
GO:0009242---ECOCYCcplx:CPLX0.2001---RBN---aggrv	colanic.acid.biosynthetic.process	ferric.dicitrate.uptake.system	aggrv	4235770	84	21	972365	63	3263321	19.2835	0.368273	0.829983	0.43383	0.0809308
GO:0009243---ECOCYCcplx:CPLX0.2001---RBN---aggrv	O.antigen.biosynthetic.process	ferric.dicitrate.uptake.system	aggrv	4235770	22	2	972384	20	3263364	5.05044	0.975654	1	0.0107044	0
ECOCYCcplx:CPLX0.2001---GO:0009244---RBN---aggrv	ferric.dicitrate.uptake.system	lipopolysaccharide.core.region.biosynthetic.process	aggrv	4235770	115	16	972370	99	3263285	26.4	0.994487	1	0.0024008	0
GO:0009245---ECOCYCcplx:CPLX0.2001---RBN---aggrv	lipid.A.biosynthetic.process	ferric.dicitrate.uptake.system	aggrv	4235770	76	11	972375	65	3263319	17.447	0.975985	1	0.0105566	0
ECOCYCcplx:CPLX0.2001---GO:0009246---RBN---aggrv	ferric.dicitrate.uptake.system	enterobacterial.common.antigen.biosynthetic.process	aggrv	4235770	42	8	972378	34	3263350	9.64174	0.780066	1	0.107869	0
GO:0009252---ECOCYCcplx:CPLX0.2001---RBN---aggrv	peptidoglycan.biosynthetic.process	ferric.dicitrate.uptake.system	aggrv	4235770	224	46	972340	178	3263206	51.4226	0.826266	1	0.0828802	0
GO:0009253---ECOCYCcplx:CPLX0.2001---RBN---aggrv	peptidoglycan.catabolic.process	ferric.dicitrate.uptake.system	aggrv	4235770	27	3	972383	24	3263360	6.19826	0.964829	1	0.0155496	0
GO:0009273---ECOCYCcplx:CPLX0.2001---RBN---aggrv	peptidoglycan.based.cell.wall.biogenesis	ferric.dicitrate.uptake.system	aggrv	4235770	224	46	972340	178	3263206	51.4226	0.826266	1	0.0828802	0
GO:0009306---ECOCYCcplx:CPLX0.2001---RBN---aggrv	protein.secretion	ferric.dicitrate.uptake.system	aggrv	4235770	167	36	972350	131	3263253	38.3374	0.694877	1	0.158092	0
ECOCYCcplx:CPLX0.2001---GO:0009653---RBN---aggrv	ferric.dicitrate.uptake.system	anatomical.structure.morphogenesis	aggrv	4235770	35	7	972379	28	3263356	8.03479	0.723264	1	0.140703	0
GO:0010382---ECOCYCcplx:CPLX0.2001---RBN---aggrv	cell.wall.metabolic.process	ferric.dicitrate.uptake.system	aggrv	4235770	45	12	972374	33	3263351	10.3304	0.329767	0.7763	0.481793	0.109971
GO:0015031---ECOCYCcplx:CPLX0.2001---RBN---aggrv	protein.transport	ferric.dicitrate.uptake.system	aggrv	4235770	282	62	972324	220	3263164	64.7374	0.672984	1	0.171995	0
ECOCYCcplx:CPLX0.2001---GO:0015628---RBN---aggrv	ferric.dicitrate.uptake.system	protein.secretion.by.the.type.II.secretion.system	aggrv	4235770	91	24	972362	67	3263317	20.8904	0.253588	0.666751	0.595871	0.176037
ECOCYCcplx:CPLX0.2001---GO:0015794---RBN---aggrv	ferric.dicitrate.uptake.system	glycerol.3.phosphate.transport	aggrv	4235770	10	1	972385	9	3263375	2.29565	0.926319	1	0.0332395	0
ECOCYCcplx:CPLX0.2001---GO:0015833---RBN---aggrv	ferric.dicitrate.uptake.system	peptide.transport	aggrv	4235770	67	12	972374	55	3263329	15.3809	0.872152	1	0.059408	0
ECOCYCcplx:CPLX0.2001---GO:0015834---RBN---aggrv	ferric.dicitrate.uptake.system	peptidoglycan.peptide.transport	aggrv	4235770	12	1	972385	11	3263373	2.75478	0.956265	1	0.0194217	0
ECOCYCcplx:CPLX0.2001---GO:0016042---RBN---aggrv	ferric.dicitrate.uptake.system	lipid.catabolic.process	aggrv	4235770	42	16	972370	26	3263358	9.64174	0.0196844	0.114195	1.70588	0.942351
ECOCYCcplx:CPLX0.2001---GO:0016044---RBN---aggrv	ferric.dicitrate.uptake.system	membrane.organization	aggrv	4235770	16	5	972381	11	3263373	3.67305	0.297607	0.733464	0.526356	0.134621
GO:0016114---ECOCYCcplx:CPLX0.2001---RBN---aggrv	terpenoid.biosynthetic.process	ferric.dicitrate.uptake.system	aggrv	4235770	19	4	972382	15	3263369	4.36174	0.665436	1	0.176894	0
GO:0016998---ECOCYCcplx:CPLX0.2001---RBN---aggrv	cell.wall.catabolic.process	ferric.dicitrate.uptake.system	aggrv	4235770	32	7	972379	25	3263359	7.34609	0.625688	1	0.203642	0
ECOCYCcplx:CPLX0.2001---GO:0019395---RBN---aggrv	ferric.dicitrate.uptake.system	fatty.acid.oxidation	aggrv	4235770	46	15	972371	31	3263353	10.56	0.0870797	0.325561	1.06008	0.487368
ECOCYCcplx:CPLX0.2001---GO:0030258---RBN---aggrv	ferric.dicitrate.uptake.system	lipid.modification	aggrv	4235770	55	17	972369	38	3263346	12.6261	0.109364	0.383232	0.961125	0.416538
GO:0031504---ECOCYCcplx:CPLX0.2001---RBN---aggrv	peptidoglycan.based.cell.wall.organization	ferric.dicitrate.uptake.system	aggrv	4235770	224	46	972340	178	3263206	51.4226	0.826266	1	0.0828802	0
GO:0032506---ECOCYCcplx:CPLX0.2001---RBN---aggrv	cytokinetic.process	ferric.dicitrate.uptake.system	aggrv	4235770	47	11	972375	36	3263348	10.7896	0.527414	0.998433	0.277848	0.000681263
ECOCYCcplx:CPLX0.2001---GO:0032989---RBN---aggrv	ferric.dicitrate.uptake.system	cellular.structure.morphogenesis	aggrv	4235770	35	7	972379	28	3263356	8.03479	0.723264	1	0.140703	0
ECOCYCcplx:CPLX0.2001---GO:0034440---RBN---aggrv	ferric.dicitrate.uptake.system	lipid.oxidation	aggrv	4235770	46	15	972371	31	3263353	10.56	0.0870797	0.325561	1.06008	0.487368
ECOCYCcplx:CPLX0.2001---GO:0034613---RBN---aggrv	ferric.dicitrate.uptake.system	cellular.protein.localization	aggrv	4235770	81	23	972363	58	3263326	18.5948	0.15121	0.477398	0.82042	0.321119
GO:0042546---ECOCYCcplx:CPLX0.2001---RBN---aggrv	cell.wall.biogenesis	ferric.dicitrate.uptake.system	aggrv	4235770	224	46	972340	178	3263206	51.4226	0.826266	1	0.0828802	0
ECOCYCcplx:CPLX0.2001---GO:0042938---RBN---aggrv	ferric.dicitrate.uptake.system	dipeptide.transport	aggrv	4235770	29	6	972380	23	3263361	6.65739	0.684056	1	0.164908	0
ECOCYCcplx:CPLX0.2001---GO:0042939---RBN---aggrv	ferric.dicitrate.uptake.system	tripeptide.transport	aggrv	4235770	21	3	972383	18	3263366	4.82087	0.89166	1	0.0498005	0
ECOCYCcplx:CPLX0.2001---GO:0043163---RBN---aggrv	ferric.dicitrate.uptake.system	cell.envelope.organization	aggrv	4235770	23	7	972379	16	3263368	5.28	0.26349	0.681714	0.579237	0.166398
GO:0043687---ECOCYCcplx:CPLX0.2001---RBN---aggrv	post.translational.protein.modification	ferric.dicitrate.uptake.system	aggrv	4235770	22	3	972383	19	3263365	5.05044	0.909563	1	0.0411672	0
GO:0045184---ECOCYCcplx:CPLX0.2001---RBN---aggrv	establishment.of.protein.localization	ferric.dicitrate.uptake.system	aggrv	4235770	282	62	972324	220	3263164	64.7374	0.672984	1	0.171995	0
GO:0045229---ECOCYCcplx:CPLX0.2001---RBN---aggrv	external.encapsulating.structure.organization	ferric.dicitrate.uptake.system	aggrv	4235770	287	63	972323	224	3263160	65.8853	0.679105	1	0.168063	0
GO:0046377---ECOCYCcplx:CPLX0.2001---RBN---aggrv	colanic.acid.metabolic.process	ferric.dicitrate.uptake.system	aggrv	4235770	84	21	972365	63	3263321	19.2835	0.368273	0.829983	0.43383	0.0809308
ECOCYCcplx:CPLX0.2001---GO:0046378---RBN---aggrv	ferric.dicitrate.uptake.system	enterobacterial.common.antigen.metabolic.process	aggrv	4235770	42	8	972378	34	3263350	9.64174	0.780066	1	0.107869	0
ECOCYCcplx:CPLX0.2001---GO:0046401---RBN---aggrv	ferric.dicitrate.uptake.system	lipopolysaccharide.core.region.metabolic.process	aggrv	4235770	115	16	972370	99	3263285	26.4	0.994487	1	0.0024008	0
GO:0046402---ECOCYCcplx:CPLX0.2001---RBN---aggrv	O.antigen.metabolic.process	ferric.dicitrate.uptake.system	aggrv	4235770	22	2	972384	20	3263364	5.05044	0.975654	1	0.0107044	0
GO:0046467---ECOCYCcplx:CPLX0.2001---RBN---aggrv	membrane.lipid.biosynthetic.process	ferric.dicitrate.uptake.system	aggrv	4235770	109	19	972367	90	3263294	25.0226	0.935134	1	0.029126	0
GO:0046473---ECOCYCcplx:CPLX0.2001---RBN---aggrv	phosphatidic.acid.metabolic.process	ferric.dicitrate.uptake.system	aggrv	4235770	72	9	972377	63	3263321	16.5287	0.991581	1	0.00367177	0
GO:0046474---ECOCYCcplx:CPLX0.2001---RBN---aggrv	glycerophospholipid.biosynthetic.process	ferric.dicitrate.uptake.system	aggrv	4235770	72	9	972377	63	3263321	16.5287	0.991581	1	0.00367177	0
GO:0046493---ECOCYCcplx:CPLX0.2001---RBN---aggrv	lipid.A.metabolic.process	ferric.dicitrate.uptake.system	aggrv	4235770	76	11	972375	65	3263319	17.447	0.975985	1	0.0105566	0
ECOCYCcplx:CPLX0.2001---GO:0046907---RBN---aggrv	ferric.dicitrate.uptake.system	intracellular.transport	aggrv	4235770	79	23	972363	56	3263328	18.1357	0.122874	0.416338	0.910541	0.380553
GO:0051301---ECOCYCcplx:CPLX0.2001---RBN---aggrv	cell.division	ferric.dicitrate.uptake.system	aggrv	4235770	213	46	972340	167	3263217	48.8974	0.706478	1	0.150902	0
GO:0051649---ECOCYCcplx:CPLX0.2001---RBN---aggrv	establishment.of.localization.in.cell	ferric.dicitrate.uptake.system	aggrv	4235770	182	38	972348	144	3263240	41.7809	0.772643	1	0.112021	0
GO:0055085---ECOCYCcplx:CPLX0.2001---RBN---aggrv	transmembrane.transport	ferric.dicitrate.uptake.system	aggrv	4235770	79	22	972364	57	3263327	18.1357	0.182716	0.542484	0.738224	0.265613
ECOCYCcplx:CPLX0.2001---GO:0065002---RBN---aggrv	ferric.dicitrate.uptake.system	intracellular.protein.transmembrane.transport	aggrv	4235770	59	17	972369	42	3263342	13.5444	0.178741	0.536146	0.747777	0.270717
ECOCYCcplx:CPLX0.2001---MYGROUPINGS:CELL.ADHESION---RBN---aggrv	ferric.dicitrate.uptake.system	CELL.ADHESION	aggrv	4235770	29	13	972373	16	3263368	6.65739	0.00759011	0.0552883	2.11975	1.25737
MYGROUPINGS:CELL.DIVISION---ECOCYCcplx:CPLX0.2001---RBN---aggrv	CELL.DIVISION	ferric.dicitrate.uptake.system	aggrv	4235770	207	44	972342	163	3263221	47.52	0.744055	1	0.128395	0
ECOCYCcplx:CPLX0.2001---MYGROUPINGS:CELL.ENVELOPE.INTEGRITY---RBN---aggrv	ferric.dicitrate.uptake.system	CELL.ENVELOPE.INTEGRITY	aggrv	4235770	97	24	972362	73	3263311	22.2678	0.375577	0.839274	0.425301	0.076096
MYGROUPINGS:CELL.SHAPE---ECOCYCcplx:CPLX0.2001---RBN---aggrv	CELL.SHAPE	ferric.dicitrate.uptake.system	aggrv	4235770	107	20	972366	87	3263297	24.5635	0.879585	1	0.055722	0
MYGROUPINGS:CELL.WALL.BIOGENESIS---ECOCYCcplx:CPLX0.2001---RBN---aggrv	CELL.WALL.BIOGENESIS	ferric.dicitrate.uptake.system	aggrv	4235770	396	72	972314	324	3263060	90.9079	0.991167	1	0.00385336	0
MYGROUPINGS:CELL.WALL.EARLY---ECOCYCcplx:CPLX0.2001---RBN---aggrv	CELL.WALL.EARLY	ferric.dicitrate.uptake.system	aggrv	4235770	96	19	972367	77	3263307	22.0383	0.80316	1	0.0951978	0
MYGROUPINGS:CELL.WALL.LATE---ECOCYCcplx:CPLX0.2001---RBN---aggrv	CELL.WALL.LATE	ferric.dicitrate.uptake.system	aggrv	4235770	123	29	972357	94	3263290	28.2365	0.469792	0.947833	0.328094	0.0232681
MYGROUPINGS:CHAPERONES---ECOCYCcplx:CPLX0.2001---RBN---aggrv	CHAPERONES	ferric.dicitrate.uptake.system	aggrv	4235770	48	11	972375	37	3263347	11.0191	0.558558	1	0.252932	0
MYGROUPINGS:CHEMOTAXIS---ECOCYCcplx:CPLX0.2001---RBN---aggrv	CHEMOTAXIS	ferric.dicitrate.uptake.system	aggrv	4235770	34	2	972384	32	3263352	7.80522	0.998431	1	0.000681806	0
MYGROUPINGS:CHORISMATE.DEGRADATION---ECOCYCcplx:CPLX0.2001---RBN---aggrv	CHORISMATE.DEGRADATION	ferric.dicitrate.uptake.system	aggrv	4235770	80	16	972370	64	3263320	18.3652	0.773766	1	0.11139	0
MYGROUPINGS:CHROMOSOME.SEGREGATION---ECOCYCcplx:CPLX0.2001---RBN---aggrv	CHROMOSOME.SEGREGATION	ferric.dicitrate.uptake.system	aggrv	4235770	39	3	972383	36	3263348	8.95305	0.997	1	0.00130465	0
ECOCYCcplx:CPLX0.2001---MYGROUPINGS:CRYPTIC.SECRETORY.PATHWAY---RBN---aggrv	ferric.dicitrate.uptake.system	CRYPTIC.SECRETORY.PATHWAY	aggrv	4235770	46	5	972381	41	3263343	10.56	0.988939	1	0.00483045	0
ECOCYCcplx:CPLX0.2001---MYGROUPINGS:ECA---RBN---aggrv	ferric.dicitrate.uptake.system	ECA	aggrv	4235770	68	13	972373	55	3263329	15.6104	0.813806	1	0.0894794	0
MYGROUPINGS:ELECTRON.TRANSPORT.CHAIN---ECOCYCcplx:CPLX0.2001---RBN---aggrv	ELECTRON.TRANSPORT.CHAIN	ferric.dicitrate.uptake.system	aggrv	4235770	53	8	972378	45	3263339	12.167	0.94238	1	0.0257737	0
MYGROUPINGS:ENTEROBACTIN.AND.METAL.ION.TRANSPORT---ECOCYCcplx:CPLX0.2001---RBN---aggrv	ENTEROBACTIN.AND.METAL.ION.TRANSPORT	ferric.dicitrate.uptake.system	aggrv	4235770	109	14	972372	95	3263289	25.0226	0.997328	1	0.00116184	0
MYGROUPINGS:ENTEROBACTIN.BIOSYNTHESIS---ECOCYCcplx:CPLX0.2001---RBN---aggrv	ENTEROBACTIN.BIOSYNTHESIS	ferric.dicitrate.uptake.system	aggrv	4235770	28	8	972378	20	3263364	6.42783	0.304247	0.736853	0.516774	0.132619
MYGROUPINGS:FAD---ECOCYCcplx:CPLX0.2001---RBN---aggrv	FAD	ferric.dicitrate.uptake.system	aggrv	4235770	90	24	972362	66	3263318	20.6609	0.234944	0.637038	0.629036	0.195834
MYGROUPINGS:FAS---ECOCYCcplx:CPLX0.2001---RBN---aggrv	FAS	ferric.dicitrate.uptake.system	aggrv	4235770	129	23	972363	106	3263278	29.6139	0.935293	1	0.0290525	0
MYGROUPINGS:IRON.ENTEROBACTIN.TRANSPORT---ECOCYCcplx:CPLX0.2001---RBN---aggrv	IRON.ENTEROBACTIN.TRANSPORT	ferric.dicitrate.uptake.system	aggrv	4235770	35	4	972382	31	3263353	8.03479	0.974223	1	0.0113417	0
MYGROUPINGS:ISOPRENOIDS.BIOSYNTHESIS---ECOCYCcplx:CPLX0.2001---RBN---aggrv	ISOPRENOIDS.BIOSYNTHESIS	ferric.dicitrate.uptake.system	aggrv	4235770	35	8	972378	27	3263357	8.03479	0.570995	1	0.243367	0
MYGROUPINGS:LIPID.A---ECOCYCcplx:CPLX0.2001---RBN---aggrv	LIPID.A	ferric.dicitrate.uptake.system	aggrv	4235770	180	32	972354	148	3263236	41.3218	0.962333	1	0.0166747	0
MYGROUPINGS:LOCOMOTION---ECOCYCcplx:CPLX0.2001---RBN---aggrv	LOCOMOTION	ferric.dicitrate.uptake.system	aggrv	4235770	72	8	972378	64	3263320	16.5287	0.996786	1	0.00139824	0
MYGROUPINGS:LOCOMOTION.CHEMOTAXIS.AND.CELL.ADHESION---ECOCYCcplx:CPLX0.2001---RBN---aggrv	LOCOMOTION.CHEMOTAXIS.AND.CELL.ADHESION	ferric.dicitrate.uptake.system	aggrv	4235770	88	18	972368	70	3263314	20.2018	0.749278	1	0.125357	0
ECOCYCcplx:CPLX0.2001---MYGROUPINGS:LOL.PROTEIN.SECRETION.PATHWAY---RBN---aggrv	ferric.dicitrate.uptake.system	LOL.PROTEIN.SECRETION.PATHWAY	aggrv	4235770	20	10	972376	10	3263374	4.59131	0.00743937	0.0543292	2.12846	1.26497
MYGROUPINGS:LPS---ECOCYCcplx:CPLX0.2001---RBN---aggrv	LPS	ferric.dicitrate.uptake.system	aggrv	4235770	301	57	972329	244	3263140	69.0992	0.960307	1	0.0175899	0
MYGROUPINGS:LPS.AND.ECA---ECOCYCcplx:CPLX0.2001---RBN---aggrv	LPS.AND.ECA	ferric.dicitrate.uptake.system	aggrv	4235770	348	68	972318	280	3263104	79.8887	0.944995	1	0.0245704	0
ECOCYCcplx:CPLX0.2001---MYGROUPINGS:LPT.PATHWAY---RBN---aggrv	ferric.dicitrate.uptake.system	LPT.PATHWAY	aggrv	4235770	15	8	972378	7	3263377	3.44348	0.0102317	0.0685065	1.99005	1.16427
MYGROUPINGS:M.ANTIGEN---ECOCYCcplx:CPLX0.2001---RBN---aggrv	M.ANTIGEN	ferric.dicitrate.uptake.system	aggrv	4235770	103	24	972362	79	3263305	23.6452	0.505089	0.977786	0.296632	0.00975601
MYGROUPINGS:M.ANTIGEN.AND.OSMOTIC.STRESS.RESPONSE---ECOCYCcplx:CPLX0.2001---RBN---aggrv	M.ANTIGEN.AND.OSMOTIC.STRESS.RESPONSE	ferric.dicitrate.uptake.system	aggrv	4235770	137	30	972356	107	3263277	31.4505	0.648184	1	0.188302	0
MYGROUPINGS:M.ANTIGEN.CORE---ECOCYCcplx:CPLX0.2001---RBN---aggrv	M.ANTIGEN.CORE	ferric.dicitrate.uptake.system	aggrv	4235770	73	12	972374	61	3263323	16.7583	0.933065	1	0.0300883	0
ECOCYCcplx:CPLX0.2001---MYGROUPINGS:M.ANTIGEN.PRECURSORS---RBN---aggrv	ferric.dicitrate.uptake.system	M.ANTIGEN.PRECURSORS	aggrv	4235770	30	12	972374	18	3263366	6.88696	0.0275671	0.143874	1.55961	0.842018
ECOCYCcplx:CPLX0.2001---MYGROUPINGS:METAL.ION.TRANSPORT---RBN---aggrv	ferric.dicitrate.uptake.system	METAL.ION.TRANSPORT	aggrv	4235770	28	2	972384	26	3263358	6.42783	0.993704	1	0.0027431	0
MYGROUPINGS:OANTIGEN---ECOCYCcplx:CPLX0.2001---RBN---aggrv	OANTIGEN	ferric.dicitrate.uptake.system	aggrv	4235770	17	2	972384	15	3263369	3.90261	0.927994	1	0.032455	0
ECOCYCcplx:CPLX0.2001---MYGROUPINGS:OLIGOPEPTIDE.TRANSPORT---RBN---aggrv	ferric.dicitrate.uptake.system	OLIGOPEPTIDE.TRANSPORT	aggrv	4235770	41	12	972374	29	3263355	9.41218	0.215118	0.603466	0.667323	0.219347
MYGROUPINGS:PANTOTHENATE.AND.COA.BIOSYNTHESIS---ECOCYCcplx:CPLX0.2001---RBN---aggrv	PANTOTHENATE.AND.COA.BIOSYNTHESIS	ferric.dicitrate.uptake.system	aggrv	4235770	12	1	972385	11	3263373	2.75478	0.956265	1	0.0194217	0
MYGROUPINGS:PEPTIDOGLYCAN.RECYCLING---ECOCYCcplx:CPLX0.2001---RBN---aggrv	PEPTIDOGLYCAN.RECYCLING	ferric.dicitrate.uptake.system	aggrv	4235770	54	8	972378	46	3263338	12.3965	0.949709	1	0.0224095	0
MYGROUPINGS:PHOSPHOLIPIDS---ECOCYCcplx:CPLX0.2001---RBN---aggrv	PHOSPHOLIPIDS	ferric.dicitrate.uptake.system	aggrv	4235770	140	33	972353	107	3263277	32.1391	0.463924	0.939853	0.333554	0.0269403
ECOCYCcplx:CPLX0.2001---MYGROUPINGS:PROTEASE---RBN---aggrv	ferric.dicitrate.uptake.system	PROTEASE	aggrv	4235770	11	4	972382	7	3263377	2.52522	0.232175	0.632297	0.634184	0.199079
MYGROUPINGS:PROTEIN.SECRETION---ECOCYCcplx:CPLX0.2001---RBN---aggrv	PROTEIN.SECRETION	ferric.dicitrate.uptake.system	aggrv	4235770	185	48	972338	137	3263247	42.4696	0.188577	0.556053	0.724511	0.254884
MYGROUPINGS:RESPONSE.TO.ANTIBIOTIC---ECOCYCcplx:CPLX0.2001---RBN---aggrv	RESPONSE.TO.ANTIBIOTIC	ferric.dicitrate.uptake.system	aggrv	4235770	154	29	972357	125	3263259	35.3531	0.907848	1	0.0419867	0
MYGROUPINGS:SEC.PROTEIN.SECRETION.PATHWAY---ECOCYCcplx:CPLX0.2001---RBN---aggrv	SEC.PROTEIN.SECRETION.PATHWAY	ferric.dicitrate.uptake.system	aggrv	4235770	107	26	972360	81	3263303	24.5635	0.407136	0.880551	0.390261	0.0552455
ECOCYCcplx:CPLX0.2001---MYGROUPINGS:TAT.PROTEIN.SECRETION.PATHWAY---RBN---aggrv	ferric.dicitrate.uptake.system	TAT.PROTEIN.SECRETION.PATHWAY	aggrv	4235770	13	2	972384	11	3263373	2.98435	0.835785	1	0.0779056	0
ECOCYCcplx:CPLX0.2001---MYGROUPINGS:TETRAHYDROFOLATE.BIOSYNTHESIS---RBN---aggrv	ferric.dicitrate.uptake.system	TETRAHYDROFOLATE.BIOSYNTHESIS	aggrv	4235770	26	2	972384	24	3263360	5.9687	0.990069	1	0.00433453	0
ECOCYCcplx:CPLX0.2001---MYGROUPINGS:UBIQUINONE.8.BIOSYNTHESIS---RBN---aggrv	ferric.dicitrate.uptake.system	UBIQUINONE.8.BIOSYNTHESIS	aggrv	4235770	26	6	972380	20	3263364	5.9687	0.569996	1	0.244128	0
ECOCYCcplx:CPLX0.2001---MYGROUPINGS:UNDPLARA4N---RBN---aggrv	ferric.dicitrate.uptake.system	UNDPLARA4N	aggrv	4235770	57	14	972372	43	3263341	13.0852	0.437009	0.912844	0.359509	0.0396035
ECOCYCcplx:CPLX0.2001---MYGROUPINGS:UNDPLARA4N.CORE---RBN---aggrv	ferric.dicitrate.uptake.system	UNDPLARA4N.CORE	aggrv	4235770	57	14	972372	43	3263341	13.0852	0.437009	0.912844	0.359509	0.0396035
MYGROUPINGS:VITAMIN.B12.TRANSPORT---ECOCYCcplx:CPLX0.2001---RBN---aggrv	VITAMIN.B12.TRANSPORT	ferric.dicitrate.uptake.system	aggrv	4235770	33	8	972378	25	3263359	7.57566	0.497286	0.971791	0.303394	0.0124272
ECOCYCcplx:CPLX0.2221---ECOCYCcplx:CPLX0.2201.TCDBcplx:2.C.1.2.1---RBN---aggrv	The.Colicin.A.Import.System	The.Tol.Pal.Cell.Envelope.Complex.The.TolA.energy.transducing.system	aggrv	4235770	10	2	972384	8	3263376	2.29565	0.706771	1	0.150721	0
ECOCYCcplx:CPLX0.3382---ECOCYCcplx:CPLX0.2201.TCDBcplx:2.C.1.2.1---RBN---aggrv	GspC.O.secreton.complex	The.Tol.Pal.Cell.Envelope.Complex.The.TolA.energy.transducing.system	aggrv	4235770	36	16	972370	20	3263364	8.26435	0.00354548	0.0308589	2.45033	1.51062
ECOCYCcplx:CPLX0.3933---ECOCYCcplx:CPLX0.2201.TCDBcplx:2.C.1.2.1---RBN---aggrv	Outer.Membrane.Protein.Assembly.Complex	The.Tol.Pal.Cell.Envelope.Complex.The.TolA.energy.transducing.system	aggrv	4235770	20	5	972381	15	3263369	4.59131	0.49956	0.972633	0.301412	0.0120508
ECOCYCcplx:CPLX0.3970---ECOCYCcplx:CPLX0.2201.TCDBcplx:2.C.1.2.1---RBN---aggrv	murein.tripeptide.ABC.transporter	The.Tol.Pal.Cell.Envelope.Complex.The.TolA.energy.transducing.system	aggrv	4235770	15	10	972376	5	3263379	3.44348	0.000381005	0.00537481	3.41907	2.26964
ECOCYCcplx:CPLX0.2201.TCDBcplx:2.C.1.2.1---ECOCYCcplx:SEC.SECRETION.CPLX---RBN---aggrv	The.Tol.Pal.Cell.Envelope.Complex.The.TolA.energy.transducing.system	Sec.Protein.Secretion.Complex	aggrv	4235770	46	10	972376	36	3263348	10.56	0.634212	1	0.197766	0
ECOCYCpathway:ALL.CHORISMATE.PWY---ECOCYCcplx:CPLX0.2201.TCDBcplx:2.C.1.2.1---RBN---aggrv	superpathway.of.chorismate	The.Tol.Pal.Cell.Envelope.Complex.The.TolA.energy.transducing.system	aggrv	4235770	70	30	972356	40	3263344	16.0696	0.000174665	0.00286708	3.75779	2.54256
ECOCYCpathway:ANARESP1.PWY---ECOCYCcplx:CPLX0.2201.TCDBcplx:2.C.1.2.1---RBN---aggrv	respiration.anaerobic	The.Tol.Pal.Cell.Envelope.Complex.The.TolA.energy.transducing.system	aggrv	4235770	18	3	972383	15	3263369	4.13218	0.817554	1	0.0874834	0
ECOCYCpathway:ECASYN.PWY---ECOCYCcplx:CPLX0.2201.TCDBcplx:2.C.1.2.1---RBN---aggrv	enterobacterial.common.antigen.biosynthesis	The.Tol.Pal.Cell.Envelope.Complex.The.TolA.energy.transducing.system	aggrv	4235770	39	16	972370	23	3263361	8.95305	0.00901169	0.0623294	2.04519	1.20531
ECOCYCpathway:ENTBACSYN.PWY---ECOCYCcplx:CPLX0.2201.TCDBcplx:2.C.1.2.1---RBN---aggrv	enterobactin.biosynthesis	The.Tol.Pal.Cell.Envelope.Complex.The.TolA.energy.transducing.system	aggrv	4235770	24	8	972378	16	3263368	5.50957	0.165699	0.510349	0.780681	0.292133
ECOCYCpathway:FASYN.ELONG.PWY---ECOCYCcplx:CPLX0.2201.TCDBcplx:2.C.1.2.1---RBN---aggrv	fatty.acid.elongation.saturated	The.Tol.Pal.Cell.Envelope.Complex.The.TolA.energy.transducing.system	aggrv	4235770	30	8	972378	22	3263362	6.88696	0.381243	0.846075	0.418798	0.072591
ECOCYCpathway:FASYN.INITIAL.PWY---ECOCYCcplx:CPLX0.2201.TCDBcplx:2.C.1.2.1---RBN---aggrv	superpathway.of.fatty.acid.biosynthesis.initiation.E.coli	The.Tol.Pal.Cell.Envelope.Complex.The.TolA.energy.transducing.system	aggrv	4235770	39	6	972380	33	3263351	8.95305	0.911213	1	0.0403802	0
ECOCYCpathway:FERMENTATION.PWY---ECOCYCcplx:CPLX0.2201.TCDBcplx:2.C.1.2.1---RBN---aggrv	mixed.acid.fermentation	The.Tol.Pal.Cell.Envelope.Complex.The.TolA.energy.transducing.system	aggrv	4235770	18	7	972379	11	3263373	4.13218	0.0965857	0.3491	1.01509	0.45705
ECOCYCpathway:FOLSYN.PWY---ECOCYCcplx:CPLX0.2201.TCDBcplx:2.C.1.2.1---RBN---aggrv	tetrahydrofolate.biosynthesis	The.Tol.Pal.Cell.Envelope.Complex.The.TolA.energy.transducing.system	aggrv	4235770	25	11	972375	14	3263370	5.73913	0.0160321	0.0975828	1.79501	1.01063
ECOCYCpathway:GALACTMETAB.PWY---ECOCYCcplx:CPLX0.2201.TCDBcplx:2.C.1.2.1---RBN---aggrv	galactose.degradation.I.Leloir.pathway	The.Tol.Pal.Cell.Envelope.Complex.The.TolA.energy.transducing.system	aggrv	4235770	9	3	972383	6	3263378	2.06609	0.342215	0.794139	0.465701	0.100104
ECOCYCpathway:KDO.NAGLIPASYN.PWY---ECOCYCcplx:CPLX0.2201.TCDBcplx:2.C.1.2.1---RBN---aggrv	superpathway.of.KDO.2.lipid.A.biosynthesis	The.Tol.Pal.Cell.Envelope.Complex.The.TolA.energy.transducing.system	aggrv	4235770	79	30	972356	49	3263335	18.1357	0.00191914	0.0187802	2.71689	1.7263
ECOCYCpathway:LIPA.CORESYN.PWY---ECOCYCcplx:CPLX0.2201.TCDBcplx:2.C.1.2.1---RBN---aggrv	Lipid.A.core.biosynthesis	The.Tol.Pal.Cell.Envelope.Complex.The.TolA.energy.transducing.system	aggrv	4235770	45	19	972367	26	3263358	10.3304	0.0031634	0.0282584	2.49985	1.54885
ECOCYCpathway:LPSSYN.PWY---ECOCYCcplx:CPLX0.2201.TCDBcplx:2.C.1.2.1---RBN---aggrv	superpathway.of.lipopolysaccharide.biosynthesis	The.Tol.Pal.Cell.Envelope.Complex.The.TolA.energy.transducing.system	aggrv	4235770	120	47	972339	73	3263311	27.5478	5.12678e-05	0.00106018	4.29016	2.97462
ECOCYCpathway:NAGLIPASYN.PWY---ECOCYCcplx:CPLX0.2201.TCDBcplx:2.C.1.2.1---RBN---aggrv	lipid.A.precursor.biosynthesis	The.Tol.Pal.Cell.Envelope.Complex.The.TolA.energy.transducing.system	aggrv	4235770	34	10	972376	24	3263360	7.80522	0.238824	0.643001	0.621922	0.191788
ECOCYCpathway:NONMEVIPP.PWY---ECOCYCcplx:CPLX0.2201.TCDBcplx:2.C.1.2.1---RBN---aggrv	methylerythritol.phosphate.pathway	The.Tol.Pal.Cell.Envelope.Complex.The.TolA.energy.transducing.system	aggrv	4235770	30	14	972372	16	3263368	6.88696	0.00362804	0.0311212	2.44033	1.50694
ECOCYCpathway:OANTIGEN.PWY---ECOCYCcplx:CPLX0.2201.TCDBcplx:2.C.1.2.1---RBN---aggrv	O.antigen.biosynthesis.E.coli	The.Tol.Pal.Cell.Envelope.Complex.The.TolA.energy.transducing.system	aggrv	4235770	33	16	972370	17	3263367	7.57566	0.00115391	0.0126177	2.93783	1.89902
ECOCYCpathway:PANTOSYN.PWY---ECOCYCcplx:CPLX0.2201.TCDBcplx:2.C.1.2.1---RBN---aggrv	pantothenate.and.coenzyme.A.biosynthesis.I	The.Tol.Pal.Cell.Envelope.Complex.The.TolA.energy.transducing.system	aggrv	4235770	14	9	972377	5	3263379	3.21391	0.00112236	0.0123677	2.94987	1.90771
ECOCYCpathway:PEPTIDOGLYCANSYN.PWY---ECOCYCcplx:CPLX0.2201.TCDBcplx:2.C.1.2.1---RBN---aggrv	peptidoglycan.biosynthesis.III	The.Tol.Pal.Cell.Envelope.Complex.The.TolA.energy.transducing.system	aggrv	4235770	54	12	972374	42	3263342	12.3965	0.603487	1	0.219332	0
ECOCYCpathway:PHOSLIPSYN.PWY---ECOCYCcplx:CPLX0.2201.TCDBcplx:2.C.1.2.1---RBN---aggrv	phospholipid.biosynthesis.I	The.Tol.Pal.Cell.Envelope.Complex.The.TolA.energy.transducing.system	aggrv	4235770	43	14	972372	29	3263355	9.87131	0.0972298	0.350628	1.0122	0.455154
ECOCYCpathway:PWY.1269---ECOCYCcplx:CPLX0.2201.TCDBcplx:2.C.1.2.1---RBN---aggrv	CMP.KDO.biosynthesis.I	The.Tol.Pal.Cell.Envelope.Complex.The.TolA.energy.transducing.system	aggrv	4235770	30	11	972375	19	3263365	6.88696	0.0634888	0.260164	1.1973	0.584754
ECOCYCpathway:PWY.4381---ECOCYCcplx:CPLX0.2201.TCDBcplx:2.C.1.2.1---RBN---aggrv	fatty.acid.biosynthesis.initiation.I	The.Tol.Pal.Cell.Envelope.Complex.The.TolA.energy.transducing.system	aggrv	4235770	27	4	972382	23	3263361	6.19826	0.897143	1	0.0471385	0
ECOCYCpathway:PWY.5668---ECOCYCcplx:CPLX0.2201.TCDBcplx:2.C.1.2.1---RBN---aggrv	cardiolipin.biosynthesis.I	The.Tol.Pal.Cell.Envelope.Complex.The.TolA.energy.transducing.system	aggrv	4235770	26	8	972378	18	3263366	5.9687	0.231305	0.631348	0.635815	0.199731
ECOCYCpathway:PWY.6284---ECOCYCcplx:CPLX0.2201.TCDBcplx:2.C.1.2.1---RBN---aggrv	superpathway.of.unsaturated.fatty.acids.biosynthesis.E.coli	The.Tol.Pal.Cell.Envelope.Complex.The.TolA.energy.transducing.system	aggrv	4235770	30	8	972378	22	3263362	6.88696	0.381243	0.846075	0.418798	0.072591
ECOCYCpathway:PWY0.862---ECOCYCcplx:CPLX0.2201.TCDBcplx:2.C.1.2.1---RBN---aggrv	cis.dodecenoyl.biosynthesis	The.Tol.Pal.Cell.Envelope.Complex.The.TolA.energy.transducing.system	aggrv	4235770	24	6	972380	18	3263366	5.50957	0.48394	0.958996	0.315208	0.0181831
ECOCYCpathway:PWY0.881---ECOCYCcplx:CPLX0.2201.TCDBcplx:2.C.1.2.1---RBN---aggrv	superpathway.of.fatty.acid.biosynthesis.I.E.coli	The.Tol.Pal.Cell.Envelope.Complex.The.TolA.energy.transducing.system	aggrv	4235770	57	12	972374	45	3263339	13.0852	0.683265	1	0.165411	0
ECOCYCcplx:CPLX0.2201.TCDBcplx:2.C.1.2.1---ECOCYCpathway:UBISYN.PWY---RBN---aggrv	The.Tol.Pal.Cell.Envelope.Complex.The.TolA.energy.transducing.system	ubiquinone.8.biosynthesis.prokaryotic	aggrv	4235770	21	11	972375	10	3263374	4.82087	0.00317604	0.0283535	2.49811	1.54739
GO:0000270---ECOCYCcplx:CPLX0.2201.TCDBcplx:2.C.1.2.1---RBN---aggrv	peptidoglycan.metabolic.process	The.Tol.Pal.Cell.Envelope.Complex.The.TolA.energy.transducing.system	aggrv	4235770	252	77	972309	175	3263209	57.8505	0.00331232	0.0293082	2.47987	1.53301
GO:0000902---ECOCYCcplx:CPLX0.2201.TCDBcplx:2.C.1.2.1---RBN---aggrv	cell.morphogenesis	The.Tol.Pal.Cell.Envelope.Complex.The.TolA.energy.transducing.system	aggrv	4235770	31	8	972378	23	3263361	7.11653	0.420229	0.890455	0.376514	0.0503878
GO:0000917---ECOCYCcplx:CPLX0.2201.TCDBcplx:2.C.1.2.1---RBN---aggrv	barrier.septum.formation	The.Tol.Pal.Cell.Envelope.Complex.The.TolA.energy.transducing.system	aggrv	4235770	53	19	972367	34	3263350	12.167	0.0230743	0.127774	1.63687	0.893557
GO:0006522---ECOCYCcplx:CPLX0.2201.TCDBcplx:2.C.1.2.1---RBN---aggrv	alanine.metabolic.process	The.Tol.Pal.Cell.Envelope.Complex.The.TolA.energy.transducing.system	aggrv	4235770	17	9	972377	8	3263376	3.90261	0.0068992	0.0518442	2.1612	1.2853
GO:0006523---ECOCYCcplx:CPLX0.2201.TCDBcplx:2.C.1.2.1---RBN---aggrv	alanine.biosynthetic.process	The.Tol.Pal.Cell.Envelope.Complex.The.TolA.energy.transducing.system	aggrv	4235770	17	9	972377	8	3263376	3.90261	0.0068992	0.0518442	2.1612	1.2853
GO:0006631---ECOCYCcplx:CPLX0.2201.TCDBcplx:2.C.1.2.1---RBN---aggrv	fatty.acid.metabolic.process	The.Tol.Pal.Cell.Envelope.Complex.The.TolA.energy.transducing.system	aggrv	4235770	121	40	972346	81	3263303	27.7774	0.00718172	0.0536577	2.14377	1.27037
GO:0006633---ECOCYCcplx:CPLX0.2201.TCDBcplx:2.C.1.2.1---RBN---aggrv	fatty.acid.biosynthetic.process	The.Tol.Pal.Cell.Envelope.Complex.The.TolA.energy.transducing.system	aggrv	4235770	70	13	972373	57	3263327	16.0696	0.845239	1	0.0730206	0
GO:0006643---ECOCYCcplx:CPLX0.2201.TCDBcplx:2.C.1.2.1---RBN---aggrv	membrane.lipid.metabolic.process	The.Tol.Pal.Cell.Envelope.Complex.The.TolA.energy.transducing.system	aggrv	4235770	138	45	972341	93	3263291	31.68	0.00605241	0.0467397	2.21807	1.33031
GO:0006644---ECOCYCcplx:CPLX0.2201.TCDBcplx:2.C.1.2.1---RBN---aggrv	phospholipid.metabolic.process	The.Tol.Pal.Cell.Envelope.Complex.The.TolA.energy.transducing.system	aggrv	4235770	138	45	972341	93	3263291	31.68	0.00605241	0.0467397	2.21807	1.33031
GO:0006650---ECOCYCcplx:CPLX0.2201.TCDBcplx:2.C.1.2.1---RBN---aggrv	glycerophospholipid.metabolic.process	The.Tol.Pal.Cell.Envelope.Complex.The.TolA.energy.transducing.system	aggrv	4235770	88	26	972360	62	3263322	20.2018	0.0921328	0.338152	1.03559	0.470887
GO:0006654---ECOCYCcplx:CPLX0.2201.TCDBcplx:2.C.1.2.1---RBN---aggrv	phosphatidic.acid.biosynthetic.process	The.Tol.Pal.Cell.Envelope.Complex.The.TolA.energy.transducing.system	aggrv	4235770	86	24	972362	62	3263322	19.7426	0.16709	0.513116	0.777051	0.289785
GO:0006720---ECOCYCcplx:CPLX0.2201.TCDBcplx:2.C.1.2.1---RBN---aggrv	isoprenoid.metabolic.process	The.Tol.Pal.Cell.Envelope.Complex.The.TolA.energy.transducing.system	aggrv	4235770	47	16	972370	31	3263353	10.7896	0.0555887	0.237631	1.25501	0.624097
GO:0006721---ECOCYCcplx:CPLX0.2201.TCDBcplx:2.C.1.2.1---RBN---aggrv	terpenoid.metabolic.process	The.Tol.Pal.Cell.Envelope.Complex.The.TolA.energy.transducing.system	aggrv	4235770	27	12	972374	15	3263369	6.19826	0.0110232	0.0720119	1.95769	1.1426
GO:0006743---ECOCYCcplx:CPLX0.2201.TCDBcplx:2.C.1.2.1---RBN---aggrv	ubiquinone.metabolic.process	The.Tol.Pal.Cell.Envelope.Complex.The.TolA.energy.transducing.system	aggrv	4235770	59	27	972359	32	3263352	13.5444	9.52831e-05	0.00177	4.02098	2.75203
GO:0006744---ECOCYCcplx:CPLX0.2201.TCDBcplx:2.C.1.2.1---RBN---aggrv	ubiquinone.biosynthetic.process	The.Tol.Pal.Cell.Envelope.Complex.The.TolA.energy.transducing.system	aggrv	4235770	59	27	972359	32	3263352	13.5444	9.52831e-05	0.00177	4.02098	2.75203
GO:0006886---ECOCYCcplx:CPLX0.2201.TCDBcplx:2.C.1.2.1---RBN---aggrv	intracellular.protein.transport	The.Tol.Pal.Cell.Envelope.Complex.The.TolA.energy.transducing.system	aggrv	4235770	75	20	972366	55	3263329	17.2174	0.260597	0.677824	0.584031	0.168883
GO:0007047---ECOCYCcplx:CPLX0.2201.TCDBcplx:2.C.1.2.1---RBN---aggrv	cell.wall.organization	The.Tol.Pal.Cell.Envelope.Complex.The.TolA.energy.transducing.system	aggrv	4235770	273	86	972300	187	3263197	62.6713	0.00073963	0.00896872	3.13099	2.04727
GO:0008299---ECOCYCcplx:CPLX0.2201.TCDBcplx:2.C.1.2.1---RBN---aggrv	isoprenoid.biosynthetic.process	The.Tol.Pal.Cell.Envelope.Complex.The.TolA.energy.transducing.system	aggrv	4235770	47	16	972370	31	3263353	10.7896	0.0555887	0.237631	1.25501	0.624097
GO:0008360---ECOCYCcplx:CPLX0.2201.TCDBcplx:2.C.1.2.1---RBN---aggrv	regulation.of.cell.shape	The.Tol.Pal.Cell.Envelope.Complex.The.TolA.energy.transducing.system	aggrv	4235770	168	51	972335	117	3263267	38.567	0.0163533	0.0992647	1.7864	1.00321
GO:0008654---ECOCYCcplx:CPLX0.2201.TCDBcplx:2.C.1.2.1---RBN---aggrv	phospholipid.biosynthetic.process	The.Tol.Pal.Cell.Envelope.Complex.The.TolA.energy.transducing.system	aggrv	4235770	136	43	972343	93	3263291	31.2209	0.0127403	0.0813761	1.89482	1.0895
GO:0009243---ECOCYCcplx:CPLX0.2201.TCDBcplx:2.C.1.2.1---RBN---aggrv	O.antigen.biosynthetic.process	The.Tol.Pal.Cell.Envelope.Complex.The.TolA.energy.transducing.system	aggrv	4235770	39	23	972363	16	3263368	8.95305	1.44123e-06	5.58007e-05	5.84127	4.25336
GO:0009244---ECOCYCcplx:CPLX0.2201.TCDBcplx:2.C.1.2.1---RBN---aggrv	lipopolysaccharide.core.region.biosynthetic.process	The.Tol.Pal.Cell.Envelope.Complex.The.TolA.energy.transducing.system	aggrv	4235770	114	48	972338	66	3263318	26.1704	4.36764e-06	0.000139529	5.35975	3.85533
GO:0009245---ECOCYCcplx:CPLX0.2201.TCDBcplx:2.C.1.2.1---RBN---aggrv	lipid.A.biosynthetic.process	The.Tol.Pal.Cell.Envelope.Complex.The.TolA.energy.transducing.system	aggrv	4235770	78	27	972359	51	3263333	17.9061	0.0128654	0.0818829	1.89058	1.08681
GO:0009246---ECOCYCcplx:CPLX0.2201.TCDBcplx:2.C.1.2.1---RBN---aggrv	enterobacterial.common.antigen.biosynthetic.process	The.Tol.Pal.Cell.Envelope.Complex.The.TolA.energy.transducing.system	aggrv	4235770	51	21	972365	30	3263354	11.7078	0.00284137	0.0257859	2.54647	1.58862
GO:0009252---ECOCYCcplx:CPLX0.2201.TCDBcplx:2.C.1.2.1---RBN---aggrv	peptidoglycan.biosynthetic.process	The.Tol.Pal.Cell.Envelope.Complex.The.TolA.energy.transducing.system	aggrv	4235770	232	73	972313	159	3263225	53.2592	0.00181304	0.0181534	2.74159	1.74104
GO:0009253---ECOCYCcplx:CPLX0.2201.TCDBcplx:2.C.1.2.1---RBN---aggrv	peptidoglycan.catabolic.process	The.Tol.Pal.Cell.Envelope.Complex.The.TolA.energy.transducing.system	aggrv	4235770	26	10	972376	16	3263368	5.9687	0.0554042	0.237631	1.25646	0.624097
GO:0009273---ECOCYCcplx:CPLX0.2201.TCDBcplx:2.C.1.2.1---RBN---aggrv	peptidoglycan.based.cell.wall.biogenesis	The.Tol.Pal.Cell.Envelope.Complex.The.TolA.energy.transducing.system	aggrv	4235770	232	73	972313	159	3263225	53.2592	0.00181304	0.0181534	2.74159	1.74104
GO:0009306---ECOCYCcplx:CPLX0.2201.TCDBcplx:2.C.1.2.1---RBN---aggrv	protein.secretion	The.Tol.Pal.Cell.Envelope.Complex.The.TolA.energy.transducing.system	aggrv	4235770	149	45	972341	104	3263280	34.2052	0.0249898	0.134259	1.60224	0.872056
GO:0009653---ECOCYCcplx:CPLX0.2201.TCDBcplx:2.C.1.2.1---RBN---aggrv	anatomical.structure.morphogenesis	The.Tol.Pal.Cell.Envelope.Complex.The.TolA.energy.transducing.system	aggrv	4235770	31	8	972378	23	3263361	7.11653	0.420229	0.890455	0.376514	0.0503878
GO:0010382---ECOCYCcplx:CPLX0.2201.TCDBcplx:2.C.1.2.1---RBN---aggrv	cell.wall.metabolic.process	The.Tol.Pal.Cell.Envelope.Complex.The.TolA.energy.transducing.system	aggrv	4235770	48	14	972372	34	3263350	11.0191	0.194782	0.56905	0.710451	0.244849
GO:0015628---ECOCYCcplx:CPLX0.2201.TCDBcplx:2.C.1.2.1---RBN---aggrv	protein.secretion.by.the.type.II.secretion.system	The.Tol.Pal.Cell.Envelope.Complex.The.TolA.energy.transducing.system	aggrv	4235770	82	23	972363	59	3263325	18.8244	0.166651	0.512617	0.778192	0.290207
GO:0015834---ECOCYCcplx:CPLX0.2201.TCDBcplx:2.C.1.2.1---RBN---aggrv	peptidoglycan.peptide.transport	The.Tol.Pal.Cell.Envelope.Complex.The.TolA.energy.transducing.system	aggrv	4235770	15	10	972376	5	3263379	3.44348	0.000381005	0.00537481	3.41907	2.26964
GO:0016042---ECOCYCcplx:CPLX0.2201.TCDBcplx:2.C.1.2.1---RBN---aggrv	lipid.catabolic.process	The.Tol.Pal.Cell.Envelope.Complex.The.TolA.energy.transducing.system	aggrv	4235770	41	19	972367	22	3263362	9.41218	0.00082864	0.0097495	3.08163	2.01102
GO:0016044---ECOCYCcplx:CPLX0.2201.TCDBcplx:2.C.1.2.1---RBN---aggrv	membrane.organization	The.Tol.Pal.Cell.Envelope.Complex.The.TolA.energy.transducing.system	aggrv	4235770	20	6	972380	14	3263370	4.59131	0.301857	0.736853	0.520199	0.132619
GO:0016114---ECOCYCcplx:CPLX0.2201.TCDBcplx:2.C.1.2.1---RBN---aggrv	terpenoid.biosynthetic.process	The.Tol.Pal.Cell.Envelope.Complex.The.TolA.energy.transducing.system	aggrv	4235770	27	12	972374	15	3263369	6.19826	0.0110232	0.0720119	1.95769	1.1426
GO:0016998---ECOCYCcplx:CPLX0.2201.TCDBcplx:2.C.1.2.1---RBN---aggrv	cell.wall.catabolic.process	The.Tol.Pal.Cell.Envelope.Complex.The.TolA.energy.transducing.system	aggrv	4235770	33	10	972376	23	3263361	7.57566	0.208836	0.592257	0.680194	0.22749
GO:0031504---ECOCYCcplx:CPLX0.2201.TCDBcplx:2.C.1.2.1---RBN---aggrv	peptidoglycan.based.cell.wall.organization	The.Tol.Pal.Cell.Envelope.Complex.The.TolA.energy.transducing.system	aggrv	4235770	232	73	972313	159	3263225	53.2592	0.00181304	0.0181534	2.74159	1.74104
GO:0032506---ECOCYCcplx:CPLX0.2201.TCDBcplx:2.C.1.2.1---RBN---aggrv	cytokinetic.process	The.Tol.Pal.Cell.Envelope.Complex.The.TolA.energy.transducing.system	aggrv	4235770	53	19	972367	34	3263350	12.167	0.0230743	0.127774	1.63687	0.893557
GO:0032989---ECOCYCcplx:CPLX0.2201.TCDBcplx:2.C.1.2.1---RBN---aggrv	cellular.structure.morphogenesis	The.Tol.Pal.Cell.Envelope.Complex.The.TolA.energy.transducing.system	aggrv	4235770	31	8	972378	23	3263361	7.11653	0.420229	0.890455	0.376514	0.0503878
GO:0034613---ECOCYCcplx:CPLX0.2201.TCDBcplx:2.C.1.2.1---RBN---aggrv	cellular.protein.localization	The.Tol.Pal.Cell.Envelope.Complex.The.TolA.energy.transducing.system	aggrv	4235770	78	22	972364	56	3263328	17.9061	0.166051	0.510992	0.779759	0.291586
GO:0042546---ECOCYCcplx:CPLX0.2201.TCDBcplx:2.C.1.2.1---RBN---aggrv	cell.wall.biogenesis	The.Tol.Pal.Cell.Envelope.Complex.The.TolA.energy.transducing.system	aggrv	4235770	232	73	972313	159	3263225	53.2592	0.00181304	0.0181534	2.74159	1.74104
GO:0042939---ECOCYCcplx:CPLX0.2201.TCDBcplx:2.C.1.2.1---RBN---aggrv	tripeptide.transport	The.Tol.Pal.Cell.Envelope.Complex.The.TolA.energy.transducing.system	aggrv	4235770	22	13	972373	9	3263375	5.05044	0.000286912	0.00425381	3.54225	2.37122
GO:0043163---ECOCYCcplx:CPLX0.2201.TCDBcplx:2.C.1.2.1---RBN---aggrv	cell.envelope.organization	The.Tol.Pal.Cell.Envelope.Complex.The.TolA.energy.transducing.system	aggrv	4235770	26	4	972382	22	3263362	5.9687	0.879215	1	0.0559049	0
GO:0046378---ECOCYCcplx:CPLX0.2201.TCDBcplx:2.C.1.2.1---RBN---aggrv	enterobacterial.common.antigen.metabolic.process	The.Tol.Pal.Cell.Envelope.Complex.The.TolA.energy.transducing.system	aggrv	4235770	51	21	972365	30	3263354	11.7078	0.00284137	0.0257859	2.54647	1.58862
GO:0046401---ECOCYCcplx:CPLX0.2201.TCDBcplx:2.C.1.2.1---RBN---aggrv	lipopolysaccharide.core.region.metabolic.process	The.Tol.Pal.Cell.Envelope.Complex.The.TolA.energy.transducing.system	aggrv	4235770	114	48	972338	66	3263318	26.1704	4.36764e-06	0.000139529	5.35975	3.85533
GO:0046402---ECOCYCcplx:CPLX0.2201.TCDBcplx:2.C.1.2.1---RBN---aggrv	O.antigen.metabolic.process	The.Tol.Pal.Cell.Envelope.Complex.The.TolA.energy.transducing.system	aggrv	4235770	39	23	972363	16	3263368	8.95305	1.44123e-06	5.58007e-05	5.84127	4.25336
GO:0046467---ECOCYCcplx:CPLX0.2201.TCDBcplx:2.C.1.2.1---RBN---aggrv	membrane.lipid.biosynthetic.process	The.Tol.Pal.Cell.Envelope.Complex.The.TolA.energy.transducing.system	aggrv	4235770	136	43	972343	93	3263291	31.2209	0.0127403	0.0813761	1.89482	1.0895
GO:0046473---ECOCYCcplx:CPLX0.2201.TCDBcplx:2.C.1.2.1---RBN---aggrv	phosphatidic.acid.metabolic.process	The.Tol.Pal.Cell.Envelope.Complex.The.TolA.energy.transducing.system	aggrv	4235770	86	24	972362	62	3263322	19.7426	0.16709	0.513116	0.777051	0.289785
GO:0046474---ECOCYCcplx:CPLX0.2201.TCDBcplx:2.C.1.2.1---RBN---aggrv	glycerophospholipid.biosynthetic.process	The.Tol.Pal.Cell.Envelope.Complex.The.TolA.energy.transducing.system	aggrv	4235770	86	24	972362	62	3263322	19.7426	0.16709	0.513116	0.777051	0.289785
GO:0046493---ECOCYCcplx:CPLX0.2201.TCDBcplx:2.C.1.2.1---RBN---aggrv	lipid.A.metabolic.process	The.Tol.Pal.Cell.Envelope.Complex.The.TolA.energy.transducing.system	aggrv	4235770	78	27	972359	51	3263333	17.9061	0.0128654	0.0818829	1.89058	1.08681
GO:0046907---ECOCYCcplx:CPLX0.2201.TCDBcplx:2.C.1.2.1---RBN---aggrv	intracellular.transport	The.Tol.Pal.Cell.Envelope.Complex.The.TolA.energy.transducing.system	aggrv	4235770	75	20	972366	55	3263329	17.2174	0.260597	0.677824	0.584031	0.168883
GO:0051649---ECOCYCcplx:CPLX0.2201.TCDBcplx:2.C.1.2.1---RBN---aggrv	establishment.of.localization.in.cell	The.Tol.Pal.Cell.Envelope.Complex.The.TolA.energy.transducing.system	aggrv	4235770	165	52	972334	113	3263271	37.8783	0.0072078	0.0538243	2.1422	1.26902
GO:0065002---ECOCYCcplx:CPLX0.2201.TCDBcplx:2.C.1.2.1---RBN---aggrv	intracellular.protein.transmembrane.transport	The.Tol.Pal.Cell.Envelope.Complex.The.TolA.energy.transducing.system	aggrv	4235770	59	17	972369	42	3263342	13.5444	0.178741	0.536146	0.747777	0.270717
MYGROUPINGS:CELL.SHAPE---ECOCYCcplx:CPLX0.2201.TCDBcplx:2.C.1.2.1---RBN---aggrv	CELL.SHAPE	The.Tol.Pal.Cell.Envelope.Complex.The.TolA.energy.transducing.system	aggrv	4235770	117	37	972349	80	3263304	26.8591	0.0196144	0.114021	1.70742	0.943014
MYGROUPINGS:CELL.WALL.BIOGENESIS---ECOCYCcplx:CPLX0.2201.TCDBcplx:2.C.1.2.1---RBN---aggrv	CELL.WALL.BIOGENESIS	The.Tol.Pal.Cell.Envelope.Complex.The.TolA.energy.transducing.system	aggrv	4235770	416	123	972263	293	3263091	95.4992	0.00108313	0.012066	2.96532	1.91844
MYGROUPINGS:CELL.WALL.EARLY---ECOCYCcplx:CPLX0.2201.TCDBcplx:2.C.1.2.1---RBN---aggrv	CELL.WALL.EARLY	The.Tol.Pal.Cell.Envelope.Complex.The.TolA.energy.transducing.system	aggrv	4235770	99	32	972354	67	3263317	22.727	0.0208493	0.119091	1.68091	0.92412
MYGROUPINGS:CELL.WALL.LATE---ECOCYCcplx:CPLX0.2201.TCDBcplx:2.C.1.2.1---RBN---aggrv	CELL.WALL.LATE	The.Tol.Pal.Cell.Envelope.Complex.The.TolA.energy.transducing.system	aggrv	4235770	129	36	972350	93	3263291	29.6139	0.11047	0.385685	0.956755	0.413767
MYGROUPINGS:CHEMOTAXIS---ECOCYCcplx:CPLX0.2201.TCDBcplx:2.C.1.2.1---RBN---aggrv	CHEMOTAXIS	The.Tol.Pal.Cell.Envelope.Complex.The.TolA.energy.transducing.system	aggrv	4235770	35	14	972372	21	3263363	8.03479	0.0180213	0.106639	1.74421	0.972084
MYGROUPINGS:CHORISMATE.DEGRADATION---ECOCYCcplx:CPLX0.2201.TCDBcplx:2.C.1.2.1---RBN---aggrv	CHORISMATE.DEGRADATION	The.Tol.Pal.Cell.Envelope.Complex.The.TolA.energy.transducing.system	aggrv	4235770	75	32	972354	43	3263341	17.2174	0.000119487	0.00213073	3.92268	2.67147
MYGROUPINGS:CHROMOSOME.SEGREGATION---ECOCYCcplx:CPLX0.2201.TCDBcplx:2.C.1.2.1---RBN---aggrv	CHROMOSOME.SEGREGATION	The.Tol.Pal.Cell.Envelope.Complex.The.TolA.energy.transducing.system	aggrv	4235770	39	16	972370	23	3263361	8.95305	0.00901169	0.0623294	2.04519	1.20531
MYGROUPINGS:CRYPTIC.SECRETORY.PATHWAY---ECOCYCcplx:CPLX0.2201.TCDBcplx:2.C.1.2.1---RBN---aggrv	CRYPTIC.SECRETORY.PATHWAY	The.Tol.Pal.Cell.Envelope.Complex.The.TolA.energy.transducing.system	aggrv	4235770	42	16	972370	26	3263358	9.64174	0.0196844	0.114195	1.70588	0.942351
MYGROUPINGS:ELECTRON.TRANSPORT.CHAIN---ECOCYCcplx:CPLX0.2201.TCDBcplx:2.C.1.2.1---RBN---aggrv	ELECTRON.TRANSPORT.CHAIN	The.Tol.Pal.Cell.Envelope.Complex.The.TolA.energy.transducing.system	aggrv	4235770	42	9	972377	33	3263351	9.64174	0.651756	1	0.185915	0
MYGROUPINGS:ENTEROBACTIN.BIOSYNTHESIS---ECOCYCcplx:CPLX0.2201.TCDBcplx:2.C.1.2.1---RBN---aggrv	ENTEROBACTIN.BIOSYNTHESIS	The.Tol.Pal.Cell.Envelope.Complex.The.TolA.energy.transducing.system	aggrv	4235770	28	11	972375	17	3263367	6.42783	0.0391168	0.184253	1.40764	0.734586
MYGROUPINGS:FAS---ECOCYCcplx:CPLX0.2201.TCDBcplx:2.C.1.2.1---RBN---aggrv	FAS	The.Tol.Pal.Cell.Envelope.Complex.The.TolA.energy.transducing.system	aggrv	4235770	132	31	972355	101	3263283	30.3026	0.476267	0.952909	0.322149	0.0209484
MYGROUPINGS:FERRIC.CITRATE.TRANSPORT---ECOCYCcplx:CPLX0.2201.TCDBcplx:2.C.1.2.1---RBN---aggrv	FERRIC.CITRATE.TRANSPORT	The.Tol.Pal.Cell.Envelope.Complex.The.TolA.energy.transducing.system	aggrv	4235770	21	9	972377	12	3263372	4.82087	0.034078	0.167892	1.46753	0.77497
MYGROUPINGS:FERRICHROME.TRANSPORT---ECOCYCcplx:CPLX0.2201.TCDBcplx:2.C.1.2.1---RBN---aggrv	FERRICHROME.TRANSPORT	The.Tol.Pal.Cell.Envelope.Complex.The.TolA.energy.transducing.system	aggrv	4235770	24	8	972378	16	3263368	5.50957	0.165699	0.510349	0.780681	0.292133
MYGROUPINGS:IRON.ENTEROBACTIN.TRANSPORT---ECOCYCcplx:CPLX0.2201.TCDBcplx:2.C.1.2.1---RBN---aggrv	IRON.ENTEROBACTIN.TRANSPORT	The.Tol.Pal.Cell.Envelope.Complex.The.TolA.energy.transducing.system	aggrv	4235770	37	9	972377	28	3263356	8.49392	0.484762	0.958996	0.314472	0.0181831
MYGROUPINGS:ISOPRENOIDS.BIOSYNTHESIS---ECOCYCcplx:CPLX0.2201.TCDBcplx:2.C.1.2.1---RBN---aggrv	ISOPRENOIDS.BIOSYNTHESIS	The.Tol.Pal.Cell.Envelope.Complex.The.TolA.energy.transducing.system	aggrv	4235770	47	16	972370	31	3263353	10.7896	0.0555887	0.237631	1.25501	0.624097
MYGROUPINGS:LIPID.A---ECOCYCcplx:CPLX0.2201.TCDBcplx:2.C.1.2.1---RBN---aggrv	LIPID.A	The.Tol.Pal.Cell.Envelope.Complex.The.TolA.energy.transducing.system	aggrv	4235770	192	72	972314	120	3263264	44.0765	4.12645e-06	0.000135782	5.38442	3.86716
MYGROUPINGS:LOL.PROTEIN.SECRETION.PATHWAY---ECOCYCcplx:CPLX0.2201.TCDBcplx:2.C.1.2.1---RBN---aggrv	LOL.PROTEIN.SECRETION.PATHWAY	The.Tol.Pal.Cell.Envelope.Complex.The.TolA.energy.transducing.system	aggrv	4235770	22	9	972377	13	3263371	5.05044	0.0462193	0.209257	1.33518	0.67932
MYGROUPINGS:LPT.PATHWAY---ECOCYCcplx:CPLX0.2201.TCDBcplx:2.C.1.2.1---RBN---aggrv	LPT.PATHWAY	The.Tol.Pal.Cell.Envelope.Complex.The.TolA.energy.transducing.system	aggrv	4235770	25	4	972382	21	3263363	5.73913	0.858631	1	0.0661937	0
MYGROUPINGS:METAL.ION.TRANSPORT---ECOCYCcplx:CPLX0.2201.TCDBcplx:2.C.1.2.1---RBN---aggrv	METAL.ION.TRANSPORT	The.Tol.Pal.Cell.Envelope.Complex.The.TolA.energy.transducing.system	aggrv	4235770	27	14	972372	13	3263371	6.19826	0.00101421	0.0114709	2.99387	1.9404
MYGROUPINGS:OANTIGEN---ECOCYCcplx:CPLX0.2201.TCDBcplx:2.C.1.2.1---RBN---aggrv	OANTIGEN	The.Tol.Pal.Cell.Envelope.Complex.The.TolA.energy.transducing.system	aggrv	4235770	27	15	972371	12	3263372	6.19826	0.000251191	0.00388174	3.6	2.41097
MYGROUPINGS:PANTOTHENATE.AND.COA.BIOSYNTHESIS---ECOCYCcplx:CPLX0.2201.TCDBcplx:2.C.1.2.1---RBN---aggrv	PANTOTHENATE.AND.COA.BIOSYNTHESIS	The.Tol.Pal.Cell.Envelope.Complex.The.TolA.energy.transducing.system	aggrv	4235770	16	10	972376	6	3263378	3.67305	0.000806478	0.00963177	3.09341	2.01629
MYGROUPINGS:PEPTIDOGLYCAN.RECYCLING---ECOCYCcplx:CPLX0.2201.TCDBcplx:2.C.1.2.1---RBN---aggrv	PEPTIDOGLYCAN.RECYCLING	The.Tol.Pal.Cell.Envelope.Complex.The.TolA.energy.transducing.system	aggrv	4235770	57	17	972369	40	3263344	13.0852	0.141675	0.455496	0.848706	0.341516
MYGROUPINGS:PROTEASE---ECOCYCcplx:CPLX0.2201.TCDBcplx:2.C.1.2.1---RBN---aggrv	PROTEASE	The.Tol.Pal.Cell.Envelope.Complex.The.TolA.energy.transducing.system	aggrv	4235770	17	8	972378	9	3263375	3.90261	0.0248323	0.133715	1.60498	0.873821
MYGROUPINGS:PROTEIN.SECRETION---ECOCYCcplx:CPLX0.2201.TCDBcplx:2.C.1.2.1---RBN---aggrv	PROTEIN.SECRETION	The.Tol.Pal.Cell.Envelope.Complex.The.TolA.energy.transducing.system	aggrv	4235770	183	56	972330	127	3263257	42.0105	0.0104764	0.069805	1.97979	1.15611
MYGROUPINGS:SEC.PROTEIN.SECRETION.PATHWAY---ECOCYCcplx:CPLX0.2201.TCDBcplx:2.C.1.2.1---RBN---aggrv	SEC.PROTEIN.SECRETION.PATHWAY	The.Tol.Pal.Cell.Envelope.Complex.The.TolA.energy.transducing.system	aggrv	4235770	107	29	972357	78	3263306	24.5635	0.181679	0.541879	0.740696	0.266098
MYGROUPINGS:TETRAHYDROFOLATE.BIOSYNTHESIS---ECOCYCcplx:CPLX0.2201.TCDBcplx:2.C.1.2.1---RBN---aggrv	TETRAHYDROFOLATE.BIOSYNTHESIS	The.Tol.Pal.Cell.Envelope.Complex.The.TolA.energy.transducing.system	aggrv	4235770	23	9	972377	14	3263370	5.28	0.0609185	0.253569	1.21525	0.595904
MYGROUPINGS:UBIQUINONE.8.BIOSYNTHESIS---ECOCYCcplx:CPLX0.2201.TCDBcplx:2.C.1.2.1---RBN---aggrv	UBIQUINONE.8.BIOSYNTHESIS	The.Tol.Pal.Cell.Envelope.Complex.The.TolA.energy.transducing.system	aggrv	4235770	24	12	972374	12	3263372	5.50957	0.00343221	0.0300013	2.46443	1.52286
MYGROUPINGS:VITAMIN.B12.TRANSPORT---ECOCYCcplx:CPLX0.2201.TCDBcplx:2.C.1.2.1---RBN---aggrv	VITAMIN.B12.TRANSPORT	The.Tol.Pal.Cell.Envelope.Complex.The.TolA.energy.transducing.system	aggrv	4235770	30	13	972373	17	3263367	6.88696	0.0106199	0.0702799	1.97388	1.15317
TCDBcplx:3.A.5.1.1---ECOCYCcplx:CPLX0.2201.TCDBcplx:2.C.1.2.1---RBN---aggrv	General.secretory.pathway.Sec.SRP.complex	The.Tol.Pal.Cell.Envelope.Complex.The.TolA.energy.transducing.system	aggrv	4235770	52	11	972375	41	3263343	11.9374	0.673533	1	0.171641	0
ECOCYCcplx:CPLX0.2221---ECOCYCcplx:CPLX0.2202---RBN---aggrv	The.Colicin.A.Import.System	Colicin.S4.Transport.System	aggrv	4235770	18	3	972383	15	3263369	4.13218	0.817554	1	0.0874834	0
ECOCYCcplx:CPLX0.3382---ECOCYCcplx:CPLX0.2202---RBN---aggrv	GspC.O.secreton.complex	Colicin.S4.Transport.System	aggrv	4235770	47	16	972370	31	3263353	10.7896	0.0555887	0.237631	1.25501	0.624097
ECOCYCcplx:CPLX0.3933---ECOCYCcplx:CPLX0.2202---RBN---aggrv	Outer.Membrane.Protein.Assembly.Complex	Colicin.S4.Transport.System	aggrv	4235770	25	5	972381	20	3263364	5.73913	0.711681	1	0.147715	0
ECOCYCcplx:CPLX0.3970---ECOCYCcplx:CPLX0.2202---RBN---aggrv	murein.tripeptide.ABC.transporter	Colicin.S4.Transport.System	aggrv	4235770	16	10	972376	6	3263378	3.67305	0.000806478	0.00963177	3.09341	2.01629
ECOCYCcplx:CPLX0.2202---ECOCYCcplx:SEC.SECRETION.CPLX---RBN---aggrv	Colicin.S4.Transport.System	Sec.Protein.Secretion.Complex	aggrv	4235770	55	10	972376	45	3263339	12.6261	0.842199	1	0.0745854	0
ECOCYCpathway:ALL.CHORISMATE.PWY---ECOCYCcplx:CPLX0.2202---RBN---aggrv	superpathway.of.chorismate	Colicin.S4.Transport.System	aggrv	4235770	89	31	972355	58	3263326	20.4313	0.00733826	0.0541727	2.13441	1.26622
ECOCYCpathway:ANARESP1.PWY---ECOCYCcplx:CPLX0.2202---RBN---aggrv	respiration.anaerobic	Colicin.S4.Transport.System	aggrv	4235770	23	4	972382	19	3263365	5.28	0.808416	1	0.0923653	0
ECOCYCcplx:CPLX0.2202---ECOCYCpathway:ECASYN.PWY---RBN---aggrv	Colicin.S4.Transport.System	enterobacterial.common.antigen.biosynthesis	aggrv	4235770	48	16	972370	32	3263352	11.0191	0.0662066	0.26885	1.1791	0.57049
ECOCYCpathway:ENTBACSYN.PWY---ECOCYCcplx:CPLX0.2202---RBN---aggrv	enterobactin.biosynthesis	Colicin.S4.Transport.System	aggrv	4235770	30	9	972377	21	3263363	6.88696	0.23576	0.637038	0.627531	0.195834
ECOCYCpathway:FASYN.ELONG.PWY---ECOCYCcplx:CPLX0.2202---RBN---aggrv	fatty.acid.elongation.saturated	Colicin.S4.Transport.System	aggrv	4235770	36	8	972378	28	3263356	8.26435	0.605951	1	0.217562	0
ECOCYCpathway:FASYN.INITIAL.PWY---ECOCYCcplx:CPLX0.2202---RBN---aggrv	superpathway.of.fatty.acid.biosynthesis.initiation.E.coli	Colicin.S4.Transport.System	aggrv	4235770	46	7	972379	39	3263345	10.56	0.928687	1	0.0321307	0
ECOCYCpathway:FERMENTATION.PWY---ECOCYCcplx:CPLX0.2202---RBN---aggrv	mixed.acid.fermentation	Colicin.S4.Transport.System	aggrv	4235770	24	9	972377	15	3263369	5.50957	0.0782831	0.302434	1.10633	0.519369
ECOCYCpathway:FOLSYN.PWY---ECOCYCcplx:CPLX0.2202---RBN---aggrv	tetrahydrofolate.biosynthesis	Colicin.S4.Transport.System	aggrv	4235770	31	11	972375	20	3263364	7.11653	0.0787103	0.303192	1.10397	0.518283
ECOCYCpathway:KDO.NAGLIPASYN.PWY---ECOCYCcplx:CPLX0.2202---RBN---aggrv	superpathway.of.KDO.2.lipid.A.biosynthesis	Colicin.S4.Transport.System	aggrv	4235770	93	30	972356	63	3263321	21.3496	0.0253387	0.135445	1.59622	0.868237
ECOCYCcplx:CPLX0.2202---ECOCYCpathway:LIPA.CORESYN.PWY---RBN---aggrv	Colicin.S4.Transport.System	Lipid.A.core.biosynthesis	aggrv	4235770	55	19	972367	36	3263348	12.6261	0.033961	0.167892	1.46902	0.77497
ECOCYCpathway:LPSSYN.PWY---ECOCYCcplx:CPLX0.2202---RBN---aggrv	superpathway.of.lipopolysaccharide.biosynthesis	Colicin.S4.Transport.System	aggrv	4235770	143	47	972339	96	3263288	32.8278	0.00433275	0.036207	2.36324	1.44121
ECOCYCpathway:NAGLIPASYN.PWY---ECOCYCcplx:CPLX0.2202---RBN---aggrv	lipid.A.precursor.biosynthesis	Colicin.S4.Transport.System	aggrv	4235770	40	10	972376	30	3263354	9.18261	0.439251	0.914212	0.357287	0.0389529
ECOCYCpathway:NONMEVIPP.PWY---ECOCYCcplx:CPLX0.2202---RBN---aggrv	methylerythritol.phosphate.pathway	Colicin.S4.Transport.System	aggrv	4235770	38	16	972370	22	3263362	8.72348	0.0067264	0.0507078	2.17222	1.29493
ECOCYCpathway:OANTIGEN.PWY---ECOCYCcplx:CPLX0.2202---RBN---aggrv	O.antigen.biosynthesis.E.coli	Colicin.S4.Transport.System	aggrv	4235770	41	19	972367	22	3263362	9.41218	0.00082864	0.0097495	3.08163	2.01102
ECOCYCpathway:PANTOSYN.PWY---ECOCYCcplx:CPLX0.2202---RBN---aggrv	pantothenate.and.coenzyme.A.biosynthesis.I	Colicin.S4.Transport.System	aggrv	4235770	19	10	972376	9	3263375	4.36174	0.00467254	0.0382611	2.33045	1.41724
ECOCYCpathway:PEPTIDOGLYCANSYN.PWY---ECOCYCcplx:CPLX0.2202---RBN---aggrv	peptidoglycan.biosynthesis.III	Colicin.S4.Transport.System	aggrv	4235770	64	12	972374	52	3263332	14.6922	0.828096	1	0.0819191	0
ECOCYCpathway:PHOSLIPSYN.PWY---ECOCYCcplx:CPLX0.2202---RBN---aggrv	phospholipid.biosynthesis.I	Colicin.S4.Transport.System	aggrv	4235770	51	15	972371	36	3263348	11.7078	0.174992	0.529924	0.756981	0.275786
ECOCYCpathway:PWY.1269---ECOCYCcplx:CPLX0.2202---RBN---aggrv	CMP.KDO.biosynthesis.I	Colicin.S4.Transport.System	aggrv	4235770	35	11	972375	24	3263360	8.03479	0.160272	0.497291	0.795142	0.30339
ECOCYCpathway:PWY.4381---ECOCYCcplx:CPLX0.2202---RBN---aggrv	fatty.acid.biosynthesis.initiation.I	Colicin.S4.Transport.System	aggrv	4235770	32	5	972381	27	3263357	7.34609	0.888583	1	0.0513022	0
ECOCYCpathway:PWY.5668---ECOCYCcplx:CPLX0.2202---RBN---aggrv	cardiolipin.biosynthesis.I	Colicin.S4.Transport.System	aggrv	4235770	29	8	972378	21	3263363	6.65739	0.342447	0.794139	0.465406	0.100104
ECOCYCpathway:PWY.6284---ECOCYCcplx:CPLX0.2202---RBN---aggrv	superpathway.of.unsaturated.fatty.acids.biosynthesis.E.coli	Colicin.S4.Transport.System	aggrv	4235770	36	8	972378	28	3263356	8.26435	0.605951	1	0.217562	0
ECOCYCpathway:PWY0.862---ECOCYCcplx:CPLX0.2202---RBN---aggrv	cis.dodecenoyl.biosynthesis	Colicin.S4.Transport.System	aggrv	4235770	29	6	972380	23	3263361	6.65739	0.684056	1	0.164908	0
ECOCYCpathway:PWY0.881---ECOCYCcplx:CPLX0.2202---RBN---aggrv	superpathway.of.fatty.acid.biosynthesis.I.E.coli	Colicin.S4.Transport.System	aggrv	4235770	68	13	972373	55	3263329	15.6104	0.813806	1	0.0894794	0
ECOCYCcplx:CPLX0.2202---ECOCYCpathway:UBISYN.PWY---RBN---aggrv	Colicin.S4.Transport.System	ubiquinone.8.biosynthesis.prokaryotic	aggrv	4235770	28	11	972375	17	3263367	6.42783	0.0391168	0.184253	1.40764	0.734586
GO:0000270---ECOCYCcplx:CPLX0.2202---RBN---aggrv	peptidoglycan.metabolic.process	Colicin.S4.Transport.System	aggrv	4235770	303	79	972307	224	3263160	69.5583	0.111977	0.38904	0.95087	0.410006
GO:0000902---ECOCYCcplx:CPLX0.2202---RBN---aggrv	cell.morphogenesis	Colicin.S4.Transport.System	aggrv	4235770	39	8	972378	31	3263353	8.95305	0.70115	1	0.154189	0
GO:0000917---ECOCYCcplx:CPLX0.2202---RBN---aggrv	barrier.septum.formation	Colicin.S4.Transport.System	aggrv	4235770	65	22	972364	43	3263341	14.9217	0.0299436	0.153191	1.5237	0.814767
GO:0006457---ECOCYCcplx:CPLX0.2202---RBN---aggrv	protein.folding	Colicin.S4.Transport.System	aggrv	4235770	57	26	972360	31	3263353	13.0852	0.000136259	0.0023447	3.86564	2.62991
GO:0006522---ECOCYCcplx:CPLX0.2202---RBN---aggrv	alanine.metabolic.process	Colicin.S4.Transport.System	aggrv	4235770	22	9	972377	13	3263371	5.05044	0.0462193	0.209257	1.33518	0.67932
GO:0006523---ECOCYCcplx:CPLX0.2202---RBN---aggrv	alanine.biosynthetic.process	Colicin.S4.Transport.System	aggrv	4235770	22	9	972377	13	3263371	5.05044	0.0462193	0.209257	1.33518	0.67932
GO:0006631---ECOCYCcplx:CPLX0.2202---RBN---aggrv	fatty.acid.metabolic.process	Colicin.S4.Transport.System	aggrv	4235770	149	42	972344	107	3263277	34.2052	0.0799398	0.306755	1.09724	0.513208
GO:0006633---ECOCYCcplx:CPLX0.2202---RBN---aggrv	fatty.acid.biosynthetic.process	Colicin.S4.Transport.System	aggrv	4235770	84	14	972372	70	3263314	19.2835	0.93778	1	0.0278989	0
GO:0006643---ECOCYCcplx:CPLX0.2202---RBN---aggrv	membrane.lipid.metabolic.process	Colicin.S4.Transport.System	aggrv	4235770	169	47	972339	122	3263262	38.7965	0.0815345	0.310699	1.08866	0.50766
GO:0006644---ECOCYCcplx:CPLX0.2202---RBN---aggrv	phospholipid.metabolic.process	Colicin.S4.Transport.System	aggrv	4235770	169	47	972339	122	3263262	38.7965	0.0815345	0.310699	1.08866	0.50766
GO:0006650---ECOCYCcplx:CPLX0.2202---RBN---aggrv	glycerophospholipid.metabolic.process	Colicin.S4.Transport.System	aggrv	4235770	109	27	972359	82	3263302	25.0226	0.361492	0.819235	0.441902	0.0865913
GO:0006654---ECOCYCcplx:CPLX0.2202---RBN---aggrv	phosphatidic.acid.biosynthetic.process	Colicin.S4.Transport.System	aggrv	4235770	107	25	972361	82	3263302	24.5635	0.497501	0.971812	0.303206	0.0124177
GO:0006720---ECOCYCcplx:CPLX0.2202---RBN---aggrv	isoprenoid.metabolic.process	Colicin.S4.Transport.System	aggrv	4235770	58	18	972368	40	3263344	13.3148	0.0983636	0.353732	1.00717	0.451326
GO:0006721---ECOCYCcplx:CPLX0.2202---RBN---aggrv	terpenoid.metabolic.process	Colicin.S4.Transport.System	aggrv	4235770	34	13	972373	21	3263363	7.80522	0.0327277	0.163846	1.48508	0.785565
GO:0006743---ECOCYCcplx:CPLX0.2202---RBN---aggrv	ubiquinone.metabolic.process	Colicin.S4.Transport.System	aggrv	4235770	75	29	972357	46	3263338	17.2174	0.00164096	0.0167361	2.7849	1.77635
GO:0006744---ECOCYCcplx:CPLX0.2202---RBN---aggrv	ubiquinone.biosynthetic.process	Colicin.S4.Transport.System	aggrv	4235770	75	29	972357	46	3263338	17.2174	0.00164096	0.0167361	2.7849	1.77635
GO:0006826---ECOCYCcplx:CPLX0.2202---RBN---aggrv	iron.ion.transport	Colicin.S4.Transport.System	aggrv	4235770	120	37	972349	83	3263301	27.5478	0.0288833	0.149756	1.53935	0.824616
GO:0006857---ECOCYCcplx:CPLX0.2202---RBN---aggrv	oligopeptide.transport	Colicin.S4.Transport.System	aggrv	4235770	84	38	972348	46	3263338	19.2835	5.60002e-06	0.00017223	5.25181	3.76389
GO:0006886---ECOCYCcplx:CPLX0.2202---RBN---aggrv	intracellular.protein.transport	Colicin.S4.Transport.System	aggrv	4235770	90	20	972366	70	3263314	20.6609	0.606321	1	0.217297	0
GO:0007047---ECOCYCcplx:CPLX0.2202---RBN---aggrv	cell.wall.organization	Colicin.S4.Transport.System	aggrv	4235770	332	88	972298	244	3263140	76.2157	0.0721241	0.285769	1.14192	0.543985
GO:0007049---ECOCYCcplx:CPLX0.2202---RBN---aggrv	cell.cycle	Colicin.S4.Transport.System	aggrv	4235770	215	66	972320	149	3263235	49.3565	0.00546091	0.0429636	2.26273	1.3669
GO:0008104---ECOCYCcplx:CPLX0.2202---RBN---aggrv	protein.localization	Colicin.S4.Transport.System	aggrv	4235770	330	97	972289	233	3263151	75.7566	0.00402816	0.0340209	2.39489	1.46825
GO:0008299---ECOCYCcplx:CPLX0.2202---RBN---aggrv	isoprenoid.biosynthetic.process	Colicin.S4.Transport.System	aggrv	4235770	58	18	972368	40	3263344	13.3148	0.0983636	0.353732	1.00717	0.451326
GO:0008360---ECOCYCcplx:CPLX0.2202---RBN---aggrv	regulation.of.cell.shape	Colicin.S4.Transport.System	aggrv	4235770	202	52	972334	150	3263234	46.3722	0.194345	0.56905	0.711426	0.244849
GO:0008654---ECOCYCcplx:CPLX0.2202---RBN---aggrv	phospholipid.biosynthetic.process	Colicin.S4.Transport.System	aggrv	4235770	167	45	972341	122	3263262	38.3374	0.129234	0.431123	0.888623	0.365399
GO:0009244---ECOCYCcplx:CPLX0.2202---RBN---aggrv	lipopolysaccharide.core.region.biosynthetic.process	Colicin.S4.Transport.System	aggrv	4235770	137	48	972338	89	3263295	31.4505	0.000899761	0.0103892	3.04587	1.98342
GO:0009245---ECOCYCcplx:CPLX0.2202---RBN---aggrv	lipid.A.biosynthetic.process	Colicin.S4.Transport.System	aggrv	4235770	93	27	972359	66	3263318	21.3496	0.104073	0.368956	0.982661	0.433026
ECOCYCcplx:CPLX0.2202---GO:0009246---RBN---aggrv	Colicin.S4.Transport.System	enterobacterial.common.antigen.biosynthetic.process	aggrv	4235770	63	21	972365	42	3263342	14.4626	0.0392401	0.184253	1.40627	0.734586
GO:0009252---ECOCYCcplx:CPLX0.2202---RBN---aggrv	peptidoglycan.biosynthetic.process	Colicin.S4.Transport.System	aggrv	4235770	280	74	972312	206	3263178	64.2783	0.096423	0.3491	1.01582	0.45705
GO:0009253---ECOCYCcplx:CPLX0.2202---RBN---aggrv	peptidoglycan.catabolic.process	Colicin.S4.Transport.System	aggrv	4235770	32	11	972375	21	3263363	7.34609	0.0960218	0.348358	1.01763	0.457974
GO:0009273---ECOCYCcplx:CPLX0.2202---RBN---aggrv	peptidoglycan.based.cell.wall.biogenesis	Colicin.S4.Transport.System	aggrv	4235770	280	74	972312	206	3263178	64.2783	0.096423	0.3491	1.01582	0.45705
GO:0009306---ECOCYCcplx:CPLX0.2202---RBN---aggrv	protein.secretion	Colicin.S4.Transport.System	aggrv	4235770	187	45	972341	142	3263242	42.9287	0.386821	0.854068	0.41249	0.0685073
GO:0009653---ECOCYCcplx:CPLX0.2202---RBN---aggrv	anatomical.structure.morphogenesis	Colicin.S4.Transport.System	aggrv	4235770	39	8	972378	31	3263353	8.95305	0.70115	1	0.154189	0
GO:0010382---ECOCYCcplx:CPLX0.2202---RBN---aggrv	cell.wall.metabolic.process	Colicin.S4.Transport.System	aggrv	4235770	58	14	972372	44	3263340	13.3148	0.465713	0.942405	0.331882	0.0257625
GO:0015031---ECOCYCcplx:CPLX0.2202---RBN---aggrv	protein.transport	Colicin.S4.Transport.System	aggrv	4235770	326	95	972291	231	3263153	74.8383	0.00570156	0.0444397	2.24401	1.35223
GO:0015628---ECOCYCcplx:CPLX0.2202---RBN---aggrv	protein.secretion.by.the.type.II.secretion.system	Colicin.S4.Transport.System	aggrv	4235770	101	23	972363	78	3263306	23.1861	0.556154	1	0.254805	0
ECOCYCcplx:CPLX0.2202---GO:0015794---RBN---aggrv	Colicin.S4.Transport.System	glycerol.3.phosphate.transport	aggrv	4235770	15	9	972377	6	3263378	3.44348	0.0022344	0.0212806	2.65084	1.67202
GO:0015833---ECOCYCcplx:CPLX0.2202---RBN---aggrv	peptide.transport	Colicin.S4.Transport.System	aggrv	4235770	87	39	972347	48	3263336	19.9722	5.56671e-06	0.000172049	5.2544	3.76435
GO:0015834---ECOCYCcplx:CPLX0.2202---RBN---aggrv	peptidoglycan.peptide.transport	Colicin.S4.Transport.System	aggrv	4235770	16	10	972376	6	3263378	3.67305	0.000806478	0.00963177	3.09341	2.01629
GO:0016042---ECOCYCcplx:CPLX0.2202---RBN---aggrv	lipid.catabolic.process	Colicin.S4.Transport.System	aggrv	4235770	49	19	972367	30	3263354	11.2487	0.00942321	0.0644785	2.0258	1.19059
GO:0016044---ECOCYCcplx:CPLX0.2202---RBN---aggrv	membrane.organization	Colicin.S4.Transport.System	aggrv	4235770	25	6	972380	19	3263365	5.73913	0.527778	0.998433	0.277549	0.000681263
GO:0016114---ECOCYCcplx:CPLX0.2202---RBN---aggrv	terpenoid.biosynthetic.process	Colicin.S4.Transport.System	aggrv	4235770	34	13	972373	21	3263363	7.80522	0.0327277	0.163846	1.48508	0.785565
GO:0016998---ECOCYCcplx:CPLX0.2202---RBN---aggrv	cell.wall.catabolic.process	Colicin.S4.Transport.System	aggrv	4235770	40	10	972376	30	3263354	9.18261	0.439251	0.914212	0.357287	0.0389529
GO:0019395---ECOCYCcplx:CPLX0.2202---RBN---aggrv	fatty.acid.oxidation	Colicin.S4.Transport.System	aggrv	4235770	56	22	972364	34	3263350	12.8557	0.00453794	0.0374821	2.34314	1.42618
GO:0030258---ECOCYCcplx:CPLX0.2202---RBN---aggrv	lipid.modification	Colicin.S4.Transport.System	aggrv	4235770	66	25	972361	41	3263343	15.1513	0.00455637	0.037569	2.34138	1.42517
GO:0031504---ECOCYCcplx:CPLX0.2202---RBN---aggrv	peptidoglycan.based.cell.wall.organization	Colicin.S4.Transport.System	aggrv	4235770	280	74	972312	206	3263178	64.2783	0.096423	0.3491	1.01582	0.45705
GO:0032506---ECOCYCcplx:CPLX0.2202---RBN---aggrv	cytokinetic.process	Colicin.S4.Transport.System	aggrv	4235770	65	22	972364	43	3263341	14.9217	0.0299436	0.153191	1.5237	0.814767
GO:0032989---ECOCYCcplx:CPLX0.2202---RBN---aggrv	cellular.structure.morphogenesis	Colicin.S4.Transport.System	aggrv	4235770	39	8	972378	31	3263353	8.95305	0.70115	1	0.154189	0
GO:0034440---ECOCYCcplx:CPLX0.2202---RBN---aggrv	lipid.oxidation	Colicin.S4.Transport.System	aggrv	4235770	56	22	972364	34	3263350	12.8557	0.00453794	0.0374821	2.34314	1.42618
GO:0034613---ECOCYCcplx:CPLX0.2202---RBN---aggrv	cellular.protein.localization	Colicin.S4.Transport.System	aggrv	4235770	94	22	972364	72	3263312	21.5791	0.498856	0.972633	0.302025	0.0120508
GO:0042546---ECOCYCcplx:CPLX0.2202---RBN---aggrv	cell.wall.biogenesis	Colicin.S4.Transport.System	aggrv	4235770	280	74	972312	206	3263178	64.2783	0.096423	0.3491	1.01582	0.45705
GO:0042939---ECOCYCcplx:CPLX0.2202---RBN---aggrv	tripeptide.transport	Colicin.S4.Transport.System	aggrv	4235770	25	13	972373	12	3263372	5.73913	0.00148028	0.0154514	2.82965	1.81103
GO:0043163---ECOCYCcplx:CPLX0.2202---RBN---aggrv	cell.envelope.organization	Colicin.S4.Transport.System	aggrv	4235770	32	4	972382	28	3263356	7.34609	0.955887	1	0.0195933	0
GO:0045184---ECOCYCcplx:CPLX0.2202---RBN---aggrv	establishment.of.protein.localization	Colicin.S4.Transport.System	aggrv	4235770	326	95	972291	231	3263153	74.8383	0.00570156	0.0444397	2.24401	1.35223
GO:0045229---ECOCYCcplx:CPLX0.2202---RBN---aggrv	external.encapsulating.structure.organization	Colicin.S4.Transport.System	aggrv	4235770	365	96	972290	269	3263115	83.7914	0.0741149	0.290906	1.13009	0.536247
ECOCYCcplx:CPLX0.2202---GO:0046378---RBN---aggrv	Colicin.S4.Transport.System	enterobacterial.common.antigen.metabolic.process	aggrv	4235770	63	21	972365	42	3263342	14.4626	0.0392401	0.184253	1.40627	0.734586
GO:0046401---ECOCYCcplx:CPLX0.2202---RBN---aggrv	lipopolysaccharide.core.region.metabolic.process	Colicin.S4.Transport.System	aggrv	4235770	137	48	972338	89	3263295	31.4505	0.000899761	0.0103892	3.04587	1.98342
GO:0046467---ECOCYCcplx:CPLX0.2202---RBN---aggrv	membrane.lipid.biosynthetic.process	Colicin.S4.Transport.System	aggrv	4235770	167	45	972341	122	3263262	38.3374	0.129234	0.431123	0.888623	0.365399
GO:0046473---ECOCYCcplx:CPLX0.2202---RBN---aggrv	phosphatidic.acid.metabolic.process	Colicin.S4.Transport.System	aggrv	4235770	107	25	972361	82	3263302	24.5635	0.497501	0.971812	0.303206	0.0124177
GO:0046474---ECOCYCcplx:CPLX0.2202---RBN---aggrv	glycerophospholipid.biosynthetic.process	Colicin.S4.Transport.System	aggrv	4235770	107	25	972361	82	3263302	24.5635	0.497501	0.971812	0.303206	0.0124177
GO:0046493---ECOCYCcplx:CPLX0.2202---RBN---aggrv	lipid.A.metabolic.process	Colicin.S4.Transport.System	aggrv	4235770	93	27	972359	66	3263318	21.3496	0.104073	0.368956	0.982661	0.433026
GO:0046907---ECOCYCcplx:CPLX0.2202---RBN---aggrv	intracellular.transport	Colicin.S4.Transport.System	aggrv	4235770	90	20	972366	70	3263314	20.6609	0.606321	1	0.217297	0
GO:0051301---ECOCYCcplx:CPLX0.2202---RBN---aggrv	cell.division	Colicin.S4.Transport.System	aggrv	4235770	291	84	972302	207	3263177	66.8035	0.0113459	0.0735806	1.94516	1.13324
GO:0051649---ECOCYCcplx:CPLX0.2202---RBN---aggrv	establishment.of.localization.in.cell	Colicin.S4.Transport.System	aggrv	4235770	206	52	972334	154	3263230	47.2905	0.240402	0.645122	0.619063	0.190358
GO:0055085---ECOCYCcplx:CPLX0.2202---RBN---aggrv	transmembrane.transport	Colicin.S4.Transport.System	aggrv	4235770	98	29	972357	69	3263315	22.4974	0.0774937	0.301099	1.11073	0.521291
GO:0065002---ECOCYCcplx:CPLX0.2202---RBN---aggrv	intracellular.protein.transmembrane.transport	Colicin.S4.Transport.System	aggrv	4235770	71	17	972369	54	3263330	16.2991	0.46726	0.94473	0.330442	0.0246921
MYGROUPINGS:CELL.ENVELOPE.INTEGRITY---ECOCYCcplx:CPLX0.2202---RBN---aggrv	CELL.ENVELOPE.INTEGRITY	Colicin.S4.Transport.System	aggrv	4235770	87	28	972358	59	3263325	19.9722	0.030847	0.156743	1.51079	0.804811
MYGROUPINGS:CELL.SHAPE---ECOCYCcplx:CPLX0.2202---RBN---aggrv	CELL.SHAPE	Colicin.S4.Transport.System	aggrv	4235770	143	39	972347	104	3263280	32.8278	0.13052	0.431675	0.884321	0.364843
MYGROUPINGS:CELL.WALL.BIOGENESIS---ECOCYCcplx:CPLX0.2202---RBN---aggrv	CELL.WALL.BIOGENESIS	Colicin.S4.Transport.System	aggrv	4235770	498	132	972254	366	3263018	114.324	0.0351823	0.171611	1.45368	0.765454
MYGROUPINGS:CELL.WALL.EARLY---ECOCYCcplx:CPLX0.2202---RBN---aggrv	CELL.WALL.EARLY	Colicin.S4.Transport.System	aggrv	4235770	121	34	972352	87	3263297	27.7774	0.109657	0.384165	0.959962	0.415482
MYGROUPINGS:CELL.WALL.LATE---ECOCYCcplx:CPLX0.2202---RBN---aggrv	CELL.WALL.LATE	Colicin.S4.Transport.System	aggrv	4235770	153	37	972349	116	3263268	35.1235	0.389507	0.858741	0.409484	0.0661379
MYGROUPINGS:CHAPERONES---ECOCYCcplx:CPLX0.2202---RBN---aggrv	CHAPERONES	Colicin.S4.Transport.System	aggrv	4235770	64	29	972357	35	3263349	14.6922	6.66146e-05	0.00132065	4.17643	2.87921
MYGROUPINGS:CHEMOTAXIS---ECOCYCcplx:CPLX0.2202---RBN---aggrv	CHEMOTAXIS	Colicin.S4.Transport.System	aggrv	4235770	45	14	972372	31	3263353	10.3304	0.131811	0.434532	0.880047	0.361978
MYGROUPINGS:CHORISMATE.DEGRADATION---ECOCYCcplx:CPLX0.2202---RBN---aggrv	CHORISMATE.DEGRADATION	Colicin.S4.Transport.System	aggrv	4235770	96	34	972352	62	3263322	22.0383	0.00383438	0.0325241	2.4163	1.48779
MYGROUPINGS:CHROMOSOME.SEGREGATION---ECOCYCcplx:CPLX0.2202---RBN---aggrv	CHROMOSOME.SEGREGATION	Colicin.S4.Transport.System	aggrv	4235770	48	16	972370	32	3263352	11.0191	0.0662066	0.26885	1.1791	0.57049
MYGROUPINGS:CRYPTIC.SECRETORY.PATHWAY---ECOCYCcplx:CPLX0.2202---RBN---aggrv	CRYPTIC.SECRETORY.PATHWAY	Colicin.S4.Transport.System	aggrv	4235770	54	16	972370	38	3263346	12.3965	0.157379	0.489807	0.803053	0.309975
MYGROUPINGS:ELECTRON.TRANSPORT.CHAIN---ECOCYCcplx:CPLX0.2202---RBN---aggrv	ELECTRON.TRANSPORT.CHAIN	Colicin.S4.Transport.System	aggrv	4235770	55	10	972376	45	3263339	12.6261	0.842199	1	0.0745854	0
MYGROUPINGS:ENTEROBACTIN.BIOSYNTHESIS---ECOCYCcplx:CPLX0.2202---RBN---aggrv	ENTEROBACTIN.BIOSYNTHESIS	Colicin.S4.Transport.System	aggrv	4235770	36	13	972373	23	3263361	8.26435	0.0516062	0.22687	1.2873	0.644223
MYGROUPINGS:FAS---ECOCYCcplx:CPLX0.2202---RBN---aggrv	FAS	Colicin.S4.Transport.System	aggrv	4235770	159	33	972353	126	3263258	36.5009	0.772469	1	0.112119	0
MYGROUPINGS:FERRIC.CITRATE.TRANSPORT---ECOCYCcplx:CPLX0.2202---RBN---aggrv	FERRIC.CITRATE.TRANSPORT	Colicin.S4.Transport.System	aggrv	4235770	27	9	972377	18	3263366	6.19826	0.146389	0.467448	0.834491	0.330266
MYGROUPINGS:FERRICHROME.TRANSPORT---ECOCYCcplx:CPLX0.2202---RBN---aggrv	FERRICHROME.TRANSPORT	Colicin.S4.Transport.System	aggrv	4235770	30	8	972378	22	3263362	6.88696	0.381243	0.846075	0.418798	0.072591
MYGROUPINGS:IRON.ENTEROBACTIN.TRANSPORT---ECOCYCcplx:CPLX0.2202---RBN---aggrv	IRON.ENTEROBACTIN.TRANSPORT	Colicin.S4.Transport.System	aggrv	4235770	45	9	972377	36	3263348	10.3304	0.735346	1	0.133508	0
MYGROUPINGS:ISOPRENOIDS.BIOSYNTHESIS---ECOCYCcplx:CPLX0.2202---RBN---aggrv	ISOPRENOIDS.BIOSYNTHESIS	Colicin.S4.Transport.System	aggrv	4235770	58	18	972368	40	3263344	13.3148	0.0983636	0.353732	1.00717	0.451326
MYGROUPINGS:LIPID.A---ECOCYCcplx:CPLX0.2202---RBN---aggrv	LIPID.A	Colicin.S4.Transport.System	aggrv	4235770	233	74	972312	159	3263225	53.4887	0.00128457	0.0138237	2.89124	1.85938
MYGROUPINGS:LOL.PROTEIN.SECRETION.PATHWAY---ECOCYCcplx:CPLX0.2202---RBN---aggrv	LOL.PROTEIN.SECRETION.PATHWAY	Colicin.S4.Transport.System	aggrv	4235770	27	9	972377	18	3263366	6.19826	0.146389	0.467448	0.834491	0.330266
MYGROUPINGS:LPT.PATHWAY---ECOCYCcplx:CPLX0.2202---RBN---aggrv	LPT.PATHWAY	Colicin.S4.Transport.System	aggrv	4235770	32	5	972381	27	3263357	7.34609	0.888583	1	0.0513022	0
MYGROUPINGS:M.ANTIGEN.CORE---ECOCYCcplx:CPLX0.2202---RBN---aggrv	M.ANTIGEN.CORE	Colicin.S4.Transport.System	aggrv	4235770	114	45	972341	69	3263315	26.1704	5.86335e-05	0.00118666	4.23185	2.92567
MYGROUPINGS:METAL.ION.TRANSPORT---ECOCYCcplx:CPLX0.2202---RBN---aggrv	METAL.ION.TRANSPORT	Colicin.S4.Transport.System	aggrv	4235770	37	14	972372	23	3263361	8.49392	0.0298692	0.152996	1.52478	0.81532
MYGROUPINGS:OANTIGEN---ECOCYCcplx:CPLX0.2202---RBN---aggrv	OANTIGEN	Colicin.S4.Transport.System	aggrv	4235770	35	17	972369	18	3263366	8.03479	0.000794293	0.00955029	3.10002	2.01998
MYGROUPINGS:PANTOTHENATE.AND.COA.BIOSYNTHESIS---ECOCYCcplx:CPLX0.2202---RBN---aggrv	PANTOTHENATE.AND.COA.BIOSYNTHESIS	Colicin.S4.Transport.System	aggrv	4235770	22	11	972375	11	3263373	5.05044	0.00504448	0.0405191	2.29718	1.39234
MYGROUPINGS:PEPTIDOGLYCAN.RECYCLING---ECOCYCcplx:CPLX0.2202---RBN---aggrv	PEPTIDOGLYCAN.RECYCLING	Colicin.S4.Transport.System	aggrv	4235770	65	18	972368	47	3263337	14.9217	0.220167	0.608996	0.657248	0.215386
MYGROUPINGS:PHOSPHOLIPIDS---ECOCYCcplx:CPLX0.2202---RBN---aggrv	PHOSPHOLIPIDS	Colicin.S4.Transport.System	aggrv	4235770	195	72	972314	123	3263261	44.7652	7.76266e-06	0.000223892	5.10999	3.64996
MYGROUPINGS:PROTEASE---ECOCYCcplx:CPLX0.2202---RBN---aggrv	PROTEASE	Colicin.S4.Transport.System	aggrv	4235770	22	9	972377	13	3263371	5.05044	0.0462193	0.209257	1.33518	0.67932
MYGROUPINGS:PROTEIN.SECRETION---ECOCYCcplx:CPLX0.2202---RBN---aggrv	PROTEIN.SECRETION	Colicin.S4.Transport.System	aggrv	4235770	227	57	972329	170	3263214	52.1113	0.241971	0.645122	0.616236	0.190358
MYGROUPINGS:RESPONSE.TO.ANTIBIOTIC---ECOCYCcplx:CPLX0.2202---RBN---aggrv	RESPONSE.TO.ANTIBIOTIC	Colicin.S4.Transport.System	aggrv	4235770	189	67	972319	122	3263262	43.3879	6.82066e-05	0.00134973	4.16617	2.86975
MYGROUPINGS:SEC.PROTEIN.SECRETION.PATHWAY---ECOCYCcplx:CPLX0.2202---RBN---aggrv	SEC.PROTEIN.SECRETION.PATHWAY	Colicin.S4.Transport.System	aggrv	4235770	131	30	972356	101	3263283	30.0731	0.53998	1	0.267622	0
MYGROUPINGS:TAT.PROTEIN.SECRETION.PATHWAY---ECOCYCcplx:CPLX0.2202---RBN---aggrv	TAT.PROTEIN.SECRETION.PATHWAY	Colicin.S4.Transport.System	aggrv	4235770	23	7	972379	16	3263368	5.28	0.26349	0.681714	0.579237	0.166398
MYGROUPINGS:TETRAHYDROFOLATE.BIOSYNTHESIS---ECOCYCcplx:CPLX0.2202---RBN---aggrv	TETRAHYDROFOLATE.BIOSYNTHESIS	Colicin.S4.Transport.System	aggrv	4235770	28	9	972377	19	3263365	6.42783	0.174091	0.527755	0.759224	0.277568
MYGROUPINGS:UBIQUINONE.8.BIOSYNTHESIS---ECOCYCcplx:CPLX0.2202---RBN---aggrv	UBIQUINONE.8.BIOSYNTHESIS	Colicin.S4.Transport.System	aggrv	4235770	32	12	972374	20	3263364	7.34609	0.045661	0.208052	1.34045	0.681828
MYGROUPINGS:VITAMIN.B12.TRANSPORT---ECOCYCcplx:CPLX0.2202---RBN---aggrv	VITAMIN.B12.TRANSPORT	Colicin.S4.Transport.System	aggrv	4235770	36	15	972371	21	3263363	8.26435	0.00958119	0.0652547	2.01858	1.18539
TCDBcplx:3.A.5.1.1---ECOCYCcplx:CPLX0.2202---RBN---aggrv	General.secretory.pathway.Sec.SRP.complex	Colicin.S4.Transport.System	aggrv	4235770	62	11	972375	51	3263333	14.2331	0.872232	1	0.0593681	0
ECOCYCcplx:CPLX0.2221---ECOCYCcplx:CPLX0.2221---RBN---aggrv	The.Colicin.A.Import.System	The.Colicin.A.Import.System	aggrv	4235770	11	3	972383	8	3263376	2.52522	0.479969	0.958726	0.318787	0.0183053
ECOCYCcplx:CPLX0.2221---ECOCYCcplx:CPLX0.3382---RBN---aggrv	The.Colicin.A.Import.System	GspC.O.secreton.complex	aggrv	4235770	57	26	972360	31	3263353	13.0852	0.000136259	0.0023447	3.86564	2.62991
ECOCYCcplx:CPLX0.2221---ECOCYCcplx:CPLX0.3933---RBN---aggrv	The.Colicin.A.Import.System	Outer.Membrane.Protein.Assembly.Complex	aggrv	4235770	30	5	972381	25	3263359	6.88696	0.851197	1	0.06997	0
ECOCYCcplx:CPLX0.2221---ECOCYCcplx:CPLX0.3970---RBN---aggrv	The.Colicin.A.Import.System	murein.tripeptide.ABC.transporter	aggrv	4235770	25	15	972371	10	3263374	5.73913	7.61484e-05	0.00147014	4.11834	2.83264
ECOCYCcplx:CPLX0.2221---ECOCYCcplx:SEC.SECRETION.CPLX---RBN---aggrv	The.Colicin.A.Import.System	Sec.Protein.Secretion.Complex	aggrv	4235770	60	13	972373	47	3263337	13.7739	0.643049	1	0.191756	0
ECOCYCcplx:CPLX0.2221---ECOCYCpathway:ALL.CHORISMATE.PWY---RBN---aggrv	The.Colicin.A.Import.System	superpathway.of.chorismate	aggrv	4235770	107	39	972347	68	3263316	24.5635	0.00112183	0.0123677	2.95007	1.90771
ECOCYCcplx:CPLX0.2221---ECOCYCpathway:ANARESP1.PWY---RBN---aggrv	The.Colicin.A.Import.System	respiration.anaerobic	aggrv	4235770	25	5	972381	20	3263364	5.73913	0.711681	1	0.147715	0
ECOCYCcplx:CPLX0.2221---ECOCYCpathway:ECASYN.PWY---RBN---aggrv	The.Colicin.A.Import.System	enterobacterial.common.antigen.biosynthesis	aggrv	4235770	56	20	972366	36	3263348	12.8557	0.0209446	0.119272	1.67893	0.923461
ECOCYCcplx:CPLX0.2221---ECOCYCpathway:ENTBACSYN.PWY---RBN---aggrv	The.Colicin.A.Import.System	enterobactin.biosynthesis	aggrv	4235770	34	10	972376	24	3263360	7.80522	0.238824	0.643001	0.621922	0.191788
ECOCYCcplx:CPLX0.2221---ECOCYCpathway:FASYN.ELONG.PWY---RBN---aggrv	The.Colicin.A.Import.System	fatty.acid.elongation.saturated	aggrv	4235770	39	12	972374	27	3263357	8.95305	0.165207	0.510349	0.781972	0.292133
ECOCYCpathway:FASYN.INITIAL.PWY---ECOCYCcplx:CPLX0.2221---RBN---aggrv	superpathway.of.fatty.acid.biosynthesis.initiation.E.coli	The.Colicin.A.Import.System	aggrv	4235770	49	8	972378	41	3263343	11.2487	0.902875	1	0.0443724	0
ECOCYCcplx:CPLX0.2221---ECOCYCpathway:FERMENTATION.PWY---RBN---aggrv	The.Colicin.A.Import.System	mixed.acid.fermentation	aggrv	4235770	28	11	972375	17	3263367	6.42783	0.0391168	0.184253	1.40764	0.734586
ECOCYCcplx:CPLX0.2221---ECOCYCpathway:FOLSYN.PWY---RBN---aggrv	The.Colicin.A.Import.System	tetrahydrofolate.biosynthesis	aggrv	4235770	39	16	972370	23	3263361	8.95305	0.00901169	0.0623294	2.04519	1.20531
ECOCYCcplx:CPLX0.2221---ECOCYCpathway:GALACTMETAB.PWY---RBN---aggrv	The.Colicin.A.Import.System	galactose.degradation.I.Leloir.pathway	aggrv	4235770	18	5	972381	13	3263371	4.13218	0.399487	0.873391	0.398497	0.0587911
ECOCYCcplx:CPLX0.2221---ECOCYCpathway:KDO.NAGLIPASYN.PWY---RBN---aggrv	The.Colicin.A.Import.System	superpathway.of.KDO.2.lipid.A.biosynthesis	aggrv	4235770	105	38	972348	67	3263317	24.1044	0.00149645	0.0155517	2.82494	1.80822
ECOCYCcplx:CPLX0.2221---ECOCYCpathway:LIPA.CORESYN.PWY---RBN---aggrv	The.Colicin.A.Import.System	Lipid.A.core.biosynthesis	aggrv	4235770	64	23	972363	41	3263343	14.6922	0.012878	0.0818829	1.89015	1.08681
ECOCYCcplx:CPLX0.2221---ECOCYCpathway:LPSSYN.PWY---RBN---aggrv	The.Colicin.A.Import.System	superpathway.of.lipopolysaccharide.biosynthesis	aggrv	4235770	163	58	972328	105	3263279	37.4192	0.000178756	0.00293086	3.74774	2.53301
ECOCYCcplx:CPLX0.2221---ECOCYCpathway:NAGLIPASYN.PWY---RBN---aggrv	The.Colicin.A.Import.System	lipid.A.precursor.biosynthesis	aggrv	4235770	44	13	972373	31	3263353	10.1009	0.192433	0.565433	0.715721	0.247619
ECOCYCcplx:CPLX0.2221---ECOCYCpathway:NONMEVIPP.PWY---RBN---aggrv	The.Colicin.A.Import.System	methylerythritol.phosphate.pathway	aggrv	4235770	45	17	972369	28	3263356	10.3304	0.0180226	0.106639	1.74418	0.972084
ECOCYCcplx:CPLX0.2221---ECOCYCpathway:OANTIGEN.PWY---RBN---aggrv	The.Colicin.A.Import.System	O.antigen.biosynthesis.E.coli	aggrv	4235770	47	20	972366	27	3263357	10.7896	0.00222863	0.0212806	2.65196	1.67202
ECOCYCcplx:CPLX0.2221---ECOCYCpathway:PANTOSYN.PWY---RBN---aggrv	The.Colicin.A.Import.System	pantothenate.and.coenzyme.A.biosynthesis.I	aggrv	4235770	24	13	972373	11	3263373	5.50957	0.000898676	0.0103892	3.0464	1.98342
ECOCYCcplx:CPLX0.2221---ECOCYCpathway:PEPTIDOGLYCANSYN.PWY---RBN---aggrv	The.Colicin.A.Import.System	peptidoglycan.biosynthesis.III	aggrv	4235770	73	21	972365	52	3263332	16.7583	0.149074	0.473474	0.826598	0.324704
ECOCYCcplx:CPLX0.2221---ECOCYCpathway:PHOSLIPSYN.PWY---RBN---aggrv	The.Colicin.A.Import.System	phospholipid.biosynthesis.I	aggrv	4235770	59	16	972370	43	3263341	13.5444	0.266724	0.687206	0.573938	0.162913
ECOCYCcplx:CPLX0.2221---ECOCYCpathway:PWY.1269---RBN---aggrv	The.Colicin.A.Import.System	CMP.KDO.biosynthesis.I	aggrv	4235770	39	15	972371	24	3263360	8.95305	0.0214748	0.121514	1.66807	0.915373
ECOCYCpathway:PWY.4381---ECOCYCcplx:CPLX0.2221---RBN---aggrv	fatty.acid.biosynthesis.initiation.I	The.Colicin.A.Import.System	aggrv	4235770	35	6	972380	29	3263355	8.03479	0.846613	1	0.0723148	0
ECOCYCcplx:CPLX0.2221---ECOCYCpathway:PWY.5668---RBN---aggrv	The.Colicin.A.Import.System	cardiolipin.biosynthesis.I	aggrv	4235770	35	8	972378	27	3263357	8.03479	0.570995	1	0.243367	0
ECOCYCcplx:CPLX0.2221---ECOCYCpathway:PWY.6284---RBN---aggrv	The.Colicin.A.Import.System	superpathway.of.unsaturated.fatty.acids.biosynthesis.E.coli	aggrv	4235770	39	12	972374	27	3263357	8.95305	0.165207	0.510349	0.781972	0.292133
ECOCYCcplx:CPLX0.2221---ECOCYCpathway:PWY0.862---RBN---aggrv	The.Colicin.A.Import.System	cis.dodecenoyl.biosynthesis	aggrv	4235770	32	10	972376	22	3263362	7.34609	0.180529	0.539693	0.743453	0.267853
ECOCYCpathway:PWY0.881---ECOCYCcplx:CPLX0.2221---RBN---aggrv	superpathway.of.fatty.acid.biosynthesis.I.E.coli	The.Colicin.A.Import.System	aggrv	4235770	74	18	972368	56	3263328	16.9878	0.434095	0.90929	0.362415	0.0412974
ECOCYCcplx:CPLX0.2221---ECOCYCpathway:UBISYN.PWY---RBN---aggrv	The.Colicin.A.Import.System	ubiquinone.8.biosynthesis.prokaryotic	aggrv	4235770	34	13	972373	21	3263363	7.80522	0.0327277	0.163846	1.48508	0.785565
GO:0000270---ECOCYCcplx:CPLX0.2221---RBN---aggrv	peptidoglycan.metabolic.process	The.Colicin.A.Import.System	aggrv	4235770	345	105	972281	240	3263144	79.2	0.000830022	0.0097495	3.08091	2.01102
ECOCYCcplx:CPLX0.2221---GO:0000902---RBN---aggrv	The.Colicin.A.Import.System	cell.morphogenesis	aggrv	4235770	45	11	972375	34	3263350	10.3304	0.463267	0.939268	0.334169	0.0272102
ECOCYCcplx:CPLX0.2221---GO:0000917---RBN---aggrv	The.Colicin.A.Import.System	barrier.septum.formation	aggrv	4235770	76	24	972362	52	3263332	17.447	0.0530317	0.231959	1.27546	0.63459
GO:0006522---ECOCYCcplx:CPLX0.2221---RBN---aggrv	alanine.metabolic.process	The.Colicin.A.Import.System	aggrv	4235770	27	13	972373	14	3263370	6.19826	0.00357495	0.0309829	2.44673	1.50888
GO:0006523---ECOCYCcplx:CPLX0.2221---RBN---aggrv	alanine.biosynthetic.process	The.Colicin.A.Import.System	aggrv	4235770	27	13	972373	14	3263370	6.19826	0.00357495	0.0309829	2.44673	1.50888
GO:0006633---ECOCYCcplx:CPLX0.2221---RBN---aggrv	fatty.acid.biosynthetic.process	The.Colicin.A.Import.System	aggrv	4235770	92	20	972366	72	3263312	21.12	0.648866	1	0.187845	0
GO:0006643---ECOCYCcplx:CPLX0.2221---RBN---aggrv	membrane.lipid.metabolic.process	The.Colicin.A.Import.System	aggrv	4235770	195	58	972328	137	3263247	44.7652	0.0170264	0.101844	1.76888	0.992066
GO:0006644---ECOCYCcplx:CPLX0.2221---RBN---aggrv	phospholipid.metabolic.process	The.Colicin.A.Import.System	aggrv	4235770	195	58	972328	137	3263247	44.7652	0.0170264	0.101844	1.76888	0.992066
GO:0006650---ECOCYCcplx:CPLX0.2221---RBN---aggrv	glycerophospholipid.metabolic.process	The.Colicin.A.Import.System	aggrv	4235770	127	37	972349	90	3263294	29.1548	0.0633896	0.259906	1.19798	0.585183
GO:0006654---ECOCYCcplx:CPLX0.2221---RBN---aggrv	phosphatidic.acid.biosynthetic.process	The.Colicin.A.Import.System	aggrv	4235770	123	34	972352	89	3263295	28.2365	0.130445	0.431675	0.884574	0.364843
ECOCYCcplx:CPLX0.2221---GO:0006720---RBN---aggrv	The.Colicin.A.Import.System	isoprenoid.metabolic.process	aggrv	4235770	69	22	972364	47	3263337	15.84	0.0563655	0.239516	1.24899	0.620666
ECOCYCcplx:CPLX0.2221---GO:0006721---RBN---aggrv	The.Colicin.A.Import.System	terpenoid.metabolic.process	aggrv	4235770	41	15	972371	26	3263358	9.41218	0.0340647	0.167892	1.4677	0.77497
ECOCYCcplx:CPLX0.2221---GO:0006743---RBN---aggrv	The.Colicin.A.Import.System	ubiquinone.metabolic.process	aggrv	4235770	90	33	972353	57	3263327	20.6609	0.00231095	0.0217912	2.63621	1.66172
ECOCYCcplx:CPLX0.2221---GO:0006744---RBN---aggrv	The.Colicin.A.Import.System	ubiquinone.biosynthetic.process	aggrv	4235770	90	33	972353	57	3263327	20.6609	0.00231095	0.0217912	2.63621	1.66172
ECOCYCcplx:CPLX0.2221---GO:0006886---RBN---aggrv	The.Colicin.A.Import.System	intracellular.protein.transport	aggrv	4235770	98	25	972361	73	3263311	22.4974	0.309459	0.746557	0.509398	0.126937
ECOCYCcplx:CPLX0.2221---GO:0008299---RBN---aggrv	The.Colicin.A.Import.System	isoprenoid.biosynthetic.process	aggrv	4235770	69	22	972364	47	3263337	15.84	0.0563655	0.239516	1.24899	0.620666
GO:0008360---ECOCYCcplx:CPLX0.2221---RBN---aggrv	regulation.of.cell.shape	The.Colicin.A.Import.System	aggrv	4235770	228	71	972315	157	3263227	52.3409	0.00277172	0.0254292	2.55725	1.59467
GO:0008654---ECOCYCcplx:CPLX0.2221---RBN---aggrv	phospholipid.biosynthetic.process	The.Colicin.A.Import.System	aggrv	4235770	191	55	972331	136	3263248	43.847	0.0358596	0.17332	1.44539	0.761152
ECOCYCcplx:CPLX0.2221---GO:0009243---RBN---aggrv	The.Colicin.A.Import.System	O.antigen.biosynthetic.process	aggrv	4235770	60	27	972359	33	3263351	13.7739	0.000135502	0.00234015	3.86806	2.63076
ECOCYCcplx:CPLX0.2221---GO:0009244---RBN---aggrv	The.Colicin.A.Import.System	lipopolysaccharide.core.region.biosynthetic.process	aggrv	4235770	157	61	972325	96	3263288	36.0418	5.89328e-06	0.000179802	5.22964	3.74521
GO:0009245---ECOCYCcplx:CPLX0.2221---RBN---aggrv	lipid.A.biosynthetic.process	The.Colicin.A.Import.System	aggrv	4235770	107	34	972352	73	3263311	24.5635	0.0228065	0.126883	1.64194	0.896597
ECOCYCcplx:CPLX0.2221---GO:0009246---RBN---aggrv	The.Colicin.A.Import.System	enterobacterial.common.antigen.biosynthetic.process	aggrv	4235770	73	27	972359	46	3263338	16.7583	0.00480128	0.0390461	2.31864	1.40842
GO:0009252---ECOCYCcplx:CPLX0.2221---RBN---aggrv	peptidoglycan.biosynthetic.process	The.Colicin.A.Import.System	aggrv	4235770	318	99	972287	219	3263165	73.0018	0.000496089	0.00661204	3.30444	2.17966
GO:0009253---ECOCYCcplx:CPLX0.2221---RBN---aggrv	peptidoglycan.catabolic.process	The.Colicin.A.Import.System	aggrv	4235770	37	14	972372	23	3263361	8.49392	0.0298692	0.152996	1.52478	0.81532
GO:0009273---ECOCYCcplx:CPLX0.2221---RBN---aggrv	peptidoglycan.based.cell.wall.biogenesis	The.Colicin.A.Import.System	aggrv	4235770	318	99	972287	219	3263165	73.0018	0.000496089	0.00661204	3.30444	2.17966
GO:0009306---ECOCYCcplx:CPLX0.2221---RBN---aggrv	protein.secretion	The.Colicin.A.Import.System	aggrv	4235770	212	62	972324	150	3263234	48.6679	0.0200769	0.115672	1.6973	0.936773
ECOCYCcplx:CPLX0.2221---GO:0009653---RBN---aggrv	The.Colicin.A.Import.System	anatomical.structure.morphogenesis	aggrv	4235770	45	11	972375	34	3263350	10.3304	0.463267	0.939268	0.334169	0.0272102
ECOCYCcplx:CPLX0.2221---GO:0010382---RBN---aggrv	The.Colicin.A.Import.System	cell.wall.metabolic.process	aggrv	4235770	65	19	972367	46	3263338	14.9217	0.145998	0.467142	0.835652	0.330551
ECOCYCcplx:CPLX0.2221---GO:0015628---RBN---aggrv	The.Colicin.A.Import.System	protein.secretion.by.the.type.II.secretion.system	aggrv	4235770	112	33	972353	79	3263305	25.7113	0.0664919	0.269294	1.17723	0.569773
ECOCYCcplx:CPLX0.2221---GO:0015794---RBN---aggrv	The.Colicin.A.Import.System	glycerol.3.phosphate.transport	aggrv	4235770	20	12	972374	8	3263376	4.59131	0.000406751	0.00563094	3.39067	2.24942
ECOCYCcplx:CPLX0.2221---GO:0015834---RBN---aggrv	The.Colicin.A.Import.System	peptidoglycan.peptide.transport	aggrv	4235770	25	15	972371	10	3263374	5.73913	7.61484e-05	0.00147014	4.11834	2.83264
ECOCYCcplx:CPLX0.2221---GO:0016042---RBN---aggrv	The.Colicin.A.Import.System	lipid.catabolic.process	aggrv	4235770	58	23	972363	35	3263349	13.3148	0.00326946	0.0290058	2.48552	1.53752
ECOCYCcplx:CPLX0.2221---GO:0016044---RBN---aggrv	The.Colicin.A.Import.System	membrane.organization	aggrv	4235770	28	9	972377	19	3263365	6.42783	0.174091	0.527755	0.759224	0.277568
ECOCYCcplx:CPLX0.2221---GO:0016114---RBN---aggrv	The.Colicin.A.Import.System	terpenoid.biosynthetic.process	aggrv	4235770	41	15	972371	26	3263358	9.41218	0.0340647	0.167892	1.4677	0.77497
ECOCYCcplx:CPLX0.2221---GO:0016998---RBN---aggrv	The.Colicin.A.Import.System	cell.wall.catabolic.process	aggrv	4235770	45	14	972372	31	3263353	10.3304	0.131811	0.434532	0.880047	0.361978
GO:0031504---ECOCYCcplx:CPLX0.2221---RBN---aggrv	peptidoglycan.based.cell.wall.organization	The.Colicin.A.Import.System	aggrv	4235770	318	99	972287	219	3263165	73.0018	0.000496089	0.00661204	3.30444	2.17966
ECOCYCcplx:CPLX0.2221---GO:0032506---RBN---aggrv	The.Colicin.A.Import.System	cytokinetic.process	aggrv	4235770	76	24	972362	52	3263332	17.447	0.0530317	0.231959	1.27546	0.63459
ECOCYCcplx:CPLX0.2221---GO:0032989---RBN---aggrv	The.Colicin.A.Import.System	cellular.structure.morphogenesis	aggrv	4235770	45	11	972375	34	3263350	10.3304	0.463267	0.939268	0.334169	0.0272102
ECOCYCcplx:CPLX0.2221---GO:0034613---RBN---aggrv	The.Colicin.A.Import.System	cellular.protein.localization	aggrv	4235770	103	28	972358	75	3263309	23.6452	0.182101	0.542369	0.739687	0.265705
GO:0042546---ECOCYCcplx:CPLX0.2221---RBN---aggrv	cell.wall.biogenesis	The.Colicin.A.Import.System	aggrv	4235770	318	99	972287	219	3263165	73.0018	0.000496089	0.00661204	3.30444	2.17966
ECOCYCcplx:CPLX0.2221---GO:0043163---RBN---aggrv	The.Colicin.A.Import.System	cell.envelope.organization	aggrv	4235770	36	7	972379	29	3263355	8.26435	0.751581	1	0.124024	0
ECOCYCcplx:CPLX0.2221---GO:0046378---RBN---aggrv	The.Colicin.A.Import.System	enterobacterial.common.antigen.metabolic.process	aggrv	4235770	73	27	972359	46	3263338	16.7583	0.00480128	0.0390461	2.31864	1.40842
ECOCYCcplx:CPLX0.2221---GO:0046401---RBN---aggrv	The.Colicin.A.Import.System	lipopolysaccharide.core.region.metabolic.process	aggrv	4235770	157	61	972325	96	3263288	36.0418	5.89328e-06	0.000179802	5.22964	3.74521
ECOCYCcplx:CPLX0.2221---GO:0046402---RBN---aggrv	The.Colicin.A.Import.System	O.antigen.metabolic.process	aggrv	4235770	60	27	972359	33	3263351	13.7739	0.000135502	0.00234015	3.86806	2.63076
GO:0046467---ECOCYCcplx:CPLX0.2221---RBN---aggrv	membrane.lipid.biosynthetic.process	The.Colicin.A.Import.System	aggrv	4235770	191	55	972331	136	3263248	43.847	0.0358596	0.17332	1.44539	0.761152
GO:0046473---ECOCYCcplx:CPLX0.2221---RBN---aggrv	phosphatidic.acid.metabolic.process	The.Colicin.A.Import.System	aggrv	4235770	123	34	972352	89	3263295	28.2365	0.130445	0.431675	0.884574	0.364843
GO:0046474---ECOCYCcplx:CPLX0.2221---RBN---aggrv	glycerophospholipid.biosynthetic.process	The.Colicin.A.Import.System	aggrv	4235770	123	34	972352	89	3263295	28.2365	0.130445	0.431675	0.884574	0.364843
GO:0046493---ECOCYCcplx:CPLX0.2221---RBN---aggrv	lipid.A.metabolic.process	The.Colicin.A.Import.System	aggrv	4235770	107	34	972352	73	3263311	24.5635	0.0228065	0.126883	1.64194	0.896597
ECOCYCcplx:CPLX0.2221---GO:0046907---RBN---aggrv	The.Colicin.A.Import.System	intracellular.transport	aggrv	4235770	98	25	972361	73	3263311	22.4974	0.309459	0.746557	0.509398	0.126937
GO:0051649---ECOCYCcplx:CPLX0.2221---RBN---aggrv	establishment.of.localization.in.cell	The.Colicin.A.Import.System	aggrv	4235770	233	72	972314	161	3263223	53.4887	0.00322527	0.028757	2.49143	1.54126
ECOCYCcplx:CPLX0.2221---GO:0065002---RBN---aggrv	The.Colicin.A.Import.System	intracellular.protein.transmembrane.transport	aggrv	4235770	79	21	972365	58	3263326	18.1357	0.258895	0.675221	0.586877	0.170554
MYGROUPINGS:CELL.SHAPE---ECOCYCcplx:CPLX0.2221---RBN---aggrv	CELL.SHAPE	The.Colicin.A.Import.System	aggrv	4235770	161	45	972341	116	3263268	36.96	0.0810114	0.309119	1.09145	0.509874
MYGROUPINGS:CELL.WALL.EARLY---ECOCYCcplx:CPLX0.2221---RBN---aggrv	CELL.WALL.EARLY	The.Colicin.A.Import.System	aggrv	4235770	140	47	972339	93	3263291	32.1391	0.00272851	0.0250488	2.56408	1.60121
MYGROUPINGS:CELL.WALL.LATE---ECOCYCcplx:CPLX0.2221---RBN---aggrv	CELL.WALL.LATE	The.Colicin.A.Import.System	aggrv	4235770	175	46	972340	129	3263255	40.1739	0.168776	0.516589	0.772689	0.286855
ECOCYCcplx:CPLX0.2221---MYGROUPINGS:CHEMOTAXIS---RBN---aggrv	The.Colicin.A.Import.System	CHEMOTAXIS	aggrv	4235770	52	16	972370	36	3263348	11.9374	0.121729	0.413996	0.914606	0.383004
ECOCYCcplx:CPLX0.2221---MYGROUPINGS:CHORISMATE.DEGRADATION---RBN---aggrv	The.Colicin.A.Import.System	CHORISMATE.DEGRADATION	aggrv	4235770	115	41	972345	74	3263310	26.4	0.00139639	0.014694	2.85499	1.83286
ECOCYCcplx:CPLX0.2221---MYGROUPINGS:CHROMOSOME.SEGREGATION---RBN---aggrv	The.Colicin.A.Import.System	CHROMOSOME.SEGREGATION	aggrv	4235770	56	21	972365	35	3263349	12.8557	0.010085	0.0679712	1.99632	1.16767
ECOCYCcplx:CPLX0.2221---MYGROUPINGS:CRYPTIC.SECRETORY.PATHWAY---RBN---aggrv	The.Colicin.A.Import.System	CRYPTIC.SECRETORY.PATHWAY	aggrv	4235770	65	27	972359	38	3263346	14.9217	0.000654665	0.00826188	3.18398	2.08292
ECOCYCcplx:CPLX0.2221---MYGROUPINGS:ELECTRON.TRANSPORT.CHAIN---RBN---aggrv	The.Colicin.A.Import.System	ELECTRON.TRANSPORT.CHAIN	aggrv	4235770	64	13	972373	51	3263333	14.6922	0.737404	1	0.132294	0
ECOCYCcplx:CPLX0.2221---MYGROUPINGS:ENTEROBACTIN.BIOSYNTHESIS---RBN---aggrv	The.Colicin.A.Import.System	ENTEROBACTIN.BIOSYNTHESIS	aggrv	4235770	41	13	972373	28	3263356	9.41218	0.127263	0.426845	0.895299	0.369729
MYGROUPINGS:FAS---ECOCYCcplx:CPLX0.2221---RBN---aggrv	FAS	The.Colicin.A.Import.System	aggrv	4235770	178	45	972341	133	3263251	40.8626	0.255436	0.66914	0.592718	0.174483
ECOCYCcplx:CPLX0.2221---MYGROUPINGS:FERRIC.CITRATE.TRANSPORT---RBN---aggrv	The.Colicin.A.Import.System	FERRIC.CITRATE.TRANSPORT	aggrv	4235770	34	11	972375	23	3263361	7.80522	0.136866	0.446752	0.863703	0.349934
ECOCYCcplx:CPLX0.2221---MYGROUPINGS:FERRICHROME.TRANSPORT---RBN---aggrv	The.Colicin.A.Import.System	FERRICHROME.TRANSPORT	aggrv	4235770	37	11	972375	26	3263358	8.49392	0.212449	0.598927	0.672745	0.222626
ECOCYCcplx:CPLX0.2221---MYGROUPINGS:IRON.ENTEROBACTIN.TRANSPORT---RBN---aggrv	The.Colicin.A.Import.System	IRON.ENTEROBACTIN.TRANSPORT	aggrv	4235770	53	12	972374	41	3263343	12.167	0.574919	1	0.240393	0
MYGROUPINGS:ISOPRENOIDS.BIOSYNTHESIS---ECOCYCcplx:CPLX0.2221---RBN---aggrv	ISOPRENOIDS.BIOSYNTHESIS	The.Colicin.A.Import.System	aggrv	4235770	69	22	972364	47	3263337	15.84	0.0563655	0.239516	1.24899	0.620666
ECOCYCcplx:CPLX0.2221---MYGROUPINGS:LIPID.A---RBN---aggrv	The.Colicin.A.Import.System	LIPID.A	aggrv	4235770	265	96	972290	169	3263215	60.8348	7.44434e-07	3.23375e-05	6.12817	4.49029
ECOCYCcplx:CPLX0.2221---MYGROUPINGS:LOL.PROTEIN.SECRETION.PATHWAY---RBN---aggrv	The.Colicin.A.Import.System	LOL.PROTEIN.SECRETION.PATHWAY	aggrv	4235770	32	13	972373	19	3263365	7.34609	0.0194008	0.113149	1.71218	0.94635
ECOCYCcplx:CPLX0.2221---MYGROUPINGS:LPT.PATHWAY---RBN---aggrv	The.Colicin.A.Import.System	LPT.PATHWAY	aggrv	4235770	35	9	972377	26	3263358	8.03479	0.412196	0.883699	0.384896	0.0536956
ECOCYCcplx:CPLX0.2221---MYGROUPINGS:METAL.ION.TRANSPORT---RBN---aggrv	The.Colicin.A.Import.System	METAL.ION.TRANSPORT	aggrv	4235770	47	18	972368	29	3263355	10.7896	0.0130487	0.082814	1.88443	1.0819
ECOCYCcplx:CPLX0.2221---MYGROUPINGS:OANTIGEN---RBN---aggrv	The.Colicin.A.Import.System	OANTIGEN	aggrv	4235770	42	18	972368	24	3263360	9.64174	0.00331104	0.0293082	2.48003	1.53301
ECOCYCcplx:CPLX0.2221---MYGROUPINGS:PANTOTHENATE.AND.COA.BIOSYNTHESIS---RBN---aggrv	The.Colicin.A.Import.System	PANTOTHENATE.AND.COA.BIOSYNTHESIS	aggrv	4235770	28	15	972371	13	3263371	6.42783	0.000426351	0.00587006	3.37023	2.23136
MYGROUPINGS:PEPTIDOGLYCAN.RECYCLING---ECOCYCcplx:CPLX0.2221---RBN---aggrv	PEPTIDOGLYCAN.RECYCLING	The.Colicin.A.Import.System	aggrv	4235770	81	25	972361	56	3263328	18.5948	0.062776	0.258881	1.20221	0.586901
MYGROUPINGS:PHOSPHOLIPIDS---ECOCYCcplx:CPLX0.2221---RBN---aggrv	PHOSPHOLIPIDS	The.Colicin.A.Import.System	aggrv	4235770	223	82	972304	141	3263243	51.1931	2.31619e-06	8.21759e-05	5.63523	4.08526
MYGROUPINGS:PROTEIN.SECRETION---ECOCYCcplx:CPLX0.2221---RBN---aggrv	PROTEIN.SECRETION	The.Colicin.A.Import.System	aggrv	4235770	257	70	972316	187	3263197	58.9983	0.0617084	0.256183	1.20966	0.591449
MYGROUPINGS:RESPONSE.TO.ANTIBIOTIC---ECOCYCcplx:CPLX0.2221---RBN---aggrv	RESPONSE.TO.ANTIBIOTIC	The.Colicin.A.Import.System	aggrv	4235770	228	82	972304	146	3263238	52.3409	6.19908e-06	0.000186733	5.20767	3.72878
ECOCYCcplx:CPLX0.2221---MYGROUPINGS:SEC.PROTEIN.SECRETION.PATHWAY---RBN---aggrv	The.Colicin.A.Import.System	SEC.PROTEIN.SECRETION.PATHWAY	aggrv	4235770	145	34	972352	111	3263273	33.287	0.476128	0.952909	0.322277	0.0209484
ECOCYCcplx:CPLX0.2221---MYGROUPINGS:TAT.PROTEIN.SECRETION.PATHWAY---RBN---aggrv	The.Colicin.A.Import.System	TAT.PROTEIN.SECRETION.PATHWAY	aggrv	4235770	27	9	972377	18	3263366	6.19826	0.146389	0.467448	0.834491	0.330266
ECOCYCcplx:CPLX0.2221---MYGROUPINGS:TETRAHYDROFOLATE.BIOSYNTHESIS---RBN---aggrv	The.Colicin.A.Import.System	TETRAHYDROFOLATE.BIOSYNTHESIS	aggrv	4235770	35	13	972373	22	3263362	8.03479	0.0414179	0.192787	1.38281	0.714922
ECOCYCcplx:CPLX0.2221---MYGROUPINGS:UBIQUINONE.8.BIOSYNTHESIS---RBN---aggrv	The.Colicin.A.Import.System	UBIQUINONE.8.BIOSYNTHESIS	aggrv	4235770	39	15	972371	24	3263360	8.95305	0.0214748	0.121514	1.66807	0.915373
ECOCYCcplx:CPLX0.2221---MYGROUPINGS:VITAMIN.B12.TRANSPORT---RBN---aggrv	The.Colicin.A.Import.System	VITAMIN.B12.TRANSPORT	aggrv	4235770	41	15	972371	26	3263358	9.41218	0.0340647	0.167892	1.4677	0.77497
ECOCYCcplx:CPLX0.2221---TCDBcplx:3.A.5.1.1---RBN---aggrv	The.Colicin.A.Import.System	General.secretory.pathway.Sec.SRP.complex	aggrv	4235770	66	13	972373	53	3263331	15.1513	0.777896	1	0.109078	0
ECOCYCcplx:CPLX0.3382---ECOCYCcplx:CPLX0.3933---RBN---aggrv	GspC.O.secreton.complex	Outer.Membrane.Protein.Assembly.Complex	aggrv	4235770	32	8	972378	24	3263360	7.34609	0.459026	0.937091	0.338163	0.0282181
ECOCYCcplx:CPLX0.3382---ECOCYCcplx:CPLX0.3970---RBN---aggrv	GspC.O.secreton.complex	murein.tripeptide.ABC.transporter	aggrv	4235770	25	10	972376	15	3263369	5.73913	0.0426075	0.1964	1.37051	0.706859
ECOCYCcplx:CPLX0.3382---ECOCYCcplx:SEC.SECRETION.CPLX---RBN---aggrv	GspC.O.secreton.complex	Sec.Protein.Secretion.Complex	aggrv	4235770	58	19	972367	39	3263345	13.3148	0.0567793	0.240523	1.24581	0.618843
ECOCYCpathway:ALL.CHORISMATE.PWY---ECOCYCcplx:CPLX0.3382---RBN---aggrv	superpathway.of.chorismate	GspC.O.secreton.complex	aggrv	4235770	124	38	972348	86	3263298	28.4661	0.0297281	0.152801	1.52683	0.815873
ECOCYCpathway:ANARESP1.PWY---ECOCYCcplx:CPLX0.3382---RBN---aggrv	respiration.anaerobic	GspC.O.secreton.complex	aggrv	4235770	29	15	972371	14	3263370	6.65739	0.000696251	0.00856409	3.15723	2.06732
ECOCYCpathway:COLANSYN.PWY---ECOCYCcplx:CPLX0.3382---RBN---aggrv	colanic.acid.building.blocks.biosynthesis	GspC.O.secreton.complex	aggrv	4235770	64	15	972371	49	3263335	14.6922	0.511978	0.983241	0.290749	0.00734006
ECOCYCcplx:CPLX0.3382---ECOCYCpathway:ECASYN.PWY---RBN---aggrv	GspC.O.secreton.complex	enterobacterial.common.antigen.biosynthesis	aggrv	4235770	51	6	972380	45	3263339	11.7078	0.986335	1	0.00597567	0
ECOCYCpathway:ENTBACSYN.PWY---ECOCYCcplx:CPLX0.3382---RBN---aggrv	enterobactin.biosynthesis	GspC.O.secreton.complex	aggrv	4235770	38	11	972375	27	3263357	8.72348	0.240882	0.645122	0.618195	0.190358
ECOCYCpathway:FAO.PWY---ECOCYCcplx:CPLX0.3382---RBN---aggrv	fatty.acid.beta.oxidation.I	GspC.O.secreton.complex	aggrv	4235770	74	16	972370	58	3263326	16.9878	0.651646	1	0.185988	0
ECOCYCpathway:FASYN.ELONG.PWY---ECOCYCcplx:CPLX0.3382---RBN---aggrv	fatty.acid.elongation.saturated	GspC.O.secreton.complex	aggrv	4235770	40	7	972379	33	3263351	9.18261	0.843912	1	0.0737029	0
ECOCYCpathway:FASYN.INITIAL.PWY---ECOCYCcplx:CPLX0.3382---RBN---aggrv	superpathway.of.fatty.acid.biosynthesis.initiation.E.coli	GspC.O.secreton.complex	aggrv	4235770	56	17	972369	39	3263345	12.8557	0.124909	0.420572	0.903407	0.37616
ECOCYCpathway:FOLSYN.PWY---ECOCYCcplx:CPLX0.3382---RBN---aggrv	tetrahydrofolate.biosynthesis	GspC.O.secreton.complex	aggrv	4235770	46	17	972369	29	3263355	10.56	0.0226082	0.126223	1.64573	0.898861
ECOCYCpathway:GALACTMETAB.PWY---ECOCYCcplx:CPLX0.3382---RBN---aggrv	galactose.degradation.I.Leloir.pathway	GspC.O.secreton.complex	aggrv	4235770	40	10	972376	30	3263354	9.18261	0.439251	0.914212	0.357287	0.0389529
ECOCYCcplx:CPLX0.3382---ECOCYCpathway:KDO.NAGLIPASYN.PWY---RBN---aggrv	GspC.O.secreton.complex	superpathway.of.KDO.2.lipid.A.biosynthesis	aggrv	4235770	124	29	972357	95	3263289	28.4661	0.489398	0.963514	0.310337	0.0161421
ECOCYCcplx:CPLX0.3382---ECOCYCpathway:LIPA.CORESYN.PWY---RBN---aggrv	GspC.O.secreton.complex	Lipid.A.core.biosynthesis	aggrv	4235770	72	22	972364	50	3263334	16.5287	0.0847736	0.319285	1.07174	0.495822
ECOCYCcplx:CPLX0.3382---ECOCYCpathway:LPSSYN.PWY---RBN---aggrv	GspC.O.secreton.complex	superpathway.of.lipopolysaccharide.biosynthesis	aggrv	4235770	193	51	972335	142	3263242	44.3061	0.144855	0.464006	0.839066	0.333477
ECOCYCcplx:CPLX0.3382---ECOCYCpathway:NAGLIPASYN.PWY---RBN---aggrv	GspC.O.secreton.complex	lipid.A.precursor.biosynthesis	aggrv	4235770	55	6	972380	49	3263335	12.6261	0.993102	1	0.00300628	0
ECOCYCpathway:NONMEVIPP.PWY---ECOCYCcplx:CPLX0.3382---RBN---aggrv	methylerythritol.phosphate.pathway	GspC.O.secreton.complex	aggrv	4235770	34	13	972373	21	3263363	7.80522	0.0327277	0.163846	1.48508	0.785565
ECOCYCpathway:OANTIGEN.PWY---ECOCYCcplx:CPLX0.3382---RBN---aggrv	O.antigen.biosynthesis.E.coli	GspC.O.secreton.complex	aggrv	4235770	36	9	972377	27	3263357	8.26435	0.448651	0.926546	0.348091	0.0331331
ECOCYCpathway:PANTOSYN.PWY---ECOCYCcplx:CPLX0.3382---RBN---aggrv	pantothenate.and.coenzyme.A.biosynthesis.I	GspC.O.secreton.complex	aggrv	4235770	20	8	972378	12	3263372	4.59131	0.0668183	0.270385	1.1751	0.568017
ECOCYCpathway:PEPTIDOGLYCANSYN.PWY---ECOCYCcplx:CPLX0.3382---RBN---aggrv	peptidoglycan.biosynthesis.III	GspC.O.secreton.complex	aggrv	4235770	86	18	972368	68	3263316	19.7426	0.711891	1	0.147587	0
ECOCYCpathway:PHOSLIPSYN.PWY---ECOCYCcplx:CPLX0.3382---RBN---aggrv	phospholipid.biosynthesis.I	GspC.O.secreton.complex	aggrv	4235770	63	13	972373	50	3263334	14.4626	0.715447	1	0.145422	0
ECOCYCcplx:CPLX0.3382---ECOCYCpathway:PWY.1269---RBN---aggrv	GspC.O.secreton.complex	CMP.KDO.biosynthesis.I	aggrv	4235770	51	17	972369	34	3263350	11.7078	0.0595085	0.249156	1.22542	0.603529
ECOCYCpathway:PWY.5668---ECOCYCcplx:CPLX0.3382---RBN---aggrv	cardiolipin.biosynthesis.I	GspC.O.secreton.complex	aggrv	4235770	45	12	972374	33	3263351	10.3304	0.329767	0.7763	0.481793	0.109971
ECOCYCcplx:CPLX0.3382---ECOCYCpathway:PWY.6071---RBN---aggrv	GspC.O.secreton.complex	superpathway.of.phenylethylamine.degradation	aggrv	4235770	54	18	972368	36	3263348	12.3965	0.0535483	0.23268	1.27125	0.633242
ECOCYCpathway:PWY.6284---ECOCYCcplx:CPLX0.3382---RBN---aggrv	superpathway.of.unsaturated.fatty.acids.biosynthesis.E.coli	GspC.O.secreton.complex	aggrv	4235770	40	7	972379	33	3263351	9.18261	0.843912	1	0.0737029	0
ECOCYCcplx:CPLX0.3382---ECOCYCpathway:PWY0.321---RBN---aggrv	GspC.O.secreton.complex	phenylacetate.degradation.I.aerobic	aggrv	4235770	54	18	972368	36	3263348	12.3965	0.0535483	0.23268	1.27125	0.633242
ECOCYCpathway:PWY0.862---ECOCYCcplx:CPLX0.3382---RBN---aggrv	cis.dodecenoyl.biosynthesis	GspC.O.secreton.complex	aggrv	4235770	30	7	972379	23	3263361	6.88696	0.551069	1	0.258794	0
ECOCYCpathway:PWY0.881---ECOCYCcplx:CPLX0.3382---RBN---aggrv	superpathway.of.fatty.acid.biosynthesis.I.E.coli	GspC.O.secreton.complex	aggrv	4235770	76	22	972364	54	3263330	17.447	0.135323	0.444565	0.86863	0.352065
ECOCYCcplx:CPLX0.3382---ECOCYCpathway:UBISYN.PWY---RBN---aggrv	GspC.O.secreton.complex	ubiquinone.8.biosynthesis.prokaryotic	aggrv	4235770	40	10	972376	30	3263354	9.18261	0.439251	0.914212	0.357287	0.0389529
GO:0000270---ECOCYCcplx:CPLX0.3382---RBN---aggrv	peptidoglycan.metabolic.process	GspC.O.secreton.complex	aggrv	4235770	402	99	972287	303	3263081	92.2853	0.229066	0.628124	0.64004	0.201955
GO:0000902---ECOCYCcplx:CPLX0.3382---RBN---aggrv	cell.morphogenesis	GspC.O.secreton.complex	aggrv	4235770	55	16	972370	39	3263345	12.6261	0.177077	0.533291	0.751837	0.273036
GO:0006457---ECOCYCcplx:CPLX0.3382---RBN---aggrv	protein.folding	GspC.O.secreton.complex	aggrv	4235770	70	13	972373	57	3263327	16.0696	0.845239	1	0.0730206	0
GO:0006522---ECOCYCcplx:CPLX0.3382---RBN---aggrv	alanine.metabolic.process	GspC.O.secreton.complex	aggrv	4235770	25	5	972381	20	3263364	5.73913	0.711681	1	0.147715	0
GO:0006523---ECOCYCcplx:CPLX0.3382---RBN---aggrv	alanine.biosynthetic.process	GspC.O.secreton.complex	aggrv	4235770	25	5	972381	20	3263364	5.73913	0.711681	1	0.147715	0
GO:0006633---ECOCYCcplx:CPLX0.3382---RBN---aggrv	fatty.acid.biosynthetic.process	GspC.O.secreton.complex	aggrv	4235770	95	30	972356	65	3263319	21.8087	0.0335933	0.166599	1.47375	0.778328
GO:0006643---ECOCYCcplx:CPLX0.3382---RBN---aggrv	membrane.lipid.metabolic.process	GspC.O.secreton.complex	aggrv	4235770	193	43	972343	150	3263234	44.3061	0.615985	1	0.21043	0
GO:0006644---ECOCYCcplx:CPLX0.3382---RBN---aggrv	phospholipid.metabolic.process	GspC.O.secreton.complex	aggrv	4235770	193	43	972343	150	3263234	44.3061	0.615985	1	0.21043	0
GO:0006650---ECOCYCcplx:CPLX0.3382---RBN---aggrv	glycerophospholipid.metabolic.process	GspC.O.secreton.complex	aggrv	4235770	127	26	972360	101	3263283	29.1548	0.777353	1	0.109382	0
GO:0006654---ECOCYCcplx:CPLX0.3382---RBN---aggrv	phosphatidic.acid.biosynthetic.process	GspC.O.secreton.complex	aggrv	4235770	123	25	972361	98	3263286	28.2365	0.786428	1	0.104341	0
GO:0006720---ECOCYCcplx:CPLX0.3382---RBN---aggrv	isoprenoid.metabolic.process	GspC.O.secreton.complex	aggrv	4235770	60	18	972368	42	3263342	13.7739	0.127652	0.427346	0.893973	0.369221
GO:0006721---ECOCYCcplx:CPLX0.3382---RBN---aggrv	terpenoid.metabolic.process	GspC.O.secreton.complex	aggrv	4235770	33	13	972373	20	3263364	7.57566	0.0254292	0.135445	1.59467	0.868237
GO:0006743---ECOCYCcplx:CPLX0.3382---RBN---aggrv	ubiquinone.metabolic.process	GspC.O.secreton.complex	aggrv	4235770	86	26	972360	60	3263324	19.7426	0.0730392	0.287794	1.13644	0.540918
GO:0006744---ECOCYCcplx:CPLX0.3382---RBN---aggrv	ubiquinone.biosynthetic.process	GspC.O.secreton.complex	aggrv	4235770	86	26	972360	60	3263324	19.7426	0.0730392	0.287794	1.13644	0.540918
GO:0006826---ECOCYCcplx:CPLX0.3382---RBN---aggrv	iron.ion.transport	GspC.O.secreton.complex	aggrv	4235770	161	38	972348	123	3263261	36.96	0.453074	0.930575	0.343831	0.0312487
GO:0006857---ECOCYCcplx:CPLX0.3382---RBN---aggrv	oligopeptide.transport	GspC.O.secreton.complex	aggrv	4235770	121	42	972344	79	3263305	27.7774	0.00221385	0.0212071	2.65485	1.67352
GO:0006886---ECOCYCcplx:CPLX0.3382---RBN---aggrv	intracellular.protein.transport	GspC.O.secreton.complex	aggrv	4235770	105	27	972359	78	3263306	24.1044	0.284296	0.714652	0.54623	0.145906
GO:0007047---ECOCYCcplx:CPLX0.3382---RBN---aggrv	cell.wall.organization	GspC.O.secreton.complex	aggrv	4235770	431	114	972272	317	3263067	98.9427	0.0494148	0.220088	1.30614	0.657404
GO:0008104---ECOCYCcplx:CPLX0.3382---RBN---aggrv	protein.localization	GspC.O.secreton.complex	aggrv	4235770	413	106	972280	307	3263077	94.8105	0.1065	0.376624	0.972649	0.424092
GO:0008299---ECOCYCcplx:CPLX0.3382---RBN---aggrv	isoprenoid.biosynthetic.process	GspC.O.secreton.complex	aggrv	4235770	60	18	972368	42	3263342	13.7739	0.127652	0.427346	0.893973	0.369221
GO:0008360---ECOCYCcplx:CPLX0.3382---RBN---aggrv	regulation.of.cell.shape	GspC.O.secreton.complex	aggrv	4235770	256	72	972314	184	3263200	58.7687	0.0313448	0.158933	1.50383	0.798787
GO:0008610---ECOCYCcplx:CPLX0.3382---RBN---aggrv	lipid.biosynthetic.process	GspC.O.secreton.complex	aggrv	4235770	761	196	972190	565	3262819	174.699	0.0377824	0.179382	1.42271	0.746222
GO:0008653---ECOCYCcplx:CPLX0.3382---RBN---aggrv	lipopolysaccharide.metabolic.process	GspC.O.secreton.complex	aggrv	4235770	515	125	972261	390	3262994	118.226	0.253753	0.666815	0.595589	0.175995
GO:0008654---ECOCYCcplx:CPLX0.3382---RBN---aggrv	phospholipid.biosynthetic.process	GspC.O.secreton.complex	aggrv	4235770	189	42	972344	147	3263237	43.3879	0.622615	1	0.20578	0
GO:0009103---ECOCYCcplx:CPLX0.3382---RBN---aggrv	lipopolysaccharide.biosynthetic.process	GspC.O.secreton.complex	aggrv	4235770	515	125	972261	390	3262994	118.226	0.253753	0.666815	0.595589	0.175995
GO:0009242---ECOCYCcplx:CPLX0.3382---RBN---aggrv	colanic.acid.biosynthetic.process	GspC.O.secreton.complex	aggrv	4235770	146	36	972350	110	3263274	33.5165	0.342673	0.794404	0.46512	0.0999584
GO:0009243---ECOCYCcplx:CPLX0.3382---RBN---aggrv	O.antigen.biosynthetic.process	GspC.O.secreton.complex	aggrv	4235770	43	13	972373	30	3263354	9.87131	0.169185	0.516953	0.771638	0.286549
GO:0009244---ECOCYCcplx:CPLX0.3382---RBN---aggrv	lipopolysaccharide.core.region.biosynthetic.process	GspC.O.secreton.complex	aggrv	4235770	188	48	972338	140	3263244	43.1583	0.223717	0.617018	0.650301	0.209702
GO:0009245---ECOCYCcplx:CPLX0.3382---RBN---aggrv	lipid.A.biosynthetic.process	GspC.O.secreton.complex	aggrv	4235770	120	21	972365	99	3263285	27.5478	0.940735	1	0.0265325	0
ECOCYCcplx:CPLX0.3382---GO:0009246---RBN---aggrv	GspC.O.secreton.complex	enterobacterial.common.antigen.biosynthetic.process	aggrv	4235770	67	8	972378	59	3263325	15.3809	0.992745	1	0.00316219	0
GO:0009252---ECOCYCcplx:CPLX0.3382---RBN---aggrv	peptidoglycan.biosynthetic.process	GspC.O.secreton.complex	aggrv	4235770	366	97	972289	269	3263115	84.0209	0.062181	0.257545	1.20634	0.589147
GO:0009253---ECOCYCcplx:CPLX0.3382---RBN---aggrv	peptidoglycan.catabolic.process	GspC.O.secreton.complex	aggrv	4235770	45	11	972375	34	3263350	10.3304	0.463267	0.939268	0.334169	0.0272102
GO:0009273---ECOCYCcplx:CPLX0.3382---RBN---aggrv	peptidoglycan.based.cell.wall.biogenesis	GspC.O.secreton.complex	aggrv	4235770	366	97	972289	269	3263115	84.0209	0.062181	0.257545	1.20634	0.589147
GO:0009306---ECOCYCcplx:CPLX0.3382---RBN---aggrv	protein.secretion	GspC.O.secreton.complex	aggrv	4235770	206	46	972340	160	3263224	47.2905	0.611336	1	0.21372	0
GO:0009653---ECOCYCcplx:CPLX0.3382---RBN---aggrv	anatomical.structure.morphogenesis	GspC.O.secreton.complex	aggrv	4235770	55	16	972370	39	3263345	12.6261	0.177077	0.533291	0.751837	0.273036
GO:0010382---ECOCYCcplx:CPLX0.3382---RBN---aggrv	cell.wall.metabolic.process	GspC.O.secreton.complex	aggrv	4235770	75	30	972356	45	3263339	17.2174	0.000721357	0.00877113	3.14185	2.05694
GO:0015031---ECOCYCcplx:CPLX0.3382---RBN---aggrv	protein.transport	GspC.O.secreton.complex	aggrv	4235770	409	104	972282	305	3263079	93.8922	0.12985	0.43126	0.886558	0.365261
GO:0015628---ECOCYCcplx:CPLX0.3382---RBN---aggrv	protein.secretion.by.the.type.II.secretion.system	GspC.O.secreton.complex	aggrv	4235770	83	22	972364	61	3263323	19.0539	0.257153	0.672268	0.589808	0.172458
ECOCYCcplx:CPLX0.3382---GO:0015794---RBN---aggrv	GspC.O.secreton.complex	glycerol.3.phosphate.transport	aggrv	4235770	19	4	972382	15	3263369	4.36174	0.665436	1	0.176894	0
GO:0015833---ECOCYCcplx:CPLX0.3382---RBN---aggrv	peptide.transport	GspC.O.secreton.complex	aggrv	4235770	125	43	972343	82	3263302	28.6957	0.00240447	0.0225239	2.61898	1.64736
ECOCYCcplx:CPLX0.3382---GO:0015834---RBN---aggrv	GspC.O.secreton.complex	peptidoglycan.peptide.transport	aggrv	4235770	25	10	972376	15	3263369	5.73913	0.0426075	0.1964	1.37051	0.706859
GO:0016042---ECOCYCcplx:CPLX0.3382---RBN---aggrv	lipid.catabolic.process	GspC.O.secreton.complex	aggrv	4235770	68	16	972370	52	3263332	15.6104	0.502223	0.975266	0.299103	0.0108768
ECOCYCcplx:CPLX0.3382---GO:0016044---RBN---aggrv	GspC.O.secreton.complex	membrane.organization	aggrv	4235770	24	6	972380	18	3263366	5.50957	0.48394	0.958996	0.315208	0.0181831
GO:0016114---ECOCYCcplx:CPLX0.3382---RBN---aggrv	terpenoid.biosynthetic.process	GspC.O.secreton.complex	aggrv	4235770	33	13	972373	20	3263364	7.57566	0.0254292	0.135445	1.59467	0.868237
GO:0016998---ECOCYCcplx:CPLX0.3382---RBN---aggrv	cell.wall.catabolic.process	GspC.O.secreton.complex	aggrv	4235770	52	23	972363	29	3263355	11.9374	0.000561001	0.00729967	3.25104	2.1367
GO:0019395---ECOCYCcplx:CPLX0.3382---RBN---aggrv	fatty.acid.oxidation	GspC.O.secreton.complex	aggrv	4235770	77	19	972367	58	3263326	17.6765	0.402763	0.878263	0.39495	0.0563755
GO:0030258---ECOCYCcplx:CPLX0.3382---RBN---aggrv	lipid.modification	GspC.O.secreton.complex	aggrv	4235770	92	22	972364	70	3263314	21.12	0.453679	0.931662	0.343251	0.0307415
GO:0031504---ECOCYCcplx:CPLX0.3382---RBN---aggrv	peptidoglycan.based.cell.wall.organization	GspC.O.secreton.complex	aggrv	4235770	366	97	972289	269	3263115	84.0209	0.062181	0.257545	1.20634	0.589147
GO:0032989---ECOCYCcplx:CPLX0.3382---RBN---aggrv	cellular.structure.morphogenesis	GspC.O.secreton.complex	aggrv	4235770	55	16	972370	39	3263345	12.6261	0.177077	0.533291	0.751837	0.273036
GO:0034440---ECOCYCcplx:CPLX0.3382---RBN---aggrv	lipid.oxidation	GspC.O.secreton.complex	aggrv	4235770	77	19	972367	58	3263326	17.6765	0.402763	0.878263	0.39495	0.0563755
GO:0034613---ECOCYCcplx:CPLX0.3382---RBN---aggrv	cellular.protein.localization	GspC.O.secreton.complex	aggrv	4235770	109	29	972357	80	3263304	25.0226	0.211945	0.598927	0.673777	0.222626
GO:0042546---ECOCYCcplx:CPLX0.3382---RBN---aggrv	cell.wall.biogenesis	GspC.O.secreton.complex	aggrv	4235770	366	97	972289	269	3263115	84.0209	0.062181	0.257545	1.20634	0.589147
ECOCYCcplx:CPLX0.3382---GO:0042939---RBN---aggrv	GspC.O.secreton.complex	tripeptide.transport	aggrv	4235770	40	16	972370	24	3263360	9.18261	0.0118728	0.0764752	1.92545	1.11648
ECOCYCcplx:CPLX0.3382---GO:0043163---RBN---aggrv	GspC.O.secreton.complex	cell.envelope.organization	aggrv	4235770	35	10	972376	25	3263359	8.03479	0.270245	0.689253	0.568243	0.161621
GO:0043687---ECOCYCcplx:CPLX0.3382---RBN---aggrv	post.translational.protein.modification	GspC.O.secreton.complex	aggrv	4235770	40	16	972370	24	3263360	9.18261	0.0118728	0.0764752	1.92545	1.11648
GO:0045184---ECOCYCcplx:CPLX0.3382---RBN---aggrv	establishment.of.protein.localization	GspC.O.secreton.complex	aggrv	4235770	409	104	972282	305	3263079	93.8922	0.12985	0.43126	0.886558	0.365261
GO:0045229---ECOCYCcplx:CPLX0.3382---RBN---aggrv	external.encapsulating.structure.organization	GspC.O.secreton.complex	aggrv	4235770	466	122	972264	344	3263040	106.977	0.0564281	0.239682	1.2485	0.620365
GO:0046377---ECOCYCcplx:CPLX0.3382---RBN---aggrv	colanic.acid.metabolic.process	GspC.O.secreton.complex	aggrv	4235770	146	36	972350	110	3263274	33.5165	0.342673	0.794404	0.46512	0.0999584
ECOCYCcplx:CPLX0.3382---GO:0046378---RBN---aggrv	GspC.O.secreton.complex	enterobacterial.common.antigen.metabolic.process	aggrv	4235770	67	8	972378	59	3263325	15.3809	0.992745	1	0.00316219	0
GO:0046401---ECOCYCcplx:CPLX0.3382---RBN---aggrv	lipopolysaccharide.core.region.metabolic.process	GspC.O.secreton.complex	aggrv	4235770	188	48	972338	140	3263244	43.1583	0.223717	0.617018	0.650301	0.209702
GO:0046402---ECOCYCcplx:CPLX0.3382---RBN---aggrv	O.antigen.metabolic.process	GspC.O.secreton.complex	aggrv	4235770	43	13	972373	30	3263354	9.87131	0.169185	0.516953	0.771638	0.286549
GO:0046467---ECOCYCcplx:CPLX0.3382---RBN---aggrv	membrane.lipid.biosynthetic.process	GspC.O.secreton.complex	aggrv	4235770	189	42	972344	147	3263237	43.3879	0.622615	1	0.20578	0
GO:0046473---ECOCYCcplx:CPLX0.3382---RBN---aggrv	phosphatidic.acid.metabolic.process	GspC.O.secreton.complex	aggrv	4235770	123	25	972361	98	3263286	28.2365	0.786428	1	0.104341	0
GO:0046474---ECOCYCcplx:CPLX0.3382---RBN---aggrv	glycerophospholipid.biosynthetic.process	GspC.O.secreton.complex	aggrv	4235770	123	25	972361	98	3263286	28.2365	0.786428	1	0.104341	0
GO:0046493---ECOCYCcplx:CPLX0.3382---RBN---aggrv	lipid.A.metabolic.process	GspC.O.secreton.complex	aggrv	4235770	120	21	972365	99	3263285	27.5478	0.940735	1	0.0265325	0
GO:0046907---ECOCYCcplx:CPLX0.3382---RBN---aggrv	intracellular.transport	GspC.O.secreton.complex	aggrv	4235770	105	27	972359	78	3263306	24.1044	0.284296	0.714652	0.54623	0.145906
GO:0051649---ECOCYCcplx:CPLX0.3382---RBN---aggrv	establishment.of.localization.in.cell	GspC.O.secreton.complex	aggrv	4235770	230	49	972337	181	3263203	52.8	0.747405	1	0.126444	0
ECOCYCcplx:CPLX0.3382---GO:0065002---RBN---aggrv	GspC.O.secreton.complex	intracellular.protein.transmembrane.transport	aggrv	4235770	77	21	972365	56	3263328	17.6765	0.2191	0.608996	0.659357	0.215386
MYGROUPINGS:CELL.ADHESION---ECOCYCcplx:CPLX0.3382---RBN---aggrv	CELL.ADHESION	GspC.O.secreton.complex	aggrv	4235770	53	21	972365	32	3263352	12.167	0.00488256	0.0396391	2.31135	1.40188
ECOCYCcplx:CPLX0.3382---MYGROUPINGS:CELL.ENVELOPE.INTEGRITY---RBN---aggrv	GspC.O.secreton.complex	CELL.ENVELOPE.INTEGRITY	aggrv	4235770	158	44	972342	114	3263270	36.2713	0.0877816	0.327455	1.0566	0.484849
MYGROUPINGS:CELL.SHAPE---ECOCYCcplx:CPLX0.3382---RBN---aggrv	CELL.SHAPE	GspC.O.secreton.complex	aggrv	4235770	172	56	972330	116	3263268	39.4852	0.00252603	0.0233555	2.59756	1.63161
MYGROUPINGS:CELL.WALL.BIOGENESIS---ECOCYCcplx:CPLX0.3382---RBN---aggrv	CELL.WALL.BIOGENESIS	GspC.O.secreton.complex	aggrv	4235770	647	157	972229	490	3262894	148.529	0.226943	0.623744	0.644083	0.204994
MYGROUPINGS:CELL.WALL.EARLY---ECOCYCcplx:CPLX0.3382---RBN---aggrv	CELL.WALL.EARLY	GspC.O.secreton.complex	aggrv	4235770	156	36	972350	120	3263264	35.8122	0.516836	0.989636	0.286647	0.00452432
MYGROUPINGS:CELL.WALL.LATE---ECOCYCcplx:CPLX0.3382---RBN---aggrv	CELL.WALL.LATE	GspC.O.secreton.complex	aggrv	4235770	207	59	972327	148	3263236	47.52	0.0371604	0.177791	1.42992	0.75009
MYGROUPINGS:CHAPERONES---ECOCYCcplx:CPLX0.3382---RBN---aggrv	CHAPERONES	GspC.O.secreton.complex	aggrv	4235770	81	19	972367	62	3263322	18.5948	0.500405	0.972949	0.300679	0.0119101
MYGROUPINGS:CHEMOTAXIS---ECOCYCcplx:CPLX0.3382---RBN---aggrv	CHEMOTAXIS	GspC.O.secreton.complex	aggrv	4235770	57	14	972372	43	3263341	13.0852	0.437009	0.912844	0.359509	0.0396035
MYGROUPINGS:CHORISMATE.DEGRADATION---ECOCYCcplx:CPLX0.3382---RBN---aggrv	CHORISMATE.DEGRADATION	GspC.O.secreton.complex	aggrv	4235770	132	41	972345	91	3263293	30.3026	0.0198767	0.114832	1.70166	0.939938
MYGROUPINGS:CHROMOSOME.SEGREGATION---ECOCYCcplx:CPLX0.3382---RBN---aggrv	CHROMOSOME.SEGREGATION	GspC.O.secreton.complex	aggrv	4235770	59	26	972360	33	3263351	13.5444	0.000270479	0.00410852	3.56787	2.38631
MYGROUPINGS:ECA---ECOCYCcplx:CPLX0.3382---RBN---aggrv	ECA	GspC.O.secreton.complex	aggrv	4235770	110	19	972367	91	3263293	25.2522	0.941055	1	0.0263849	0
MYGROUPINGS:ELECTRON.TRANSPORT.CHAIN---ECOCYCcplx:CPLX0.3382---RBN---aggrv	ELECTRON.TRANSPORT.CHAIN	GspC.O.secreton.complex	aggrv	4235770	86	29	972357	57	3263327	19.7426	0.0149848	0.0930839	1.82435	1.03113
MYGROUPINGS:ENTEROBACTIN.AND.METAL.ION.TRANSPORT---ECOCYCcplx:CPLX0.3382---RBN---aggrv	ENTEROBACTIN.AND.METAL.ION.TRANSPORT	GspC.O.secreton.complex	aggrv	4235770	190	58	972328	132	3263252	43.6174	0.00984734	0.0667165	2.00668	1.17577
MYGROUPINGS:ENTEROBACTIN.BIOSYNTHESIS---ECOCYCcplx:CPLX0.3382---RBN---aggrv	ENTEROBACTIN.BIOSYNTHESIS	GspC.O.secreton.complex	aggrv	4235770	46	14	972372	32	3263352	10.56	0.151382	0.477398	0.819927	0.321119
MYGROUPINGS:FAD---ECOCYCcplx:CPLX0.3382---RBN---aggrv	FAD	GspC.O.secreton.complex	aggrv	4235770	149	37	972349	112	3263272	34.2052	0.322443	0.764929	0.491547	0.116379
MYGROUPINGS:FERRIC.CITRATE.TRANSPORT---ECOCYCcplx:CPLX0.3382---RBN---aggrv	FERRIC.CITRATE.TRANSPORT	GspC.O.secreton.complex	aggrv	4235770	39	5	972381	34	3263350	8.95305	0.962948	1	0.0163972	0
MYGROUPINGS:FERRICHROME.TRANSPORT---ECOCYCcplx:CPLX0.3382---RBN---aggrv	FERRICHROME.TRANSPORT	GspC.O.secreton.complex	aggrv	4235770	44	7	972379	37	3263347	10.1009	0.90644	1	0.042661	0
MYGROUPINGS:IRON.ENTEROBACTIN.TRANSPORT---ECOCYCcplx:CPLX0.3382---RBN---aggrv	IRON.ENTEROBACTIN.TRANSPORT	GspC.O.secreton.complex	aggrv	4235770	67	10	972376	57	3263327	15.3809	0.961887	1	0.016876	0
MYGROUPINGS:ISOPRENOIDS.BIOSYNTHESIS---ECOCYCcplx:CPLX0.3382---RBN---aggrv	ISOPRENOIDS.BIOSYNTHESIS	GspC.O.secreton.complex	aggrv	4235770	61	19	972367	42	3263342	14.0035	0.088558	0.327681	1.05277	0.484549
MYGROUPINGS:LIPID.A---ECOCYCcplx:CPLX0.3382---RBN---aggrv	LIPID.A	GspC.O.secreton.complex	aggrv	4235770	291	72	972314	219	3263165	66.8035	0.254059	0.667167	0.595066	0.175765
MYGROUPINGS:LOCOMOTION---ECOCYCcplx:CPLX0.3382---RBN---aggrv	LOCOMOTION	GspC.O.secreton.complex	aggrv	4235770	128	32	972354	96	3263288	29.3844	0.322891	0.765445	0.490944	0.116086
MYGROUPINGS:LOCOMOTION.CHEMOTAXIS.AND.CELL.ADHESION---ECOCYCcplx:CPLX0.3382---RBN---aggrv	LOCOMOTION.CHEMOTAXIS.AND.CELL.ADHESION	GspC.O.secreton.complex	aggrv	4235770	154	44	972342	110	3263274	35.3531	0.0618467	0.256459	1.20868	0.590983
ECOCYCcplx:CPLX0.3382---MYGROUPINGS:LOL.PROTEIN.SECRETION.PATHWAY---RBN---aggrv	GspC.O.secreton.complex	LOL.PROTEIN.SECRETION.PATHWAY	aggrv	4235770	33	10	972376	23	3263361	7.57566	0.208836	0.592257	0.680194	0.22749
MYGROUPINGS:LPS---ECOCYCcplx:CPLX0.3382---RBN---aggrv	LPS	GspC.O.secreton.complex	aggrv	4235770	499	127	972259	372	3263012	114.553	0.1027	0.365726	0.988429	0.436844
MYGROUPINGS:LPS.AND.ECA---ECOCYCcplx:CPLX0.3382---RBN---aggrv	LPS.AND.ECA	GspC.O.secreton.complex	aggrv	4235770	575	142	972244	433	3262951	132	0.172794	0.525277	0.76247	0.279611
ECOCYCcplx:CPLX0.3382---MYGROUPINGS:LPT.PATHWAY---RBN---aggrv	GspC.O.secreton.complex	LPT.PATHWAY	aggrv	4235770	29	10	972376	19	3263365	6.65739	0.107693	0.379521	0.967814	0.420764
MYGROUPINGS:M.ANTIGEN---ECOCYCcplx:CPLX0.3382---RBN---aggrv	M.ANTIGEN	GspC.O.secreton.complex	aggrv	4235770	178	46	972340	132	3263252	40.8626	0.202798	0.581616	0.692936	0.235364
MYGROUPINGS:M.ANTIGEN.AND.OSMOTIC.STRESS.RESPONSE---ECOCYCcplx:CPLX0.3382---RBN---aggrv	M.ANTIGEN.AND.OSMOTIC.STRESS.RESPONSE	GspC.O.secreton.complex	aggrv	4235770	231	60	972326	171	3263213	53.0296	0.155699	0.485215	0.807714	0.314066
MYGROUPINGS:M.ANTIGEN.CORE---ECOCYCcplx:CPLX0.3382---RBN---aggrv	M.ANTIGEN.CORE	GspC.O.secreton.complex	aggrv	4235770	129	34	972352	95	3263289	29.6139	0.206099	0.587652	0.685925	0.23088
MYGROUPINGS:M.ANTIGEN.PRECURSORS---ECOCYCcplx:CPLX0.3382---RBN---aggrv	M.ANTIGEN.PRECURSORS	GspC.O.secreton.complex	aggrv	4235770	49	12	972374	37	3263347	11.2487	0.453857	0.93178	0.343081	0.0306866
ECOCYCcplx:CPLX0.3382---MYGROUPINGS:METAL.ION.TRANSPORT---RBN---aggrv	GspC.O.secreton.complex	METAL.ION.TRANSPORT	aggrv	4235770	48	18	972368	30	3263354	11.0191	0.0164867	0.0993976	1.78287	1.00262
MYGROUPINGS:OANTIGEN---ECOCYCcplx:CPLX0.3382---RBN---aggrv	OANTIGEN	GspC.O.secreton.complex	aggrv	4235770	32	13	972373	19	3263365	7.34609	0.0194008	0.113149	1.71218	0.94635
MYGROUPINGS:PANTOTHENATE.AND.COA.BIOSYNTHESIS---ECOCYCcplx:CPLX0.3382---RBN---aggrv	PANTOTHENATE.AND.COA.BIOSYNTHESIS	GspC.O.secreton.complex	aggrv	4235770	24	12	972374	12	3263372	5.50957	0.00343221	0.0300013	2.46443	1.52286
MYGROUPINGS:PEPTIDOGLYCAN.RECYCLING---ECOCYCcplx:CPLX0.3382---RBN---aggrv	PEPTIDOGLYCAN.RECYCLING	GspC.O.secreton.complex	aggrv	4235770	97	20	972366	77	3263307	22.2678	0.744008	1	0.128423	0
ECOCYCcplx:CPLX0.3382---MYGROUPINGS:PROTEASE---RBN---aggrv	GspC.O.secreton.complex	PROTEASE	aggrv	4235770	20	6	972380	14	3263370	4.59131	0.301857	0.736853	0.520199	0.132619
MYGROUPINGS:PROTEIN.SECRETION---ECOCYCcplx:CPLX0.3382---RBN---aggrv	PROTEIN.SECRETION	GspC.O.secreton.complex	aggrv	4235770	273	64	972322	209	3263175	62.6713	0.447484	0.926304	0.349222	0.0332463
MYGROUPINGS:RESPONSE.TO.ANTIBIOTIC---ECOCYCcplx:CPLX0.3382---RBN---aggrv	RESPONSE.TO.ANTIBIOTIC	GspC.O.secreton.complex	aggrv	4235770	266	78	972308	188	3263196	61.0644	0.00959244	0.0653001	2.01807	1.18509
MYGROUPINGS:SEC.PROTEIN.SECRETION.PATHWAY---ECOCYCcplx:CPLX0.3382---RBN---aggrv	SEC.PROTEIN.SECRETION.PATHWAY	GspC.O.secreton.complex	aggrv	4235770	146	38	972348	108	3263276	33.5165	0.214539	0.603149	0.668493	0.219576
ECOCYCcplx:CPLX0.3382---MYGROUPINGS:TAT.PROTEIN.SECRETION.PATHWAY---RBN---aggrv	GspC.O.secreton.complex	TAT.PROTEIN.SECRETION.PATHWAY	aggrv	4235770	23	3	972383	20	3263364	5.28	0.924735	1	0.0339826	0
MYGROUPINGS:TETRAHYDROFOLATE.BIOSYNTHESIS---ECOCYCcplx:CPLX0.3382---RBN---aggrv	TETRAHYDROFOLATE.BIOSYNTHESIS	GspC.O.secreton.complex	aggrv	4235770	42	17	972369	25	3263359	9.64174	0.00843676	0.0594201	2.07382	1.22607
ECOCYCcplx:CPLX0.3382---MYGROUPINGS:UBIQUINONE.8.BIOSYNTHESIS---RBN---aggrv	GspC.O.secreton.complex	UBIQUINONE.8.BIOSYNTHESIS	aggrv	4235770	44	10	972376	34	3263350	10.1009	0.572786	1	0.242008	0
MYGROUPINGS:UNDPLARA4N---ECOCYCcplx:CPLX0.3382---RBN---aggrv	UNDPLARA4N	GspC.O.secreton.complex	aggrv	4235770	95	24	972362	71	3263313	21.8087	0.333386	0.782293	0.477053	0.106631
MYGROUPINGS:UNDPLARA4N.CORE---ECOCYCcplx:CPLX0.3382---RBN---aggrv	UNDPLARA4N.CORE	GspC.O.secreton.complex	aggrv	4235770	95	24	972362	71	3263313	21.8087	0.333386	0.782293	0.477053	0.106631
MYGROUPINGS:VITAMIN.B12.TRANSPORT---ECOCYCcplx:CPLX0.3382---RBN---aggrv	VITAMIN.B12.TRANSPORT	GspC.O.secreton.complex	aggrv	4235770	60	19	972367	41	3263343	13.7739	0.0769093	0.299482	1.11402	0.52363
TCDBcplx:3.A.5.1.1---ECOCYCcplx:CPLX0.3382---RBN---aggrv	General.secretory.pathway.Sec.SRP.complex	GspC.O.secreton.complex	aggrv	4235770	71	21	972365	50	3263334	16.2991	0.119511	0.410016	0.922591	0.387199
ECOCYCcplx:CPLX0.3933---ECOCYCcplx:CPLX0.3933---RBN---aggrv	Outer.Membrane.Protein.Assembly.Complex	Outer.Membrane.Protein.Assembly.Complex	aggrv	4235770	6	1	972385	5	3263379	1.37739	0.790871	1	0.101894	0
ECOCYCcplx:CPLX0.3970---ECOCYCcplx:CPLX0.3933---RBN---aggrv	murein.tripeptide.ABC.transporter	Outer.Membrane.Protein.Assembly.Complex	aggrv	4235770	13	4	972382	9	3263375	2.98435	0.347495	0.799339	0.459052	0.097269
ECOCYCcplx:CPLX0.3933---ECOCYCcplx:SEC.SECRETION.CPLX---RBN---aggrv	Outer.Membrane.Protein.Assembly.Complex	Sec.Protein.Secretion.Complex	aggrv	4235770	39	7	972379	32	3263352	8.95305	0.823858	1	0.0841475	0
ECOCYCpathway:ALL.CHORISMATE.PWY---ECOCYCcplx:CPLX0.3933---RBN---aggrv	superpathway.of.chorismate	Outer.Membrane.Protein.Assembly.Complex	aggrv	4235770	61	19	972367	42	3263342	14.0035	0.088558	0.327681	1.05277	0.484549
ECOCYCpathway:ANARESP1.PWY---ECOCYCcplx:CPLX0.3933---RBN---aggrv	respiration.anaerobic	Outer.Membrane.Protein.Assembly.Complex	aggrv	4235770	15	4	972382	11	3263373	3.44348	0.463409	0.939268	0.334036	0.0272102
ECOCYCpathway:COLANSYN.PWY---ECOCYCcplx:CPLX0.3933---RBN---aggrv	colanic.acid.building.blocks.biosynthesis	Outer.Membrane.Protein.Assembly.Complex	aggrv	4235770	34	11	972375	23	3263361	7.80522	0.136866	0.446752	0.863703	0.349934
ECOCYCcplx:CPLX0.3933---ECOCYCpathway:ECASYN.PWY---RBN---aggrv	Outer.Membrane.Protein.Assembly.Complex	enterobacterial.common.antigen.biosynthesis	aggrv	4235770	33	3	972383	30	3263354	7.57566	0.989443	1	0.00460917	0
ECOCYCpathway:ENTBACSYN.PWY---ECOCYCcplx:CPLX0.3933---RBN---aggrv	enterobactin.biosynthesis	Outer.Membrane.Protein.Assembly.Complex	aggrv	4235770	20	5	972381	15	3263369	4.59131	0.49956	0.972633	0.301412	0.0120508
ECOCYCpathway:FAO.PWY---ECOCYCcplx:CPLX0.3933---RBN---aggrv	fatty.acid.beta.oxidation.I	Outer.Membrane.Protein.Assembly.Complex	aggrv	4235770	42	5	972381	37	3263347	9.64174	0.977678	1	0.00980436	0
ECOCYCpathway:FASYN.ELONG.PWY---ECOCYCcplx:CPLX0.3933---RBN---aggrv	fatty.acid.elongation.saturated	Outer.Membrane.Protein.Assembly.Complex	aggrv	4235770	23	2	972384	21	3263363	5.28	0.980503	1	0.00855111	0
ECOCYCpathway:FASYN.INITIAL.PWY---ECOCYCcplx:CPLX0.3933---RBN---aggrv	superpathway.of.fatty.acid.biosynthesis.initiation.E.coli	Outer.Membrane.Protein.Assembly.Complex	aggrv	4235770	27	4	972382	23	3263361	6.19826	0.897143	1	0.0471385	0
ECOCYCpathway:FERMENTATION.PWY---ECOCYCcplx:CPLX0.3933---RBN---aggrv	mixed.acid.fermentation	Outer.Membrane.Protein.Assembly.Complex	aggrv	4235770	16	6	972380	10	3263374	3.67305	0.139516	0.451675	0.855376	0.345174
ECOCYCpathway:FOLSYN.PWY---ECOCYCcplx:CPLX0.3933---RBN---aggrv	tetrahydrofolate.biosynthesis	Outer.Membrane.Protein.Assembly.Complex	aggrv	4235770	21	6	972380	15	3263369	4.82087	0.347243	0.799339	0.459367	0.097269
ECOCYCpathway:GALACTMETAB.PWY---ECOCYCcplx:CPLX0.3933---RBN---aggrv	galactose.degradation.I.Leloir.pathway	Outer.Membrane.Protein.Assembly.Complex	aggrv	4235770	20	6	972380	14	3263370	4.59131	0.301857	0.736853	0.520199	0.132619
ECOCYCpathway:KDO.NAGLIPASYN.PWY---ECOCYCcplx:CPLX0.3933---RBN---aggrv	superpathway.of.KDO.2.lipid.A.biosynthesis	Outer.Membrane.Protein.Assembly.Complex	aggrv	4235770	60	10	972376	50	3263334	13.7739	0.909429	1	0.0412311	0
ECOCYCcplx:CPLX0.3933---ECOCYCpathway:LIPA.CORESYN.PWY---RBN---aggrv	Outer.Membrane.Protein.Assembly.Complex	Lipid.A.core.biosynthesis	aggrv	4235770	39	3	972383	36	3263348	8.95305	0.997	1	0.00130465	0
ECOCYCpathway:LPSSYN.PWY---ECOCYCcplx:CPLX0.3933---RBN---aggrv	superpathway.of.lipopolysaccharide.biosynthesis	Outer.Membrane.Protein.Assembly.Complex	aggrv	4235770	96	12	972374	84	3263300	22.0383	0.996751	1	0.00141341	0
ECOCYCpathway:NAGLIPASYN.PWY---ECOCYCcplx:CPLX0.3933---RBN---aggrv	lipid.A.precursor.biosynthesis	Outer.Membrane.Protein.Assembly.Complex	aggrv	4235770	25	2	972384	23	3263361	5.73913	0.987549	1	0.00544136	0
ECOCYCpathway:NONMEVIPP.PWY---ECOCYCcplx:CPLX0.3933---RBN---aggrv	methylerythritol.phosphate.pathway	Outer.Membrane.Protein.Assembly.Complex	aggrv	4235770	21	6	972380	15	3263369	4.82087	0.347243	0.799339	0.459367	0.097269
ECOCYCpathway:OANTIGEN.PWY---ECOCYCcplx:CPLX0.3933---RBN---aggrv	O.antigen.biosynthesis.E.coli	Outer.Membrane.Protein.Assembly.Complex	aggrv	4235770	24	4	972382	20	3263364	5.50957	0.835119	1	0.0782518	0
ECOCYCpathway:PANTOSYN.PWY---ECOCYCcplx:CPLX0.3933---RBN---aggrv	pantothenate.and.coenzyme.A.biosynthesis.I	Outer.Membrane.Protein.Assembly.Complex	aggrv	4235770	12	5	972381	7	3263377	2.75478	0.118406	0.4074	0.926627	0.389979
ECOCYCpathway:PEPTIDOGLYCANSYN.PWY---ECOCYCcplx:CPLX0.3933---RBN---aggrv	peptidoglycan.biosynthesis.III	Outer.Membrane.Protein.Assembly.Complex	aggrv	4235770	42	11	972375	31	3263353	9.64174	0.3653	0.826288	0.437351	0.0828684
ECOCYCpathway:PHOSLIPSYN.PWY---ECOCYCcplx:CPLX0.3933---RBN---aggrv	phospholipid.biosynthesis.I	Outer.Membrane.Protein.Assembly.Complex	aggrv	4235770	31	11	972375	20	3263364	7.11653	0.0787103	0.303192	1.10397	0.518283
ECOCYCpathway:PWY.1269---ECOCYCcplx:CPLX0.3933---RBN---aggrv	CMP.KDO.biosynthesis.I	Outer.Membrane.Protein.Assembly.Complex	aggrv	4235770	24	6	972380	18	3263366	5.50957	0.48394	0.958996	0.315208	0.0181831
ECOCYCpathway:PWY.4381---ECOCYCcplx:CPLX0.3933---RBN---aggrv	fatty.acid.biosynthesis.initiation.I	Outer.Membrane.Protein.Assembly.Complex	aggrv	4235770	17	3	972383	14	3263370	3.90261	0.784647	1	0.105326	0
ECOCYCpathway:PWY.5668---ECOCYCcplx:CPLX0.3933---RBN---aggrv	cardiolipin.biosynthesis.I	Outer.Membrane.Protein.Assembly.Complex	aggrv	4235770	21	8	972378	13	3263371	4.82087	0.0869661	0.325561	1.06065	0.487368
ECOCYCpathway:PWY.6071---ECOCYCcplx:CPLX0.3933---RBN---aggrv	superpathway.of.phenylethylamine.degradation	Outer.Membrane.Protein.Assembly.Complex	aggrv	4235770	26	5	972381	21	3263363	5.9687	0.745416	1	0.127602	0
ECOCYCpathway:PWY.6284---ECOCYCcplx:CPLX0.3933---RBN---aggrv	superpathway.of.unsaturated.fatty.acids.biosynthesis.E.coli	Outer.Membrane.Protein.Assembly.Complex	aggrv	4235770	23	2	972384	21	3263363	5.28	0.980503	1	0.00855111	0
ECOCYCpathway:PWY0.321---ECOCYCcplx:CPLX0.3933---RBN---aggrv	phenylacetate.degradation.I.aerobic	Outer.Membrane.Protein.Assembly.Complex	aggrv	4235770	26	5	972381	21	3263363	5.9687	0.745416	1	0.127602	0
ECOCYCpathway:PWY0.862---ECOCYCcplx:CPLX0.3933---RBN---aggrv	cis.dodecenoyl.biosynthesis	Outer.Membrane.Protein.Assembly.Complex	aggrv	4235770	18	1	972385	17	3263367	4.13218	0.990854	1	0.00399041	0
ECOCYCpathway:PWY0.881---ECOCYCcplx:CPLX0.3933---RBN---aggrv	superpathway.of.fatty.acid.biosynthesis.I.E.coli	Outer.Membrane.Protein.Assembly.Complex	aggrv	4235770	40	5	972381	35	3263349	9.18261	0.968642	1	0.0138368	0
ECOCYCcplx:CPLX0.3933---ECOCYCpathway:UBISYN.PWY---RBN---aggrv	Outer.Membrane.Protein.Assembly.Complex	ubiquinone.8.biosynthesis.prokaryotic	aggrv	4235770	20	8	972378	12	3263372	4.59131	0.0668183	0.270385	1.1751	0.568017
GO:0000270---ECOCYCcplx:CPLX0.3933---RBN---aggrv	peptidoglycan.metabolic.process	Outer.Membrane.Protein.Assembly.Complex	aggrv	4235770	208	41	972345	167	3263217	47.7496	0.885431	1	0.0528452	0
GO:0000902---ECOCYCcplx:CPLX0.3933---RBN---aggrv	cell.morphogenesis	Outer.Membrane.Protein.Assembly.Complex	aggrv	4235770	28	6	972380	22	3263362	6.42783	0.648343	1	0.188195	0
GO:0000917---ECOCYCcplx:CPLX0.3933---RBN---aggrv	barrier.septum.formation	Outer.Membrane.Protein.Assembly.Complex	aggrv	4235770	41	10	972376	31	3263353	9.41218	0.473507	0.950965	0.324674	0.0218357
GO:0006457---ECOCYCcplx:CPLX0.3933---RBN---aggrv	protein.folding	Outer.Membrane.Protein.Assembly.Complex	aggrv	4235770	39	8	972378	31	3263353	8.95305	0.70115	1	0.154189	0
GO:0006522---ECOCYCcplx:CPLX0.3933---RBN---aggrv	alanine.metabolic.process	Outer.Membrane.Protein.Assembly.Complex	aggrv	4235770	17	4	972382	13	3263371	3.90261	0.571082	1	0.243302	0
GO:0006523---ECOCYCcplx:CPLX0.3933---RBN---aggrv	alanine.biosynthetic.process	Outer.Membrane.Protein.Assembly.Complex	aggrv	4235770	17	4	972382	13	3263371	3.90261	0.571082	1	0.243302	0
GO:0006631---ECOCYCcplx:CPLX0.3933---RBN---aggrv	fatty.acid.metabolic.process	Outer.Membrane.Protein.Assembly.Complex	aggrv	4235770	97	15	972371	82	3263302	22.2678	0.974038	1	0.0114241	0
GO:0006633---ECOCYCcplx:CPLX0.3933---RBN---aggrv	fatty.acid.biosynthetic.process	Outer.Membrane.Protein.Assembly.Complex	aggrv	4235770	51	8	972378	43	3263341	11.7078	0.924851	1	0.0339282	0
GO:0006643---ECOCYCcplx:CPLX0.3933---RBN---aggrv	membrane.lipid.metabolic.process	Outer.Membrane.Protein.Assembly.Complex	aggrv	4235770	105	19	972367	86	3263298	24.1044	0.906213	1	0.0427697	0
GO:0006644---ECOCYCcplx:CPLX0.3933---RBN---aggrv	phospholipid.metabolic.process	Outer.Membrane.Protein.Assembly.Complex	aggrv	4235770	105	19	972367	86	3263298	24.1044	0.906213	1	0.0427697	0
GO:0006650---ECOCYCcplx:CPLX0.3933---RBN---aggrv	glycerophospholipid.metabolic.process	Outer.Membrane.Protein.Assembly.Complex	aggrv	4235770	69	7	972379	62	3263322	15.84	0.998183	1	0.000789722	0
GO:0006654---ECOCYCcplx:CPLX0.3933---RBN---aggrv	phosphatidic.acid.biosynthetic.process	Outer.Membrane.Protein.Assembly.Complex	aggrv	4235770	67	7	972379	60	3263324	15.3809	0.997421	1	0.00112166	0
GO:0006720---ECOCYCcplx:CPLX0.3933---RBN---aggrv	isoprenoid.metabolic.process	Outer.Membrane.Protein.Assembly.Complex	aggrv	4235770	33	7	972379	26	3263358	7.57566	0.660258	1	0.180287	0
GO:0006721---ECOCYCcplx:CPLX0.3933---RBN---aggrv	terpenoid.metabolic.process	Outer.Membrane.Protein.Assembly.Complex	aggrv	4235770	21	6	972380	15	3263369	4.82087	0.347243	0.799339	0.459367	0.097269
GO:0006743---ECOCYCcplx:CPLX0.3933---RBN---aggrv	ubiquinone.metabolic.process	Outer.Membrane.Protein.Assembly.Complex	aggrv	4235770	46	15	972371	31	3263353	10.56	0.0870797	0.325561	1.06008	0.487368
GO:0006744---ECOCYCcplx:CPLX0.3933---RBN---aggrv	ubiquinone.biosynthetic.process	Outer.Membrane.Protein.Assembly.Complex	aggrv	4235770	46	15	972371	31	3263353	10.56	0.0870797	0.325561	1.06008	0.487368
GO:0006826---ECOCYCcplx:CPLX0.3933---RBN---aggrv	iron.ion.transport	Outer.Membrane.Protein.Assembly.Complex	aggrv	4235770	83	13	972373	70	3263314	19.0539	0.961409	1	0.017092	0
GO:0006857---ECOCYCcplx:CPLX0.3933---RBN---aggrv	oligopeptide.transport	Outer.Membrane.Protein.Assembly.Complex	aggrv	4235770	64	13	972373	51	3263333	14.6922	0.737404	1	0.132294	0
GO:0006886---ECOCYCcplx:CPLX0.3933---RBN---aggrv	intracellular.protein.transport	Outer.Membrane.Protein.Assembly.Complex	aggrv	4235770	62	8	972378	54	3263330	14.2331	0.984199	1	0.00691698	0
GO:0007047---ECOCYCcplx:CPLX0.3933---RBN---aggrv	cell.wall.organization	Outer.Membrane.Protein.Assembly.Complex	aggrv	4235770	228	46	972340	182	3263202	52.3409	0.859942	1	0.0655311	0
GO:0007049---ECOCYCcplx:CPLX0.3933---RBN---aggrv	cell.cycle	Outer.Membrane.Protein.Assembly.Complex	aggrv	4235770	138	38	972348	100	3263284	31.68	0.120568	0.412746	0.918769	0.384317
GO:0008104---ECOCYCcplx:CPLX0.3933---RBN---aggrv	protein.localization	Outer.Membrane.Protein.Assembly.Complex	aggrv	4235770	250	48	972338	202	3263182	57.3913	0.933969	1	0.0296676	0
GO:0008299---ECOCYCcplx:CPLX0.3933---RBN---aggrv	isoprenoid.biosynthetic.process	Outer.Membrane.Protein.Assembly.Complex	aggrv	4235770	33	7	972379	26	3263358	7.57566	0.660258	1	0.180287	0
GO:0008360---ECOCYCcplx:CPLX0.3933---RBN---aggrv	regulation.of.cell.shape	Outer.Membrane.Protein.Assembly.Complex	aggrv	4235770	132	31	972355	101	3263283	30.3026	0.476267	0.952909	0.322149	0.0209484
GO:0008610---ECOCYCcplx:CPLX0.3933---RBN---aggrv	lipid.biosynthetic.process	Outer.Membrane.Protein.Assembly.Complex	aggrv	4235770	430	71	972315	359	3263025	98.7131	0.999597	1	0.000175153	0
GO:0008653---ECOCYCcplx:CPLX0.3933---RBN---aggrv	lipopolysaccharide.metabolic.process	Outer.Membrane.Protein.Assembly.Complex	aggrv	4235770	293	42	972344	251	3263133	67.2626	0.999916	1	3.62683e-05	0
GO:0008654---ECOCYCcplx:CPLX0.3933---RBN---aggrv	phospholipid.biosynthetic.process	Outer.Membrane.Protein.Assembly.Complex	aggrv	4235770	103	19	972367	84	3263300	23.6452	0.888211	1	0.0514837	0
GO:0009103---ECOCYCcplx:CPLX0.3933---RBN---aggrv	lipopolysaccharide.biosynthetic.process	Outer.Membrane.Protein.Assembly.Complex	aggrv	4235770	293	42	972344	251	3263133	67.2626	0.999916	1	3.62683e-05	0
GO:0009242---ECOCYCcplx:CPLX0.3933---RBN---aggrv	colanic.acid.biosynthetic.process	Outer.Membrane.Protein.Assembly.Complex	aggrv	4235770	79	19	972367	60	3263324	18.1357	0.451691	0.92827	0.345158	0.0323257
GO:0009243---ECOCYCcplx:CPLX0.3933---RBN---aggrv	O.antigen.biosynthetic.process	Outer.Membrane.Protein.Assembly.Complex	aggrv	4235770	33	7	972379	26	3263358	7.57566	0.660258	1	0.180287	0
GO:0009244---ECOCYCcplx:CPLX0.3933---RBN---aggrv	lipopolysaccharide.core.region.biosynthetic.process	Outer.Membrane.Protein.Assembly.Complex	aggrv	4235770	96	14	972372	82	3263302	22.0383	0.98477	1	0.00666521	0
GO:0009245---ECOCYCcplx:CPLX0.3933---RBN---aggrv	lipid.A.biosynthetic.process	Outer.Membrane.Protein.Assembly.Complex	aggrv	4235770	60	8	972378	52	3263332	13.7739	0.978666	1	0.00936546	0
ECOCYCcplx:CPLX0.3933---GO:0009246---RBN---aggrv	Outer.Membrane.Protein.Assembly.Complex	enterobacterial.common.antigen.biosynthetic.process	aggrv	4235770	44	6	972380	38	3263346	10.1009	0.957743	1	0.0187511	0
GO:0009252---ECOCYCcplx:CPLX0.3933---RBN---aggrv	peptidoglycan.biosynthetic.process	Outer.Membrane.Protein.Assembly.Complex	aggrv	4235770	191	39	972347	152	3263232	43.847	0.820626	1	0.0858549	0
GO:0009253---ECOCYCcplx:CPLX0.3933---RBN---aggrv	peptidoglycan.catabolic.process	Outer.Membrane.Protein.Assembly.Complex	aggrv	4235770	23	6	972380	17	3263367	5.28	0.438894	0.914212	0.35764	0.0389529
GO:0009273---ECOCYCcplx:CPLX0.3933---RBN---aggrv	peptidoglycan.based.cell.wall.biogenesis	Outer.Membrane.Protein.Assembly.Complex	aggrv	4235770	191	39	972347	152	3263232	43.847	0.820626	1	0.0858549	0
GO:0009306---ECOCYCcplx:CPLX0.3933---RBN---aggrv	protein.secretion	Outer.Membrane.Protein.Assembly.Complex	aggrv	4235770	133	27	972359	106	3263278	30.5322	0.795486	1	0.0993675	0
GO:0009653---ECOCYCcplx:CPLX0.3933---RBN---aggrv	anatomical.structure.morphogenesis	Outer.Membrane.Protein.Assembly.Complex	aggrv	4235770	28	6	972380	22	3263362	6.42783	0.648343	1	0.188195	0
GO:0010382---ECOCYCcplx:CPLX0.3933---RBN---aggrv	cell.wall.metabolic.process	Outer.Membrane.Protein.Assembly.Complex	aggrv	4235770	41	8	972378	33	3263351	9.41218	0.755626	1	0.121693	0
GO:0015031---ECOCYCcplx:CPLX0.3933---RBN---aggrv	protein.transport	Outer.Membrane.Protein.Assembly.Complex	aggrv	4235770	247	47	972339	200	3263184	56.7026	0.941196	1	0.02632	0
GO:0015628---ECOCYCcplx:CPLX0.3933---RBN---aggrv	protein.secretion.by.the.type.II.secretion.system	Outer.Membrane.Protein.Assembly.Complex	aggrv	4235770	70	15	972371	55	3263329	16.0696	0.664472	1	0.177523	0
GO:0015833---ECOCYCcplx:CPLX0.3933---RBN---aggrv	peptide.transport	Outer.Membrane.Protein.Assembly.Complex	aggrv	4235770	66	13	972373	53	3263331	15.1513	0.777896	1	0.109078	0
GO:0015834---ECOCYCcplx:CPLX0.3933---RBN---aggrv	peptidoglycan.peptide.transport	Outer.Membrane.Protein.Assembly.Complex	aggrv	4235770	13	4	972382	9	3263375	2.98435	0.347495	0.799339	0.459052	0.097269
GO:0016042---ECOCYCcplx:CPLX0.3933---RBN---aggrv	lipid.catabolic.process	Outer.Membrane.Protein.Assembly.Complex	aggrv	4235770	35	7	972379	28	3263356	8.03479	0.723264	1	0.140703	0
GO:0016044---ECOCYCcplx:CPLX0.3933---RBN---aggrv	membrane.organization	Outer.Membrane.Protein.Assembly.Complex	aggrv	4235770	16	5	972381	11	3263373	3.67305	0.297607	0.733464	0.526356	0.134621
GO:0016114---ECOCYCcplx:CPLX0.3933---RBN---aggrv	terpenoid.biosynthetic.process	Outer.Membrane.Protein.Assembly.Complex	aggrv	4235770	21	6	972380	15	3263369	4.82087	0.347243	0.799339	0.459367	0.097269
GO:0016998---ECOCYCcplx:CPLX0.3933---RBN---aggrv	cell.wall.catabolic.process	Outer.Membrane.Protein.Assembly.Complex	aggrv	4235770	28	6	972380	22	3263362	6.42783	0.648343	1	0.188195	0
GO:0019395---ECOCYCcplx:CPLX0.3933---RBN---aggrv	fatty.acid.oxidation	Outer.Membrane.Protein.Assembly.Complex	aggrv	4235770	40	6	972380	34	3263350	9.18261	0.923089	1	0.0347563	0
GO:0030258---ECOCYCcplx:CPLX0.3933---RBN---aggrv	lipid.modification	Outer.Membrane.Protein.Assembly.Complex	aggrv	4235770	48	7	972379	41	3263343	11.0191	0.946156	1	0.0240375	0
GO:0031504---ECOCYCcplx:CPLX0.3933---RBN---aggrv	peptidoglycan.based.cell.wall.organization	Outer.Membrane.Protein.Assembly.Complex	aggrv	4235770	191	39	972347	152	3263232	43.847	0.820626	1	0.0858549	0
GO:0032506---ECOCYCcplx:CPLX0.3933---RBN---aggrv	cytokinetic.process	Outer.Membrane.Protein.Assembly.Complex	aggrv	4235770	41	10	972376	31	3263353	9.41218	0.473507	0.950965	0.324674	0.0218357
GO:0032989---ECOCYCcplx:CPLX0.3933---RBN---aggrv	cellular.structure.morphogenesis	Outer.Membrane.Protein.Assembly.Complex	aggrv	4235770	28	6	972380	22	3263362	6.42783	0.648343	1	0.188195	0
GO:0034440---ECOCYCcplx:CPLX0.3933---RBN---aggrv	lipid.oxidation	Outer.Membrane.Protein.Assembly.Complex	aggrv	4235770	40	6	972380	34	3263350	9.18261	0.923089	1	0.0347563	0
GO:0034613---ECOCYCcplx:CPLX0.3933---RBN---aggrv	cellular.protein.localization	Outer.Membrane.Protein.Assembly.Complex	aggrv	4235770	65	9	972377	56	3263328	14.9217	0.976428	1	0.0103598	0
GO:0042546---ECOCYCcplx:CPLX0.3933---RBN---aggrv	cell.wall.biogenesis	Outer.Membrane.Protein.Assembly.Complex	aggrv	4235770	191	39	972347	152	3263232	43.847	0.820626	1	0.0858549	0
ECOCYCcplx:CPLX0.3933---GO:0042938---RBN---aggrv	Outer.Membrane.Protein.Assembly.Complex	dipeptide.transport	aggrv	4235770	26	8	972378	18	3263366	5.9687	0.231305	0.631348	0.635815	0.199731
GO:0042939---ECOCYCcplx:CPLX0.3933---RBN---aggrv	tripeptide.transport	Outer.Membrane.Protein.Assembly.Complex	aggrv	4235770	20	6	972380	14	3263370	4.59131	0.301857	0.736853	0.520199	0.132619
GO:0043163---ECOCYCcplx:CPLX0.3933---RBN---aggrv	cell.envelope.organization	Outer.Membrane.Protein.Assembly.Complex	aggrv	4235770	20	4	972382	16	3263368	4.59131	0.706905	1	0.150639	0
GO:0043687---ECOCYCcplx:CPLX0.3933---RBN---aggrv	post.translational.protein.modification	Outer.Membrane.Protein.Assembly.Complex	aggrv	4235770	26	7	972379	19	3263365	5.9687	0.387052	0.854068	0.41223	0.0685073
GO:0045184---ECOCYCcplx:CPLX0.3933---RBN---aggrv	establishment.of.protein.localization	Outer.Membrane.Protein.Assembly.Complex	aggrv	4235770	247	47	972339	200	3263184	56.7026	0.941196	1	0.02632	0
GO:0045229---ECOCYCcplx:CPLX0.3933---RBN---aggrv	external.encapsulating.structure.organization	Outer.Membrane.Protein.Assembly.Complex	aggrv	4235770	249	50	972336	199	3263185	57.1618	0.876923	1	0.0570385	0
GO:0046377---ECOCYCcplx:CPLX0.3933---RBN---aggrv	colanic.acid.metabolic.process	Outer.Membrane.Protein.Assembly.Complex	aggrv	4235770	79	19	972367	60	3263324	18.1357	0.451691	0.92827	0.345158	0.0323257
ECOCYCcplx:CPLX0.3933---GO:0046378---RBN---aggrv	Outer.Membrane.Protein.Assembly.Complex	enterobacterial.common.antigen.metabolic.process	aggrv	4235770	44	6	972380	38	3263346	10.1009	0.957743	1	0.0187511	0
GO:0046401---ECOCYCcplx:CPLX0.3933---RBN---aggrv	lipopolysaccharide.core.region.metabolic.process	Outer.Membrane.Protein.Assembly.Complex	aggrv	4235770	96	14	972372	82	3263302	22.0383	0.98477	1	0.00666521	0
GO:0046402---ECOCYCcplx:CPLX0.3933---RBN---aggrv	O.antigen.metabolic.process	Outer.Membrane.Protein.Assembly.Complex	aggrv	4235770	33	7	972379	26	3263358	7.57566	0.660258	1	0.180287	0
GO:0046467---ECOCYCcplx:CPLX0.3933---RBN---aggrv	membrane.lipid.biosynthetic.process	Outer.Membrane.Protein.Assembly.Complex	aggrv	4235770	103	19	972367	84	3263300	23.6452	0.888211	1	0.0514837	0
GO:0046473---ECOCYCcplx:CPLX0.3933---RBN---aggrv	phosphatidic.acid.metabolic.process	Outer.Membrane.Protein.Assembly.Complex	aggrv	4235770	67	7	972379	60	3263324	15.3809	0.997421	1	0.00112166	0
GO:0046474---ECOCYCcplx:CPLX0.3933---RBN---aggrv	glycerophospholipid.biosynthetic.process	Outer.Membrane.Protein.Assembly.Complex	aggrv	4235770	67	7	972379	60	3263324	15.3809	0.997421	1	0.00112166	0
GO:0046493---ECOCYCcplx:CPLX0.3933---RBN---aggrv	lipid.A.metabolic.process	Outer.Membrane.Protein.Assembly.Complex	aggrv	4235770	60	8	972378	52	3263332	13.7739	0.978666	1	0.00936546	0
GO:0046907---ECOCYCcplx:CPLX0.3933---RBN---aggrv	intracellular.transport	Outer.Membrane.Protein.Assembly.Complex	aggrv	4235770	62	8	972378	54	3263330	14.2331	0.984199	1	0.00691698	0
GO:0051301---ECOCYCcplx:CPLX0.3933---RBN---aggrv	cell.division	Outer.Membrane.Protein.Assembly.Complex	aggrv	4235770	187	43	972343	144	3263240	42.9287	0.523467	0.995665	0.281111	0.00188684
GO:0051649---ECOCYCcplx:CPLX0.3933---RBN---aggrv	establishment.of.localization.in.cell	Outer.Membrane.Protein.Assembly.Complex	aggrv	4235770	145	28	972358	117	3263267	33.287	0.874776	1	0.0581033	0
GO:0055085---ECOCYCcplx:CPLX0.3933---RBN---aggrv	transmembrane.transport	Outer.Membrane.Protein.Assembly.Complex	aggrv	4235770	67	9	972377	58	3263326	15.3809	0.982297	1	0.00775731	0
GO:0065002---ECOCYCcplx:CPLX0.3933---RBN---aggrv	intracellular.protein.transmembrane.transport	Outer.Membrane.Protein.Assembly.Complex	aggrv	4235770	49	6	972380	43	3263341	11.2487	0.980956	1	0.00835068	0
MYGROUPINGS:CELL.ADHESION---ECOCYCcplx:CPLX0.3933---RBN---aggrv	CELL.ADHESION	Outer.Membrane.Protein.Assembly.Complex	aggrv	4235770	27	7	972379	20	3263364	6.19826	0.42905	0.901944	0.367492	0.0448206
MYGROUPINGS:CELL.DIVISION---ECOCYCcplx:CPLX0.3933---RBN---aggrv	CELL.DIVISION	Outer.Membrane.Protein.Assembly.Complex	aggrv	4235770	182	46	972340	136	3263248	41.7809	0.253192	0.666324	0.59655	0.176314
MYGROUPINGS:CELL.ENVELOPE.INTEGRITY---ECOCYCcplx:CPLX0.3933---RBN---aggrv	CELL.ENVELOPE.INTEGRITY	Outer.Membrane.Protein.Assembly.Complex	aggrv	4235770	81	20	972366	61	3263323	18.5948	0.396875	0.870351	0.401347	0.0603055
MYGROUPINGS:CELL.SHAPE---ECOCYCcplx:CPLX0.3933---RBN---aggrv	CELL.SHAPE	Outer.Membrane.Protein.Assembly.Complex	aggrv	4235770	90	16	972370	74	3263310	20.6609	0.905239	1	0.0432366	0
MYGROUPINGS:CELL.WALL.BIOGENESIS---ECOCYCcplx:CPLX0.3933---RBN---aggrv	CELL.WALL.BIOGENESIS	Outer.Membrane.Protein.Assembly.Complex	aggrv	4235770	340	57	972329	283	3263101	78.0522	0.997955	1	0.000889169	0
MYGROUPINGS:CELL.WALL.EARLY---ECOCYCcplx:CPLX0.3933---RBN---aggrv	CELL.WALL.EARLY	Outer.Membrane.Protein.Assembly.Complex	aggrv	4235770	84	18	972368	66	3263318	19.2835	0.671348	1	0.173052	0
MYGROUPINGS:CELL.WALL.LATE---ECOCYCcplx:CPLX0.3933---RBN---aggrv	CELL.WALL.LATE	Outer.Membrane.Protein.Assembly.Complex	aggrv	4235770	106	20	972366	86	3263298	24.3339	0.869246	1	0.0608575	0
MYGROUPINGS:CHAPERONES---ECOCYCcplx:CPLX0.3933---RBN---aggrv	CHAPERONES	Outer.Membrane.Protein.Assembly.Complex	aggrv	4235770	41	12	972374	29	3263355	9.41218	0.215118	0.603466	0.667323	0.219347
MYGROUPINGS:CHEMOTAXIS---ECOCYCcplx:CPLX0.3933---RBN---aggrv	CHEMOTAXIS	Outer.Membrane.Protein.Assembly.Complex	aggrv	4235770	31	6	972380	25	3263359	7.11653	0.748041	1	0.126075	0
MYGROUPINGS:CHORISMATE.DEGRADATION---ECOCYCcplx:CPLX0.3933---RBN---aggrv	CHORISMATE.DEGRADATION	Outer.Membrane.Protein.Assembly.Complex	aggrv	4235770	67	22	972364	45	3263339	15.3809	0.0416404	0.193119	1.38048	0.714175
MYGROUPINGS:CHROMOSOME.SEGREGATION---ECOCYCcplx:CPLX0.3933---RBN---aggrv	CHROMOSOME.SEGREGATION	Outer.Membrane.Protein.Assembly.Complex	aggrv	4235770	33	6	972380	27	3263357	7.57566	0.802058	1	0.0957944	0
MYGROUPINGS:CRYPTIC.SECRETORY.PATHWAY---ECOCYCcplx:CPLX0.3933---RBN---aggrv	CRYPTIC.SECRETORY.PATHWAY	Outer.Membrane.Protein.Assembly.Complex	aggrv	4235770	37	9	972377	28	3263356	8.49392	0.484762	0.958996	0.314472	0.0181831
MYGROUPINGS:ECA---ECOCYCcplx:CPLX0.3933---RBN---aggrv	ECA	Outer.Membrane.Protein.Assembly.Complex	aggrv	4235770	70	9	972377	61	3263323	16.0696	0.988615	1	0.00497283	0
MYGROUPINGS:ELECTRON.TRANSPORT.CHAIN---ECOCYCcplx:CPLX0.3933---RBN---aggrv	ELECTRON.TRANSPORT.CHAIN	Outer.Membrane.Protein.Assembly.Complex	aggrv	4235770	42	8	972378	34	3263350	9.64174	0.780066	1	0.107869	0
MYGROUPINGS:ENTEROBACTIN.AND.METAL.ION.TRANSPORT---ECOCYCcplx:CPLX0.3933---RBN---aggrv	ENTEROBACTIN.AND.METAL.ION.TRANSPORT	Outer.Membrane.Protein.Assembly.Complex	aggrv	4235770	98	11	972375	87	3263297	22.4974	0.999047	1	0.000414222	0
MYGROUPINGS:ENTEROBACTIN.BIOSYNTHESIS---ECOCYCcplx:CPLX0.3933---RBN---aggrv	ENTEROBACTIN.BIOSYNTHESIS	Outer.Membrane.Protein.Assembly.Complex	aggrv	4235770	26	8	972378	18	3263366	5.9687	0.231305	0.631348	0.635815	0.199731
MYGROUPINGS:FAD---ECOCYCcplx:CPLX0.3933---RBN---aggrv	FAD	Outer.Membrane.Protein.Assembly.Complex	aggrv	4235770	77	12	972374	65	3263319	17.6765	0.958102	1	0.0185884	0
MYGROUPINGS:FAS---ECOCYCcplx:CPLX0.3933---RBN---aggrv	FAS	Outer.Membrane.Protein.Assembly.Complex	aggrv	4235770	105	16	972370	89	3263295	24.1044	0.980998	1	0.00833193	0
MYGROUPINGS:FERRIC.CITRATE.TRANSPORT---ECOCYCcplx:CPLX0.3933---RBN---aggrv	FERRIC.CITRATE.TRANSPORT	Outer.Membrane.Protein.Assembly.Complex	aggrv	4235770	20	1	972385	19	3263365	4.59131	0.994571	1	0.00236416	0
MYGROUPINGS:FERRICHROME.TRANSPORT---ECOCYCcplx:CPLX0.3933---RBN---aggrv	FERRICHROME.TRANSPORT	Outer.Membrane.Protein.Assembly.Complex	aggrv	4235770	21	1	972385	20	3263364	4.82087	0.995817	1	0.00182029	0
MYGROUPINGS:IRON.ENTEROBACTIN.TRANSPORT---ECOCYCcplx:CPLX0.3933---RBN---aggrv	IRON.ENTEROBACTIN.TRANSPORT	Outer.Membrane.Protein.Assembly.Complex	aggrv	4235770	33	1	972385	32	3263352	7.57566	0.999817	1	7.94492e-05	0
MYGROUPINGS:ISOPRENOIDS.BIOSYNTHESIS---ECOCYCcplx:CPLX0.3933---RBN---aggrv	ISOPRENOIDS.BIOSYNTHESIS	Outer.Membrane.Protein.Assembly.Complex	aggrv	4235770	33	7	972379	26	3263358	7.57566	0.660258	1	0.180287	0
MYGROUPINGS:LIPID.A---ECOCYCcplx:CPLX0.3933---RBN---aggrv	LIPID.A	Outer.Membrane.Protein.Assembly.Complex	aggrv	4235770	158	27	972359	131	3263253	36.2713	0.971098	1	0.0127369	0
MYGROUPINGS:LOCOMOTION---ECOCYCcplx:CPLX0.3933---RBN---aggrv	LOCOMOTION	Outer.Membrane.Protein.Assembly.Complex	aggrv	4235770	69	11	972375	58	3263326	15.84	0.942026	1	0.0259373	0
MYGROUPINGS:LOCOMOTION.CHEMOTAXIS.AND.CELL.ADHESION---ECOCYCcplx:CPLX0.3933---RBN---aggrv	LOCOMOTION.CHEMOTAXIS.AND.CELL.ADHESION	Outer.Membrane.Protein.Assembly.Complex	aggrv	4235770	80	17	972369	63	3263321	18.3652	0.683341	1	0.165362	0
MYGROUPINGS:LOL.PROTEIN.SECRETION.PATHWAY---ECOCYCcplx:CPLX0.3933---RBN---aggrv	LOL.PROTEIN.SECRETION.PATHWAY	Outer.Membrane.Protein.Assembly.Complex	aggrv	4235770	19	3	972383	16	3263368	4.36174	0.846077	1	0.0725903	0
MYGROUPINGS:LPS---ECOCYCcplx:CPLX0.3933---RBN---aggrv	LPS	Outer.Membrane.Protein.Assembly.Complex	aggrv	4235770	283	54	972332	229	3263155	64.967	0.94992	1	0.0223132	0
MYGROUPINGS:LPS.AND.ECA---ECOCYCcplx:CPLX0.3933---RBN---aggrv	LPS.AND.ECA	Outer.Membrane.Protein.Assembly.Complex	aggrv	4235770	330	61	972325	269	3263115	75.7566	0.979167	1	0.00914345	0
MYGROUPINGS:LPT.PATHWAY---ECOCYCcplx:CPLX0.3933---RBN---aggrv	LPT.PATHWAY	Outer.Membrane.Protein.Assembly.Complex	aggrv	4235770	22	10	972376	12	3263372	5.05044	0.0165407	0.0993976	1.78145	1.00262
MYGROUPINGS:M.ANTIGEN---ECOCYCcplx:CPLX0.3933---RBN---aggrv	M.ANTIGEN	Outer.Membrane.Protein.Assembly.Complex	aggrv	4235770	101	23	972363	78	3263306	23.1861	0.556154	1	0.254805	0
MYGROUPINGS:M.ANTIGEN.AND.OSMOTIC.STRESS.RESPONSE---ECOCYCcplx:CPLX0.3933---RBN---aggrv	M.ANTIGEN.AND.OSMOTIC.STRESS.RESPONSE	Outer.Membrane.Protein.Assembly.Complex	aggrv	4235770	125	32	972354	93	3263291	28.6957	0.271398	0.690268	0.566393	0.160982
MYGROUPINGS:M.ANTIGEN.CORE---ECOCYCcplx:CPLX0.3933---RBN---aggrv	M.ANTIGEN.CORE	Outer.Membrane.Protein.Assembly.Complex	aggrv	4235770	77	14	972372	63	3263321	17.6765	0.872964	1	0.0590035	0
MYGROUPINGS:M.ANTIGEN.PRECURSORS---ECOCYCcplx:CPLX0.3933---RBN---aggrv	M.ANTIGEN.PRECURSORS	Outer.Membrane.Protein.Assembly.Complex	aggrv	4235770	24	9	972377	15	3263369	5.50957	0.0782831	0.302434	1.10633	0.519369
MYGROUPINGS:METAL.ION.TRANSPORT---ECOCYCcplx:CPLX0.3933---RBN---aggrv	METAL.ION.TRANSPORT	Outer.Membrane.Protein.Assembly.Complex	aggrv	4235770	26	3	972383	23	3263361	5.9687	0.957308	1	0.0189481	0
MYGROUPINGS:OANTIGEN---ECOCYCcplx:CPLX0.3933---RBN---aggrv	OANTIGEN	Outer.Membrane.Protein.Assembly.Complex	aggrv	4235770	24	6	972380	18	3263366	5.50957	0.48394	0.958996	0.315208	0.0181831
MYGROUPINGS:OLIGOPEPTIDE.TRANSPORT---ECOCYCcplx:CPLX0.3933---RBN---aggrv	OLIGOPEPTIDE.TRANSPORT	Outer.Membrane.Protein.Assembly.Complex	aggrv	4235770	37	11	972375	26	3263358	8.49392	0.212449	0.598927	0.672745	0.222626
MYGROUPINGS:PANTOTHENATE.AND.COA.BIOSYNTHESIS---ECOCYCcplx:CPLX0.3933---RBN---aggrv	PANTOTHENATE.AND.COA.BIOSYNTHESIS	Outer.Membrane.Protein.Assembly.Complex	aggrv	4235770	14	7	972379	7	3263377	3.21391	0.0245462	0.132676	1.61002	0.877207
MYGROUPINGS:PEPTIDOGLYCAN.RECYCLING---ECOCYCcplx:CPLX0.3933---RBN---aggrv	PEPTIDOGLYCAN.RECYCLING	Outer.Membrane.Protein.Assembly.Complex	aggrv	4235770	48	7	972379	41	3263343	11.0191	0.946156	1	0.0240375	0
MYGROUPINGS:PHOSPHOLIPIDS---ECOCYCcplx:CPLX0.3933---RBN---aggrv	PHOSPHOLIPIDS	Outer.Membrane.Protein.Assembly.Complex	aggrv	4235770	128	38	972348	90	3263294	29.3844	0.0469927	0.211282	1.32797	0.675138
MYGROUPINGS:PROTEASE---ECOCYCcplx:CPLX0.3933---RBN---aggrv	PROTEASE	Outer.Membrane.Protein.Assembly.Complex	aggrv	4235770	11	1	972385	10	3263374	2.52522	0.943233	1	0.0253808	0
MYGROUPINGS:PROTEIN.SECRETION---ECOCYCcplx:CPLX0.3933---RBN---aggrv	PROTEIN.SECRETION	Outer.Membrane.Protein.Assembly.Complex	aggrv	4235770	147	24	972362	123	3263261	33.7461	0.98097	1	0.00834415	0
MYGROUPINGS:RESPONSE.TO.ANTIBIOTIC---ECOCYCcplx:CPLX0.3933---RBN---aggrv	RESPONSE.TO.ANTIBIOTIC	Outer.Membrane.Protein.Assembly.Complex	aggrv	4235770	131	25	972361	106	3263278	30.0731	0.878084	1	0.0564637	0
MYGROUPINGS:SEC.PROTEIN.SECRETION.PATHWAY---ECOCYCcplx:CPLX0.3933---RBN---aggrv	SEC.PROTEIN.SECRETION.PATHWAY	Outer.Membrane.Protein.Assembly.Complex	aggrv	4235770	77	13	972373	64	3263320	17.6765	0.923908	1	0.0343713	0
MYGROUPINGS:TETRAHYDROFOLATE.BIOSYNTHESIS---ECOCYCcplx:CPLX0.3933---RBN---aggrv	TETRAHYDROFOLATE.BIOSYNTHESIS	Outer.Membrane.Protein.Assembly.Complex	aggrv	4235770	19	6	972380	13	3263371	4.36174	0.257675	0.672758	0.588928	0.172141
MYGROUPINGS:UBIQUINONE.8.BIOSYNTHESIS---ECOCYCcplx:CPLX0.3933---RBN---aggrv	UBIQUINONE.8.BIOSYNTHESIS	Outer.Membrane.Protein.Assembly.Complex	aggrv	4235770	22	8	972378	14	3263370	5.05044	0.11025	0.38514	0.957621	0.414381
MYGROUPINGS:UNDPLARA4N---ECOCYCcplx:CPLX0.3933---RBN---aggrv	UNDPLARA4N	Outer.Membrane.Protein.Assembly.Complex	aggrv	4235770	50	14	972372	36	3263348	11.4783	0.243234	0.645122	0.613976	0.190358
MYGROUPINGS:UNDPLARA4N.CORE---ECOCYCcplx:CPLX0.3933---RBN---aggrv	UNDPLARA4N.CORE	Outer.Membrane.Protein.Assembly.Complex	aggrv	4235770	50	14	972372	36	3263348	11.4783	0.243234	0.645122	0.613976	0.190358
MYGROUPINGS:VITAMIN.B12.TRANSPORT---ECOCYCcplx:CPLX0.3933---RBN---aggrv	VITAMIN.B12.TRANSPORT	Outer.Membrane.Protein.Assembly.Complex	aggrv	4235770	28	3	972383	25	3263359	6.42783	0.971087	1	0.0127419	0
TCDBcplx:3.A.5.1.1---ECOCYCcplx:CPLX0.3933---RBN---aggrv	General.secretory.pathway.Sec.SRP.complex	Outer.Membrane.Protein.Assembly.Complex	aggrv	4235770	43	10	972376	33	3263351	9.87131	0.540478	1	0.267222	0
ECOCYCcplx:CPLX0.3970---ECOCYCcplx:SEC.SECRETION.CPLX---RBN---aggrv	murein.tripeptide.ABC.transporter	Sec.Protein.Secretion.Complex	aggrv	4235770	35	15	972371	20	3263364	8.03479	0.00706631	0.0528508	2.15081	1.27695
ECOCYCpathway:ALL.CHORISMATE.PWY---ECOCYCcplx:CPLX0.3970---RBN---aggrv	superpathway.of.chorismate	murein.tripeptide.ABC.transporter	aggrv	4235770	51	22	972364	29	3263355	11.7078	0.00110466	0.0122389	2.95677	1.91226
ECOCYCpathway:ANARESP1.PWY---ECOCYCcplx:CPLX0.3970---RBN---aggrv	respiration.anaerobic	murein.tripeptide.ABC.transporter	aggrv	4235770	12	7	972379	5	3263379	2.75478	0.00876362	0.0611599	2.05732	1.21353
ECOCYCpathway:COLANSYN.PWY---ECOCYCcplx:CPLX0.3970---RBN---aggrv	colanic.acid.building.blocks.biosynthesis	murein.tripeptide.ABC.transporter	aggrv	4235770	23	5	972381	18	3263366	5.28	0.635117	1	0.197146	0
ECOCYCcplx:CPLX0.3970---ECOCYCpathway:ECASYN.PWY---RBN---aggrv	murein.tripeptide.ABC.transporter	enterobacterial.common.antigen.biosynthesis	aggrv	4235770	26	7	972379	19	3263365	5.9687	0.387052	0.854068	0.41223	0.0685073
ECOCYCpathway:ENTBACSYN.PWY---ECOCYCcplx:CPLX0.3970---RBN---aggrv	enterobactin.biosynthesis	murein.tripeptide.ABC.transporter	aggrv	4235770	17	10	972376	7	3263377	3.90261	0.00155574	0.0160044	2.80806	1.79576
ECOCYCpathway:FAO.PWY---ECOCYCcplx:CPLX0.3970---RBN---aggrv	fatty.acid.beta.oxidation.I	murein.tripeptide.ABC.transporter	aggrv	4235770	34	11	972375	23	3263361	7.80522	0.136866	0.446752	0.863703	0.349934
ECOCYCpathway:FASYN.ELONG.PWY---ECOCYCcplx:CPLX0.3970---RBN---aggrv	fatty.acid.elongation.saturated	murein.tripeptide.ABC.transporter	aggrv	4235770	20	5	972381	15	3263369	4.59131	0.49956	0.972633	0.301412	0.0120508
ECOCYCpathway:FASYN.INITIAL.PWY---ECOCYCcplx:CPLX0.3970---RBN---aggrv	superpathway.of.fatty.acid.biosynthesis.initiation.E.coli	murein.tripeptide.ABC.transporter	aggrv	4235770	27	4	972382	23	3263361	6.19826	0.897143	1	0.0471385	0
ECOCYCpathway:FERMENTATION.PWY---ECOCYCcplx:CPLX0.3970---RBN---aggrv	mixed.acid.fermentation	murein.tripeptide.ABC.transporter	aggrv	4235770	10	7	972379	3	3263381	2.29565	0.00206394	0.0199369	2.6853	1.70034
ECOCYCpathway:FOLSYN.PWY---ECOCYCcplx:CPLX0.3970---RBN---aggrv	tetrahydrofolate.biosynthesis	murein.tripeptide.ABC.transporter	aggrv	4235770	19	7	972379	12	3263372	4.36174	0.123866	0.417713	0.907049	0.379122
ECOCYCpathway:GALACTMETAB.PWY---ECOCYCcplx:CPLX0.3970---RBN---aggrv	galactose.degradation.I.Leloir.pathway	murein.tripeptide.ABC.transporter	aggrv	4235770	14	2	972384	12	3263372	3.21391	0.865748	1	0.0626086	0
ECOCYCpathway:KDO.NAGLIPASYN.PWY---ECOCYCcplx:CPLX0.3970---RBN---aggrv	superpathway.of.KDO.2.lipid.A.biosynthesis	murein.tripeptide.ABC.transporter	aggrv	4235770	55	17	972369	38	3263346	12.6261	0.109364	0.383232	0.961125	0.416538
ECOCYCcplx:CPLX0.3970---ECOCYCpathway:LIPA.CORESYN.PWY---RBN---aggrv	murein.tripeptide.ABC.transporter	Lipid.A.core.biosynthesis	aggrv	4235770	35	8	972378	27	3263357	8.03479	0.570995	1	0.243367	0
ECOCYCpathway:LPSSYN.PWY---ECOCYCcplx:CPLX0.3970---RBN---aggrv	superpathway.of.lipopolysaccharide.biosynthesis	murein.tripeptide.ABC.transporter	aggrv	4235770	88	25	972361	63	3263321	20.2018	0.138631	0.450646	0.858141	0.346164
ECOCYCpathway:NAGLIPASYN.PWY---ECOCYCcplx:CPLX0.3970---RBN---aggrv	lipid.A.precursor.biosynthesis	murein.tripeptide.ABC.transporter	aggrv	4235770	24	6	972380	18	3263366	5.50957	0.48394	0.958996	0.315208	0.0181831
ECOCYCpathway:NONMEVIPP.PWY---ECOCYCcplx:CPLX0.3970---RBN---aggrv	methylerythritol.phosphate.pathway	murein.tripeptide.ABC.transporter	aggrv	4235770	16	7	972379	9	3263375	3.67305	0.0531545	0.231959	1.27446	0.63459
ECOCYCpathway:OANTIGEN.PWY---ECOCYCcplx:CPLX0.3970---RBN---aggrv	O.antigen.biosynthesis.E.coli	murein.tripeptide.ABC.transporter	aggrv	4235770	20	7	972379	13	3263371	4.59131	0.154584	0.482606	0.810836	0.316407
ECOCYCpathway:PANTOSYN.PWY---ECOCYCcplx:CPLX0.3970---RBN---aggrv	pantothenate.and.coenzyme.A.biosynthesis.I	murein.tripeptide.ABC.transporter	aggrv	4235770	7	2	972384	5	3263379	1.60696	0.502818	0.975266	0.298589	0.0108768
ECOCYCpathway:PEPTIDOGLYCANSYN.PWY---ECOCYCcplx:CPLX0.3970---RBN---aggrv	peptidoglycan.biosynthesis.III	murein.tripeptide.ABC.transporter	aggrv	4235770	40	13	972373	27	3263357	9.18261	0.108747	0.382007	0.963585	0.417929
ECOCYCpathway:PHOSLIPSYN.PWY---ECOCYCcplx:CPLX0.3970---RBN---aggrv	phospholipid.biosynthesis.I	murein.tripeptide.ABC.transporter	aggrv	4235770	26	10	972376	16	3263368	5.9687	0.0554042	0.237631	1.25646	0.624097
ECOCYCpathway:PWY.1269---ECOCYCcplx:CPLX0.3970---RBN---aggrv	CMP.KDO.biosynthesis.I	murein.tripeptide.ABC.transporter	aggrv	4235770	22	7	972379	15	3263369	5.05044	0.224859	0.618851	0.64809	0.208414
ECOCYCpathway:PWY.4381---ECOCYCcplx:CPLX0.3970---RBN---aggrv	fatty.acid.biosynthesis.initiation.I	murein.tripeptide.ABC.transporter	aggrv	4235770	18	4	972382	14	3263370	4.13218	0.620109	1	0.207532	0
ECOCYCcplx:CPLX0.3970---ECOCYCpathway:PWY.5668---RBN---aggrv	murein.tripeptide.ABC.transporter	cardiolipin.biosynthesis.I	aggrv	4235770	17	6	972380	11	3263373	3.90261	0.175808	0.530927	0.754961	0.274965
ECOCYCpathway:PWY.6071---ECOCYCcplx:CPLX0.3970---RBN---aggrv	superpathway.of.phenylethylamine.degradation	murein.tripeptide.ABC.transporter	aggrv	4235770	18	7	972379	11	3263373	4.13218	0.0965857	0.3491	1.01509	0.45705
ECOCYCpathway:PWY.6284---ECOCYCcplx:CPLX0.3970---RBN---aggrv	superpathway.of.unsaturated.fatty.acids.biosynthesis.E.coli	murein.tripeptide.ABC.transporter	aggrv	4235770	20	5	972381	15	3263369	4.59131	0.49956	0.972633	0.301412	0.0120508
ECOCYCpathway:PWY0.321---ECOCYCcplx:CPLX0.3970---RBN---aggrv	phenylacetate.degradation.I.aerobic	murein.tripeptide.ABC.transporter	aggrv	4235770	18	7	972379	11	3263373	4.13218	0.0965857	0.3491	1.01509	0.45705
ECOCYCpathway:PWY0.862---ECOCYCcplx:CPLX0.3970---RBN---aggrv	cis.dodecenoyl.biosynthesis	murein.tripeptide.ABC.transporter	aggrv	4235770	15	5	972381	10	3263374	3.44348	0.248204	0.65574	0.605192	0.183268
ECOCYCpathway:PWY0.881---ECOCYCcplx:CPLX0.3970---RBN---aggrv	superpathway.of.fatty.acid.biosynthesis.I.E.coli	murein.tripeptide.ABC.transporter	aggrv	4235770	38	9	972377	29	3263355	8.72348	0.520257	0.991656	0.283782	0.00363916
ECOCYCcplx:CPLX0.3970---ECOCYCpathway:UBISYN.PWY---RBN---aggrv	murein.tripeptide.ABC.transporter	ubiquinone.8.biosynthesis.prokaryotic	aggrv	4235770	15	5	972381	10	3263374	3.44348	0.248204	0.65574	0.605192	0.183268
GO:0000270---ECOCYCcplx:CPLX0.3970---RBN---aggrv	peptidoglycan.metabolic.process	murein.tripeptide.ABC.transporter	aggrv	4235770	177	58	972328	119	3263265	40.6331	0.00182001	0.0181721	2.73993	1.7406
GO:0000902---ECOCYCcplx:CPLX0.3970---RBN---aggrv	cell.morphogenesis	murein.tripeptide.ABC.transporter	aggrv	4235770	23	7	972379	16	3263368	5.28	0.26349	0.681714	0.579237	0.166398
GO:0000917---ECOCYCcplx:CPLX0.3970---RBN---aggrv	barrier.septum.formation	murein.tripeptide.ABC.transporter	aggrv	4235770	34	12	972374	22	3263362	7.80522	0.0705826	0.281147	1.1513	0.551067
GO:0006457---ECOCYCcplx:CPLX0.3970---RBN---aggrv	protein.folding	murein.tripeptide.ABC.transporter	aggrv	4235770	27	12	972374	15	3263369	6.19826	0.0110232	0.0720119	1.95769	1.1426
GO:0006522---ECOCYCcplx:CPLX0.3970---RBN---aggrv	alanine.metabolic.process	murein.tripeptide.ABC.transporter	aggrv	4235770	13	6	972380	7	3263377	2.98435	0.0557237	0.237631	1.25396	0.624097
GO:0006523---ECOCYCcplx:CPLX0.3970---RBN---aggrv	alanine.biosynthetic.process	murein.tripeptide.ABC.transporter	aggrv	4235770	13	6	972380	7	3263377	2.98435	0.0557237	0.237631	1.25396	0.624097
GO:0006631---ECOCYCcplx:CPLX0.3970---RBN---aggrv	fatty.acid.metabolic.process	murein.tripeptide.ABC.transporter	aggrv	4235770	81	24	972362	57	3263327	18.5948	0.0997974	0.357714	1.00088	0.446464
GO:0006633---ECOCYCcplx:CPLX0.3970---RBN---aggrv	fatty.acid.biosynthetic.process	murein.tripeptide.ABC.transporter	aggrv	4235770	46	13	972373	33	3263351	10.56	0.242934	0.645122	0.614512	0.190358
GO:0006643---ECOCYCcplx:CPLX0.3970---RBN---aggrv	membrane.lipid.metabolic.process	murein.tripeptide.ABC.transporter	aggrv	4235770	83	25	972361	58	3263326	19.0539	0.080532	0.307949	1.09403	0.511521
GO:0006644---ECOCYCcplx:CPLX0.3970---RBN---aggrv	phospholipid.metabolic.process	murein.tripeptide.ABC.transporter	aggrv	4235770	83	25	972361	58	3263326	19.0539	0.080532	0.307949	1.09403	0.511521
GO:0006650---ECOCYCcplx:CPLX0.3970---RBN---aggrv	glycerophospholipid.metabolic.process	murein.tripeptide.ABC.transporter	aggrv	4235770	54	13	972373	41	3263343	12.3965	0.474933	0.952003	0.323368	0.0213615
GO:0006654---ECOCYCcplx:CPLX0.3970---RBN---aggrv	phosphatidic.acid.biosynthetic.process	murein.tripeptide.ABC.transporter	aggrv	4235770	54	13	972373	41	3263343	12.3965	0.474933	0.952003	0.323368	0.0213615
GO:0006720---ECOCYCcplx:CPLX0.3970---RBN---aggrv	isoprenoid.metabolic.process	murein.tripeptide.ABC.transporter	aggrv	4235770	28	9	972377	19	3263365	6.42783	0.174091	0.527755	0.759224	0.277568
GO:0006721---ECOCYCcplx:CPLX0.3970---RBN---aggrv	terpenoid.metabolic.process	murein.tripeptide.ABC.transporter	aggrv	4235770	15	7	972379	8	3263376	3.44348	0.0370714	0.177425	1.43096	0.750986
GO:0006743---ECOCYCcplx:CPLX0.3970---RBN---aggrv	ubiquinone.metabolic.process	murein.tripeptide.ABC.transporter	aggrv	4235770	36	14	972372	22	3263362	8.26435	0.0233923	0.128239	1.63093	0.891979
GO:0006744---ECOCYCcplx:CPLX0.3970---RBN---aggrv	ubiquinone.biosynthetic.process	murein.tripeptide.ABC.transporter	aggrv	4235770	36	14	972372	22	3263362	8.26435	0.0233923	0.128239	1.63093	0.891979
GO:0006826---ECOCYCcplx:CPLX0.3970---RBN---aggrv	iron.ion.transport	murein.tripeptide.ABC.transporter	aggrv	4235770	63	19	972367	44	3263340	14.4626	0.115111	0.397985	0.938885	0.400133
GO:0006857---ECOCYCcplx:CPLX0.3970---RBN---aggrv	oligopeptide.transport	murein.tripeptide.ABC.transporter	aggrv	4235770	33	8	972378	25	3263359	7.57566	0.497286	0.971791	0.303394	0.0124272
GO:0006886---ECOCYCcplx:CPLX0.3970---RBN---aggrv	intracellular.protein.transport	murein.tripeptide.ABC.transporter	aggrv	4235770	58	22	972364	36	3263348	13.3148	0.00736472	0.0541727	2.13284	1.26622
GO:0007047---ECOCYCcplx:CPLX0.3970---RBN---aggrv	cell.wall.organization	murein.tripeptide.ABC.transporter	aggrv	4235770	193	67	972319	126	3263258	44.3061	0.000139337	0.00238328	3.85593	2.62282
GO:0007049---ECOCYCcplx:CPLX0.3970---RBN---aggrv	cell.cycle	murein.tripeptide.ABC.transporter	aggrv	4235770	115	41	972345	74	3263310	26.4	0.00139639	0.014694	2.85499	1.83286
GO:0008299---ECOCYCcplx:CPLX0.3970---RBN---aggrv	isoprenoid.biosynthetic.process	murein.tripeptide.ABC.transporter	aggrv	4235770	28	9	972377	19	3263365	6.42783	0.174091	0.527755	0.759224	0.277568
GO:0008360---ECOCYCcplx:CPLX0.3970---RBN---aggrv	regulation.of.cell.shape	murein.tripeptide.ABC.transporter	aggrv	4235770	118	37	972349	81	3263303	27.0887	0.0223951	0.12523	1.64985	0.902292
GO:0008654---ECOCYCcplx:CPLX0.3970---RBN---aggrv	phospholipid.biosynthetic.process	murein.tripeptide.ABC.transporter	aggrv	4235770	83	25	972361	58	3263326	19.0539	0.080532	0.307949	1.09403	0.511521
GO:0009244---ECOCYCcplx:CPLX0.3970---RBN---aggrv	lipopolysaccharide.core.region.biosynthetic.process	murein.tripeptide.ABC.transporter	aggrv	4235770	86	24	972362	62	3263322	19.7426	0.16709	0.513116	0.777051	0.289785
GO:0009245---ECOCYCcplx:CPLX0.3970---RBN---aggrv	lipid.A.biosynthetic.process	murein.tripeptide.ABC.transporter	aggrv	4235770	56	13	972373	43	3263341	12.8557	0.533526	1	0.272844	0
ECOCYCcplx:CPLX0.3970---GO:0009246---RBN---aggrv	murein.tripeptide.ABC.transporter	enterobacterial.common.antigen.biosynthetic.process	aggrv	4235770	35	7	972379	28	3263356	8.03479	0.723264	1	0.140703	0
GO:0009252---ECOCYCcplx:CPLX0.3970---RBN---aggrv	peptidoglycan.biosynthetic.process	murein.tripeptide.ABC.transporter	aggrv	4235770	166	56	972330	110	3263274	38.1078	0.00101763	0.0114709	2.99241	1.9404
GO:0009253---ECOCYCcplx:CPLX0.3970---RBN---aggrv	peptidoglycan.catabolic.process	murein.tripeptide.ABC.transporter	aggrv	4235770	20	6	972380	14	3263370	4.59131	0.301857	0.736853	0.520199	0.132619
GO:0009273---ECOCYCcplx:CPLX0.3970---RBN---aggrv	peptidoglycan.based.cell.wall.biogenesis	murein.tripeptide.ABC.transporter	aggrv	4235770	166	56	972330	110	3263274	38.1078	0.00101763	0.0114709	2.99241	1.9404
GO:0009306---ECOCYCcplx:CPLX0.3970---RBN---aggrv	protein.secretion	murein.tripeptide.ABC.transporter	aggrv	4235770	111	37	972349	74	3263310	25.4818	0.0081674	0.0579816	2.08792	1.23671
GO:0009653---ECOCYCcplx:CPLX0.3970---RBN---aggrv	anatomical.structure.morphogenesis	murein.tripeptide.ABC.transporter	aggrv	4235770	23	7	972379	16	3263368	5.28	0.26349	0.681714	0.579237	0.166398
GO:0010382---ECOCYCcplx:CPLX0.3970---RBN---aggrv	cell.wall.metabolic.process	murein.tripeptide.ABC.transporter	aggrv	4235770	28	10	972376	18	3263366	6.42783	0.0879081	0.327455	1.05597	0.484849
ECOCYCcplx:CPLX0.3970---GO:0015794---RBN---aggrv	murein.tripeptide.ABC.transporter	glycerol.3.phosphate.transport	aggrv	4235770	5	1	972385	4	3263380	1.14783	0.728557	1	0.137537	0
GO:0015833---ECOCYCcplx:CPLX0.3970---RBN---aggrv	peptide.transport	murein.tripeptide.ABC.transporter	aggrv	4235770	34	8	972378	26	3263358	7.80522	0.534698	1	0.271891	0
GO:0016042---ECOCYCcplx:CPLX0.3970---RBN---aggrv	lipid.catabolic.process	murein.tripeptide.ABC.transporter	aggrv	4235770	31	10	972376	21	3263363	7.11653	0.15412	0.482606	0.81214	0.316407
GO:0016044---ECOCYCcplx:CPLX0.3970---RBN---aggrv	membrane.organization	murein.tripeptide.ABC.transporter	aggrv	4235770	13	2	972384	11	3263373	2.98435	0.835785	1	0.0779056	0
GO:0016114---ECOCYCcplx:CPLX0.3970---RBN---aggrv	terpenoid.biosynthetic.process	murein.tripeptide.ABC.transporter	aggrv	4235770	15	7	972379	8	3263376	3.44348	0.0370714	0.177425	1.43096	0.750986
GO:0016998---ECOCYCcplx:CPLX0.3970---RBN---aggrv	cell.wall.catabolic.process	murein.tripeptide.ABC.transporter	aggrv	4235770	19	7	972379	12	3263372	4.36174	0.123866	0.417713	0.907049	0.379122
GO:0019395---ECOCYCcplx:CPLX0.3970---RBN---aggrv	fatty.acid.oxidation	murein.tripeptide.ABC.transporter	aggrv	4235770	32	9	972377	23	3263361	7.34609	0.303838	0.736853	0.517358	0.132619
GO:0030258---ECOCYCcplx:CPLX0.3970---RBN---aggrv	lipid.modification	murein.tripeptide.ABC.transporter	aggrv	4235770	39	10	972376	29	3263355	8.95305	0.404792	0.878652	0.392768	0.0561829
GO:0031504---ECOCYCcplx:CPLX0.3970---RBN---aggrv	peptidoglycan.based.cell.wall.organization	murein.tripeptide.ABC.transporter	aggrv	4235770	166	56	972330	110	3263274	38.1078	0.00101763	0.0114709	2.99241	1.9404
GO:0032506---ECOCYCcplx:CPLX0.3970---RBN---aggrv	cytokinetic.process	murein.tripeptide.ABC.transporter	aggrv	4235770	34	12	972374	22	3263362	7.80522	0.0705826	0.281147	1.1513	0.551067
GO:0032989---ECOCYCcplx:CPLX0.3970---RBN---aggrv	cellular.structure.morphogenesis	murein.tripeptide.ABC.transporter	aggrv	4235770	23	7	972379	16	3263368	5.28	0.26349	0.681714	0.579237	0.166398
GO:0034440---ECOCYCcplx:CPLX0.3970---RBN---aggrv	lipid.oxidation	murein.tripeptide.ABC.transporter	aggrv	4235770	32	9	972377	23	3263361	7.34609	0.303838	0.736853	0.517358	0.132619
GO:0034613---ECOCYCcplx:CPLX0.3970---RBN---aggrv	cellular.protein.localization	murein.tripeptide.ABC.transporter	aggrv	4235770	60	22	972364	38	3263346	13.7739	0.0114849	0.0743012	1.93987	1.129
GO:0042546---ECOCYCcplx:CPLX0.3970---RBN---aggrv	cell.wall.biogenesis	murein.tripeptide.ABC.transporter	aggrv	4235770	166	56	972330	110	3263274	38.1078	0.00101763	0.0114709	2.99241	1.9404
GO:0042938---ECOCYCcplx:CPLX0.3970---RBN---aggrv	dipeptide.transport	murein.tripeptide.ABC.transporter	aggrv	4235770	12	4	972382	8	3263376	2.75478	0.28906	0.722263	0.539012	0.141305
ECOCYCcplx:CPLX0.3970---GO:0042939---RBN---aggrv	murein.tripeptide.ABC.transporter	tripeptide.transport	aggrv	4235770	8	1	972385	7	3263377	1.83652	0.875867	1	0.0575616	0
GO:0043163---ECOCYCcplx:CPLX0.3970---RBN---aggrv	cell.envelope.organization	murein.tripeptide.ABC.transporter	aggrv	4235770	18	4	972382	14	3263370	4.13218	0.620109	1	0.207532	0
GO:0043687---ECOCYCcplx:CPLX0.3970---RBN---aggrv	post.translational.protein.modification	murein.tripeptide.ABC.transporter	aggrv	4235770	22	12	972374	10	3263374	5.05044	0.00130759	0.0139346	2.88353	1.85591
GO:0045229---ECOCYCcplx:CPLX0.3970---RBN---aggrv	external.encapsulating.structure.organization	murein.tripeptide.ABC.transporter	aggrv	4235770	211	72	972314	139	3263245	48.4383	0.000148198	0.00251671	3.82916	2.59917
ECOCYCcplx:CPLX0.3970---GO:0046378---RBN---aggrv	murein.tripeptide.ABC.transporter	enterobacterial.common.antigen.metabolic.process	aggrv	4235770	35	7	972379	28	3263356	8.03479	0.723264	1	0.140703	0
GO:0046401---ECOCYCcplx:CPLX0.3970---RBN---aggrv	lipopolysaccharide.core.region.metabolic.process	murein.tripeptide.ABC.transporter	aggrv	4235770	86	24	972362	62	3263322	19.7426	0.16709	0.513116	0.777051	0.289785
GO:0046467---ECOCYCcplx:CPLX0.3970---RBN---aggrv	membrane.lipid.biosynthetic.process	murein.tripeptide.ABC.transporter	aggrv	4235770	83	25	972361	58	3263326	19.0539	0.080532	0.307949	1.09403	0.511521
GO:0046473---ECOCYCcplx:CPLX0.3970---RBN---aggrv	phosphatidic.acid.metabolic.process	murein.tripeptide.ABC.transporter	aggrv	4235770	54	13	972373	41	3263343	12.3965	0.474933	0.952003	0.323368	0.0213615
GO:0046474---ECOCYCcplx:CPLX0.3970---RBN---aggrv	glycerophospholipid.biosynthetic.process	murein.tripeptide.ABC.transporter	aggrv	4235770	54	13	972373	41	3263343	12.3965	0.474933	0.952003	0.323368	0.0213615
GO:0046493---ECOCYCcplx:CPLX0.3970---RBN---aggrv	lipid.A.metabolic.process	murein.tripeptide.ABC.transporter	aggrv	4235770	56	13	972373	43	3263341	12.8557	0.533526	1	0.272844	0
GO:0046907---ECOCYCcplx:CPLX0.3970---RBN---aggrv	intracellular.transport	murein.tripeptide.ABC.transporter	aggrv	4235770	58	22	972364	36	3263348	13.3148	0.00736472	0.0541727	2.13284	1.26622
GO:0051301---ECOCYCcplx:CPLX0.3970---RBN---aggrv	cell.division	murein.tripeptide.ABC.transporter	aggrv	4235770	160	59	972327	101	3263283	36.7305	5.04711e-05	0.00104827	4.29696	2.97953
GO:0051649---ECOCYCcplx:CPLX0.3970---RBN---aggrv	establishment.of.localization.in.cell	murein.tripeptide.ABC.transporter	aggrv	4235770	123	41	972345	82	3263302	28.2365	0.00559536	0.0436836	2.25217	1.35968
GO:0065002---ECOCYCcplx:CPLX0.3970---RBN---aggrv	intracellular.protein.transmembrane.transport	murein.tripeptide.ABC.transporter	aggrv	4235770	43	18	972368	25	3263359	9.87131	0.00448772	0.0372363	2.34797	1.42903
MYGROUPINGS:CELL.ADHESION---ECOCYCcplx:CPLX0.3970---RBN---aggrv	CELL.ADHESION	murein.tripeptide.ABC.transporter	aggrv	4235770	19	10	972376	9	3263375	4.36174	0.00467254	0.0382611	2.33045	1.41724
MYGROUPINGS:CELL.DIVISION---ECOCYCcplx:CPLX0.3970---RBN---aggrv	CELL.DIVISION	murein.tripeptide.ABC.transporter	aggrv	4235770	139	49	972337	90	3263294	31.9096	0.000686101	0.00851651	3.16361	2.06974
MYGROUPINGS:CELL.ENVELOPE.INTEGRITY---ECOCYCcplx:CPLX0.3970---RBN---aggrv	CELL.ENVELOPE.INTEGRITY	murein.tripeptide.ABC.transporter	aggrv	4235770	64	25	972361	39	3263345	14.6922	0.00282749	0.0257584	2.5486	1.58908
MYGROUPINGS:CELL.SHAPE---ECOCYCcplx:CPLX0.3970---RBN---aggrv	CELL.SHAPE	murein.tripeptide.ABC.transporter	aggrv	4235770	76	24	972362	52	3263332	17.447	0.0530317	0.231959	1.27546	0.63459
MYGROUPINGS:CELL.WALL.BIOGENESIS---ECOCYCcplx:CPLX0.3970---RBN---aggrv	CELL.WALL.BIOGENESIS	murein.tripeptide.ABC.transporter	aggrv	4235770	281	85	972301	196	3263188	64.5079	0.00290225	0.0262215	2.53727	1.58134
MYGROUPINGS:CELL.WALL.EARLY---ECOCYCcplx:CPLX0.3970---RBN---aggrv	CELL.WALL.EARLY	murein.tripeptide.ABC.transporter	aggrv	4235770	73	26	972360	47	3263337	16.7583	0.00972349	0.066003	2.01218	1.18044
MYGROUPINGS:CELL.WALL.LATE---ECOCYCcplx:CPLX0.3970---RBN---aggrv	CELL.WALL.LATE	murein.tripeptide.ABC.transporter	aggrv	4235770	87	29	972357	58	3263326	19.9722	0.0176513	0.10479	1.75322	0.979681
MYGROUPINGS:CHAPERONES---ECOCYCcplx:CPLX0.3970---RBN---aggrv	CHAPERONES	murein.tripeptide.ABC.transporter	aggrv	4235770	33	11	972375	22	3263362	7.57566	0.115422	0.39848	0.937713	0.399593
MYGROUPINGS:CHEMOTAXIS---ECOCYCcplx:CPLX0.3970---RBN---aggrv	CHEMOTAXIS	murein.tripeptide.ABC.transporter	aggrv	4235770	24	8	972378	16	3263368	5.50957	0.165699	0.510349	0.780681	0.292133
MYGROUPINGS:CHORISMATE.DEGRADATION---ECOCYCcplx:CPLX0.3970---RBN---aggrv	CHORISMATE.DEGRADATION	murein.tripeptide.ABC.transporter	aggrv	4235770	55	24	972362	31	3263353	12.6261	0.000546849	0.00714162	3.26213	2.1462
MYGROUPINGS:CHROMOSOME.SEGREGATION---ECOCYCcplx:CPLX0.3970---RBN---aggrv	CHROMOSOME.SEGREGATION	murein.tripeptide.ABC.transporter	aggrv	4235770	25	5	972381	20	3263364	5.73913	0.711681	1	0.147715	0
MYGROUPINGS:CRYPTIC.SECRETORY.PATHWAY---ECOCYCcplx:CPLX0.3970---RBN---aggrv	CRYPTIC.SECRETORY.PATHWAY	murein.tripeptide.ABC.transporter	aggrv	4235770	30	10	972376	20	3263364	6.88696	0.129795	0.43126	0.886744	0.365261
MYGROUPINGS:ECA---ECOCYCcplx:CPLX0.3970---RBN---aggrv	ECA	murein.tripeptide.ABC.transporter	aggrv	4235770	58	15	972371	43	3263341	13.3148	0.346799	0.799339	0.459922	0.097269
MYGROUPINGS:ELECTRON.TRANSPORT.CHAIN---ECOCYCcplx:CPLX0.3970---RBN---aggrv	ELECTRON.TRANSPORT.CHAIN	murein.tripeptide.ABC.transporter	aggrv	4235770	35	9	972377	26	3263358	8.03479	0.412196	0.883699	0.384896	0.0536956
MYGROUPINGS:ENTEROBACTIN.AND.METAL.ION.TRANSPORT---ECOCYCcplx:CPLX0.3970---RBN---aggrv	ENTEROBACTIN.AND.METAL.ION.TRANSPORT	murein.tripeptide.ABC.transporter	aggrv	4235770	73	22	972364	51	3263333	16.7583	0.0960318	0.348358	1.01758	0.457974
MYGROUPINGS:ENTEROBACTIN.BIOSYNTHESIS---ECOCYCcplx:CPLX0.3970---RBN---aggrv	ENTEROBACTIN.BIOSYNTHESIS	murein.tripeptide.ABC.transporter	aggrv	4235770	20	11	972375	9	3263375	4.59131	0.0019057	0.0187129	2.71994	1.72786
MYGROUPINGS:FAD---ECOCYCcplx:CPLX0.3970---RBN---aggrv	FAD	murein.tripeptide.ABC.transporter	aggrv	4235770	60	21	972365	39	3263345	13.7739	0.0230717	0.127774	1.63692	0.893557
MYGROUPINGS:FAS---ECOCYCcplx:CPLX0.3970---RBN---aggrv	FAS	murein.tripeptide.ABC.transporter	aggrv	4235770	93	24	972362	69	3263315	21.3496	0.292557	0.727461	0.533789	0.13819
MYGROUPINGS:FERRIC.CITRATE.TRANSPORT---ECOCYCcplx:CPLX0.3970---RBN---aggrv	FERRIC.CITRATE.TRANSPORT	murein.tripeptide.ABC.transporter	aggrv	4235770	12	1	972385	11	3263373	2.75478	0.956265	1	0.0194217	0
MYGROUPINGS:FERRICHROME.TRANSPORT---ECOCYCcplx:CPLX0.3970---RBN---aggrv	FERRICHROME.TRANSPORT	murein.tripeptide.ABC.transporter	aggrv	4235770	16	2	972384	14	3263370	3.67305	0.911129	1	0.04042	0
MYGROUPINGS:IRON.ENTEROBACTIN.TRANSPORT---ECOCYCcplx:CPLX0.3970---RBN---aggrv	IRON.ENTEROBACTIN.TRANSPORT	murein.tripeptide.ABC.transporter	aggrv	4235770	25	4	972382	21	3263363	5.73913	0.858631	1	0.0661937	0
MYGROUPINGS:ISOPRENOIDS.BIOSYNTHESIS---ECOCYCcplx:CPLX0.3970---RBN---aggrv	ISOPRENOIDS.BIOSYNTHESIS	murein.tripeptide.ABC.transporter	aggrv	4235770	27	10	972376	17	3263367	6.19826	0.0704826	0.281147	1.15192	0.551067
MYGROUPINGS:LIPID.A---ECOCYCcplx:CPLX0.3970---RBN---aggrv	LIPID.A	murein.tripeptide.ABC.transporter	aggrv	4235770	138	40	972346	98	3263286	31.68	0.0594786	0.249156	1.22564	0.603529
MYGROUPINGS:LOCOMOTION---ECOCYCcplx:CPLX0.3970---RBN---aggrv	LOCOMOTION	murein.tripeptide.ABC.transporter	aggrv	4235770	49	14	972372	35	3263349	11.2487	0.218433	0.60785	0.660682	0.216203
MYGROUPINGS:LOCOMOTION.CHEMOTAXIS.AND.CELL.ADHESION---ECOCYCcplx:CPLX0.3970---RBN---aggrv	LOCOMOTION.CHEMOTAXIS.AND.CELL.ADHESION	murein.tripeptide.ABC.transporter	aggrv	4235770	59	21	972365	38	3263346	13.5444	0.0190163	0.111179	1.72087	0.953976
MYGROUPINGS:LOL.PROTEIN.SECRETION.PATHWAY---ECOCYCcplx:CPLX0.3970---RBN---aggrv	LOL.PROTEIN.SECRETION.PATHWAY	murein.tripeptide.ABC.transporter	aggrv	4235770	15	6	972380	9	3263375	3.44348	0.10713	0.378382	0.970088	0.422069
MYGROUPINGS:LPS---ECOCYCcplx:CPLX0.3970---RBN---aggrv	LPS	murein.tripeptide.ABC.transporter	aggrv	4235770	236	71	972315	165	3263219	54.1774	0.00690989	0.0518442	2.16053	1.2853
MYGROUPINGS:LPT.PATHWAY---ECOCYCcplx:CPLX0.3970---RBN---aggrv	LPT.PATHWAY	murein.tripeptide.ABC.transporter	aggrv	4235770	16	6	972380	10	3263374	3.67305	0.139516	0.451675	0.855376	0.345174
MYGROUPINGS:M.ANTIGEN.PRECURSORS---ECOCYCcplx:CPLX0.3970---RBN---aggrv	M.ANTIGEN.PRECURSORS	murein.tripeptide.ABC.transporter	aggrv	4235770	17	3	972383	14	3263370	3.90261	0.784647	1	0.105326	0
MYGROUPINGS:METAL.ION.TRANSPORT---ECOCYCcplx:CPLX0.3970---RBN---aggrv	METAL.ION.TRANSPORT	murein.tripeptide.ABC.transporter	aggrv	4235770	17	7	972379	10	3263374	3.90261	0.07298	0.287794	1.1368	0.540918
MYGROUPINGS:OANTIGEN---ECOCYCcplx:CPLX0.3970---RBN---aggrv	OANTIGEN	murein.tripeptide.ABC.transporter	aggrv	4235770	17	10	972376	7	3263377	3.90261	0.00155574	0.0160044	2.80806	1.79576
MYGROUPINGS:OLIGOPEPTIDE.TRANSPORT---ECOCYCcplx:CPLX0.3970---RBN---aggrv	OLIGOPEPTIDE.TRANSPORT	murein.tripeptide.ABC.transporter	aggrv	4235770	17	4	972382	13	3263371	3.90261	0.571082	1	0.243302	0
MYGROUPINGS:PANTOTHENATE.AND.COA.BIOSYNTHESIS---ECOCYCcplx:CPLX0.3970---RBN---aggrv	PANTOTHENATE.AND.COA.BIOSYNTHESIS	murein.tripeptide.ABC.transporter	aggrv	4235770	8	3	972383	5	3263379	1.83652	0.271373	0.690268	0.566433	0.160982
MYGROUPINGS:PEPTIDOGLYCAN.RECYCLING---ECOCYCcplx:CPLX0.3970---RBN---aggrv	PEPTIDOGLYCAN.RECYCLING	murein.tripeptide.ABC.transporter	aggrv	4235770	29	9	972377	20	3263364	6.65739	0.20397	0.582748	0.690434	0.234519
MYGROUPINGS:PHOSPHOLIPIDS---ECOCYCcplx:CPLX0.3970---RBN---aggrv	PHOSPHOLIPIDS	murein.tripeptide.ABC.transporter	aggrv	4235770	104	37	972349	67	3263317	23.8748	0.00241613	0.0226034	2.61688	1.64583
MYGROUPINGS:PROTEASE---ECOCYCcplx:CPLX0.3970---RBN---aggrv	PROTEASE	murein.tripeptide.ABC.transporter	aggrv	4235770	9	6	972380	3	3263381	2.06609	0.00639563	0.0486259	2.19412	1.31313
MYGROUPINGS:PROTEIN.SECRETION---ECOCYCcplx:CPLX0.3970---RBN---aggrv	PROTEIN.SECRETION	murein.tripeptide.ABC.transporter	aggrv	4235770	135	43	972343	92	3263292	30.9913	0.0111397	0.0724876	1.95313	1.13974
MYGROUPINGS:RESPONSE.TO.ANTIBIOTIC---ECOCYCcplx:CPLX0.3970---RBN---aggrv	RESPONSE.TO.ANTIBIOTIC	murein.tripeptide.ABC.transporter	aggrv	4235770	96	29	972357	67	3263317	22.0383	0.0616159	0.256125	1.21031	0.591549
MYGROUPINGS:SEC.PROTEIN.SECRETION.PATHWAY---ECOCYCcplx:CPLX0.3970---RBN---aggrv	SEC.PROTEIN.SECRETION.PATHWAY	murein.tripeptide.ABC.transporter	aggrv	4235770	79	28	972358	51	3263333	18.1357	0.00806694	0.0573828	2.09329	1.24122
MYGROUPINGS:TAT.PROTEIN.SECRETION.PATHWAY---ECOCYCcplx:CPLX0.3970---RBN---aggrv	TAT.PROTEIN.SECRETION.PATHWAY	murein.tripeptide.ABC.transporter	aggrv	4235770	11	4	972382	7	3263377	2.52522	0.232175	0.632297	0.634184	0.199079
MYGROUPINGS:TETRAHYDROFOLATE.BIOSYNTHESIS---ECOCYCcplx:CPLX0.3970---RBN---aggrv	TETRAHYDROFOLATE.BIOSYNTHESIS	murein.tripeptide.ABC.transporter	aggrv	4235770	18	7	972379	11	3263373	4.13218	0.0965857	0.3491	1.01509	0.45705
MYGROUPINGS:UBIQUINONE.8.BIOSYNTHESIS---ECOCYCcplx:CPLX0.3970---RBN---aggrv	UBIQUINONE.8.BIOSYNTHESIS	murein.tripeptide.ABC.transporter	aggrv	4235770	17	6	972380	11	3263373	3.90261	0.175808	0.530927	0.754961	0.274965
[truncated: 24,690 more rows]
