# Supplementary material for: Genetic Interaction Maps in Escherichia coli Reveal Functional Crosstalk among Cell Envelope Biogenesis Pathways
Source: PLoS Genet. 2011 Nov 17;7(11):e1002377. doi: 10.1371/journal.pgen.1002377 (PMC3219608; doi:10.1371/journal.pgen.1002377)
Supplement: Table S10 — Known and predicted mRNA targets showing alleviating phenotypes with their cognate sRNA regulators. (XLSX) [file pgen.1002377.s029.xlsx]

## Sheet: Sheet1
Table S10. Known and predicted mRNA targets showing alleviating phenotypes with cognate sRNA regulators
sRNAa	Envelope Targetsb	GI score		Sourcee	Known/Predictionf	Pudmed Idg
		RMc	MMd
cyaR__b4438__UNKW3110	pppA__b2972__JW2939	2.41137	N/A	RNAup	Predicted	N/A
gcvB__b4443__UNKW3110	cycA__b4208__JW4166	1.98814	3.48827	sRNA TarBase	Known	20843985
gcvB__b4443__UNKW3110	ompA__b0957__JW0940	2.4182	2.17945	sRNA TarBase	Predicted	20843985
gcvB__b4443__UNKW3110	mtr__b3161__JW3130	8.85652	N/A	RNAup	Predicted	N/A
gcvB__b4443__UNKW3110	oppA__b1243__JW1235	2.03047	N/A	Literature	Known	10972807
gcvB__b4443__UNKW3110	rpoS__b2741__JW5437	7.95313	3.02074	Literature	Known	19379489
micA__b4442__UNKW3110	ompC__b2215__JW2203	0.563668	4.59465	sRNA TarBase	known	21123649
micA__b4442__UNKW3110	lamB__b4036__JW3996	3.68586	N/A	RNAup	Predicted	N/A
micC__b4427__UNKW3110	galK__b0757__JW0740	5.69276	-1.50982	sRNA TarBase	Predicted	20843985
micC__b4427__UNKW3110	ompW__b1256__JW1248	N/A	4.23194	RNAup	Predicted	N/A
micF__b4439__UNKW3110	ompF__b0929__JW0912	2.08778	N/A	Literature	Known	1702997
micF__b4439__UNKW3110	galE__b0759__JW0742	N/A	3.34232	RNAup	Predicted	N/A
micF__b4439__UNKW3110	tolC__b3035__JW5503	1.07439	7.90448	Literature	Known	11601842
omrA__b4444__UNKW3110	fecD__b4288__JW4248	1.99833	-0.549434	sRNA TarBase	Known	20843985
omrA__b4444__UNKW3110	fecE__b4287__JW4247	2.55669	0.381789	Literature	Predicted	20420522
omrA__b4444__UNKW3110	fecC__b4289__JW4249	2.14659	0.925717	Literature	Predicted	20420522
omrA__b4444__UNKW3110	csgE__b1039__JW1022	-0.450782	2.02077	Literature	known	16359331
omrA__b4444__UNKW3110	ompA__b0957__JW0940	-0.548839	3.50678	sRNA TarBase	Predicted	20843985
oxyS__b4458__UNKW3110	rpoS__b2741__JW5437	2.88696	-5.71883	sRNA TarBase	Known	20843985
oxyS__b4458__UNKW3110	tolR__b0738__JW0728	2.09577	NA	sRNA TarBase	Predicted	20843985
oxyS__b4458__UNKW3110	ompT__b0565__JW0554	1.66048	2.09162	sRNA TarBase	Predicted	20843985
oxyS__b4458__UNKW3110	spr__b2175__JW2163	3.2971	6.34993	RNAup	Predicted	N/A
oxyS__b4458__UNKW3110	cls__b1249__JW1241	3.07689	3.10791	RNAup	Predicted	N/A
oxyS__b4458__UNKW3110	entB__b0595__JW0587	N/A	2.26761	RNAup	Predicted	N/A
oxyS__b4458__UNKW3110	ybaY__b0453__JW0443	2.56383	-20	Literature	Known	16717284
oxyS__b4458__UNKW3110	mdtF__b3514__JW3482	-0.716866	2.49916	NPInter database	Known	9230301
rybB__b4417__UNKW3110	fadL__b2344__JW2341	2.47972	4.15286	Literature	Known	21059903
a sncRNA, small non-coding regulatory RNAs
b mRNA targets of the sRNA
c RM, rich media. The number indicates the GI scores (E-score) for a specific gene pair in rich medium growth condition.
Negative E-scores correspond to aggravating interactions, while positive E-scores to alleviating interactions. NA means the pair is not tested in a given condition.
d MM, minimal media. The number indicates the GI scores (E-score) for a specific gene pair in minimal medium growth condition.
Negative E-scores correspond to aggravating interactions, while positive E-scores to alleviating interactions. NA means the pair is not tested in a given condition.
e Source from where the information about the gene pair was obtained
f Indicate whether the mRNA target of a given sncRNA is previously known or predicted
g Pubmed ID reference from where the information has been extracted.
