# Supplementary material for: Genetic Interaction Maps in Escherichia coli Reveal Functional Crosstalk among Cell Envelope Biogenesis Pathways
Source: PLoS Genet. 2011 Nov 17;7(11):e1002377. doi: 10.1371/journal.pgen.1002377 (PMC3219608; doi:10.1371/journal.pgen.1002377)
Supplement: Table S11 — Bacterial strains used in this study. (XLSX) [file pgen.1002377.s030.xlsx]

## Sheet: Sheet1
Table S11. Bacterial strains used in this study
Bacterial strains	Genotype	Source or Reference
Wild-type, K-12 BW25113	∆(araD-araB)567, ∆lacZ4787(::rrnB-3), lambda-, rph-1, ∆(rhaD-rhaB)568, hsdR514	Keio collection
DY330	ΔlacU169 gal490 λcI857 Δ(cro-bioA)	Yu et al., 2000
Hfr-C	Hfr Cavalli	E. coli genetic stock centre
tbpAΔ::Kana	F- BW25113	Keio collection
murE-SPAb::Kan	F- DY330	This study
murF-SPA::Kan	F- DY330	This study
mraY-SPA::Kan	F- DY330	This study
murD-SPA::Kan	F- DY330	This study
murG-SPA::Kan	F- DY330	This study
murC-SPA::Kan	F- DY330	This study
ddlBΔ::Kan	F- BW25113	This study
rlpAΔ::Kan	F- BW25113	Keio collection
mrdA-SPA::Kan	F- DY330	This study
oppAΔ::Kan	F- BW25113	Keio collection
oppBΔ::Kan	F- BW25113	Keio collection
oppCΔ::Kan	F- BW25113	Keio collection
oppDΔ::Kan	F- BW25113	Keio collection
oppFΔ::Kan	F- BW25113	Keio collection
yciCΔ::Kan	F- BW25113	Keio collection
hisDΔ::Kan	F- BW25113	Keio collection
wbbKΔ::Kan	F- BW25113	Keio collection
wbbJΔ::Kan	F- BW25113	Keio collection
wbbIΔ::Kan	F- BW25113	Keio collection
wbbhΔ::Kan	F- BW25113	Keio collection
glfΔ::Kan	F- BW25113	Keio collection
rfbXΔ::Kan	F- BW25113	Keio collection
rfbCΔ::Kan	F- BW25113	Keio collection
rfbAΔ::Kan	F- BW25113	Keio collection
kdsDΔ::Kan	F- BW25113	Keio collection
kdsCΔ::Kan	F- BW25113	Keio collection
lptC-SPA::Kan	F- DY330	This study
lptA-SPA::Kan	F- DY330	This study
lptB-SPA::Kan	F- DY330	This study
yrbLΔ::Kan	F- BW25113	Keio collection
yegEΔ::Kan	F- BW25113	Keio collection
wcaCΔ::Kan	F- BW25113	Keio collection
wcaDΔ::Kan	F- BW25113	Keio collection
wcaEΔ::Kan	F- BW25113	Keio collection
wcaFΔ::Kan	F- BW25113	Keio collection
gmdΔ::Kan	F- BW25113	Keio collection
fclΔ::Kan	F- BW25113	Keio collection
nudDΔ::Kan	F- BW25113	Keio collection
wcaIΔ::Kan	F- BW25113	Keio collection
cpsBΔ::Kan	F- BW25113	Keio collection
cpsGΔ::Kan	F- BW25113	Keio collection
wcaJΔ::Kan	F- BW25113	Keio collection
wzxCΔ::Kan	F- BW25113	Keio collection
pCA24Nc tbpA / tbpAΔ::Kan	F- BW25113	Keio collection
pCA24N murE / murE-SPA::Kan	F- DY330	This study
pCA24N murF / murF-SPA::Kan	F- DY330	This study
pCA24N mraY / mraY-SPA::Kan	F- DY330	This study
pCA24N murD / murD-SPA::Kan	F- DY330	This study
pCA24N murG / murG-SPA::Kan	F- DY330	This study
pCA24N murC / murC-SPA::Kan	F- DY330	This study
pCA24N ddlB / ddlBΔ::Kan	F- BW25113	This study
pCA24N rlpA / rlpAΔ::Kan	F- BW25113	Keio collection
pCA24N mrdA / mrdA-SPA::Kan	F- DY330	This study
pCA24N oppA / oppAΔ::Kan	F- BW25113	Keio collection
pCA24N oppB / oppBΔ::Kan	F- BW25113	Keio collection
pCA24N oppC / oppCΔ::Kan	F- BW25113	Keio collection
pCA24N oppD / oppDΔ::Kan	F- BW25113	Keio collection
pCA24N oppF / oppFΔ::Kan	F- BW25113	Keio collection
pCA24N yciC / yciCΔ::Kan	F- BW25113	Keio collection
pCA24N hisD / hisDΔ::Kan	F- BW25113	Keio collection
pCA24N wbbK / wbbKΔ::Kan	F- BW25113	Keio collection
pCA24N wbbJ / wbbJΔ::Kan	F- BW25113	Keio collection
pCA24N wbbI / wbbIΔ::Kan	F- BW25113	Keio collection
pCA24N wbbH / wbbHΔ::Kan	F- BW25113	Keio collection
pCA24N glf / glfΔ::Kan	F- BW25113	Keio collection
pCA24N rfbX / rfbXΔ::Kan	F- BW25113	Keio collection
pCA24N rfbC / rfbCΔ::Kan	F- BW25113	Keio collection
pCA24N rfbA / rfbAΔ::Kan	F- BW25113	Keio collection
pCA24N kdsD / kdsDΔ::Kan	F- BW25113	Keio collection
pCA24N kdsC / kdsCΔ::Kan	F- BW25113	Keio collection
pCA24N lptC / lptC-SPA::Kan	F- DY330	This study
pCA24N lptA / lptA-SPA::Kan	F- DY330	This study
pCA24N lptB / lptB-SPA::Kan	F- DY330	This study
pCA24N yrbL / yrbLΔ::Kan	F- BW25113	Keio collection
pCA24N yegE / yegEΔ::Kan	F- BW25113	Keio collection
pCA24N wcaC / wcaCΔ::Kan	F- BW25113	Keio collection
pCA24N wcaD / wcaDΔ::Kan	F- BW25113	Keio collection
pCA24N wcaE / wcaEΔ::Kan	F- BW25113	Keio collection
pCA24N wcaF / wcaFΔ::Kan	F- BW25113	Keio collection
pCA24N gmd / gmdΔ::Kan	F- BW25113	Keio collection
pCA24N fcl / fclΔ::Kan	F- BW25113	Keio collection
pCA24N nudD / nudDΔ::Kan	F- BW25113	Keio collection
pCA24N wcaI / wcaIΔ::Kan	F- BW25113	Keio collection
pCA24N cpsB / cpsBΔ::Kan	F- BW25113	Keio collection
pCA24N cpsG / cpsGΔ::Kan	F- BW25113	Keio collection
pCA24N wcaJ / wcaJΔ::Kan	F- BW25113	Keio collection
pCA24N wzxC / wzxCΔ::Kan	F- BW25113	Keio collection
lpxA-SPA::Cmd	Hfr Cavalli	This study
lpxA-SPA::Kan	F- DY330	This study
murA-SPA::Kan	F- DY330	This study
wcaBΔ::Kan	F- BW25113	This study
lpxA-SPA::Cm wcaBΔ::Kan	F- BW25113	This study
lptD-SPA::Cm	Hfr Cavalli	This study
yfgHΔ::Kan	F- BW25113	Keio collection
yceKΔ::Kan	F- BW25113	Keio collection
ytfNΔ::Kan	F- BW25113	Keio collection
lptD-SPA::Cm yfgHΔ::Kan	F- BW25113	This study
lptD-SPA::Cm yceKΔ::Kan	F- BW25113	This study
lptD-SPA::Cm ytfNΔ::Kan	F- BW25113	This study
lptD-SPA::Cm JW5028Δe::Kan	F- BW25113	This study
accD-SPA::Cm	F- DY330	This study
accD-SPA::Cm yfgHΔ::Kan	F- BW25113	This study
accD-SPA::Cm yceKΔ::Kan	F- BW25113	This study
accD-SPA::Cm ytfNΔ::Kan	F- BW25113	This study
accD-SPA::Cm JW5028Δ::Kan	F- BW25113	This study
msbA-SPA	F- DY330	This study
lptE-SPA	F- DY330	This study
lptA-SPA	F- DY330	This study
yhjDΔ::Kan	F- BW25113	Keio collection
YhjD-SPA	F- DY330	This study
yhjDΔ::Cm	Hfr Cavalli	This study
yhjDΔ::Cm lptB-SPA::Kan	F- DY330	This study
yhjDΔ::Cm lptC-SPA::Kan	F- DY330	This study
yhjDΔ::Cm lptF-SPA::Kan	F- DY330	This study
yhjDΔ::Cm lptG-SPA::Kan	F- DY330	This study
yhjDΔ::Cm lptA-SPA::Kan	F- DY330	This study
yhjDΔ::Cm lptE-SPA::Kan	F- DY330	This study
yhjDΔ::Cm lptD-SPA::Kan	F- DY330	This study
yhjDΔ::Cm msbA-SPA::Kan	F- DY330	This study
YhjD-His	BL21 (DE3)	This study
LolE-His	BL21 (DE3)	This study
LptA-His	BL21 (DE3)	This study
LptB-Hisf	E. coli K-12, strain AG1	ASKA over expression library
YhjD-SPA LolE-His	F- DY330	This study
YhjD-SPA LptB-His	F- DY330	This study
yceGΔ::Cm	Hfr Cavalli	This study
yebAΔ::Cm	Hfr Cavalli	This study
yebAΔ::Kan	F- BW25113	Keio collection
emtAΔ::Kan	F- BW25113	Keio collection
envCΔ::Kan	F- BW25113	Keio collection
yceGΔ::Kan	F- BW25113	Keio collection
amiCΔ::Kan	F- BW25113	Keio collection
yceGΔ::Cm emtAΔ::Kan	F- BW25113	This study
yceGΔ::Cm envCΔ::Kan	F- BW25113	This study
yceGΔ::Cm amiCΔ::Kan	F- BW25113	This study
yebAΔ::Cm emtAΔ::Kan	F- BW25113	This study
yebAΔ::Cm envCΔ::Kan	F- BW25113	This study
yebAΔ::Cm yceGΔ::Kan	F- BW25113	This study
pCA24Nf yceG/ yceGΔ	F- BW25113	This study
pCA24N yebA/ yebAΔ	F- BW25113	This study
pCA24N yebA/ amiCΔ	F- BW25113	This study
pCA24N yceG/ amiCΔ	F- BW25113	This study
pCA24N yceG/emtAΔ	F- BW25113	This study
pCA24N yceG/envCΔ	F- BW25113	This study
pCA24N yebA/emtAΔ	F- BW25113	This study
pCA24N yebA/envCΔ	F- BW25113	This study
secY-SPA::Cm	Hfr Cavalli	This study
ftsK-SPA	DY330 with λ Red	This study
secY-SPA::Cm ftsK-SPA::Kan	F- DY330	This study
secF-SPA::Cm	Hfr Cavalli	This study
secF-SPA::Cm ftsK-SPA::Kan	F- DY330	This study
FtsH-SPA	F- DY330	This study
FtsZ-SPA	F- DY330	This study
SecA-SPA	F- DY330	This study
SecD-SPA	F- DY330	This study
oxySΔ::Cm	Hfr Cavalli	This study
poxyS	poxyS	Altuvia lab (PMID: 9230301 )
poxyS oxySΔ::Cm	Hfr Cavalli	This study
gcvBΔ::Cm	Hfr Cavalli	This study
pgcvB	pJU-014	Vogel lab (PMID: 17264113)
pgcvB gcvBΔ::Cm	Hfr Cavalli	This study
micCΔ::Cm	Hfr Cavalli	This study
pmicC	pSK-017	Vogel lab (PMID: 17264113)
pmicC micCΔ::Cm	Hfr Cavalli	This study
aKan, Kanamycin resistance cassette
b SPA, Sequential Peptide Affinity
c ORFs cloned into the plasmid pCA24N is obtained from ASKA over expression library (Kitagawa et al., 2006)
d Cm, Chloramphenicol resistance cassette
e In our previous whole-genome eSGA experiments (Butland et al., 2008), this particular deletion mutant from the Keio
collection showed the smallest number of interactions and, it is expected to grow equally well across all screens.
f The genes of interest are from the E. coli ASKA over expression plasmid library (Kitagawa et al. 2006)
